# Supplementary material for: Genetic mechanisms in the repression of flowering by gibberellins in apple (Malus x domestica Borkh.)
Source: BMC Genomics. 2019 Oct 16;20:747. doi: 10.1186/s12864-019-6090-6 (PMC6796362; doi:10.1186/s12864-019-6090-6)
Supplement: Supplementary file 1 — Additional file 1: Table S1. Quantity and mapping rates for RNA-seq data generated for each sample. [file 12864_2019_6090_MOESM1_ESM.xlsx]

## Sheet: Table S1
sample_id	treatment	DAT	rep	filtered_read_pairs	mapping Rate (%)
C5	Control	1	R1	29046790	91.22
C26	GA	1	R1	26652040	91.43
C11	Control	2	R3	26897120	91.08
C9	GA	2	R3	26865140	91.28
C12	Control	5	R1	23941458	91.29
C10	Control	5	R2	26668044	91.4
C20	GA	5	R1	28330388	91.13
C19	GA	5	R2	32435534	91.06
C7	GA	5	R3	23526898	91.33
C18	Control	15	R1	27374010	90.93
C17	Control	15	R2	28266688	91.08
C8	Control	15	R3	29227032	91.09
C6	GA	15	R1	26558376	91.15
C29	GA	15	R3	23167430	90.76
Total				378956948
