# Supplementary material for: Genetic mechanisms in the repression of flowering by gibberellins in apple (Malus x domestica Borkh.)
Source: BMC Genomics. 2019 Oct 16;20:747. doi: 10.1186/s12864-019-6090-6 (PMC6796362; doi:10.1186/s12864-019-6090-6)
Supplement: Supplementary file 3 — Additional file 3. Estimated expression of individual transcript models identified in this study in the GDDH13 reference genome. Expression is presented as FPKM (Fragments Per Kilobase of transcript per Million Mapped reads). [file 12864_2019_6090_MOESM3_ESM.txt]

tracking_id	gene_id	gene_short_name	locus	length	GA1DAT_FPKM	C1DAT_FPKM	GA2DAT_FPKM	C2DAT_FPKM	GA5DAT_FPKM	C5DAT_FPKM	GA15DAT_FPKM	C15DAT_FPKM
MSTRG.1.1	MSTRG.1	-	Chr00:37874-46922	1376	2.64852	1.51941	3.48827	2.66273	3.01485	2.75577	1.87951	2.10714
MSTRG.1.2	MSTRG.1	-	Chr00:37874-46922	938	2.7045	2.36529	1.57755	1.9851	2.81279	3.3972	2.80104	2.14617
MSTRG.10.1	MSTRG.10	-	Chr00:282365-284163	615	1.89099	2.17291	1.02122	0.828055	2.09839	1.59169	3.16254	1.8263
MSTRG.100.1	MSTRG.100	-	Chr00:1574428-1580993	3362	3.70928	3.39928	2.32443	1.9573	1.98126	2.53052	1.83554	2.54502
MSTRG.1000.1	MSTRG.1000	-	Chr00:30833121-30833327	206	0	0	0	3.24324	1.24357	0	2.57841	2.54902
MSTRG.10001.1	MSTRG.10001	-	Chr04:32267354-32270501	2721	1.40354	1.69805	0.574059	1.4849	1.75902	1.29404	2.53336	2.30757
MSTRG.10004.1	MSTRG.10004	-	Chr05:84183-91333	1625	9.00761	8.72808	6.67939	9.39322	7.6152	10.2846	11.0676	10.5526
MSTRG.10006.1	MSTRG.10006	-	Chr05:184157-189659	2808	13.3298	3.31887	16.3226	3.80484	14.4123	5.28623	16.7723	7.15983
MSTRG.10006.2	MSTRG.10006	-	Chr05:184157-189659	2788	10.6488	16.698	14.8928	15.3978	13.4689	13.0448	13.3811	13.1536
MSTRG.10006.3	MSTRG.10006	-	Chr05:184157-189659	2683	24.5849	24.354	18.4328	22.1424	11.4144	20.5506	15.0897	17.348
MSTRG.10009.1	MSTRG.10009	-	Chr05:376250-381204	2801	5.66456	5.60508	4.14034	2.70137	4.80758	4.20055	3.85101	5.17676
MSTRG.10011.2	MSTRG.10011	-	Chr05:381211-383722	1477	1.936	2.25352	2.38202	1.6691	2.09523	2.05451	2.90512	2.27495
MSTRG.10013.1	MSTRG.10013	-	Chr05:811375-822161	3564	10.7037	11.0796	15.0644	10.9459	13.8439	11.9208	12.0345	11.194
MSTRG.10014.2	MSTRG.10014	-	Chr05:869306-874614	3160	1.78156	0.992678	0.406562	1.02926	0.981853	0.702028	1.58406	1.4594
MSTRG.10014.3	MSTRG.10014	-	Chr05:869306-874614	2188	0.000347819	0.000671951	0.000104114	0.000121219	0.289519	0.00012058	0.186294	0.164839
MSTRG.10015.1	MSTRG.10015	-	Chr05:949445-950065	620	0.830617	0.781176	0.605703	0.614002	0.955309	0.68395	1.30003	0.526942
MSTRG.10016.1	MSTRG.10016	-	Chr05:950926-953253	2133	0.823887	0.537871	0.722288	1.79938	0.843612	0.474373	0.938842	1.07612
MSTRG.10018.1	MSTRG.10018	-	Chr05:1021982-1022856	874	1.17265	0.247692	0.892876	0.259756	0.175878	0.630199	0.216716	0.359908
MSTRG.10019.2	MSTRG.10019	-	Chr05:1031371-1035418	3260	3.22506	2.3083	2.21473	0.478828	0.0928165	0.935957	1.23361	1.05905
MSTRG.10019.3	MSTRG.10019	-	Chr05:1031371-1035418	3231	0.955051	0.00899453	0.000476606	0.000102171	0.907503	0.000614166	1.41291	0.951731
MSTRG.10019.4	MSTRG.10019	-	Chr05:1031371-1035418	3128	1.60241	3.24555	1.42146	3.20366	2.70442	3.23138	3.04334	3.58479
MSTRG.1002.1	MSTRG.1002	-	Chr00:30846678-30853443	229	2.37853	1.74309	0	0	0.612954	3.79636	0	0.70027
MSTRG.10020.1	MSTRG.10020	-	Chr05:1038085-1041729	1730	5.98419	4.74171	0.0174043	1.1243	1.77363	0.688702	3.90908	4.70651
MSTRG.10020.2	MSTRG.10020	-	Chr05:1038085-1041729	1965	1.10271	4.38E-32	0.291777	1.00E-13	0.265042	0.793526	0.27858	0.511235
MSTRG.10020.3	MSTRG.10020	-	Chr05:1038085-1041729	1720	7.46E-11	0.930844	3.61705	1.12E-07	0.0588537	0.0471563	5.00E-19	1.35E-05
MSTRG.10020.4	MSTRG.10020	-	Chr05:1038085-1041729	1520	1.99336	2.12037	4.11976	4.48422	1.93719	3.52552	2.91077	2.85736
MSTRG.10020.5	MSTRG.10020	-	Chr05:1038085-1041729	1791	0.109881	1.20E-30	5.28E-20	0.625287	1.51489	0.504374	0.912998	0.646469
MSTRG.10020.6	MSTRG.10020	-	Chr05:1038085-1041729	1878	0.00485581	7.85E-32	1.01E-31	5.78E-08	3.63E-13	3.51E-06	0.571284	0.250708
MSTRG.10020.8	MSTRG.10020	-	Chr05:1038085-1041729	1717	1.28E-09	0.0920253	1.69E-06	1.73E-14	0.556236	0.922699	4.84E-17	0.208418
MSTRG.10020.9	MSTRG.10020	-	Chr05:1038085-1041729	1595	2.19E-06	0.000395836	0.298883	0.503479	0.00093657	0.675653	0.0016468	0.000121336
MSTRG.10021.2	MSTRG.10021	-	Chr05:1050156-1068474	3759	1.10668	1.76763	0.137618	0.309881	0.258669	0.320849	1.4712	1.04323
MSTRG.10021.3	MSTRG.10021	-	Chr05:1050156-1068474	3511	0.487991	0.000205029	1.49183	2.8505	1.24945	2.43221	0.888279	1.4343
MSTRG.10022.1	MSTRG.10022	-	Chr05:1050156-1068474	768	0.30856	1.46162	0.452144	0.766239	0.191893	0.230013	0.93643	0.377045
MSTRG.10024.1	MSTRG.10024	-	Chr05:1100836-1101226	390	0	0.817807	0	0.427668	0.478155	0.238598	0.917723	0.869862
MSTRG.10025.1	MSTRG.10025	-	Chr05:1104593-1106974	768	7.20588	9.56709	3.21149	10.4137	5.87962	9.77149	12.8287	9.19123
MSTRG.10025.2	MSTRG.10025	-	Chr05:1104593-1106974	646	2.64842	5.47817	1.03239	5.22E-07	0.564302	2.08502	2.19022	4.27586
MSTRG.10025.3	MSTRG.10025	-	Chr05:1104593-1106974	733	1.12986	7.05E-05	0.845574	3.70E-05	2.15738	0.680616	3.13555	3.58681
MSTRG.10026.2	MSTRG.10026	-	Chr05:1108785-1112421	1615	0.507079	0.495414	0.629271	4.01466	0.922245	1.01156	2.64E-05	0.409546
MSTRG.10026.3	MSTRG.10026	-	Chr05:1108785-1112421	1578	6.23E-05	0.633698	0.860821	2.01852	0.878067	1.01192	0.76036	1.52254
MSTRG.10029.1	MSTRG.10029	-	Chr05:1245001-1254033	3603	6.14807	9.86286	6.70232	7.43592	10.1958	11.4715	10.1826	9.39456
MSTRG.1003.1	MSTRG.1003	-	Chr00:30846678-30853443	332	0.635415	0.564644	0.595361	0	0.60279	1.5435	0.324252	0.566547
MSTRG.10030.1	MSTRG.10030	-	Chr05:1254046-1255608	818	1.84539	1.04E-05	0.555289	0.604931	0.630567	0.567737	0.462837	0.792399
MSTRG.10031.2	MSTRG.10031	-	Chr05:1255770-1258057	647	0.8696	3.83E-06	5.78E-07	2.04E-05	1.30E-05	2.04E-06	1.49E-06	9.19E-06
MSTRG.10032.2	MSTRG.10032	-	Chr05:1266500-1278770	5785	1.54062	2.33608	1.23571	1.29876	1.32454	1.39514	1.8516	1.85422
MSTRG.10032.3	MSTRG.10032	-	Chr05:1266500-1278770	3447	3.79E-09	1.92E-05	0.384738	0.14257	0.728032	0.90005	0.599388	0.454907
MSTRG.10033.1	MSTRG.10033	-	Chr05:1266500-1278770	4519	0.547292	1.96E-06	1.46E-08	7.22E-05	0.409396	0.201835	0.326005	0.190658
MSTRG.10033.10	MSTRG.10033	-	Chr05:1266500-1278770	615	1.19178	0.687143	1.25274	3.15265	2.99803	2.68793	6.54E-09	2.36324
MSTRG.10033.11	MSTRG.10033	-	Chr05:1266500-1278770	1696	2.7958	4.17873	2.22734	3.27574	2.47543	2.53451	4.70894	4.71926
MSTRG.10033.12	MSTRG.10033	-	Chr05:1266500-1278770	885	5.36E-05	1.24E-17	4.67E-06	7.06E-05	0.000197382	1.91E-06	3.86E-11	0.00430377
MSTRG.10033.13	MSTRG.10033	-	Chr05:1266500-1278770	533	1.69598	1.59241	3.90E-22	2.11E-16	0.616147	0.0706687	2.55355	2.3803
MSTRG.10033.14	MSTRG.10033	-	Chr05:1266500-1278770	943	0.514097	5.34E-06	0.315224	1.11732	0.704285	2.68E-14	0.27074	0.218588
MSTRG.10033.15	MSTRG.10033	-	Chr05:1266500-1278770	872	0.268817	1.76E-36	0.258718	1.24E-23	4.05E-22	0.737668	0.823524	0.524675
MSTRG.10033.16	MSTRG.10033	-	Chr05:1266500-1278770	609	0.434932	0.417123	1.13146	1.08153	0.0937852	1.91308	0.647706	0.397677
MSTRG.10033.2	MSTRG.10033	-	Chr05:1266500-1278770	566	0.135691	1.10E-08	4.08E-33	2.92E-09	0.59756	0.506222	2.06743	0.197669
MSTRG.10033.3	MSTRG.10033	-	Chr05:1266500-1278770	1743	1.63362	3.25326	2.37759	2.00226	2.19213	2.45478	2.9305	2.76591
MSTRG.10033.4	MSTRG.10033	-	Chr05:1266500-1278770	819	1.72453	5.35253	1.23517	1.78134	1.48321	2.79108	2.28314	3.21616
MSTRG.10033.5	MSTRG.10033	-	Chr05:1266500-1278770	613	5.92594	5.9979	3.94855	3.24362	4.6557	3.91998	5.03022	3.92245
MSTRG.10033.6	MSTRG.10033	-	Chr05:1266500-1278770	883	5.14E-05	9.95E-17	0.000496507	0.0635999	0.78284	3.99E-08	1.54E-05	0.00888805
MSTRG.10033.7	MSTRG.10033	-	Chr05:1266500-1278770	684	6.02E-08	0.376562	3.86078	2.24626	1.36549	1.84083	0.97199	1.73468
MSTRG.10033.8	MSTRG.10033	-	Chr05:1266500-1278770	814	0.844883	6.40E-05	2.08E-25	5.02E-43	1.07E-11	5.12E-14	0.788012	7.84E-05
MSTRG.10033.9	MSTRG.10033	-	Chr05:1266500-1278770	954	2.79E-09	2.91E-16	3.66E-05	0.000511414	0.000405266	1.83E-05	1.39E-05	0.00896136
MSTRG.10034.2	MSTRG.10034	-	Chr05:1310983-1330148	1207	2.40498	3.16E-05	1.59229	1.62949	3.97934	0.876788	0.414047	2.06562
MSTRG.10034.3	MSTRG.10034	-	Chr05:1310983-1330148	1096	27.3764	22.2026	15.9693	15.4984	12.1637	15.9948	20.5345	18.6721
MSTRG.10036.1	MSTRG.10036	-	Chr05:1368511-1376457	3089	0.352665	0.683134	0.663968	0.777813	0.874327	0.680355	1.52186	1.20783
MSTRG.10036.10	MSTRG.10036	-	Chr05:1368511-1376457	3495	1.65272	0.865839	0.831585	1.88413	1.84855	2.11679	1.58896	2.21191
MSTRG.10036.11	MSTRG.10036	-	Chr05:1368511-1376457	2386	0.000722845	0.00367717	0.606261	2.48029	1.36387	0.802072	0.00810007	0.190349
MSTRG.10036.12	MSTRG.10036	-	Chr05:1368511-1376457	5012	0.157465	0.95389	0.00241412	1.88811	0.146779	0.334603	0.750026	0.330444
MSTRG.10036.13	MSTRG.10036	-	Chr05:1368511-1376457	3879	0.192889	1.19E-22	3.00E-21	0.142971	0.32902	3.45E-09	2.33E-12	0.17703
MSTRG.10036.14	MSTRG.10036	-	Chr05:1368511-1376457	2122	8.99E-34	6.27E-48	1.11E-34	0.529599	0.15073	0.00141123	0.306126	3.98E-13
MSTRG.10036.15	MSTRG.10036	-	Chr05:1368511-1376457	3022	0.470066	1.25037	1.14E-13	5.85E-28	0.284828	0.260124	0.415532	0.56632
MSTRG.10036.16	MSTRG.10036	-	Chr05:1368511-1376457	5224	0.591842	0.56323	2.70863	1.40633	1.5999	1.41105	0.639611	0.744607
MSTRG.10036.17	MSTRG.10036	-	Chr05:1368511-1376457	3396	0.00516713	0.439389	0.275248	7.87E-07	0.0291108	8.07E-09	1.25862	0.187334
MSTRG.10036.18	MSTRG.10036	-	Chr05:1368511-1376457	4017	0.390588	0.0891884	0.26614	0.255177	0.585967	0.295786	1.09685	0.483068
MSTRG.10036.19	MSTRG.10036	-	Chr05:1368511-1376457	2785	0.842159	0.437731	3.24E-13	0.0162904	0.0974761	0.25748	0.501494	0.626315
MSTRG.10036.2	MSTRG.10036	-	Chr05:1368511-1376457	2476	4.20E-18	0.592123	5.49E-12	0.000189908	0.000955318	5.82E-05	0.952574	0.710236
MSTRG.10036.20	MSTRG.10036	-	Chr05:1368511-1376457	2181	2.74872	2.05731	0.802914	6.15E-11	1.11263	0.382962	0.112912	1.48814
MSTRG.10036.21	MSTRG.10036	-	Chr05:1368511-1376457	2551	0.0116966	2.76E-12	1.22E-37	3.03E-43	8.25E-10	5.14E-42	2.48E-13	0.390215
MSTRG.10036.22	MSTRG.10036	-	Chr05:1368511-1376457	2590	0.313712	1.08E-17	2.19E-25	0.309445	0.481618	0.224841	5.08E-08	0.455157
MSTRG.10036.24	MSTRG.10036	-	Chr05:1368511-1376457	3565	4.18E-36	0.158987	1.51723	2.72441	0.939496	2.02061	0.189655	0.638928
MSTRG.10036.25	MSTRG.10036	-	Chr05:1368511-1376457	2204	0.0177041	0.48971	0.2384	0.0905337	2.39E-32	0.0972425	2.50E-15	0.0131672
MSTRG.10036.26	MSTRG.10036	-	Chr05:1368511-1376457	2900	1.22E-17	6.16E-13	0.21997	1.55E-48	0.0152322	2.36E-23	0.000131743	0.184305
MSTRG.10036.3	MSTRG.10036	-	Chr05:1368511-1376457	2705	2.44E-22	5.14E-15	2.11235	2.32917	0.472259	0.737209	1.52E-09	3.15E-15
MSTRG.10036.4	MSTRG.10036	-	Chr05:1368511-1376457	2870	8.80E-15	1.02E-22	6.02E-47	5.45E-49	1.54E-15	7.18E-39	1.30E-13	0.00046656
MSTRG.10036.5	MSTRG.10036	-	Chr05:1368511-1376457	2539	1.43E-22	2.00E-13	0.00104947	7.59E-11	1.10E-07	0.351793	0.000239763	6.82E-09
MSTRG.10036.6	MSTRG.10036	-	Chr05:1368511-1376457	2118	1.56385	1.43609	8.43E-07	0.00291945	0.111368	0.494348	2.42758	1.30974
MSTRG.10036.7	MSTRG.10036	-	Chr05:1368511-1376457	2917	4.84E-16	2.22E-23	2.08E-39	6.62E-38	9.48E-14	0.457441	4.34E-16	4.39E-24
MSTRG.10036.8	MSTRG.10036	-	Chr05:1368511-1376457	2441	6.74E-52	4.51E-41	2.72E-32	3.09E-19	6.26E-10	9.94E-07	0.00262571	2.49E-13
MSTRG.10036.9	MSTRG.10036	-	Chr05:1368511-1376457	5423	0.983446	0.342528	1.4671	2.20533	2.27003	1.65976	1.04869	1.60731
MSTRG.10037.2	MSTRG.10037	-	Chr05:1377228-1378693	538	0.770687	0.719974	0.248699	1.00562	0.173127	0.680727	1.12652	1.16397
MSTRG.10038.1	MSTRG.10038	-	Chr05:1378881-1380959	2078	0.282643	0.271774	0.232296	0.0950739	0.440192	0.316563	0.547828	0.451513
MSTRG.10040.1	MSTRG.10040	-	Chr05:1385190-1389768	2530	0.11573	0.618176	1.50822	2.58838	0.886696	1.21023	0.418301	0.613901
MSTRG.10040.10	MSTRG.10040	-	Chr05:1385190-1389768	1440	3.00E-18	2.52262	1.35E-06	3.61009	0.0727088	1.08721	1.93E-11	0.369608
MSTRG.10040.11	MSTRG.10040	-	Chr05:1385190-1389768	1548	2.22519	1.16923	1.01E-10	2.99023	2.03952	0.000199537	4.40728	4.29685
MSTRG.10040.12	MSTRG.10040	-	Chr05:1385190-1389768	1540	0.843272	6.85E-33	0.693948	0.908457	0.651774	0.568476	0.422734	1.28083
MSTRG.10040.13	MSTRG.10040	-	Chr05:1385190-1389768	1607	0.0231388	2.83738	2.14E-05	9.24E-05	8.50E-09	3.22E-06	2.44E-08	0.0227066
MSTRG.10040.14	MSTRG.10040	-	Chr05:1385190-1389768	1363	0.562716	0.00058648	1.46E-05	0.012127	2.11745	0.000387465	1.08895	5.57027
MSTRG.10040.15	MSTRG.10040	-	Chr05:1385190-1389768	1518	1.19315	3.93834	4.20E-13	6.26E-19	0.420425	0.0942758	1.28781	0.69218
MSTRG.10040.16	MSTRG.10040	-	Chr05:1385190-1389768	1580	2.40316	2.951	1.82531	2.55793	1.78638	2.86004	2.83096	2.10452
MSTRG.10040.17	MSTRG.10040	-	Chr05:1385190-1389768	1451	9.65E-47	0.869494	2.78E-23	0.806771	0.271072	1.59E-05	0.756899	0.875231
MSTRG.10040.18	MSTRG.10040	-	Chr05:1385190-1389768	1412	9.28E-25	2.78E-10	3.22E-07	2.41E-14	1.06618	1.11E-12	6.16E-09	2.48E-12
MSTRG.10040.19	MSTRG.10040	-	Chr05:1385190-1389768	1546	1.86061	7.55E-08	7.74E-15	4.27E-29	0.000143744	0.392883	2.02627	1.242
MSTRG.10040.2	MSTRG.10040	-	Chr05:1385190-1389768	1752	7.56E-33	6.61E-19	0.000572583	1.62E-17	1.99383	0.313795	0.343173	3.30E-08
MSTRG.10040.20	MSTRG.10040	-	Chr05:1385190-1389768	1657	1.01121	0.852437	0.805301	1.89E-12	0.00597027	0.661833	1.27478	1.25861
MSTRG.10040.21	MSTRG.10040	-	Chr05:1385190-1389768	1404	2.62E-15	0.00464782	2.7399	0.707056	2.87584	3.06433	2.11641	0.158638
MSTRG.10040.3	MSTRG.10040	-	Chr05:1385190-1389768	1800	4.68E-15	0.000445525	0.175883	3.06E-19	8.88E-12	0.00970252	7.75E-10	7.05E-10
MSTRG.10040.4	MSTRG.10040	-	Chr05:1385190-1389768	1667	3.47157	1.24461	1.76911	1.15259	0.735037	1.56748	3.42116	1.13777
MSTRG.10040.5	MSTRG.10040	-	Chr05:1385190-1389768	1402	6.74E-09	0.576768	0.250832	3.63E-11	0.399764	1.70E-11	0.714874	0.301481
MSTRG.10040.6	MSTRG.10040	-	Chr05:1385190-1389768	1821	4.23E-14	2.70E-13	6.78E-09	2.20E-31	2.43E-13	0.0231559	0.120948	0.00235428
MSTRG.10040.7	MSTRG.10040	-	Chr05:1385190-1389768	1610	3.27E-18	1.33E-16	2.80E-16	8.04E-46	3.13E-20	4.63E-19	1.13E-17	0.197738
MSTRG.10040.8	MSTRG.10040	-	Chr05:1385190-1389768	1580	2.24E-17	4.61E-05	1.68164	5.25224	1.99897	5.31941	1.35526	3.79156
MSTRG.10041.1	MSTRG.10041	-	Chr05:1418057-1420779	1387	3.63718	3.80867	1.25904	3.14486	2.07309	3.33438	3.70618	3.78944
MSTRG.10041.2	MSTRG.10041	-	Chr05:1418057-1420779	1390	3.98E-07	0.818795	3.08475	2.85694	1.34514	1.77226	0.86615	0.665343
MSTRG.10041.4	MSTRG.10041	-	Chr05:1418057-1420779	1359	0.834699	0.510243	1.2077	1.34498	0.373971	0.336364	1.28849	1.41813
MSTRG.10042.1	MSTRG.10042	-	Chr05:1472489-1475390	1112	7.71995	8.95458	7.55158	2.56226	6.882	7.97955	8.25863	8.44388
MSTRG.10043.1	MSTRG.10043	-	Chr05:1483426-1485598	2172	5.56292	6.57103	3.26207	3.26275	3.3557	3.47337	4.97768	4.51586
MSTRG.10043.2	MSTRG.10043	-	Chr05:1483426-1485598	1504	5.22863	3.73743	2.41844	2.91377	3.5512	3.72129	2.75201	4.0747
MSTRG.10045.1	MSTRG.10045	-	Chr05:1519652-1522571	1572	1.75911	0.263426	24.4044	24.1996	8.82088	18.087	9.03546	9.12637
MSTRG.10045.2	MSTRG.10045	-	Chr05:1519652-1522571	1455	4.22567	7.81051	0.000343065	4.85558	11.1336	1.476	1.06508	4.09973
MSTRG.10047.2	MSTRG.10047	-	Chr05:1534584-1541302	781	2.17154	1.12248	7.15E-05	0.71911	1.609	1.62368	0.853398	1.22705
MSTRG.10049.1	MSTRG.10049	-	Chr05:1633602-1633912	310	0	0	0	0	0	0	0.414196	1.21099
MSTRG.1005.1	MSTRG.1005	-	Chr00:30974229-30974492	263	0	0	0	2.14696	1.16061	1.77687	0.637826	0
MSTRG.10050.1	MSTRG.10050	-	Chr05:1634291-1635259	968	0.343521	0.109078	0	0.114406	0	0	0.175842	0.449043
MSTRG.10052.1	MSTRG.10052	-	Chr05:1649926-1653428	1593	1.95013	0.75228	2.10669	1.20245	0.916932	1.06439	0.355068	0.868372
MSTRG.10052.3	MSTRG.10052	-	Chr05:1649926-1653428	1049	0.0255697	0.0227393	0.845547	3.00133	1.75149	1.12192	0.00370257	0.333152
MSTRG.10053.1	MSTRG.10053	-	Chr05:1656575-1658341	705	6.19E-06	6.22E-06	2.19073	1.20119	0.970873	0.886412	1.0678	0.862192
MSTRG.10054.1	MSTRG.10054	-	Chr05:1694313-1695440	310	0	0	2.09837	0.688648	0.50541	1.09297	0.798728	1.67446
MSTRG.10056.1	MSTRG.10056	-	Chr05:1719545-1719769	224	0	0	2.20075	0	2.0842	3.426	1.39036	3.35918
MSTRG.10057.1	MSTRG.10057	-	Chr05:1750047-1750266	219	0	0	0	2.24548	0	0	3.03035	2.42955
MSTRG.10058.1	MSTRG.10058	-	Chr05:1751733-1752083	350	0.562945	0	0.530729	0.527653	0	0	0.888423	0.991158
MSTRG.10059.1	MSTRG.10059	-	Chr05:1753062-1753296	234	0	0	0	0	0	1.66879	0	1.08412
MSTRG.1006.1	MSTRG.1006	-	Chr00:30979549-30983032	1163	3.47723	4.54711	5.03389	3.94465	4.75817	4.58605	4.49189	4.33009
MSTRG.10060.1	MSTRG.10060	-	Chr05:1785342-1788327	797	2.40442	3.04083	1.06178	0.871329	1.1102	1.78324	1.27434	0.773347
MSTRG.10060.2	MSTRG.10060	-	Chr05:1785342-1788327	848	2.92947	1.1701	2.61655	1.39967	1.13384	1.72029	2.63815	2.3099
MSTRG.10060.3	MSTRG.10060	-	Chr05:1785342-1788327	723	1.67428	1.01986	1.92472	1.74983	2.2464	3.10303	1.37205	1.64223
MSTRG.10060.4	MSTRG.10060	-	Chr05:1785342-1788327	725	7.10E-06	0.730369	0.826309	0.514885	4.78274	0.82941	1.33577	1.38746
MSTRG.10062.1	MSTRG.10062	-	Chr05:1819253-1830130	4223	0.338159	0.964512	3.16E-17	0.22201	0.0520466	0.0506207	0.000356981	0.011838
MSTRG.10062.10	MSTRG.10062	-	Chr05:1819253-1830130	3527	7.58E-05	0.00173179	0.000110297	0.00108852	0.183718	0.085657	0.317313	0.409507
MSTRG.10062.12	MSTRG.10062	-	Chr05:1819253-1830130	752	0.0938433	4.16E-110	0.847365	4.36E-05	0.78466	0.637379	1.63267	0.679857
MSTRG.10062.13	MSTRG.10062	-	Chr05:1819253-1830130	710	0.809392	0.219931	0.844155	1.09118	0.515599	0.776192	0.663877	0.71575
MSTRG.10062.2	MSTRG.10062	-	Chr05:1819253-1830130	3343	1.24E-05	2.71E-25	4.22E-14	0.0340537	2.23E-06	0.10444	6.78E-11	0.175564
MSTRG.10062.3	MSTRG.10062	-	Chr05:1819253-1830130	3867	1.34E-11	5.07E-36	0.142522	0.0372068	0.0539168	9.42E-05	0.0357386	0.162742
MSTRG.10062.4	MSTRG.10062	-	Chr05:1819253-1830130	4618	1.46E-10	7.42E-17	3.03E-13	7.75E-11	2.87E-06	1.68E-05	2.40E-05	2.54E-06
MSTRG.10062.5	MSTRG.10062	-	Chr05:1819253-1830130	4029	0.463374	0.396517	0.154521	0.266393	0.432485	0.174301	0.41325	0.372049
MSTRG.10062.6	MSTRG.10062	-	Chr05:1819253-1830130	2754	1.76175	1.8168	0.782913	2.21272	1.61627	2.3258	2.58762	2.4039
MSTRG.10062.7	MSTRG.10062	-	Chr05:1819253-1830130	2512	1.10968	0.157858	0.657128	1.10692	0.742902	0.537047	1.79489	0.848746
MSTRG.10062.8	MSTRG.10062	-	Chr05:1819253-1830130	3279	0.315818	0.386315	1.12603	0.601178	0.799961	1.01924	0.55115	0.661197
MSTRG.10062.9	MSTRG.10062	-	Chr05:1819253-1830130	3822	1.07E-20	7.14E-41	7.46E-25	6.11E-07	1.61E-09	6.48E-16	1.88E-18	2.54E-10
MSTRG.10063.1	MSTRG.10063	-	Chr05:1830830-1831415	585	0.226157	0.21216	0.6586	0	0.0641081	0.126042	0	0.203043
MSTRG.10064.1	MSTRG.10064	-	Chr05:1841537-1842095	558	1.69995	0.454605	0.470783	0.23814	0.70422	0.120179	0.554449	0.0740923
MSTRG.10067.1	MSTRG.10067	-	Chr05:1877715-1879387	1672	15.5481	31.9786	23.4185	37.3662	24.1736	26.7189	26.841	25.9587
MSTRG.10068.1	MSTRG.10068	-	Chr05:1882551-1886211	802	0.00139833	2.82605	8.40066	7.18937	5.25853	7.61105	4.46396	3.55337
MSTRG.10068.3	MSTRG.10068	-	Chr05:1882551-1886211	845	3.35019	0.000373374	0.466785	1.70501	2.41091	2.16276	1.64708	2.39159
MSTRG.10068.4	MSTRG.10068	-	Chr05:1882551-1886211	715	2.9697	0.460933	8.04E-06	1.22E-05	0.422351	0.284143	0.663607	0.515527
MSTRG.10068.5	MSTRG.10068	-	Chr05:1882551-1886211	751	1.25888	3.09583	4.08E-07	2.55E-07	0.481173	0.0987462	1.391	1.00649
MSTRG.10069.1	MSTRG.10069	-	Chr05:1925439-1925842	403	2.10708	1.15529	0.402165	1.61143	2.45016	1.74634	0.452613	0.258415
MSTRG.1007.1	MSTRG.1007	-	Chr00:30990059-30990263	204	0	0	0	0	0	0	0	0.904849
MSTRG.10070.1	MSTRG.10070	-	Chr05:1929816-1930024	208	0	0	10.5727	0	0	0	0	0
MSTRG.10071.1	MSTRG.10071	-	Chr05:1984547-1988691	933	1.98E-05	0.800783	0.883587	0.785557	1.16617	0.835294	0.944263	0.698346
MSTRG.10072.1	MSTRG.10072	-	Chr05:1984547-1988691	760	2.9726	2.12581	3.36732	3.57818	4.14011	3.57512	3.87258	4.73305
MSTRG.10075.1	MSTRG.10075	-	Chr05:2087275-2098227	1483	0.242192	5.81E-06	0.270969	0.438405	0.282576	6.16E-06	8.28E-06	0.511244
MSTRG.10076.1	MSTRG.10076	-	Chr05:2128245-2132253	1612	17.028	24.8399	5.28881	2.41379	9.49156	8.38921	17.2856	10.1031
MSTRG.10077.2	MSTRG.10077	-	Chr05:2132786-2136605	964	1.3812	0.290936	0.564559	0.344959	0.123395	0.000176542	0.316866	2.72E-06
MSTRG.1008.1	MSTRG.1008	-	Chr00:30993017-30995818	1870	1.52296	0.830098	2.15783	1.38798	1.58499	2.03819	1.32849	2.0917
MSTRG.10080.2	MSTRG.10080	-	Chr05:2148540-2152562	1219	2.60107	4.99533	0.000149973	3.04069	2.76859	4.43101	5.41373	3.45856
MSTRG.10081.1	MSTRG.10081	-	Chr05:2152631-2152831	200	6.14789	27.4966	9.57453	23.9942	7.4329	26.9389	12.9011	17.6595
MSTRG.10082.1	MSTRG.10082	-	Chr05:2153171-2153453	282	7.91228	1.68129	1.79921	1.75133	1.60675	2.83332	3.05252	2.35158
MSTRG.10084.1	MSTRG.10084	-	Chr05:2205974-2206175	201	0	0	4.59393	7.70845	0	1.7342	0	0
MSTRG.10085.1	MSTRG.10085	-	Chr05:2208610-2208898	288	0	0	0	0	1.51341	1.33318	0	0.776696
MSTRG.10086.1	MSTRG.10086	-	Chr05:2209419-2209630	211	4.05094	0	0	0	0	3.10415	1.9402	2.64081
MSTRG.10087.1	MSTRG.10087	-	Chr05:2340178-2340523	345	0	0	0	0	0.161811	0.300522	0.97037	1.57035
MSTRG.10088.1	MSTRG.10088	-	Chr05:2340906-2341202	296	0	0.739444	0	0	0.234893	0	1.74449	0
MSTRG.10089.1	MSTRG.10089	-	Chr05:2342369-2346073	2888	1.93316	0.522395	0.000134068	0.510336	0.210301	0.382147	1.49973	0.418594
MSTRG.10089.2	MSTRG.10089	-	Chr05:2342369-2346073	2626	9.15483	11.4513	14.7255	18.0192	18.4446	14.092	15.6372	17.246
MSTRG.10089.3	MSTRG.10089	-	Chr05:2342369-2346073	2443	1.13018	1.39E-05	6.15891	16.9117	11.5641	8.50228	2.66423	2.4415
MSTRG.10089.4	MSTRG.10089	-	Chr05:2342369-2346073	2294	0.00015482	0.00045254	1.11201	2.64686	0.00204214	1.96453	0.333144	1.6873
MSTRG.10089.5	MSTRG.10089	-	Chr05:2342369-2346073	2290	0.900883	3.00558	2.42764	0.000344086	0.0374994	0.00117175	2.40488	5.00247
MSTRG.1009.2	MSTRG.1009	-	Chr00:31000006-31007375	2656	1.91093	2.43055	2.84757	3.75375	3.28143	1.56254	2.55443	1.93257
MSTRG.10090.1	MSTRG.10090	-	Chr05:2346388-2353465	2182	7.01E-05	0.000255881	0.659245	7.38E-05	0.131951	0.961846	6.56E-05	0.202239
MSTRG.10091.2	MSTRG.10091	-	Chr05:2355496-2359780	1921	11.7875	8.19928	7.11474	8.76298	8.20309	5.71743	8.49853	7.57288
MSTRG.10091.3	MSTRG.10091	-	Chr05:2355496-2359780	1929	4.57508	5.46467	8.0344	7.57507	7.60753	8.9806	6.29582	5.77065
MSTRG.10091.4	MSTRG.10091	-	Chr05:2355496-2359780	1906	0.000155454	1.93902	1.506	3.20827	0.874722	2.23181	0.829421	1.65074
MSTRG.10091.5	MSTRG.10091	-	Chr05:2355496-2359780	1882	0.954412	0.00023651	3.45951	1.62589	0.424545	0.00162474	5.18E-05	1.14573
MSTRG.10093.1	MSTRG.10093	-	Chr05:2386046-2391230	2146	0.00018391	0.000273465	0.590042	1.50262	1.73056	4.40838	1.57719	1.15818
MSTRG.10095.1	MSTRG.10095	-	Chr05:2395994-2405466	4164	11.6629	12.1565	8.2983	13.8982	13.5422	9.0405	11.2902	11.2673
MSTRG.10095.2	MSTRG.10095	-	Chr05:2395994-2405466	4307	4.38E-11	1.18E-09	0.00195924	1.66E-06	0.244355	0.681299	0.629257	0.464934
MSTRG.10095.3	MSTRG.10095	-	Chr05:2395994-2405466	3998	4.85146	3.83556	1.97935	3.36451	2.43212	2.43497	3.96016	4.44243
MSTRG.10098.1	MSTRG.10098	-	Chr05:2489132-2491368	1813	1.48E-06	0.244036	0.727689	1.81448	0.941407	1.22211	1.0974	1.13226
MSTRG.10099.1	MSTRG.10099	-	Chr05:2489132-2491368	296	0	0.914918	3.94797	1.38E-06	1.76274	1.62429	2.37596	1.13484
MSTRG.101.2	MSTRG.101	-	Chr00:1583300-1679036	780	8.25E-99	6.79E-30	1.55E-31	7.05E-31	5.05E-15	4.42E-48	2.22E-42	6.36E-18
MSTRG.101.4	MSTRG.101	-	Chr00:1583300-1679036	911	6.57E-21	2.70E-39	1.49E-39	2.70E-24	1.30E-16	3.98E-24	1.29E-28	0.0807417
MSTRG.101.6	MSTRG.101	-	Chr00:1583300-1679036	231	2.78988	1.67556	0	0	0.922007	1.75264	3.38141	6.00618
MSTRG.101.7	MSTRG.101	-	Chr00:1583300-1679036	2337	0.978556	3.14E-08	0.512451	6.28E-05	0.286928	0.258162	0.83868	1.22609
MSTRG.101.8	MSTRG.101	-	Chr00:1583300-1679036	1994	2.56953	3.08049	1.43225	10.1934	4.79902	3.60018	2.93073	3.9087
MSTRG.10100.1	MSTRG.10100	-	Chr05:2491756-2496333	2469	1.12805	2.25575	1.70074	0.399697	1.61376	1.02421	1.97287	1.91276
MSTRG.10100.2	MSTRG.10100	-	Chr05:2491756-2496333	1675	1.81E-05	6.22E-05	2.83E-14	8.01E-15	0.0860515	7.93E-06	5.81E-06	0.43933
MSTRG.10100.4	MSTRG.10100	-	Chr05:2491756-2496333	2312	0.696688	0.984788	0.374859	1.14855	0.327175	1.22688	0.976031	0.416683
MSTRG.10100.5	MSTRG.10100	-	Chr05:2491756-2496333	1671	3.23041	1.40476	0.000195316	0.000532537	1.56981	1.04832	0.408922	0.838683
MSTRG.10101.1	MSTRG.10101	-	Chr05:2559276-2571412	3497	0.000243097	0.817284	1.66503	2.35806	1.13653	1.82738	0.977612	0.810275
MSTRG.10103.2	MSTRG.10103	-	Chr05:2572919-2577596	1656	1.2228	0.00911001	2.57837	0.0336322	2.98148	2.29742	3.19007	5.19723
MSTRG.10103.3	MSTRG.10103	-	Chr05:2572919-2577596	1616	1.57481	6.29E-22	0.000100128	0.652402	0.000126915	0.00014778	0.395352	0.225989
MSTRG.10103.4	MSTRG.10103	-	Chr05:2572919-2577596	2176	0.446241	0.749203	0.264711	0.320766	0.54461	0.80313	1.25698	1.21884
MSTRG.10104.2	MSTRG.10104	-	Chr05:2578588-2722112	699	5.67819	5.78891	4.10108	1.97E-05	1.62858	4.6413	3.00994	7.16421
MSTRG.10104.3	MSTRG.10104	-	Chr05:2578588-2722112	1491	1.21E-07	0.968043	2.46E-06	1.14324	0.00173877	4.47264	5.03E-05	0.569542
MSTRG.10107.1	MSTRG.10107	-	Chr05:2578588-2722112	1769	7.34E-05	0.000977102	0.411885	0.699807	1.07967	0.863248	0.485716	1.03737
MSTRG.10107.2	MSTRG.10107	-	Chr05:2578588-2722112	1492	0.891547	2.13042	1.03E-07	1.49E-05	0.221703	0.248783	1.70168	0.787218
MSTRG.10107.3	MSTRG.10107	-	Chr05:2578588-2722112	1736	1.5538	0.191581	1.46126	1.60447	0.778059	0.74277	1.18306	0.838416
MSTRG.1011.1	MSTRG.1011	-	Chr00:31064089-31064377	288	0	3.17628	0	0	2.78137	0.895304	1.98087	0.53563
MSTRG.10112.1	MSTRG.10112	-	Chr05:2578588-2722112	1574	17.5899	16.0374	11.5581	12.9734	16.8898	16.8615	17.4407	17.349
MSTRG.10114.1	MSTRG.10114	-	Chr05:2726667-2730817	2228	0.740602	0.355906	0.349086	0.45907	0.18425	1.45E-05	0.753124	0.500465
MSTRG.10114.3	MSTRG.10114	-	Chr05:2726667-2730817	2003	2.46608	2.06614	2.77104	3.0518	2.0693	2.72199	2.72992	2.99404
MSTRG.10114.4	MSTRG.10114	-	Chr05:2726667-2730817	1950	3.88358	0.582241	2.1417	4.5559	1.48379	1.48255	2.37005	1.19182
MSTRG.10116.1	MSTRG.10116	-	Chr05:2786644-2790918	2560	4.06723	5.35322	5.38271	3.56787	6.18673	7.44905	5.29964	4.93645
MSTRG.10117.1	MSTRG.10117	-	Chr05:2802566-2805776	1733	2.90935	3.59791	2.96081	2.88678	3.60262	4.47236	2.3136	3.07128
MSTRG.10118.1	MSTRG.10118	-	Chr05:2816719-2829059	588	0.224443	0.841996	0	1.90488	1.86686	1.38988	1.45853	1.87001
MSTRG.1012.2	MSTRG.1012	-	Chr00:31089392-31090776	917	0.000633265	2.11358	1.75354	1.01128	0.000660124	1.24616	0.225706	1.40613
MSTRG.1012.3	MSTRG.1012	-	Chr00:31089392-31090776	1013	73.9681	70.678	68.5156	39.8006	54.2136	47.4592	47.1498	50.1675
MSTRG.10120.1	MSTRG.10120	-	Chr05:2854447-2854992	545	0	0.941568	0.243874	0.246597	1.44641	0.264101	0.65876	0.71958
MSTRG.10123.1	MSTRG.10123	-	Chr05:2864364-2867672	1302	0.311786	1.64631	0.279804	0.532203	0.641375	1.02888	1.60439	0.354665
MSTRG.10123.3	MSTRG.10123	-	Chr05:2864364-2867672	1693	2.23155	1.38813	0.843264	1.61042	0.858372	0.580688	2.28684	1.34628
MSTRG.10124.1	MSTRG.10124	-	Chr05:2874876-2878379	2482	2.00751	1.80807	3.77026	6.08684	4.03894	2.58849	5.68827	5.46982
MSTRG.10124.2	MSTRG.10124	-	Chr05:2874876-2878379	2550	0.130362	0.00016784	6.68E-05	0.780194	5.45E-05	1.6335	0.000163804	0.000429873
MSTRG.10124.3	MSTRG.10124	-	Chr05:2874876-2878379	2740	2.05E-10	4.64E-08	3.78E-07	3.58E-14	0.301713	0.233008	3.45E-07	0.10089
MSTRG.10126.1	MSTRG.10126	-	Chr05:2884313-2888592	1275	6.86908	6.75133	9.02917	7.16553	4.39753	7.05361	5.77074	6.23383
MSTRG.10127.2	MSTRG.10127	-	Chr05:2891389-2905690	2168	0.000133166	0.00189418	0.000119151	0.00547291	0.448961	0.00192497	0.678712	2.07247
MSTRG.10127.3	MSTRG.10127	-	Chr05:2891389-2905690	2145	0.000258926	1.38978	0.000206435	2.47068	2.73728	1.50297	1.34387	0.00126113
MSTRG.1013.1	MSTRG.1013	-	Chr00:31159837-31160819	982	1.91211	1.71479	2.53658	7.53159	4.13189	4.14627	2.98113	3.24379
MSTRG.10130.1	MSTRG.10130	-	Chr05:2969208-2969585	377	0.480703	0.435849	0.912806	0.911467	0.403452	1.23157	1.545	0.300526
MSTRG.10131.1	MSTRG.10131	-	Chr05:2976789-2977017	228	7.3185	1.77888	2.00344	0	1.25565	0.922889	2.41039	1.33887
MSTRG.10134.1	MSTRG.10134	-	Chr05:3038955-3044064	836	0.689923	0	0.269981	1.2365	0.810559	0.89209	0.520669	0.472147
MSTRG.10135.2	MSTRG.10135	-	Chr05:3059272-3060663	894	1.7123	0.977717	1.11438	1.99536	0.582921	0.000107382	1.19E-05	0.23398
MSTRG.10137.1	MSTRG.10137	-	Chr05:3065791-3068581	976	7.47001	0.00459916	1.34943	0.920919	6.22164	4.9406	2.76685	4.79463
MSTRG.10137.3	MSTRG.10137	-	Chr05:3065791-3068581	853	3.60966	2.46276	7.23526	4.39353	7.21853	6.724	4.18597	4.03577
MSTRG.10138.1	MSTRG.10138	-	Chr05:3100130-3103022	1041	5.59227	10.1721	9.87839	5.05836	7.51535	8.73633	5.06448	7.23629
MSTRG.10138.2	MSTRG.10138	-	Chr05:3100130-3103022	1135	2.97466	2.25889	8.3948	4.14651	3.03417	6.78887	1.55236	4.47254
MSTRG.10139.1	MSTRG.10139	-	Chr05:3104039-3109187	2480	2.73954	1.99127	0.956199	0.522339	0.387441	0.490595	1.84909	1.01175
MSTRG.1014.1	MSTRG.1014	-	Chr00:31162461-31162920	459	0.665925	0.307878	0.960607	0.966937	1.26417	1.03614	0.510642	0.402874
MSTRG.10141.2	MSTRG.10141	-	Chr05:3119176-3122834	3390	0.000371203	0.000214095	1.57703	1.76266	1.06372	0.61394	0.344976	0.564395
MSTRG.10143.2	MSTRG.10143	-	Chr05:3265170-3283985	1614	17.8693	15.4051	11.7533	13.3988	13.8999	14.1062	16.2603	15.0384
MSTRG.10145.1	MSTRG.10145	-	Chr05:3292717-3293150	433	0	1.35793	0.707335	2.48705	0.415217	0.380824	0.417115	0.688072
MSTRG.10147.2	MSTRG.10147	-	Chr05:3360420-3364238	3559	3.12045	2.84931	1.85913	2.53137	1.92586	2.29005	4.24026	3.80719
MSTRG.10147.3	MSTRG.10147	-	Chr05:3360420-3364238	3534	1.42686	1.5107	0.588954	0.6944	1.0197	0.501503	1.67371	1.97882
MSTRG.10148.1	MSTRG.10148	-	Chr05:3425367-3431944	4456	0.746228	0.587247	0.682482	0.575937	0.811242	0.990091	0.568784	0.700188
MSTRG.10149.2	MSTRG.10149	-	Chr05:3446107-3447794	921	0.975132	0.811957	0.716501	0.851565	0.967588	0.781176	0.639572	0.659528
MSTRG.1015.1	MSTRG.1015	-	Chr00:31163816-31164239	423	0.384898	0.353437	0	0.369849	0.649276	1.03638	0.414033	0.695167
MSTRG.10151.1	MSTRG.10151	-	Chr05:3467554-3476140	4254	0.944472	8.69E-05	5.34E-05	4.95E-05	0.0926923	0.231641	0.349742	0.261964
MSTRG.10152.1	MSTRG.10152	-	Chr05:3477335-3478730	734	1.7322	0.917269	1.09587	1.76453	1.86828	1.54902	2.95453	1.74967
MSTRG.10152.3	MSTRG.10152	-	Chr05:3477335-3478730	986	1.61534	0.561684	0.378464	1.00184	1.19057	0.956901	1.08212	0.901098
MSTRG.10153.1	MSTRG.10153	-	Chr05:3482360-3483408	1048	0.804569	0.75577	2.09077	2.71502	1.85755	1.9792	2.07499	2.05863
MSTRG.10155.1	MSTRG.10155	-	Chr05:3521661-3526632	1554	13.1771	13.8272	14.8375	17.1351	13.9645	15.3651	14.2875	14.78
MSTRG.10157.1	MSTRG.10157	-	Chr05:3557446-3558986	483	2.32642	5.98636	5.30986	6.54219	7.7102	4.86368	3.33236	4.90572
MSTRG.10157.10	MSTRG.10157	-	Chr05:3557446-3558986	595	5.71686	12.7627	1.21075	1.32027	4.39223	13.8868	1.51965	3.24617
MSTRG.10157.11	MSTRG.10157	-	Chr05:3557446-3558986	364	6.45E-06	0.546101	6.73E-35	1.36E-110	6.44E-19	5.99E-05	2.17E-35	1.51E-07
MSTRG.10157.12	MSTRG.10157	-	Chr05:3557446-3558986	280	1.23E-140	9.06E-193	9.70E-88	0	9.99E-21	6.74E-73	1.08E-07	8.36E-32
MSTRG.10157.13	MSTRG.10157	-	Chr05:3557446-3558986	520	0.83471	0.876604	1.48E-18	0.788387	4.78479	9.11643	0.451289	7.94921
MSTRG.10157.14	MSTRG.10157	-	Chr05:3557446-3558986	589	1.77E-14	1.55966	6.04E-13	0.513387	0.579161	1.2681	2.83E-18	1.19187
MSTRG.10157.15	MSTRG.10157	-	Chr05:3557446-3558986	446	3.93366	0.590268	1.35E-58	0.558894	0.399536	0.075965	3.20E-60	0.534148
MSTRG.10157.16	MSTRG.10157	-	Chr05:3557446-3558986	290	0.932391	4.39E-90	1.12E-55	1.09E-69	1.16E-34	0.450392	7.33E-56	0.411043
MSTRG.10157.17	MSTRG.10157	-	Chr05:3557446-3558986	455	0.000220669	1.22E-13	3.22E-09	2.86839	0.669156	1.31629	1.51088	0.173372
MSTRG.10157.18	MSTRG.10157	-	Chr05:3557446-3558986	470	1.71E-32	0.73297	2.23E-36	0.21701	0.428115	0.533733	0.667356	0.841434
MSTRG.10157.2	MSTRG.10157	-	Chr05:3557446-3558986	398	1.98E-30	1.67E-85	7.31E-61	6.77E-232	0.859774	0.223798	2.27446	1.56E-28
MSTRG.10157.3	MSTRG.10157	-	Chr05:3557446-3558986	290	9.81E-46	8.58E-119	1.37E-71	2.45887	2.54E-43	0.445833	1.50E-68	0.581048
MSTRG.10157.4	MSTRG.10157	-	Chr05:3557446-3558986	611	3.87E-20	3.33727	1.58E-14	5.44E-23	9.58E-06	6.12E-06	9.97E-06	0.441618
MSTRG.10157.5	MSTRG.10157	-	Chr05:3557446-3558986	572	0.321127	8.37E-05	2.60E-07	0.362835	0.0724725	9.17E-10	1.81E-06	5.53E-07
MSTRG.10157.6	MSTRG.10157	-	Chr05:3557446-3558986	750	1.60057	2.51E-16	1.41E-09	0.000290859	1.05848	0.607094	0.236105	0.330409
MSTRG.10157.7	MSTRG.10157	-	Chr05:3557446-3558986	670	1.17E-21	1.13E-14	6.85E-06	2.24E-23	7.45E-07	6.23612	1.47E-07	4.23792
MSTRG.10157.8	MSTRG.10157	-	Chr05:3557446-3558986	257	4.28E-08	3.71E-82	3.80E-94	1.16002	5.53E-47	4.18E-37	9.72E-85	2.18E-29
MSTRG.10157.9	MSTRG.10157	-	Chr05:3557446-3558986	595	2.08804	2.14E-49	2.88E-15	0.684768	1.88801	3.99037	1.85943	1.76647
MSTRG.10158.1	MSTRG.10158	-	Chr05:3559472-3560327	855	0.268058	0.509323	0.3935	0.267056	0.362973	0.504984	0.582962	0.841195
MSTRG.10159.1	MSTRG.10159	-	Chr05:3577455-3590825	2640	3.55114	2.55355	0.655133	3.4831	2.52013	1.28237	1.89218	1.06918
MSTRG.10159.3	MSTRG.10159	-	Chr05:3577455-3590825	2693	2.12E-05	0.238523	0.232559	0.303082	0.202522	0.487848	1.21221	0.71046
MSTRG.1016.1	MSTRG.1016	-	Chr00:31190957-31195477	1721	15.4698	17.8101	15.7442	17.3099	17.0305	13.3806	19.0972	17.1501
MSTRG.1016.2	MSTRG.1016	-	Chr00:31190957-31195477	1643	1.57806	2.98207	5.36E-05	0.882694	1.61127	3.0847	4.00779	3.00174
MSTRG.10161.1	MSTRG.10161	-	Chr05:3600633-3601157	524	0	0	0	0.784809	1.09627	0.840601	0.136922	0
MSTRG.10166.1	MSTRG.10166	-	Chr05:3647162-3649360	1475	2.19053	1.72295	0.77821	1.81875	1.81131	1.9709	2.04131	2.28647
MSTRG.10166.2	MSTRG.10166	-	Chr05:3647162-3649360	2037	2.37517	1.63551	1.84588	1.22896	1.04151	1.30985	2.26505	2.12792
MSTRG.10167.1	MSTRG.10167	-	Chr05:3652029-3656373	1671	5.95742	1.18123	2.08214	2.94575	2.6474	1.82949	3.38971	4.10776
MSTRG.1017.1	MSTRG.1017	-	Chr00:31204615-31206603	1988	16.8684	15.6439	8.24329	15.6192	13.1888	12.1833	14.8188	16.13
MSTRG.10170.1	MSTRG.10170	-	Chr05:3838346-3848605	9847	7.79413	10.6378	4.24527	8.08954	6.96318	7.38204	15.7575	15.2811
MSTRG.10171.1	MSTRG.10171	-	Chr05:3858727-3860872	1426	2.35783	3.71488	1.76341	1.93213	2.12235	2.31929	2.76927	2.38326
MSTRG.10171.2	MSTRG.10171	-	Chr05:3858727-3860872	2030	0.882254	0.410338	0.728998	0.300545	0.372401	0.368021	0.0716403	0.623856
MSTRG.10173.1	MSTRG.10173	-	Chr05:3892488-3896023	1295	15.708	16.6528	13.3071	8.65488	12.8223	13.6652	15.5136	13.0834
MSTRG.10174.1	MSTRG.10174	-	Chr05:3896591-3904083	3152	0.222518	7.58E-09	0.585833	2.11E-12	7.33E-06	0.436774	7.87E-14	1.52E-06
MSTRG.10174.2	MSTRG.10174	-	Chr05:3896591-3904083	2781	3.24255	3.12967	4.5184	6.13817	3.92447	2.50248	4.96385	4.45548
MSTRG.10174.3	MSTRG.10174	-	Chr05:3896591-3904083	2878	0.966172	1.38811	0.000684997	1.73817	1.32812	1.49351	0.00907022	0.328752
MSTRG.10174.4	MSTRG.10174	-	Chr05:3896591-3904083	4152	0.590862	0.687199	1.66516	1.47929	1.59448	1.4291	0.670206	1.3563
MSTRG.10174.6	MSTRG.10174	-	Chr05:3896591-3904083	1629	0.732174	4.80E-13	0.655664	1.07E-12	0.0863296	0.0318826	0.207763	0.0689843
MSTRG.10175.1	MSTRG.10175	-	Chr05:3905283-3908329	1875	3.04101	3.77605	2.9758	5.24299	4.02145	4.23067	5.50954	4.25528
MSTRG.10175.3	MSTRG.10175	-	Chr05:3905283-3908329	1876	2.26745	4.42881	2.0985	3.29454	2.29338	2.88005	4.11875	2.50202
MSTRG.10175.4	MSTRG.10175	-	Chr05:3905283-3908329	2431	2.82393	0.602856	1.14044	1.27628	1.02045	1.45235	0.26954	1.02364
MSTRG.10175.5	MSTRG.10175	-	Chr05:3905283-3908329	1912	8.92E-05	6.85E-05	3.94E-05	0.0001259	0.219989	0.000129806	4.46E-05	1.00862
MSTRG.10176.1	MSTRG.10176	-	Chr05:3909487-3917297	2562	0.00371616	2.18493	3.95817	0.000342884	2.80133	1.60412	2.04477	3.56801
MSTRG.10176.3	MSTRG.10176	-	Chr05:3909487-3917297	2725	3.02497	1.68248	1.18055	1.073	0.716238	1.84E-09	1.01E-11	1.17066
MSTRG.10176.4	MSTRG.10176	-	Chr05:3909487-3917297	2510	3.15578	4.21651	2.56699	3.07246	2.62462	3.46805	5.61442	3.34929
MSTRG.10176.5	MSTRG.10176	-	Chr05:3909487-3917297	2542	5.66323	2.15037	4.46531	9.57192	4.56812	6.44026	3.57389	2.95594
MSTRG.10177.1	MSTRG.10177	-	Chr05:3917321-3920362	1076	2.75E-06	1.25892	0.887844	1.61012	0.687927	0.859143	0.458588	1.82937
MSTRG.10180.1	MSTRG.10180	-	Chr05:3947348-3954943	2166	9.57135	11.4483	8.09335	9.97498	9.52732	8.82104	12.8765	9.58158
MSTRG.10183.1	MSTRG.10183	-	Chr05:3998573-3998806	233	10.796	9.67776	3.6003	6.674	3.24759	9.42633	5.45639	5.09213
MSTRG.10185.1	MSTRG.10185	-	Chr05:4082137-4082686	549	1.49385	0.465685	1.92959	1.95145	2.26266	1.41449	2.7624	1.39157
MSTRG.10186.10	MSTRG.10186	-	Chr05:4100151-4108687	2416	0.852055	1.43415	1.46E-06	3.13E-17	0.72271	0.00115537	0.346574	0.305559
MSTRG.10186.11	MSTRG.10186	-	Chr05:4100151-4108687	2243	0.912178	0.714038	0.368916	1.74572	1.97022	1.88095	3.15304	2.77604
MSTRG.10186.12	MSTRG.10186	-	Chr05:4100151-4108687	1506	1.10957	0.736554	1.27793	2.09104	1.77514	2.46153	1.85359	1.72833
MSTRG.10186.13	MSTRG.10186	-	Chr05:4100151-4108687	1111	3.22E-07	0.555786	0.360635	0.138534	1.06361	0.10073	0.179185	0.669881
MSTRG.10186.2	MSTRG.10186	-	Chr05:4100151-4108687	1883	1.91E-05	1.39E-42	0.134426	0.292398	1.24E-10	0.00227361	1.49E-07	2.80E-06
MSTRG.10186.3	MSTRG.10186	-	Chr05:4100151-4108687	2649	0.984709	0.879977	2.11383	3.35654	2.23388	1.03442	0.793997	0.830633
MSTRG.10186.4	MSTRG.10186	-	Chr05:4100151-4108687	1784	0.199599	1.50651	1.14E-33	1.38E-34	3.84E-05	0.000101476	0.36707	0.748009
MSTRG.10186.5	MSTRG.10186	-	Chr05:4100151-4108687	1873	0.708276	1.23E-23	0.816821	1.33399	1.35306	2.10487	1.90162	1.50369
MSTRG.10186.6	MSTRG.10186	-	Chr05:4100151-4108687	2566	1.37394	0.4176	0.00035111	0.000511465	0.692144	1.62681	1.98579	1.36393
MSTRG.10186.7	MSTRG.10186	-	Chr05:4100151-4108687	2000	7.14E-30	4.65E-74	2.53E-47	3.40E-34	5.40E-25	3.99E-48	1.14E-34	5.42E-29
MSTRG.10186.8	MSTRG.10186	-	Chr05:4100151-4108687	3196	1.84E-15	5.31E-46	1.15E-16	0.772548	0.19376	0.275947	0.0704993	0.22381
MSTRG.10186.9	MSTRG.10186	-	Chr05:4100151-4108687	2472	1.27062	0.0242694	1.51597	0.316644	0.580322	0.473318	1.34889	0.898392
MSTRG.10187.1	MSTRG.10187	-	Chr05:4110772-4114808	3134	0.936092	0.829458	0.49395	0.00153936	0.730675	1.09565	0.76508	0.901311
MSTRG.10187.2	MSTRG.10187	-	Chr05:4110772-4114808	4028	4.15E-16	0.0779866	0.422068	0.993025	0.64641	0.454128	0.246483	0.230599
MSTRG.10188.2	MSTRG.10188	-	Chr05:4120457-4124987	3168	0.47006	0.490375	0.265745	0.736428	1.31103	0.78115	2.53615	1.4332
MSTRG.10189.1	MSTRG.10189	-	Chr05:4128838-4129348	510	0	0.520674	0	0.817994	0.827678	0.876213	0.730879	1.31557
MSTRG.1019.1	MSTRG.1019	-	Chr00:31242899-31252329	5593	0.00180131	0.000189593	1.98458	0.238145	1.15037	0.0585009	0.341426	0.508895
MSTRG.1019.3	MSTRG.1019	-	Chr00:31242899-31252329	5361	0.000158179	1.88685	0.815551	0.685429	0.122422	0.779907	0.000573137	0.00228761
MSTRG.1019.4	MSTRG.1019	-	Chr00:31242899-31252329	5329	2.40918	0.430782	1.51946	0.781644	1.98099	1.89229	2.36037	2.82489
MSTRG.10193.1	MSTRG.10193	-	Chr05:4169340-4176120	801	5.84E-05	0.700899	0.00362332	2.55101	1.0952	1.50025	0.00218307	7.06E-05
MSTRG.10193.2	MSTRG.10193	-	Chr05:4169340-4176120	838	1.50446	1.61761	1.79539	1.06E-07	2.49254	0.926014	3.34E-11	3.06942
MSTRG.10193.3	MSTRG.10193	-	Chr05:4169340-4176120	789	1.06134	2.95E-05	1.14422	0.000132025	0.851425	2.05996	1.65123	0.495502
MSTRG.10193.4	MSTRG.10193	-	Chr05:4169340-4176120	1178	3.00128	3.62436	3.38837	4.02675	2.61922	2.22159	5.42308	3.84154
MSTRG.10193.6	MSTRG.10193	-	Chr05:4169340-4176120	2685	3.10299	3.10425	1.48843	2.25489	2.03972	1.66809	4.26627	3.98459
MSTRG.10195.1	MSTRG.10195	-	Chr05:4178676-4183223	1746	1.43783	1.86939	1.06694	2.04095	0.75302	1.02672	1.38794	1.46958
MSTRG.10196.1	MSTRG.10196	-	Chr05:4216029-4222298	3025	1.99338	1.81243	2.05793	2.75402	3.1434	2.8288	3.17219	2.94398
MSTRG.10196.3	MSTRG.10196	-	Chr05:4216029-4222298	2451	3.75533	4.31435	1.56334	2.0471	2.78951	1.74827	4.33307	3.0581
MSTRG.10197.2	MSTRG.10197	-	Chr05:4223361-4226305	1802	3.28872	3.26708	0.407271	0.000102464	1.30498	0.77961	0.412383	1.26967
MSTRG.10198.1	MSTRG.10198	-	Chr05:4232622-4233373	751	0	0	0.155235	0	0.0452218	0	0	0.101961
MSTRG.102.1	MSTRG.102	-	Chr00:1583300-1679036	1887	2.51597	1.66198	2.58353	0.739936	1.50294	1.4357	1.55717	1.90587
MSTRG.1020.1	MSTRG.1020	-	Chr00:31284650-31284908	258	0	0	0	0	0	0.634516	0	0
MSTRG.10203.2	MSTRG.10203	-	Chr05:4287324-4291919	3111	1.21123	1.05711	1.70306	2.20524	2.34964	2.32021	1.4003	1.94426
MSTRG.10204.2	MSTRG.10204	-	Chr05:4300676-4304302	2841	0.271726	0.257179	0.49523	0.492631	1.23223	0.417578	0.941968	1.04077
MSTRG.10204.3	MSTRG.10204	-	Chr05:4300676-4304302	2107	13.1621	8.00745	7.42103	7.41089	14.3107	9.44194	9.27063	9.78873
MSTRG.10206.1	MSTRG.10206	-	Chr05:4360883-4361160	277	0	0	2.84412	0	0.284756	0	0	0
MSTRG.10207.1	MSTRG.10207	-	Chr05:4365103-4365868	765	0.310176	0.146911	0	0.154032	0.611648	0.252683	0.32722	0.142011
MSTRG.10208.1	MSTRG.10208	-	Chr05:4458013-4459998	1462	1.91E-05	4.84E-05	1.47E-05	2.26E-05	0.324469	0.201673	0.387082	3.11E-06
MSTRG.10208.3	MSTRG.10208	-	Chr05:4458013-4459998	1825	1.22495	0.829217	1.1139	1.72146	0.845585	0.900312	1.81896	1.60516
MSTRG.10208.4	MSTRG.10208	-	Chr05:4458013-4459998	1195	1.28644	1.59074	2.00628	0.32401	2.14013	1.09493	1.34784	1.10129
MSTRG.10208.5	MSTRG.10208	-	Chr05:4458013-4459998	1397	0.488676	0.448488	5.64E-05	0.487131	0.84879	1.29905	0.0921377	0.0199054
MSTRG.1021.1	MSTRG.1021	-	Chr00:31314967-31315284	317	2.84707	0.626338	1.98779	1.96123	1.40238	2.7842	0.784387	0.644938
MSTRG.10210.2	MSTRG.10210	-	Chr05:4528712-4532126	1003	9.53205	9.81739	13.1098	11.612	10.2853	11.7191	9.11245	8.55433
MSTRG.10211.1	MSTRG.10211	-	Chr05:4535871-4550588	2092	0.684566	2.1172	1.55848	2.36657	1.76291	1.41659	1.21111	1.83577
MSTRG.10211.2	MSTRG.10211	-	Chr05:4535871-4550588	2312	1.31948	2.04047	0.655076	0.29463	1.01003	0.821574	2.11101	1.28581
MSTRG.10212.1	MSTRG.10212	-	Chr05:4535871-4550588	3330	9.22E-05	6.22E-05	0.000320409	0.000204282	0.677849	0.000323602	0.000104535	0.687536
MSTRG.10213.2	MSTRG.10213	-	Chr05:4573694-4575638	952	3.15E-05	3.15E-05	4.45E-05	103.976	29.1874	30.1371	0.0710813	22.4134
MSTRG.10214.1	MSTRG.10214	-	Chr05:4573694-4575638	330	2.73603	1.95805	0.68485	1.28634	0.127964	2.65622	1.22865	0.889766
MSTRG.10214.2	MSTRG.10214	-	Chr05:4573694-4575638	221	2.63E-93	4.69E-265	5.56E-243	0.278009	2.99E-108	8.07E-20	6.94E-192	1.14E-115
MSTRG.10214.3	MSTRG.10214	-	Chr05:4573694-4575638	238	3.09E-80	4.30E-70	2.38941	1.05E-114	7.09E-38	1.47E-36	0.507195	1.86405
MSTRG.10215.1	MSTRG.10215	-	Chr05:4629500-4630059	559	1.45313	1.36022	2.11287	0.950055	1.78741	1.27179	1.04847	2.16852
MSTRG.10216.2	MSTRG.10216	-	Chr05:4631346-4636641	2119	1.19872	2.12821	0.859227	1.88939	2.4813	2.84946	3.08941	4.17029
MSTRG.10217.1	MSTRG.10217	-	Chr05:4648135-4652638	1355	0.223536	2.49E-05	0.552028	2.42E-05	0.284511	0.475034	1.05925	0.227835
MSTRG.10217.3	MSTRG.10217	-	Chr05:4648135-4652638	2124	1.63189	1.12902	0.959833	1.18155	1.4682	1.28371	0.975323	1.2994
MSTRG.10219.1	MSTRG.10219	-	Chr05:4685042-4686896	1239	0.185837	1.55741	0.515343	0.972348	1.17578	0.338211	0.0144211	0.872703
MSTRG.10219.2	MSTRG.10219	-	Chr05:4685042-4686896	1719	0.213421	4.40E-09	1.03113	0.520536	0.313596	0.207875	0.363697	0.277372
MSTRG.10219.3	MSTRG.10219	-	Chr05:4685042-4686896	1336	0.343777	0.804104	1.1436	0.857742	0.691241	0.997179	1.10999	0.701264
MSTRG.1022.1	MSTRG.1022	-	Chr00:31315619-31316114	495	0.88013	0	0.56622	0.571208	0.427139	0.144836	0.916871	0.632834
MSTRG.10222.1	MSTRG.10222	-	Chr05:4753142-4758822	544	0.252514	1.65227	0	0.247272	0.466286	0.124905	0.804644	0.400087
MSTRG.10223.1	MSTRG.10223	-	Chr05:4753142-4758822	1299	0.401313	1.30595	0.394624	0.402989	0.249076	0.200142	0.514298	0.557627
MSTRG.10224.1	MSTRG.10224	-	Chr05:4753142-4758822	240	0	0	0	0	0.746377	0	5.65711	0.415446
MSTRG.10225.1	MSTRG.10225	-	Chr05:4777409-4777938	529	0	0	0.255191	0	0.149243	0	0	0.0775244
MSTRG.10226.1	MSTRG.10226	-	Chr05:4814293-4821175	3992	3.74367	6.46842	2.72121	4.6549	5.28712	4.87412	5.70909	5.18992
MSTRG.10226.2	MSTRG.10226	-	Chr05:4814293-4821175	4350	59.107	69.8074	61.3837	60.0008	62.2302	68.464	64.4332	63.7855
MSTRG.10227.2	MSTRG.10227	-	Chr05:4821408-4832871	7665	3.52134	5.18594	3.66053	1.28204	2.12648	4.18214	1.01725	3.42696
MSTRG.10227.3	MSTRG.10227	-	Chr05:4821408-4832871	7555	2.92302	6.08E-16	1.22E-13	1.26E-09	1.55139	7.04E-12	0.968087	0.106233
MSTRG.10227.4	MSTRG.10227	-	Chr05:4821408-4832871	7483	0.0490687	0.530362	2.18091	0.225168	0.906094	2.14152	2.56668	2.05266
MSTRG.10228.1	MSTRG.10228	-	Chr05:4833384-4833612	228	0	1.77888	2.00344	5.51391	3.5096	3.87014	2.41039	1.52112
MSTRG.1023.1	MSTRG.1023	-	Chr00:31316763-31317148	385	0.460758	0.418863	0.876437	0.876086	0.90379	0.939743	0.964774	0.541936
MSTRG.10230.1	MSTRG.10230	-	Chr05:4845260-4848634	1827	0.00251272	5.54E-08	1.10442	2.89E-17	5.72E-05	0.975901	1.17E-07	8.37E-05
MSTRG.10230.2	MSTRG.10230	-	Chr05:4845260-4848634	1776	4.43E-06	0.000584946	1.76E-07	4.28E-08	1.1181	0.000281937	0.963703	1.28375
MSTRG.10230.4	MSTRG.10230	-	Chr05:4845260-4848634	1602	3.59312	3.65944	6.42051	0.00277046	5.51886	3.90696	2.87546	2.09527
MSTRG.10230.5	MSTRG.10230	-	Chr05:4845260-4848634	1674	2.40496	3.53121	5.54585	0.816311	3.5336	4.99581	3.19214	1.42289
MSTRG.10231.1	MSTRG.10231	-	Chr05:4849510-4854554	1821	1.54604	1.20546	4.82582	0.000508815	2.73314	3.67292	1.47988	1.88288
MSTRG.10231.3	MSTRG.10231	-	Chr05:4849510-4854554	1199	0.00690335	1.76E-05	1.05666	1.65E-12	0.502376	1.23192	0.315093	1.17108
MSTRG.10232.2	MSTRG.10232	-	Chr05:4866862-4869653	1969	1.77387	2.50998	0.398186	1.59227	1.62795	1.32193	2.17698	2.22956
MSTRG.10234.1	MSTRG.10234	-	Chr05:4888438-4892998	1607	0.729555	1.77161	1.10663	1.35662	1.54378	2.04617	1.23488	1.82164
MSTRG.10235.2	MSTRG.10235	-	Chr05:4898212-4901590	1356	34.3394	30.9974	46.7271	28.0554	31.5696	31.9828	20.5551	20.0321
MSTRG.10237.1	MSTRG.10237	-	Chr05:4905304-4905730	426	1.13988	1.04739	0.727814	0.365359	0.297697	0.783292	2.00316	1.16038
MSTRG.10238.1	MSTRG.10238	-	Chr05:4906401-4922248	2882	0.846074	2.65E-05	0.373332	0.338567	2.46E-05	0.483991	0.259769	0.29647
MSTRG.10238.2	MSTRG.10238	-	Chr05:4906401-4922248	3281	0.704371	0.284421	1.05E-11	4.78E-11	0.10484	1.94E-13	0.169543	0.311209
MSTRG.10238.3	MSTRG.10238	-	Chr05:4906401-4922248	3075	0.573708	1.23707	1.52E-12	0.842366	0.46975	0.251733	0.278169	0.220334
MSTRG.10238.4	MSTRG.10238	-	Chr05:4906401-4922248	2811	0.000189383	7.73E-05	0.000109569	8.23E-05	0.195939	0.119986	0.790575	0.573279
MSTRG.10238.6	MSTRG.10238	-	Chr05:4906401-4922248	2790	0.347271	0.468087	0.139581	1.27768	0.804177	0.701829	0.417296	0.802509
MSTRG.1024.1	MSTRG.1024	-	Chr00:31376372-31376660	288	3.70852	0.794069	2.54292	2.48253	1.49427	1.34296	3.42839	2.56199
MSTRG.10240.1	MSTRG.10240	-	Chr05:4970972-4978948	1198	1.23926	0.806493	0.51224	0.72461	0.722083	0.391075	0.979233	0.763239
MSTRG.10240.2	MSTRG.10240	-	Chr05:4970972-4978948	594	0	0.20755	0	0	0.0863712	0.123356	0.252806	4.65E-08
MSTRG.10240.3	MSTRG.10240	-	Chr05:4970972-4978948	576	0.694381	0	0	0	0	0	0	0.0684654
MSTRG.10240.6	MSTRG.10240	-	Chr05:4970972-4978948	396	0	0	0	0	0	0	0	0
MSTRG.10240.7	MSTRG.10240	-	Chr05:4970972-4978948	1136	0.376497	0.89915	0	0.0943243	0.798656	0.612738	0.560824	0.529576
MSTRG.10242.1	MSTRG.10242	-	Chr05:5050839-5051561	722	0.670702	1.5856	1.14524	0.498684	0.309446	0.6171	0	0.206108
MSTRG.10243.1	MSTRG.10243	-	Chr05:5072547-5073268	721	0.335985	0.317706	0	0.166535	0.131134	0.0948393	0	0
MSTRG.10245.1	MSTRG.10245	-	Chr05:5087164-5099528	2052	7.78107	4.61417	5.22725	7.75799	5.87685	6.74924	6.72462	7.02594
MSTRG.10245.10	MSTRG.10245	-	Chr05:5087164-5099528	4515	0.888454	2.12958	1.85616	1.72891	0.0042472	2.00083	1.34816	1.20461
MSTRG.10245.2	MSTRG.10245	-	Chr05:5087164-5099528	1624	2.27E-38	4.69E-28	2.1988	4.14E-25	1.19421	1.71126	0.453316	0.477858
MSTRG.10245.4	MSTRG.10245	-	Chr05:5087164-5099528	4799	2.23917	3.01E-06	2.38668	0.591993	2.64039	1.42736	0.000779584	0.00017763
MSTRG.10245.5	MSTRG.10245	-	Chr05:5087164-5099528	4664	0.0508837	7.7269	1.97E-06	0.00144506	0.274051	0.279964	2.7196	0.857245
MSTRG.10245.6	MSTRG.10245	-	Chr05:5087164-5099528	5818	1.4274	2.93792	1.49027	2.23942	2.24813	1.15445	1.6026	1.83977
MSTRG.10245.7	MSTRG.10245	-	Chr05:5087164-5099528	4154	7.71446	5.08613	5.08473	8.35383	6.69786	7.28506	10.4433	11.3293
MSTRG.10245.8	MSTRG.10245	-	Chr05:5087164-5099528	4042	2.12E-05	0.00251319	1.35E-09	0.674881	0.000516192	0.419406	5.58844	6.08859
MSTRG.10245.9	MSTRG.10245	-	Chr05:5087164-5099528	4383	4.87E-10	7.02E-14	0.00831424	0.000181917	0.167916	0.000425111	4.43E-06	1.52E-07
MSTRG.10246.1	MSTRG.10246	-	Chr05:5100519-5101629	1021	7.23E-06	0.000303591	0.000109273	6.24E-05	0.508619	0.000117786	4.35E-05	0.38285
MSTRG.10247.1	MSTRG.10247	-	Chr05:5128085-5128311	226	2.56977	1.85491	0	0	0.659707	1.15639	1.26323	3.00928
MSTRG.10248.1	MSTRG.10248	-	Chr05:5161142-5211934	1636	9.07E-15	2.57E-19	2.08465	2.05E-21	0.524426	1.60216	1.59787	1.54916
MSTRG.10248.10	MSTRG.10248	-	Chr05:5161142-5211934	1976	1.36571	1.22414	3.2266	2.61222	1.51423	2.52933	2.16368	2.05238
MSTRG.10248.11	MSTRG.10248	-	Chr05:5161142-5211934	1785	0.877883	0.918484	0.46125	1.79E-10	0.143035	4.53E-11	0.318319	1.18E-33
MSTRG.10248.12	MSTRG.10248	-	Chr05:5161142-5211934	1649	0.215125	0.367272	1.12E-32	7.45E-84	0.0552579	3.15E-43	0.295509	0.00064734
MSTRG.10248.14	MSTRG.10248	-	Chr05:5161142-5211934	586	2.07E-78	0	4.72E-79	1.02E-252	5.53E-28	1.52E-30	0.197441	3.22E-53
MSTRG.10248.2	MSTRG.10248	-	Chr05:5161142-5211934	1928	0.000413204	0.064936	0.0394436	0.0602659	0.0498592	0.00902493	0.0135804	0.0119759
MSTRG.10248.3	MSTRG.10248	-	Chr05:5161142-5211934	2253	0.337442	0.00566761	8.69E-07	0.00662388	0.188358	0.164306	0.000258758	0.248338
MSTRG.10248.4	MSTRG.10248	-	Chr05:5161142-5211934	1815	0.28405	1.25082	1.39774	0.573931	0.806382	0.162187	1.42942	0.477336
MSTRG.10248.5	MSTRG.10248	-	Chr05:5161142-5211934	1346	5.93E-09	0.00167087	0.598564	2.45E-16	0.700362	0.775573	1.17155	0.980534
MSTRG.10248.6	MSTRG.10248	-	Chr05:5161142-5211934	1800	0.000332228	0.45291	0.282246	1.1349	0.396159	0.303535	0.0895547	0.169888
MSTRG.10248.7	MSTRG.10248	-	Chr05:5161142-5211934	1670	1.68E-39	4.12E-61	0.518551	1.25E-55	1.63E-11	8.85E-21	1.19E-09	2.96E-27
MSTRG.10248.8	MSTRG.10248	-	Chr05:5161142-5211934	1726	1.17247	2.78919	3.63435	4.60493	1.90689	1.33052	3.66904	2.08003
MSTRG.10249.1	MSTRG.10249	-	Chr05:5161142-5211934	1255	1.02878	1.35939	1.33396	1.00672	0.928515	0.966039	1.36084	1.22593
MSTRG.1025.1	MSTRG.1025	-	Chr00:31508494-31508723	229	0	0	0	3.60283	1.58462	0	1.21312	0.608545
MSTRG.10250.1	MSTRG.10250	-	Chr05:5223474-5233201	1601	0.49659	1.09E-05	8.86E-06	1.51E-05	5.05E-05	5.55E-08	1.55E-05	0.354103
MSTRG.10250.2	MSTRG.10250	-	Chr05:5223474-5233201	1626	0.00295599	1.27E-05	0.672679	0.410849	0.104633	0.000246961	0.186075	0.11408
MSTRG.10250.3	MSTRG.10250	-	Chr05:5223474-5233201	2641	2.07394	0.994113	0.528818	1.11277	0.848244	0.570618	1.90009	1.3098
MSTRG.10250.4	MSTRG.10250	-	Chr05:5223474-5233201	1114	1.41326	2.03355	1.2216	3.13392	1.96151	3.05539	4.10715	3.14833
MSTRG.10250.5	MSTRG.10250	-	Chr05:5223474-5233201	1309	1.10552	1.4018	1.22256	1.93498	2.26969	1.10035	1.94352	1.19848
MSTRG.10250.6	MSTRG.10250	-	Chr05:5223474-5233201	1433	1.54E-06	0.4903	1.46789	0.859801	1.71433	1.02567	1.31179	1.18985
MSTRG.10251.1	MSTRG.10251	-	Chr05:5233524-5233766	242	0	0	0	4.29198	0	0	0	0
MSTRG.10252.1	MSTRG.10252	-	Chr05:5334523-5338988	2275	0.782436	0.263927	0.235836	7.17E-08	0.192936	7.31E-12	0.17497	0.229346
MSTRG.10252.2	MSTRG.10252	-	Chr05:5334523-5338988	2276	0.981831	7.63E-05	3.13E-05	1.00035	0.409946	1.53065	2.05022	0.872407
MSTRG.10253.1	MSTRG.10253	-	Chr05:5340080-5343259	2575	2.20602	1.33191	2.03759	1.71048	1.27569	1.57186	2.01734	1.52382
MSTRG.10254.1	MSTRG.10254	-	Chr05:5340080-5343259	473	3.34527	5.27726	6.32008	3.37666	6.90547	6.14153	5.85252	5.61084
MSTRG.10255.2	MSTRG.10255	-	Chr05:5347387-5352013	1234	24.5299	24.8534	17.5345	18.7445	17.3099	18.4212	24.3744	20.5106
MSTRG.10255.3	MSTRG.10255	-	Chr05:5347387-5352013	1238	9.52648	6.66687	7.40973	12.3088	6.31928	8.58165	7.28937	6.33616
MSTRG.10255.4	MSTRG.10255	-	Chr05:5347387-5352013	1150	6.09E-05	3.23E-05	9.01E-05	7.54E-05	2.3947	1.71917	7.46E-05	0.909321
MSTRG.10256.1	MSTRG.10256	-	Chr05:5356243-5359920	1282	11.5741	8.80152	25.8818	12.8382	11.0452	12.7169	10.6761	9.5616
MSTRG.10257.1	MSTRG.10257	-	Chr05:5377500-5381847	1749	13.6673	9.60137	10.6993	6.05498	10.646	13.1451	7.55558	11.094
MSTRG.10257.2	MSTRG.10257	-	Chr05:5377500-5381847	1639	0.92345	0.923099	4.91115	0.906535	1.17677	2.34454	1.00793	1.04058
MSTRG.10258.2	MSTRG.10258	-	Chr05:5382316-5394312	4159	2.20122	0.000171597	13.2948	12.7155	7.27386	6.38324	0.421091	1.79564
MSTRG.10259.1	MSTRG.10259	-	Chr05:5403374-5412059	1967	0.576891	1.17363	0.000483973	0.00222704	2.27157	0.000224924	1.13333	2.25782
MSTRG.10259.3	MSTRG.10259	-	Chr05:5403374-5412059	2024	7.45E-05	4.47E-05	1.86E-06	2.39E-09	0.000185212	2.33E-05	0.000183115	8.77E-05
MSTRG.1026.1	MSTRG.1026	-	Chr00:31509795-31510474	679	0	0.172216	1.24478	0.541563	0.278629	0.410761	0	0.348967
MSTRG.10260.1	MSTRG.10260	-	Chr05:5425334-5428636	1860	10.8875	13.1439	15.7958	17.1229	7.77157	14.1048	13.9294	13.9699
MSTRG.10261.2	MSTRG.10261	-	Chr05:5429291-5435214	1411	5.17484	2.04241	5.60309	2.6044	3.76273	5.97379	3.64092	2.81188
MSTRG.10261.3	MSTRG.10261	-	Chr05:5429291-5435214	1404	1.41E-05	0.720884	1.57726	5.40E-07	1.22218	1.56375	0.345761	1.51095
MSTRG.10261.4	MSTRG.10261	-	Chr05:5429291-5435214	1390	7.54E-05	2.45004	0.000563498	4.35714	1.73862	1.47E-06	1.49146	0.179656
MSTRG.10262.2	MSTRG.10262	-	Chr05:5468872-5474469	3125	1.47366	1.6591	1.0848	2.00823	2.22388	2.66206	2.69995	4.18178
MSTRG.10262.3	MSTRG.10262	-	Chr05:5468872-5474469	861	0.629558	4.65E-05	1.20E-06	0.67052	1.44815	4.11082	1.53184	1.29022
MSTRG.10262.4	MSTRG.10262	-	Chr05:5468872-5474469	872	6.46E-07	1.46544	1.14329	0.00476979	0.506481	0.650263	1.81508	4.22078
MSTRG.10262.5	MSTRG.10262	-	Chr05:5468872-5474469	822	3.93E-05	0.000329741	9.42E-06	0.954407	0.47126	0.548378	1.3684	0.822783
MSTRG.10263.2	MSTRG.10263	-	Chr05:5474666-5486437	1071	0.996683	0.537381	0.418244	1.07048	0.328131	0.255056	0.105458	0.324184
MSTRG.10264.2	MSTRG.10264	-	Chr05:5604640-5618039	2475	2.69439	2.85984	2.92372	1.00279	1.62842	1.44692	2.94912	2.04429
MSTRG.10266.1	MSTRG.10266	-	Chr05:5649300-5653785	1424	1.10682	0.71896	0.725427	1.29E-05	0.534151	0.806965	0.190744	0.461817
MSTRG.10268.1	MSTRG.10268	-	Chr05:5708795-5722135	1018	12.4978	8.5936	10.3897	13.2331	12.1162	12.4583	14.9637	14.6009
MSTRG.10271.1	MSTRG.10271	-	Chr05:5744030-5752002	1190	5.3153	4.16858	0.762676	1.81301	1.21288	1.98355	4.99821	2.7061
MSTRG.10271.2	MSTRG.10271	-	Chr05:5744030-5752002	1043	1.06613	1.79997	1.20393	0.906851	1.6592	1.13072	1.56014	0.901919
MSTRG.10271.3	MSTRG.10271	-	Chr05:5744030-5752002	834	1.82E-24	1.08242	1.12615	0.626801	0.521325	0.231019	0.158976	1.1132
MSTRG.10271.4	MSTRG.10271	-	Chr05:5744030-5752002	1032	0.643618	4.46E-06	1.24E-11	0.650898	0.412099	0.168384	1.29343	1.37672
MSTRG.10272.1	MSTRG.10272	-	Chr05:5754152-5755702	723	0.437474	3.49E-06	1.11E-05	6.34E-07	1.29E-06	0.28138	1.35E-06	0.494645
MSTRG.10275.1	MSTRG.10275	-	Chr05:5798307-5807606	900	4.28E-06	0.584911	2.93E-06	4.16E-06	0.0872411	3.54E-06	3.41E-06	0.190035
MSTRG.10276.1	MSTRG.10276	-	Chr05:5798307-5807606	1602	0.56711	0.725459	0.372344	0.761247	0.287394	0.615861	0.690165	0.722216
MSTRG.10278.2	MSTRG.10278	-	Chr05:5883639-5887767	2778	1.34518	1.86225	0.0936033	0.979018	0.941637	1.23562	1.40342	0.989336
MSTRG.10279.1	MSTRG.10279	-	Chr05:5932778-5952549	1802	1.04081	0.798628	2.28033	2.44E-05	0.00209615	0.117001	0.0250587	0.243459
MSTRG.10279.2	MSTRG.10279	-	Chr05:5932778-5952549	1773	1.66221	1.56486	0.452318	2.20056	2.53007	2.84902	3.03841	3.64205
MSTRG.10279.3	MSTRG.10279	-	Chr05:5932778-5952549	483	0.915427	1.23439	1.64E-10	1.16845	0.742217	0.888206	1.11032	2.03269
MSTRG.10279.4	MSTRG.10279	-	Chr05:5932778-5952549	1575	0.557322	0.860488	0.856665	2.29914	1.01825	1.09263	2.51562	0.740261
MSTRG.1028.1	MSTRG.1028	-	Chr00:31644533-31646933	2123	1.58725	1.81	1.78816	3.46547	2.24232	2.47883	1.55437	2.34893
MSTRG.10280.2	MSTRG.10280	-	Chr05:5958922-5961789	1427	0.772938	1.20003	3.12319	2.19094	2.74246	1.20269	1.51665	2.53726
MSTRG.10280.3	MSTRG.10280	-	Chr05:5958922-5961789	1444	2.25463	1.48213	1.35399	1.71408	1.1046	2.71315	1.29362	0.000679415
MSTRG.10280.4	MSTRG.10280	-	Chr05:5958922-5961789	1119	4.45E-06	0.738373	0.0707472	2.89768	3.46924	2.29064	3.90441	2.62278
MSTRG.10281.1	MSTRG.10281	-	Chr05:5962474-5979908	1977	2.36607	0.000248601	6.31592	1.05201	1.17302	2.86736	0.623428	2.88615
MSTRG.10281.2	MSTRG.10281	-	Chr05:5962474-5979908	1878	3.82377	5.04043	0.466393	3.38467	4.32614	4.23551	2.01998	0.54264
MSTRG.10283.1	MSTRG.10283	-	Chr05:5989657-5992528	1241	0.00079494	0.000786253	31.513	9.56782	8.91216	8.01637	0.562234	0.438703
MSTRG.10283.2	MSTRG.10283	-	Chr05:5989657-5992528	1209	60.4831	54.1292	94.2148	77.1313	80.681	77.7394	53.1887	54.7935
MSTRG.10283.4	MSTRG.10283	-	Chr05:5989657-5992528	1112	8.27703	6.73557	0.0132544	10.2886	12.1677	9.85233	5.59182	7.11336
MSTRG.10284.1	MSTRG.10284	-	Chr05:6012064-6015907	2555	0.486101	0.394884	1.56716	0.998551	0.535719	0.760269	0.624608	0.602136
MSTRG.10289.1	MSTRG.10289	-	Chr05:6516085-6516663	578	0.690781	0.431777	0.446872	0.452412	0.195772	0.114017	0.498674	0.706855
MSTRG.10290.1	MSTRG.10290	-	Chr05:6522571-6525004	1627	1.7789	0.860158	3.00536	2.28506	1.50483	1.77128	2.56569	3.28838
MSTRG.10291.1	MSTRG.10291	-	Chr05:6526476-6530129	785	16.1655	13.0226	10.0425	9.34085	11.6988	10.3843	13.3725	13.0428
MSTRG.10293.1	MSTRG.10293	-	Chr05:6547289-6547550	261	0	0	1.14531	1.09963	1.73365	0	0.656218	0
MSTRG.10294.2	MSTRG.10294	-	Chr05:6572861-6579058	2184	4.83016	3.51578	3.3942	1.17646	1.45338	1.58951	2.82578	1.24068
MSTRG.10295.1	MSTRG.10295	-	Chr05:6572861-6579058	333	1.26181	0	2.36544	1.17173	0.700632	0.629438	0.671685	0
MSTRG.10296.1	MSTRG.10296	-	Chr05:6572861-6579058	241	0	0	1.54766	2.90738	0.476249	2.25122	0.925991	0
MSTRG.10299.1	MSTRG.10299	-	Chr05:6754804-6768458	1750	8.78191	8.54204	7.0801	6.70485	8.2017	7.95621	8.82454	7.8387
MSTRG.103.1	MSTRG.103	-	Chr00:1583300-1679036	1164	6.94734	4.71729	12.8413	7.97296	7.81371	7.44315	5.2911	5.15645
MSTRG.1030.1	MSTRG.1030	-	Chr00:31666347-31666927	580	2.5198	1.50367	1.11153	2.70094	2.44407	1.7013	3.25225	3.679
MSTRG.10300.1	MSTRG.10300	-	Chr05:6795074-6804472	2557	4.04034	4.38852	4.89462	2.87866	3.96762	1.59982	5.31327	3.89247
MSTRG.10300.2	MSTRG.10300	-	Chr05:6795074-6804472	2742	3.12396	1.12691	4.32731	3.80102	6.14362	3.76818	5.68364	3.4088
MSTRG.10300.3	MSTRG.10300	-	Chr05:6795074-6804472	2212	1.994	3.63431	0.00267724	7.22815	3.54318	3.66696	2.47673	5.46383
MSTRG.10300.4	MSTRG.10300	-	Chr05:6795074-6804472	2552	6.57E-06	1.91E-18	3.51E-13	0.681962	0.7404	0.992176	0.282012	0.52616
MSTRG.10300.5	MSTRG.10300	-	Chr05:6795074-6804472	2485	0.000153104	0.682088	1.03E-08	0.00067639	2.72E-05	1.02737	5.45E-05	0.660251
MSTRG.10300.6	MSTRG.10300	-	Chr05:6795074-6804472	2181	0.807754	0.00341195	4.7775	1.72807	1.75055	2.02582	0.438384	0.000646981
MSTRG.10301.1	MSTRG.10301	-	Chr05:6806737-6806995	258	4.04798	1.09831	1.1918	0	0.361479	0.602951	1.37177	0.326825
MSTRG.10303.1	MSTRG.10303	-	Chr05:6824272-6843002	1981	0.588036	0.757273	2.00E-81	9.75E-18	0.938553	0.918342	0.310967	0.661916
MSTRG.10303.3	MSTRG.10303	-	Chr05:6824272-6843002	1903	1.94565	0.0847329	0.0346967	0.000462799	0.603479	0.00157113	2.90821	0.139404
MSTRG.10303.4	MSTRG.10303	-	Chr05:6824272-6843002	1008	0.767493	1.45231	0.945591	1.19663	4.14885	1.5121	1.32982	1.8561
MSTRG.10303.5	MSTRG.10303	-	Chr05:6824272-6843002	1231	6.54E-06	3.79065	3.0143	2.18834	0.755767	1.33863	0.644922	0.740424
MSTRG.10304.2	MSTRG.10304	-	Chr05:6892396-6895217	950	0.833759	0.67946	1.76843	1.31264	0.831413	0.970941	1.7127	0.800426
MSTRG.10306.2	MSTRG.10306	-	Chr05:6900966-6903569	1759	7.59E-05	7.31E-05	0.642211	0.834706	1.75341	0.000110994	0.000167597	9.49E-05
MSTRG.10307.2	MSTRG.10307	-	Chr05:6906327-6910957	936	0.112086	0.00517198	0.471188	1.37854	0.575568	0.686839	0.831679	1.25223
MSTRG.10308.1	MSTRG.10308	-	Chr05:6912424-6917920	2881	1.07372	1.32572	1.06913	0.669085	0.882101	1.25881	1.5651	1.30116
MSTRG.10308.3	MSTRG.10308	-	Chr05:6912424-6917920	1583	0.643916	0.309882	0.773875	0.661302	0.34065	0.382215	0.39497	1.0279
MSTRG.10308.4	MSTRG.10308	-	Chr05:6912424-6917920	1310	0.430736	0.0984109	0.385003	0.533804	0.513625	0.494473	0.511147	0.283409
MSTRG.10309.1	MSTRG.10309	-	Chr05:6918879-6927069	2368	5.26632	5.67003	7.6515	4.29931	5.47519	7.30388	5.12833	5.49188
MSTRG.10309.2	MSTRG.10309	-	Chr05:6918879-6927069	1977	0.000666537	0.176929	1.37835	3.06321	1.24219	0.34313	1.4132	1.14254
MSTRG.1031.2	MSTRG.1031	-	Chr00:31674860-31675817	851	3.37107	4.09879	1.71539	0.888573	2.12901	3.00965	3.24307	2.136
MSTRG.10310.1	MSTRG.10310	-	Chr05:6918879-6927069	3613	0.658668	0.776536	1.01468	0.964264	1.25473	0.937479	1.2548	1.07055
MSTRG.10311.1	MSTRG.10311	-	Chr05:6934011-6934977	966	4.70692	2.51517	2.3634	2.98212	4.20052	4.76559	5.37929	5.41732
MSTRG.10313.1	MSTRG.10313	-	Chr05:6967550-6971168	1001	1.66833	8.89855	5.72146	6.03961	7.09877	5.94107	4.5042	6.33911
MSTRG.10313.2	MSTRG.10313	-	Chr05:6967550-6971168	846	3.25917	0.000647155	8.00E-07	0.000141604	0.327594	0.683656	3.59918	1.02413
MSTRG.10313.3	MSTRG.10313	-	Chr05:6967550-6971168	962	2.63372	6.42E-08	2.35E-05	5.51E-12	1.55E-05	0.466775	1.6745	0.321761
MSTRG.10314.2	MSTRG.10314	-	Chr05:6971798-6976993	3959	4.04409	3.54421	1.09835	0.869426	1.22219	0.986546	1.8942	1.84813
MSTRG.10316.1	MSTRG.10316	-	Chr05:6984223-6987470	783	3.43822	4.55635	1.59558	4.16371	1.38587	3.10992	2.31679	2.65732
MSTRG.10316.2	MSTRG.10316	-	Chr05:6984223-6987470	760	23.4426	21.7674	27.5918	16.363	21.1822	20.111	12.7246	14.7376
MSTRG.1032.1	MSTRG.1032	-	Chr00:31676148-31676504	356	3.25396	4.38994	2.04878	3.05865	3.70869	2.50741	2.84615	3.28444
MSTRG.10324.1	MSTRG.10324	-	Chr05:7291474-7293379	779	33.4838	31.4634	19.9274	19.5236	29.114	24.7115	23.599	23.6252
MSTRG.10326.1	MSTRG.10326	-	Chr05:7316811-7330392	2150	8.82017	7.29188	6.98655	7.05228	7.57728	7.36916	10.3188	10.8239
MSTRG.10327.2	MSTRG.10327	-	Chr05:7354173-7357437	1549	7.86881	6.39715	7.61814	6.39134	8.84281	9.97523	7.77676	7.4797
MSTRG.10327.3	MSTRG.10327	-	Chr05:7354173-7357437	1336	2.39343	1.05046	6.34E-05	0.000131484	0.644086	0.000129172	0.916757	0.733513
MSTRG.10328.1	MSTRG.10328	-	Chr05:7373182-7383016	2864	1.18346	5.26677	5.09174	3.17375	3.74318	3.16192	5.09595	4.05841
MSTRG.10329.1	MSTRG.10329	-	Chr05:7373182-7383016	384	0	0.841827	0	0	0.129693	1.83317	0.496571	0.855078
MSTRG.10331.2	MSTRG.10331	-	Chr05:7481915-7484279	1126	8.60E-06	0.69558	1.51203	0.0565263	0.263122	2.73E-06	8.99E-07	8.68E-05
MSTRG.10331.3	MSTRG.10331	-	Chr05:7481915-7484279	1009	0.42853	2.93E-05	3.37E-13	6.00E-10	0.279412	0.398078	0.000143651	0.191667
MSTRG.10331.4	MSTRG.10331	-	Chr05:7481915-7484279	864	1.85964	0.797238	0.754927	1.68037	0.686763	0.644332	1.25128	0.255499
MSTRG.10332.1	MSTRG.10332	-	Chr05:7531964-7532825	861	0.132827	0.504838	0.520016	1.05883	0.345201	0.90651	1.32538	0.777997
MSTRG.10333.1	MSTRG.10333	-	Chr05:7545255-7558252	1575	9.25092	8.56584	4.80792	8.57603	9.87359	10.2661	9.13362	9.78776
MSTRG.10335.2	MSTRG.10335	-	Chr05:7632861-7640895	3739	3.97E-05	0.327623	0.713171	0.371483	1.38989	0.240179	0.183854	0.338395
MSTRG.10336.1	MSTRG.10336	-	Chr05:7702422-7709791	4591	1.35882	1.27002	0.457267	2.11657	0.574417	1.08077	1.85627	1.29567
MSTRG.10336.3	MSTRG.10336	-	Chr05:7702422-7709791	3013	1.43152	1.50276	0.795962	0.998971	0.787756	0.635869	0.577143	0.390691
MSTRG.10336.4	MSTRG.10336	-	Chr05:7702422-7709791	3533	1.83621	0.200603	0.629866	0.000648731	0.718078	0.543007	0.918249	0.600177
MSTRG.10336.5	MSTRG.10336	-	Chr05:7702422-7709791	3881	0.727214	0.609985	1.13921	0.662605	0.785549	0.380172	0.548874	0.990567
MSTRG.10337.1	MSTRG.10337	-	Chr05:7717722-7731708	3398	13.3911	12.5821	10.9857	11.1634	11.587	11.9551	11.7237	12.4185
MSTRG.10337.2	MSTRG.10337	-	Chr05:7717722-7731708	1451	8.47145	6.78515	13.0009	7.2499	6.96003	8.48026	7.35646	8.53149
MSTRG.10337.3	MSTRG.10337	-	Chr05:7717722-7731708	3415	0.352706	0.00177116	2.23459	0.195586	0.794436	0.94031	2.19556	0.139631
MSTRG.10337.4	MSTRG.10337	-	Chr05:7717722-7731708	3391	0.725037	3.51332	0.904821	2.20136	1.67318	0.69737	1.88247	3.13459
MSTRG.10337.6	MSTRG.10337	-	Chr05:7717722-7731708	3261	1.12E-12	8.02E-21	2.63E-07	8.93E-18	3.03E-07	1.20E-08	0.436966	1.99E-16
MSTRG.10338.1	MSTRG.10338	-	Chr05:7732416-7741321	2926	0.343385	0.000146873	1.1279	2.74452	1.45801	1.16507	9.72E-05	0.315355
MSTRG.10338.3	MSTRG.10338	-	Chr05:7732416-7741321	3106	1.12597	2.13021	0.000149284	2.75E-05	0.000109773	0.00010068	0.527498	1.12118
MSTRG.10339.2	MSTRG.10339	-	Chr05:7742325-7748393	2186	3.12303	1.71083	1.32105	4.07593	2.70896	3.58975	4.75335	3.58713
MSTRG.10339.3	MSTRG.10339	-	Chr05:7742325-7748393	2335	1.03E-10	6.52E-05	8.28E-05	0.000112832	0.54745	6.40E-05	0.186093	0.481156
MSTRG.10339.4	MSTRG.10339	-	Chr05:7742325-7748393	1701	0.000328685	6.36719	4.59906	9.11306	5.54979	6.11641	6.97508	6.03985
MSTRG.1034.1	MSTRG.1034	-	Chr00:31698784-31698989	205	0	0	7.85752	0	0	0	2.6843	0
MSTRG.10341.2	MSTRG.10341	-	Chr05:7763193-7771372	1098	1.23586	1.19477	0.5949	2.43531	1.30018	1.43561	1.1611	1.0933
MSTRG.10342.2	MSTRG.10342	-	Chr05:7778009-7780840	921	21.5534	25.4863	25.6832	17.3965	19.0604	22.1476	16.5425	17.3669
MSTRG.10343.1	MSTRG.10343	-	Chr05:7785898-7791642	2270	1.46908	0.695252	1.10549	0.335024	1.48413	1.51234	1.12033	1.39017
MSTRG.10344.1	MSTRG.10344	-	Chr05:7815991-7821479	2191	1.84226	3.29179	1.05215	1.80149	1.36292	1.29005	3.29431	3.22475
MSTRG.10344.2	MSTRG.10344	-	Chr05:7815991-7821479	2160	0.792223	2.23E-05	8.20E-05	0.767771	1.17522	0.594833	0.719806	1.00743
MSTRG.10346.1	MSTRG.10346	-	Chr05:7846885-7865827	767	0.463646	0.554827	0.82019	0.759762	0.699557	0.777756	0.648057	0.424958
MSTRG.10347.1	MSTRG.10347	-	Chr05:7846885-7865827	422	2.70601	0.709792	6.29049	4.08507	4.01676	1.36625	2.93133	2.74599
MSTRG.10348.1	MSTRG.10348	-	Chr05:7846885-7865827	1245	1.14371	1.66593	2.22524	2.12862	2.70831	2.83562	1.10839	1.66505
MSTRG.1035.1	MSTRG.1035	-	Chr00:31706087-31707768	922	0.326959	4.37E-05	2.42E-05	9.16E-05	0.000179953	1.67E-05	1.15395	0.861365
MSTRG.1035.3	MSTRG.1035	-	Chr00:31706087-31707768	727	1.32576	1.8108	1.62352	0.577028	1.37934	1.53989	1.06686	1.65783
MSTRG.10350.1	MSTRG.10350	-	Chr05:7870999-7872781	1344	0.359341	1.20378	1.22505	1.26496	0.582123	0.594109	1.20135	1.46936
MSTRG.10351.1	MSTRG.10351	-	Chr05:7878838-7879043	205	0	3.27246	0	0	3.68313	0	2.6843	3.6371
MSTRG.10352.1	MSTRG.10352	-	Chr05:7947951-7958007	2828	3.03399	1.60313	3.5536	3.08226	3.19526	3.05435	2.89305	2.84943
MSTRG.10353.1	MSTRG.10353	-	Chr05:7984587-8044144	4981	15.7509	15.9101	17.8538	15.4332	16.3575	16.1283	21.464	18.5807
MSTRG.10353.2	MSTRG.10353	-	Chr05:7984587-8044144	4892	16.0526	29.3369	6.52056	12.6617	19.1022	19.245	21.2604	24.3851
MSTRG.10354.1	MSTRG.10354	-	Chr05:7984587-8044144	603	164.835	292.016	152.997	123.899	213.294	199.29	239.48	251.109
MSTRG.10355.1	MSTRG.10355	-	Chr05:7984587-8044144	815	14.0444	10.3721	16.3658	21.7486	15.3956	21.5186	23.3271	25.0595
MSTRG.10356.1	MSTRG.10356	-	Chr05:7984587-8044144	722	3.44361	5.29073	12.5437	11.7622	7.34665	13.6664	14.2109	9.17123
MSTRG.10357.1	MSTRG.10357	-	Chr05:8064827-8068118	1310	7.24632	6.54222	6.4147	4.95287	6.67912	4.58995	6.8218	6.18723
MSTRG.10357.2	MSTRG.10357	-	Chr05:8064827-8068118	1492	0.342501	0.7008	3.13E-06	7.57E-07	4.72E-06	0.413438	3.49E-06	0.579374
MSTRG.10357.4	MSTRG.10357	-	Chr05:8064827-8068118	1443	0.69659	0.942573	1.97216	3.91685	3.39206	3.44268	2.55587	2.52482
MSTRG.10357.5	MSTRG.10357	-	Chr05:8064827-8068118	1324	4.20E-05	0.693062	0.456038	2.44E-05	0.253704	2.20288	0.459797	0.214604
MSTRG.10358.2	MSTRG.10358	-	Chr05:8098423-8100515	933	0.338729	1.19E-05	1.3387	8.18E-06	0.49228	0.893454	0.210034	0.351775
MSTRG.10359.2	MSTRG.10359	-	Chr05:8100969-8105405	3194	0.0227163	4.59035	0.561255	1.9139	2.11507	2.22236	2.86813	1.47783
MSTRG.1036.1	MSTRG.1036	-	Chr00:31709881-31710113	232	13.2636	14.7931	7.35011	5.09963	35.0879	21.1117	16.747	14.872
MSTRG.10360.2	MSTRG.10360	-	Chr05:8114269-8117415	1374	2.06022	6.30014	2.74241	3.99707	1.36384	3.54519	2.68081	2.25476
MSTRG.10360.3	MSTRG.10360	-	Chr05:8114269-8117415	1793	0.00322026	3.53695	2.69164	2.60207	1.16628	2.60188	1.57989	0.964084
MSTRG.10360.4	MSTRG.10360	-	Chr05:8114269-8117415	2106	3.35997	0.000547532	2.05822	2.74959	3.14019	0.750251	1.98804	2.4439
MSTRG.10361.2	MSTRG.10361	-	Chr05:8123938-8142120	469	4.42E-06	0.936859	0.887278	0.789716	0.499828	0.205574	0.689728	0.415372
MSTRG.10362.1	MSTRG.10362	-	Chr05:8123938-8142120	501	0.287676	0.26763	0.277748	0	0	0.142061	0.147103	0.0873946
MSTRG.10363.1	MSTRG.10363	-	Chr05:8142467-8142671	204	0	0	4.0803	3.46704	6.73174	0	2.79631	3.32329
MSTRG.10364.2	MSTRG.10364	-	Chr05:8167708-8177939	2704	0.330659	1.73029	1.02158	5.9926	2.84831	3.46699	1.01801	1.6141
MSTRG.10366.1	MSTRG.10366	-	Chr05:8226652-8233708	4223	3.16031	3.74133	3.58239	5.69666	3.93982	3.68266	3.53153	4.76219
MSTRG.10366.2	MSTRG.10366	-	Chr05:8226652-8233708	2354	0.00589036	0.32428	5.04288	4.89521	2.95418	2.7512	1.99E-06	0.0807926
MSTRG.10366.3	MSTRG.10366	-	Chr05:8226652-8233708	3645	0.00315557	0.00283322	0.000755508	0.00077426	0.50991	0.00151963	0.129597	0.60101
MSTRG.10366.4	MSTRG.10366	-	Chr05:8226652-8233708	3585	1.45895	1.72596	0.712329	1.69029	1.26348	1.18095	3.26805	2.19518
MSTRG.10367.2	MSTRG.10367	-	Chr05:8233911-8235317	523	1.02727	2.51327	3.60504	0.974284	2.35494	2.93238	4.00343	3.12806
MSTRG.10369.1	MSTRG.10369	-	Chr05:8303621-8308050	621	2.90038	2.72792	2.01439	1.83784	1.78437	1.82532	2.27074	2.12957
MSTRG.1037.1	MSTRG.1037	-	Chr00:31721005-31725700	1441	10.3858	10.5666	12.1812	8.72661	9.56194	10.0674	8.57818	8.81423
MSTRG.10371.1	MSTRG.10371	-	Chr05:8378552-8379351	799	0.292797	0.416535	0.143115	0.582346	1.09207	0.726898	1.20717	0.731115
MSTRG.10372.1	MSTRG.10372	-	Chr05:8379619-8390687	2938	0.000149225	1.05587	2.67133	0.711538	2.16314	0.000117947	1.31089	1.51751
MSTRG.10373.1	MSTRG.10373	-	Chr05:8485335-8488296	2961	1.05878	0.741965	0.76045	0.454291	0.663546	0.806594	1.07546	0.694504
MSTRG.10374.1	MSTRG.10374	-	Chr05:8598051-8602780	2336	0.271423	0.456328	1.83718	2.80301	2.17414	3.0978	1.38849	0.945933
MSTRG.10376.1	MSTRG.10376	-	Chr05:8643540-8651093	4380	1.10E-08	0.298836	1.59139	0.949925	0.626219	1.92408	0.222138	0.528499
MSTRG.10376.2	MSTRG.10376	-	Chr05:8643540-8651093	4256	0.000337619	0.000105386	1.3778	0.00210917	0.339684	0.000525152	0.49292	0.00072542
MSTRG.10377.1	MSTRG.10377	-	Chr05:8652115-8654732	2394	4.83835	5.48793	7.64285	12.2646	6.70626	7.20154	4.78115	4.41422
MSTRG.10377.2	MSTRG.10377	-	Chr05:8652115-8654732	2377	7.7861	3.55697	9.58146	6.68206	6.55155	7.59726	5.65683	4.82105
MSTRG.1038.1	MSTRG.1038	-	Chr00:31748117-31750470	1673	3.79E-06	2.47E-06	1.33E-06	1.95E-06	1.34E-05	1.85E-06	4.78E-06	6.57E-06
MSTRG.10380.2	MSTRG.10380	-	Chr05:8713326-8721284	2461	2.50249	2.55835	0.625081	4.13478	1.78067	2.54571	1.23235	1.45605
MSTRG.10381.2	MSTRG.10381	-	Chr05:8721450-8726290	1343	4.32272	3.79722	1.53503	2.48073	3.40054	1.84385	1.40596	2.14428
MSTRG.10381.3	MSTRG.10381	-	Chr05:8721450-8726290	1349	2.08651	2.35E-05	2.89782	2.88186	1.77686	0.956066	1.78E-05	0.492786
MSTRG.10381.4	MSTRG.10381	-	Chr05:8721450-8726290	1297	0.000461704	4.58878	7.62356	7.96596	5.52434	7.82896	8.21448	6.45832
MSTRG.10383.1	MSTRG.10383	-	Chr05:8750475-8750890	415	1.59487	1.82727	2.28752	1.14714	0.604322	1.01577	1.51084	1.63795
MSTRG.10384.1	MSTRG.10384	-	Chr05:8755818-8767320	3068	11.1447	10.039	5.20055	4.72054	5.67344	3.6512	5.80976	8.34341
MSTRG.10384.2	MSTRG.10384	-	Chr05:8755818-8767320	3546	2.49E-06	5.54E-05	5.39E-08	5.21E-06	6.59E-06	7.81E-06	0.00479141	1.30E-05
MSTRG.10384.3	MSTRG.10384	-	Chr05:8755818-8767320	3539	4.81032	1.78889	0.626049	3.19426	2.26518	2.48284	1.79667	2.48741
MSTRG.10384.4	MSTRG.10384	-	Chr05:8755818-8767320	3159	0.55885	1.55196	2.18598	2.71915	1.95923	0.629092	0.984274	1.56347
MSTRG.10384.5	MSTRG.10384	-	Chr05:8755818-8767320	3031	0.0356269	1.61648	2.19171	4.80141	3.12559	3.1375	3.52279	1.78622
MSTRG.10384.6	MSTRG.10384	-	Chr05:8755818-8767320	3546	1.03932	2.39484	2.20772	2.98709	2.25354	1.68189	3.32451	1.27314
MSTRG.10384.8	MSTRG.10384	-	Chr05:8755818-8767320	3050	0.000577518	0.0225788	0.0151872	0.0371163	0.326694	1.97616	0.0462129	0.00679352
MSTRG.10384.9	MSTRG.10384	-	Chr05:8755818-8767320	2967	1.34245	1.62E-65	2.35E-54	3.74E-51	1.43E-39	0.577438	0.188843	0.0931894
MSTRG.10385.1	MSTRG.10385	-	Chr05:8797785-8803447	1330	5.10286	5.67589	2.21886	5.11E-17	0.92422	3.87173	2.46491	2.99597
MSTRG.10385.2	MSTRG.10385	-	Chr05:8797785-8803447	1000	0.0588945	8.81E-05	1.66453	1.21735	1.87766	0.202563	1.415	1.64303
MSTRG.10385.3	MSTRG.10385	-	Chr05:8797785-8803447	1023	5.75E-05	6.56E-06	0.00134345	0.00140252	0.000897581	0.000662378	0.0014526	0.0012988
MSTRG.10386.1	MSTRG.10386	-	Chr05:8810028-8814086	4058	3.90568	5.29476	3.78426	4.38878	5.21856	5.28432	5.36806	4.61541
MSTRG.10387.1	MSTRG.10387	-	Chr05:8816955-8818575	1620	0.248871	0.537295	0.183838	0.438514	0.416607	0.529753	0.718834	0.55106
MSTRG.10388.1	MSTRG.10388	-	Chr05:8821032-8821722	690	0.535363	0.505511	0.347915	1.05981	1.06978	0.591138	1.79017	0.720555
MSTRG.10389.1	MSTRG.10389	-	Chr05:8822430-8822640	210	0	0	0	0	3.13594	0	0	0.75698
MSTRG.1039.1	MSTRG.1039	-	Chr00:31854312-31855839	1346	5.78176	6.82979	5.23311	6.29465	6.15486	7.19896	7.21745	6.75955
MSTRG.1039.2	MSTRG.1039	-	Chr00:31854312-31855839	900	8.81817	6.71881	3.43491	3.83023	4.64971	5.63268	10.0614	8.84588
MSTRG.1039.3	MSTRG.1039	-	Chr00:31854312-31855839	1095	1.53097	0.616637	9.46E-06	1.11E-12	0.786948	1.12215	1.1348	0.950388
MSTRG.1039.4	MSTRG.1039	-	Chr00:31854312-31855839	952	1.2332	1.72497	1.03052	4.57057	0.43496	2.70E-05	1.27906	1.55051
MSTRG.1039.5	MSTRG.1039	-	Chr00:31854312-31855839	867	0.00165166	0.00263544	1.41263	0.000712737	1.18692	2.5536	8.71E-05	0.0736912
MSTRG.1039.6	MSTRG.1039	-	Chr00:31854312-31855839	779	0.685279	5.86E-35	9.77E-06	1.07E-15	1.22877	5.37E-06	0.694449	0.461229
MSTRG.10391.2	MSTRG.10391	-	Chr05:8840601-8844559	1277	0.1171	0.000180799	0.483598	0.000355259	0.220737	0.760347	0.264485	1.23568
MSTRG.10391.3	MSTRG.10391	-	Chr05:8840601-8844559	1156	1.25558	1.54887	3.5338	3.76E-14	0.32212	0.309094	1.93E-08	0.214632
MSTRG.10391.4	MSTRG.10391	-	Chr05:8840601-8844559	1645	0.949723	0.872303	0.226207	1.10355	0.513572	0.754382	1.22365	1.03658
MSTRG.10394.2	MSTRG.10394	-	Chr05:8879202-8889738	2117	4.42798	4.37865	5.59599	5.39388	5.42843	5.10436	3.25997	5.30258
MSTRG.10394.3	MSTRG.10394	-	Chr05:8879202-8889738	3173	7.57E-07	6.61E-09	2.13E-05	1.48E-07	1.92E-06	0.151379	1.94E-06	2.14E-07
MSTRG.10394.4	MSTRG.10394	-	Chr05:8879202-8889738	2347	1.6386	1.65246	2.72569	2.51886	0.738287	1.21751	2.35375	0.719534
MSTRG.10394.5	MSTRG.10394	-	Chr05:8879202-8889738	3129	7.83E-08	2.30E-09	2.82E-06	2.40E-05	3.23E-08	0.000149532	3.12E-05	3.78E-07
MSTRG.10394.6	MSTRG.10394	-	Chr05:8879202-8889738	3011	8.61E-07	0.458441	0.000764349	7.23E-06	0.139577	0.000267592	0.0506759	0.201806
MSTRG.10394.7	MSTRG.10394	-	Chr05:8879202-8889738	3263	2.00473	1.35468	1.82846	2.77213	1.63877	1.43628	2.04155	2.09988
MSTRG.10401.1	MSTRG.10401	-	Chr05:9031558-9031777	219	0	0	0	0	0	0	0	0
MSTRG.10402.1	MSTRG.10402	-	Chr05:9032994-9037046	1485	1.7803	3.66916	1.05201	0.0616016	1.00795	9.26E-06	1.42152	0.679971
MSTRG.10402.2	MSTRG.10402	-	Chr05:9032994-9037046	1527	2.00247	7.74E-40	6.08E-05	1.67275	0.503898	1.26847	0.802601	1.16039
MSTRG.10402.4	MSTRG.10402	-	Chr05:9032994-9037046	1515	0.000181306	1.48E-31	1.55	2.00E-11	0.736525	1.77503	1.63007	1.62421
MSTRG.10402.5	MSTRG.10402	-	Chr05:9032994-9037046	1494	2.22E-05	1.35E-50	1.69E-10	0.402647	0.355675	0.103407	5.86E-09	0.124373
MSTRG.10403.1	MSTRG.10403	-	Chr05:9044883-9045385	502	0	0.266799	0.553747	1.11766	0.38128	0.897952	0.30975	0.688667
MSTRG.10404.1	MSTRG.10404	-	Chr05:9056665-9059783	1112	0.940047	0.332241	0.37933	0.0967428	0.368005	1.405	1.16972	0.44772
MSTRG.10405.2	MSTRG.10405	-	Chr05:9075062-9076140	1069	4.15399	1.93379	4.87263	2.12991	2.16938	2.34234	2.75818	2.87031
MSTRG.10407.1	MSTRG.10407	-	Chr05:9110499-9119646	2793	0.0145139	0.155215	1.63E-05	0.35684	0.324131	0.420172	0.29726	0.000121904
MSTRG.10407.2	MSTRG.10407	-	Chr05:9110499-9119646	3098	1.42206	1.25593	0.431454	1.21073	0.964369	0.910228	1.3168	1.20841
MSTRG.10407.3	MSTRG.10407	-	Chr05:9110499-9119646	3366	0.512253	8.78E-05	0.625634	0.689795	0.797351	0.339128	1.26439	0.807937
MSTRG.10407.4	MSTRG.10407	-	Chr05:9110499-9119646	2622	1.72143	0.994689	0.72703	0.848372	0.280717	1.44282	0.299667	1.05109
MSTRG.10407.6	MSTRG.10407	-	Chr05:9110499-9119646	2353	1.41E-06	4.96E-06	0.850228	6.51E-07	0.525679	0.538541	1.07896	0.581726
MSTRG.10407.7	MSTRG.10407	-	Chr05:9110499-9119646	2520	0.583	0.534363	0.522267	1.61321	1.32598	0.838121	1.0902	0.759706
MSTRG.10407.9	MSTRG.10407	-	Chr05:9110499-9119646	1464	0.935725	0.45443	2.00178	1.29062	0.978004	0.173586	0.225163	1.01962
MSTRG.10408.1	MSTRG.10408	-	Chr05:9121290-9126161	2156	2.4744	1.6386	1.41534	2.28681	2.0164	1.85948	2.57925	2.54091
MSTRG.10408.2	MSTRG.10408	-	Chr05:9121290-9126161	1521	1.52341	1.28105	1.90009	1.60799	0.597107	1.56557	1.58908	0.245548
MSTRG.10408.3	MSTRG.10408	-	Chr05:9121290-9126161	1939	2.46699	2.31077	2.87201	4.61887	3.15131	2.45277	2.40254	2.45822
MSTRG.10408.5	MSTRG.10408	-	Chr05:9121290-9126161	2072	4.03349	3.82586	1.70456	3.54034	3.89116	2.87088	5.22075	5.15808
MSTRG.10408.6	MSTRG.10408	-	Chr05:9121290-9126161	923	1.30479	2.85E-06	1.00659	0.738228	0.405418	0.77001	0.854761	1.47379
MSTRG.10408.8	MSTRG.10408	-	Chr05:9121290-9126161	1066	7.01E-19	1.43E-39	0.231395	0.256585	0.813182	0.380455	0.213903	0.266501
MSTRG.10409.1	MSTRG.10409	-	Chr05:9126439-9130983	1262	18.7162	15.0819	17.4971	14.6383	15.4969	15.0477	12.8154	11.75
MSTRG.10409.2	MSTRG.10409	-	Chr05:9126439-9130983	1254	11.1527	14.1275	6.55615	6.9514	5.88763	5.89689	14.5687	9.88509
MSTRG.1041.1	MSTRG.1041	-	Chr00:31993979-31998293	3120	0.878007	2.05589	0.57232	0.33743	0.562401	0.647982	1.15138	0.742706
MSTRG.10410.1	MSTRG.10410	-	Chr05:9131716-9133825	1276	0.737692	1.41178	0.241761	0.658289	0.372595	0.685508	0.393888	0.717317
MSTRG.10411.2	MSTRG.10411	-	Chr05:9133826-9135596	493	0.398022	0.465796	1.20231	0.488685	0.634033	4.56E-06	1.02614	1.28442
MSTRG.10412.1	MSTRG.10412	-	Chr05:9370274-9375760	1246	1.97963	1.2541	1.17472	2.49141	2.66732	2.60E-05	1.16841	0.133486
MSTRG.10413.1	MSTRG.10413	-	Chr05:9385122-9392151	1608	3.75688	1.50841	3.96483	2.1356	0.885726	5.3772	4.23865	2.52933
MSTRG.10413.2	MSTRG.10413	-	Chr05:9385122-9392151	688	0.792985	2.61364	1.10808	1.43978	2.72533	2.0398	1.05702	2.85268
MSTRG.10413.3	MSTRG.10413	-	Chr05:9385122-9392151	1075	1.60448	2.78702	2.61234	1.56136	2.2427	1.6522	3.51946	2.37707
MSTRG.10413.5	MSTRG.10413	-	Chr05:9385122-9392151	283	0	1.66501	0	0	0	0	0	1.61241
MSTRG.10414.2	MSTRG.10414	-	Chr05:9385122-9392151	1241	6.86069	5.67128	4.60199	8.83991	11.5894	5.78531	10.8215	6.40603
MSTRG.10414.3	MSTRG.10414	-	Chr05:9385122-9392151	345	4.47E-99	1.32E-67	1.49118	1.21E-19	2.23E-60	1.45E-19	3.34E-37	9.01E-22
MSTRG.10417.1	MSTRG.10417	-	Chr05:9463964-9467075	3111	13.1242	16.5539	24.6025	26.1334	29.1554	33.7023	16.4581	19.0196
MSTRG.10418.1	MSTRG.10418	-	Chr05:9509460-9514288	1893	1.24629	2.98185	0.970135	0.848885	1.97228	1.58118	3.82597	2.69155
MSTRG.10419.2	MSTRG.10419	-	Chr05:9514603-9530708	1452	1.08462	0.912881	2.33028	2.01728	0.726217	0.728424	1.3247	0.838527
MSTRG.1042.1	MSTRG.1042	-	Chr00:32123498-32127564	2632	6.24654	8.26742	5.79112	7.38465	7.98092	8.11792	5.81694	6.27236
MSTRG.1042.2	MSTRG.1042	-	Chr00:32123498-32127564	2757	7.06147	3.8319	5.46166	6.1518	7.31863	6.16682	5.71295	5.09891
MSTRG.1042.3	MSTRG.1042	-	Chr00:32123498-32127564	2616	0.00322077	0.000596802	0.715566	0.000220813	0.120202	0.000195035	0.000500437	0.000159949
MSTRG.1042.4	MSTRG.1042	-	Chr00:32123498-32127564	2686	0.978808	0.354635	0.541612	1.35575	0.814192	0.695654	0.660845	0.737873
MSTRG.10420.1	MSTRG.10420	-	Chr05:9514603-9530708	252	0	0	1.29709	0	0	0	0	0.455816
MSTRG.10422.1	MSTRG.10422	-	Chr05:9804416-9805967	1390	2.24E-07	0.00119654	0.965364	1.28632	0.535935	0.595279	0.623181	0.279034
MSTRG.10422.3	MSTRG.10422	-	Chr05:9804416-9805967	1283	0.000232127	0.00120673	0.00106706	7.619	1.73547	2.20213	1.58951	0.861052
MSTRG.10422.4	MSTRG.10422	-	Chr05:9804416-9805967	1303	1.31379	0.58044	6.21568	0.936517	2.60181	2.04182	1.36787	1.90566
MSTRG.10423.2	MSTRG.10423	-	Chr05:9829467-9835319	2429	0.780555	0.855908	1.84132	3.73497	0.99313	1.64404	0.485091	0.55041
MSTRG.10423.3	MSTRG.10423	-	Chr05:9829467-9835319	2517	0.262454	0.307776	2.88E-06	1.71902	0.782664	0.42607	0.141948	0.504225
MSTRG.10425.1	MSTRG.10425	-	Chr05:9906439-9911134	1383	0.424117	0.610463	6.13E-05	3.06E-05	0.28165	0.214417	0.754126	0.951144
MSTRG.10425.3	MSTRG.10425	-	Chr05:9906439-9911134	968	0.581184	1.16809	0.578388	0.557371	0.701743	1.24068	0.963425	1.23107
MSTRG.10427.1	MSTRG.10427	-	Chr05:9923864-9931998	1938	20.3029	24.6227	24.2491	23.1454	28.3352	24.5611	20.7248	21.1594
MSTRG.10428.1	MSTRG.10428	-	Chr05:9935538-9936282	744	0.482971	0.761891	0.628706	0.958538	1.02877	0.604053	1.07936	1.06314
MSTRG.10429.1	MSTRG.10429	-	Chr05:9969920-9971204	1284	1.22048	1.01223	1.12002	1.55215	1.3217	0.989611	1.48609	2.03419
MSTRG.1043.1	MSTRG.1043	-	Chr00:32160229-32163741	2252	16.3126	19.2713	16.5278	19.3686	21.1869	20.5949	25.753	26.196
MSTRG.1043.2	MSTRG.1043	-	Chr00:32160229-32163741	2162	5.01583	8.82875	1.49223	1.78505	4.01561	2.38328	5.98365	4.24012
MSTRG.10430.1	MSTRG.10430	-	Chr05:9972973-9980491	2313	3.51843	2.65396	2.20637	4.04939	3.99377	1.36913	2.20441	2.59104
MSTRG.10431.1	MSTRG.10431	-	Chr05:10058043-10069598	3865	0.539924	0.594844	1.62595	0.956643	0.739104	1.71029	0.439315	0.289037
MSTRG.10431.3	MSTRG.10431	-	Chr05:10058043-10069598	2856	2.19671	2.25827	2.18655	0.0141005	3.11027	1.73896	0.725426	2.03048
MSTRG.10438.1	MSTRG.10438	-	Chr05:10355325-10355618	293	2.6435	1.51805	1.61741	0.791249	0	0.423253	1.85711	1.49798
MSTRG.10439.1	MSTRG.10439	-	Chr05:10358104-10358537	433	0	0.678965	0.353667	0	0.248298	0.181479	0.417115	0.708276
MSTRG.1044.2	MSTRG.1044	-	Chr00:32181534-32188527	1340	5.30E-10	0.401093	0.48874	0.945803	0.385852	0.117046	0.455478	0.0955129
MSTRG.1044.3	MSTRG.1044	-	Chr00:32181534-32188527	953	0.493394	1.02286	0.245399	1.1826	0.797207	0.62222	0.512755	0.558325
MSTRG.1044.4	MSTRG.1044	-	Chr00:32181534-32188527	1164	2.94E-05	0.000591717	0.161844	0.00362956	0.836035	0.184067	0.332374	0.17372
MSTRG.1044.5	MSTRG.1044	-	Chr00:32181534-32188527	741	0	1.08E-115	4.23E-158	3.69E-116	3.41E-98	0.0915096	1.32E-95	0.0497708
MSTRG.10440.1	MSTRG.10440	-	Chr05:10360324-10360633	309	0	1.99528	0	0	0.748164	0.746588	1.96877	0.849495
MSTRG.10441.1	MSTRG.10441	-	Chr05:10373749-10374300	219	0	0	0	0	1.59782	0	0	0.607387
MSTRG.10442.1	MSTRG.10442	-	Chr05:10377670-10382638	2035	3.08497	2.57482	2.85048	2.13805	0.11046	0.000505501	0.287436	0.309511
MSTRG.10442.2	MSTRG.10442	-	Chr05:10377670-10382638	2009	0.0299569	4.79E-05	6.96E-05	0.000218962	1.06853	1.18157	1.7495	1.7561
MSTRG.10443.1	MSTRG.10443	-	Chr05:10388485-10388836	351	0	0	0	1.04917	0	1.63641	0.285588	0
MSTRG.10444.1	MSTRG.10444	-	Chr05:10389457-10389865	408	0	0	0	2.36439	0.276928	0.863382	0.442309	0.247201
MSTRG.10445.1	MSTRG.10445	-	Chr05:10390555-10391549	994	0.221588	0.21119	0.869213	0.775298	0.106391	0.371952	0.297909	0.660166
MSTRG.10446.1	MSTRG.10446	-	Chr05:10401274-10422323	4394	2.01E-13	0.337627	5.86E-08	7.61E-08	5.86E-09	0.740985	2.95E-07	4.38E-09
MSTRG.10446.2	MSTRG.10446	-	Chr05:10401274-10422323	1047	6.75E-06	0.0172341	0.561671	2.32532	0.599049	1.03317	6.73E-15	0.564517
MSTRG.10446.4	MSTRG.10446	-	Chr05:10401274-10422323	3697	0.600929	1.22227	1.05044	2.41385	1.54256	0.80566	1.28671	1.06611
MSTRG.10446.5	MSTRG.10446	-	Chr05:10401274-10422323	4303	0.0414096	5.43E-05	0.000132885	0.000463395	0.000565379	0.00249653	0.000414807	0.000193018
MSTRG.10447.1	MSTRG.10447	-	Chr05:10449017-10455082	3201	1.81491	0.21643	0.880328	5.21E-06	0.121222	0.585843	0.789608	0.85402
MSTRG.10447.3	MSTRG.10447	-	Chr05:10449017-10455082	3397	2.03995	1.55225	2.19892	3.00303	2.96131	1.52341	1.86949	1.33725
MSTRG.10449.2	MSTRG.10449	-	Chr05:10464035-10466677	1736	5.46654	4.36471	5.66977	0.666108	3.27067	4.11828	3.48357	3.06745
MSTRG.1045.1	MSTRG.1045	-	Chr00:32204038-32209434	2486	0.789036	0.00120454	1.77201	7.34E-05	1.27687	0.689588	1.09506	0.834719
MSTRG.1045.2	MSTRG.1045	-	Chr00:32204038-32209434	2408	0.000137178	1.00384	0.000159435	2.28635	0.312805	0.957071	0.53095	0.689803
MSTRG.1045.3	MSTRG.1045	-	Chr00:32204038-32209434	2353	0.335441	0.731647	0.2423	1.00E-13	0.312695	0.431415	0.404345	0.63957
MSTRG.1045.4	MSTRG.1045	-	Chr00:32204038-32209434	1321	4.53E-11	0.362072	1.19E-11	5.66E-17	0.0468567	4.29E-09	0.0106252	0.000279177
MSTRG.10451.1	MSTRG.10451	-	Chr05:10485632-10492407	2361	2.37542	1.65165	0.000301393	0.000112463	6.42E-05	0.000201423	0.350284	0.699685
MSTRG.10453.1	MSTRG.10453	-	Chr05:10594259-10596360	962	5.98152	5.07146	4.15693	1.04751	4.82291	4.57578	2.53036	4.13864
MSTRG.10453.2	MSTRG.10453	-	Chr05:10594259-10596360	870	14.7296	9.86785	6.91175	3.82093	6.12755	3.0002	5.62905	6.75824
MSTRG.10453.3	MSTRG.10453	-	Chr05:10594259-10596360	867	1.09928	3.5014	9.04E-05	0.370778	2.68615	1.87383	2.06303	2.30701
MSTRG.10454.1	MSTRG.10454	-	Chr05:10677629-10678555	415	2.39231	0.730909	0.381253	4.88E-10	0.268267	0.838131	0.407497	0.548438
MSTRG.10455.1	MSTRG.10455	-	Chr05:10679830-10686286	1615	2.30793	0.761566	1.11011	2.36512	1.88008	1.14291	1.43544	2.05611
MSTRG.10455.3	MSTRG.10455	-	Chr05:10679830-10686286	1283	4.61935	4.61578	3.24339	4.32956	2.72543	0.299148	4.23529	3.79544
MSTRG.10455.4	MSTRG.10455	-	Chr05:10679830-10686286	4141	1.63163	1.66806	1.51301	1.88999	1.94316	1.64564	2.11868	2.14108
MSTRG.10455.5	MSTRG.10455	-	Chr05:10679830-10686286	1310	7.03E-05	1.19503	8.00E-05	7.54E-05	0.0597849	3.41657	0.253452	0.685193
MSTRG.10455.6	MSTRG.10455	-	Chr05:10679830-10686286	1231	7.48E-11	0.55816	0.475983	2.85E-09	0.328596	0.597295	0.146313	0.461599
MSTRG.10456.2	MSTRG.10456	-	Chr05:10751629-10756706	1987	0.824077	0.107113	2.30595	0.988636	0.615611	0.00612272	1.04297	0.800213
MSTRG.10456.3	MSTRG.10456	-	Chr05:10751629-10756706	2089	0.0037489	1.96798	0.678502	1.86419	2.27161	3.27302	0.00122022	0.0024409
MSTRG.10459.2	MSTRG.10459	-	Chr05:10906674-10911035	1788	16.4776	19.9952	17.2809	19.0193	20.5612	21.5858	22.1812	20.593
MSTRG.1046.1	MSTRG.1046	-	Chr00:32234718-32236907	762	0.311807	0	2.26E-06	0	0.23851	3.91E-06	1.50255	0.76222
MSTRG.1046.2	MSTRG.1046	-	Chr00:32234718-32236907	733	2.97E-06	0.310815	0.320651	0.325856	1.45226	0.278432	0.0943245	0.0621686
MSTRG.10461.1	MSTRG.10461	-	Chr05:10915515-10915825	310	2.26215	0.659989	2.79783	0.688648	0.742427	1.11735	2.36652	1.0508
MSTRG.10462.1	MSTRG.10462	-	Chr05:10950085-10950320	235	0	0	0	0	0.536219	0	2.07438	0
MSTRG.10463.1	MSTRG.10463	-	Chr05:10952364-10953696	1332	3.46384	2.17996	2.98955	1.77179	2.18452	1.97513	3.48092	2.66506
MSTRG.10464.1	MSTRG.10464	-	Chr05:10961727-10962075	348	1.14034	0.510959	0.537209	0	0	0	0.582136	1.53015
MSTRG.10465.1	MSTRG.10465	-	Chr05:10963971-10969908	2704	9.73925	4.28206	4.37991	7.02641	3.9339	4.94038	3.20978	4.38556
MSTRG.10466.10	MSTRG.10466	-	Chr05:10991992-11002750	2630	4.18E-27	1.41E-26	1.95E-11	1.31E-07	3.42E-10	1.79E-06	0.0931377	0.452068
MSTRG.10466.2	MSTRG.10466	-	Chr05:10991992-11002750	3684	3.23E-08	8.21E-28	0.87602	0.537486	0.0481102	0.673531	0.00193617	0.485911
MSTRG.10466.3	MSTRG.10466	-	Chr05:10991992-11002750	2709	2.03654	2.58126	0.128428	2.37118	2.07828	1.80214	1.57179	2.35619
MSTRG.10466.4	MSTRG.10466	-	Chr05:10991992-11002750	2712	4.37E-19	0.378593	1.16E-21	1.53E-08	1.02E-09	0.218954	4.29E-22	1.60E-08
MSTRG.10466.5	MSTRG.10466	-	Chr05:10991992-11002750	2696	2.03E-18	4.98E-22	1.41E-20	5.09E-06	3.47E-09	1.58E-15	3.93E-16	3.66E-07
MSTRG.10466.6	MSTRG.10466	-	Chr05:10991992-11002750	4794	0.633884	1.51844	1.79E-17	6.22E-05	0.00569896	0.0156474	0.60659	0.353995
MSTRG.10466.7	MSTRG.10466	-	Chr05:10991992-11002750	2704	1.35E-27	7.73E-27	5.38E-27	8.42E-07	0.359773	6.28E-23	0.140447	0.581114
MSTRG.10466.8	MSTRG.10466	-	Chr05:10991992-11002750	4858	0.635254	0.0125946	0.669755	0.982038	1.04231	0.856129	1.2742	1.6192
MSTRG.10466.9	MSTRG.10466	-	Chr05:10991992-11002750	2462	0.0129709	2.21232	8.42502	9.25	6.37149	7.19239	1.6344	1.34641
MSTRG.10467.1	MSTRG.10467	-	Chr05:11033940-11038727	2698	1.8856	0.88181	1.57993	2.46798	1.74788	2.46727	0.460741	0.419273
MSTRG.10467.3	MSTRG.10467	-	Chr05:11033940-11038727	2400	2.54E-05	0.126451	0.000120196	0.000826514	0.218692	0.000237299	0.773355	1.88829
MSTRG.10468.1	MSTRG.10468	-	Chr05:11082600-11085231	2615	0.586657	0.529614	0.615325	0.741163	2.02288	0.692337	1.00487	0.725424
MSTRG.10468.2	MSTRG.10468	-	Chr05:11082600-11085231	235	0	0	0	0	0	0	0	0
MSTRG.1047.1	MSTRG.1047	-	Chr00:32358570-32363527	255	4.24093	0	0	0	0	0	0	0
MSTRG.10470.1	MSTRG.10470	-	Chr05:11101609-11106611	2506	26.5299	24.7745	26.0706	29.0132	24.042	22.4756	25.8825	24.0036
MSTRG.10471.2	MSTRG.10471	-	Chr05:11127662-11129791	894	0	0	0	0	0	0	0	0.0813919
MSTRG.10472.1	MSTRG.10472	-	Chr05:11149103-11154424	1991	5.92003	4.01542	3.986	5.47169	5.41105	5.46985	4.22357	5.04307
MSTRG.10472.3	MSTRG.10472	-	Chr05:11149103-11154424	1957	2.54604	3.25288	5.34027	2.77695	4.58216	4.97014	4.48374	8.48347
MSTRG.10476.2	MSTRG.10476	-	Chr05:11438527-11445023	3170	1.74376	2.52803	1.6363	1.44403	1.8613	0.837979	1.84936	2.15143
MSTRG.10477.1	MSTRG.10477	-	Chr05:11476586-11476845	259	0	0	1.17589	1.12708	1.21903	1.84725	0	0.734898
MSTRG.10478.1	MSTRG.10478	-	Chr05:11478238-11478486	248	0	1.2591	0	1.30646	0	0.681762	2.45342	1.34542
MSTRG.1048.1	MSTRG.1048	-	Chr00:32402470-32406594	1471	1.12769	0.000247466	0.596967	1.74513	0.000444077	0.658552	0.000679938	0.117459
MSTRG.1048.3	MSTRG.1048	-	Chr00:32402470-32406594	1286	0.000579004	1.52168	1.76761	0.921293	2.87777	0.415805	1.69366	1.13182
MSTRG.10480.1	MSTRG.10480	-	Chr05:11588498-11589009	511	2.22922	1.81686	1.34624	2.44659	1.59706	2.85355	2.55138	2.29484
MSTRG.10481.1	MSTRG.10481	-	Chr05:11589803-11593878	1931	7.98986	8.96786	5.21006	7.16629	7.0067	5.47622	9.69543	7.16632
MSTRG.10481.2	MSTRG.10481	-	Chr05:11589803-11593878	1934	1.67886	2.28392	4.70437	0.244658	2.32262	1.88814	2.32653	2.63107
MSTRG.10481.4	MSTRG.10481	-	Chr05:11589803-11593878	1797	2.28148	0.26394	1.37637	0.00021228	9.51E-05	1.31473	0.37503	0.536602
MSTRG.10481.5	MSTRG.10481	-	Chr05:11589803-11593878	2158	2.19069	2.68539	0.925982	1.46685	1.05347	1.42082	2.0421	1.80823
MSTRG.10482.1	MSTRG.10482	-	Chr05:11627830-11628689	859	0.532901	0	0.130389	0.265485	0.37426	0.142073	0.289743	0.291812
MSTRG.10483.1	MSTRG.10483	-	Chr05:11732973-11733293	320	2.08519	1.22589	1.29592	1.27968	0.547626	0.351147	0.738033	0.412419
MSTRG.10487.1	MSTRG.10487	-	Chr05:12309178-12316391	3895	0.632834	1.14166	1.0452	0.514316	1.02909	1.08542	0.553635	0.805504
MSTRG.10488.1	MSTRG.10488	-	Chr05:12329538-12329788	250	0	1.22328	2.67288	1.26972	0	0	2.39265	0.887237
MSTRG.10489.2	MSTRG.10489	-	Chr05:12335303-12339654	2339	1.68069	2.74589	0.588024	0.0001202	0.253126	1.04919	1.82664	0.545407
MSTRG.1049.1	MSTRG.1049	-	Chr00:32473529-32488848	3398	0.000160828	0.000165069	0.000228512	0.000227644	0.000280804	0.000493485	0.000157534	0.000175791
MSTRG.10490.1	MSTRG.10490	-	Chr05:12339672-12340122	450	0	2.22691	0.331045	0	0.687074	0.713754	0.528432	0.303515
MSTRG.10491.1	MSTRG.10491	-	Chr05:12406142-12420812	2128	23.9547	26.3474	27.1132	29.1336	26.5462	25.8356	27.2241	23.3677
MSTRG.10493.1	MSTRG.10493	-	Chr05:12516059-12516339	280	0	0	0.918374	0	0	0	0.515104	0
MSTRG.10494.1	MSTRG.10494	-	Chr05:12516802-12518052	1250	0.587863	0.883715	0.412767	0.927135	0.756423	0.602336	0.635104	0.800357
MSTRG.10496.1	MSTRG.10496	-	Chr05:12529471-12536605	472	0.634985	0	0	0.924049	0.248482	0.156563	0.360378	0.4809
MSTRG.10497.1	MSTRG.10497	-	Chr05:12529471-12536605	1113	0.771803	0.737047	0.189461	0.676528	0.816647	0.490849	1.29142	0.641986
MSTRG.10499.1	MSTRG.10499	-	Chr05:12536972-12537493	521	0.540356	1.00778	0.522506	1.05559	0.669746	0.730058	0.722287	0.919103
MSTRG.10502.2	MSTRG.10502	-	Chr05:12619080-12623701	2111	1.52133	0.466242	2.88114	3.86242	3.8277	3.05555	1.0173	1.17626
MSTRG.10504.1	MSTRG.10504	-	Chr05:12702428-12709441	3262	49.9627	48.4998	45.2451	33.3185	45.7565	46.1875	44.5691	42.8134
MSTRG.10504.3	MSTRG.10504	-	Chr05:12702428-12709441	1478	8.94786	12.5646	11.3067	10.3628	11.2098	14.9729	9.37867	10.7083
MSTRG.10506.1	MSTRG.10506	-	Chr05:12764380-12769823	3576	1.09804	1.79369	0.329908	0.512279	1.39604	1.44247	1.06287	0.664171
MSTRG.10507.1	MSTRG.10507	-	Chr05:12774945-12785972	567	0	0.444041	0.689571	0	0.067149	0	0.121236	0.282451
MSTRG.10508.1	MSTRG.10508	-	Chr05:13026494-13045068	3353	7.04581	8.10946	7.82429	8.23768	7.00853	7.84311	7.77723	8.45346
MSTRG.10508.2	MSTRG.10508	-	Chr05:13026494-13045068	6559	0.00091527	0.00205686	2.71581	0.000519235	3.94604	0.803629	1.74026	0.957149
MSTRG.10509.1	MSTRG.10509	-	Chr05:13081490-13084899	1190	9.33026	8.61669	1.994	2.95463	4.71367	4.88867	7.33021	8.40425
MSTRG.10509.2	MSTRG.10509	-	Chr05:13081490-13084899	1111	2.43657	3.20904	8.27873	7.35202	5.82872	6.36929	4.87739	3.65935
MSTRG.1051.1	MSTRG.1051	-	Chr00:32534689-32540010	2134	0.00248664	0.527899	0.6878	1.65826	0.981931	0.000488873	0.26755	0.497881
MSTRG.1051.2	MSTRG.1051	-	Chr00:32534689-32540010	2229	7.12E-17	0.000334155	7.12E-15	0.137217	0.491926	5.48E-10	3.01E-09	3.12E-06
MSTRG.1051.3	MSTRG.1051	-	Chr00:32534689-32540010	1128	7.00E-132	0.345082	1.17E-17	5.23E-59	1.45E-07	0.141672	0.265738	0.29846
MSTRG.1051.4	MSTRG.1051	-	Chr00:32534689-32540010	2055	2.53135	1.25982	2.15939	1.62087	1.35734	1.40607	1.96463	1.96706
MSTRG.1051.5	MSTRG.1051	-	Chr00:32534689-32540010	2000	1.51621	1.49795	0.811413	1.79807	1.5258	3.07438	1.21261	1.52381
MSTRG.10510.1	MSTRG.10510	-	Chr05:13085745-13091831	5611	0.999225	0.00119514	1.02854	1.57449	0.861771	1.45747	1.10077	1.22999
MSTRG.10510.2	MSTRG.10510	-	Chr05:13085745-13091831	5579	0.00150723	1.10005	7.71E-05	0.000493783	0.000206706	6.41E-05	0.000500623	0.000342961
MSTRG.10510.3	MSTRG.10510	-	Chr05:13085745-13091831	1953	0.768003	0.846512	0.883574	1.81941	1.22569	1.01347	1.38896	1.16323
MSTRG.10510.5	MSTRG.10510	-	Chr05:13085745-13091831	4027	0.916191	0.829138	0.712211	0.593166	1.0949	0.246071	0.922366	0.911303
MSTRG.10512.10	MSTRG.10512	-	Chr05:13278972-13289290	3337	1.34331	1.23696	1.22818	1.56392	1.26759	1.67616	1.82062	1.3804
MSTRG.10512.2	MSTRG.10512	-	Chr05:13278972-13289290	2750	1.60E-05	3.15E-15	6.24E-17	3.89E-08	1.19E-07	0.00014013	1.95E-08	1.57E-05
MSTRG.10512.3	MSTRG.10512	-	Chr05:13278972-13289290	4255	1.75857	1.60556	3.85E-15	0.221432	0.318963	0.344767	1.49324	1.06901
MSTRG.10512.4	MSTRG.10512	-	Chr05:13278972-13289290	2276	1.4649	0.903411	0.539341	1.0995	1.78012	0.625744	1.17116	1.24142
MSTRG.10512.5	MSTRG.10512	-	Chr05:13278972-13289290	2871	4.49E-07	0.227359	0.00105673	0.000192336	0.15129	0.82283	4.61E-05	0.000486126
MSTRG.10512.6	MSTRG.10512	-	Chr05:13278972-13289290	3200	1.54272	3.06297	0.723979	1.68828	1.30916	1.07001	2.70277	2.56804
MSTRG.10512.7	MSTRG.10512	-	Chr05:13278972-13289290	4129	0.533769	0.21628	1.33129	1.78643	1.44761	0.967489	0.760673	1.04968
MSTRG.10512.8	MSTRG.10512	-	Chr05:13278972-13289290	3899	0.296395	0.54554	0.185095	0.439518	0.658686	0.60192	0.630087	0.508009
MSTRG.10512.9	MSTRG.10512	-	Chr05:13278972-13289290	3914	1.09342	1.24009	0.308644	1.09334	0.7296	1.05642	2.14436	1.59814
MSTRG.10514.1	MSTRG.10514	-	Chr05:13303550-13307988	1944	3.88367	3.16135	0.725305	2.74275	4.39043	1.72609	5.14541	4.04841
MSTRG.10514.2	MSTRG.10514	-	Chr05:13303550-13307988	992	6.92379	9.08995	1.16952	0.5113	4.48961	1.56559	10.153	6.34103
MSTRG.10514.3	MSTRG.10514	-	Chr05:13303550-13307988	1603	1.29776	2.20E-05	1.45408	2.11517	1.31866	2.1555	0.955004	1.26921
MSTRG.10514.4	MSTRG.10514	-	Chr05:13303550-13307988	1706	0.00061389	1.9645	3.52663	4.20836	1.93883	2.88433	0.896356	3.2652
MSTRG.10514.5	MSTRG.10514	-	Chr05:13303550-13307988	900	1.77E-15	0.0332637	1.18E-11	3.61E-14	1.74E-09	0.000325438	0.638495	0.924207
MSTRG.10514.6	MSTRG.10514	-	Chr05:13303550-13307988	997	0.794514	1.01E-08	0.84292	3.51095	1.15942	0.682836	0.11506	0.832909
MSTRG.10514.7	MSTRG.10514	-	Chr05:13303550-13307988	2113	2.23195	5.41372	0.618277	1.03607	0.522123	2.21088	4.52088	4.09746
MSTRG.10514.8	MSTRG.10514	-	Chr05:13303550-13307988	888	3.55E-06	0.896839	0.000429575	1.29893	3.25E-06	0.254491	0.663881	1.07544
MSTRG.10516.1	MSTRG.10516	-	Chr05:13368502-13370840	1323	0.0408887	0.997432	1.87E-13	6.66E-05	0.2154	0.369175	0.887996	0.171417
MSTRG.10516.2	MSTRG.10516	-	Chr05:13368502-13370840	1165	1.44722	0.000102952	1.53E-12	1.32E-17	0.379909	0.132759	8.74E-05	0.396986
MSTRG.10516.3	MSTRG.10516	-	Chr05:13368502-13370840	710	1.28147	0.540594	3.61545	2.14E-05	3.6607	3.49E-06	0.656437	1.36314
MSTRG.10516.5	MSTRG.10516	-	Chr05:13368502-13370840	1466	0.786839	0.659481	1.24161	0.887653	1.23165	0.815618	0.636252	0.717155
MSTRG.10517.1	MSTRG.10517	-	Chr05:13431071-13431639	568	0	0	0	0.92808	0.316196	0.262896	0.390895	0.509188
MSTRG.10518.1	MSTRG.10518	-	Chr05:13440461-13441242	781	0.603495	1.71602	0.294863	0.749695	0.610822	1.13395	2.36282	2.03042
MSTRG.1052.1	MSTRG.1052	-	Chr00:32574313-32577432	1211	0.261577	0	6.37E-05	6.77E-05	2.40E-17	2.81E-06	1.04E-17	0.0796884
MSTRG.1052.2	MSTRG.1052	-	Chr00:32574313-32577432	1102	9.68E-06	0	0.287527	1.07571	0.0116736	0.496472	0.0188548	0.64693
MSTRG.10520.1	MSTRG.10520	-	Chr05:13499537-13502941	1567	1.56173	1.88129	2.66944	3.82814	3.3701	2.04558	4.07165	2.42104
MSTRG.10520.2	MSTRG.10520	-	Chr05:13499537-13502941	1054	1.08403	2.74895	1.39948	2.34159	1.33501	1.8421	2.96711	5.09428
MSTRG.10520.3	MSTRG.10520	-	Chr05:13499537-13502941	2411	0.000320943	0.0793108	0.739374	0.0635921	0.172697	0.883472	0.22937	0.851241
MSTRG.10520.4	MSTRG.10520	-	Chr05:13499537-13502941	1191	1.30106	0.00157824	0.000671666	0.10468	0.221918	0.397505	0.0306825	0.552371
MSTRG.10520.5	MSTRG.10520	-	Chr05:13499537-13502941	1165	0.659906	1.82643	9.40E-24	4.62E-91	0.149963	5.54E-10	1.202	0.81902
MSTRG.10520.6	MSTRG.10520	-	Chr05:13499537-13502941	2073	0.729818	0.530915	0.428501	2.2256	2.14487	1.45645	1.12247	0.848301
MSTRG.10521.1	MSTRG.10521	-	Chr05:13557195-13566220	1900	0.236801	0.272726	0.572684	1.04691	0.204179	0.458619	0.337607	0.12356
MSTRG.10521.3	MSTRG.10521	-	Chr05:13557195-13566220	3691	1.34336	1.91953	0.761023	1.02212	0.785286	0.694855	2.18358	2.03872
MSTRG.10521.4	MSTRG.10521	-	Chr05:13557195-13566220	3651	0.000166388	7.06E-05	0.000354596	4.50E-05	0.203702	0.000736573	0.000934224	0.00055779
MSTRG.10522.1	MSTRG.10522	-	Chr05:13557195-13566220	6304	1.99797	2.04282	1.29311	1.89515	1.88599	1.82417	2.63863	2.71819
MSTRG.10523.1	MSTRG.10523	-	Chr05:13585346-13588759	1405	1.83193	1.66289	0.369208	0.31944	2.37931	0.999837	0.936747	3.58554
MSTRG.10523.2	MSTRG.10523	-	Chr05:13585346-13588759	1326	8.48E-06	1.21E-05	1.37E-12	3.62E-07	0.271992	3.56E-06	5.66E-07	2.22E-05
MSTRG.10523.3	MSTRG.10523	-	Chr05:13585346-13588759	1376	6.03173	4.84263	8.29886	4.00347	2.43709	4.54987	4.67461	2.44177
MSTRG.10523.4	MSTRG.10523	-	Chr05:13585346-13588759	1086	2.79E-09	3.08E-09	0.677424	3.10E-06	6.37E-05	6.09E-08	0.40455	0.752409
MSTRG.10523.5	MSTRG.10523	-	Chr05:13585346-13588759	1229	3.88523	4.25533	2.823	0.56523	4.94492	4.32621	3.63414	2.91055
MSTRG.10524.2	MSTRG.10524	-	Chr05:13604675-13610541	1588	0.959443	1.61211	2.2481	3.49428	1.91955	3.53678	0.915603	1.26036
MSTRG.10525.1	MSTRG.10525	-	Chr05:14513403-14519208	2376	9.85E-30	1.59E-09	1.33E-24	2.78929	1.05542	7.63E-10	7.05E-11	0.000188604
MSTRG.10525.2	MSTRG.10525	-	Chr05:14513403-14519208	2261	5.73E-23	6.71E-05	1.40077	1.08729	0.992114	0.0994031	0.40185	1.94508
MSTRG.10525.3	MSTRG.10525	-	Chr05:14513403-14519208	3311	8.50E-19	1.27E-09	8.33E-07	1.54E-15	0.458317	8.00E-05	1.81257	0.37319
MSTRG.10525.4	MSTRG.10525	-	Chr05:14513403-14519208	2524	2.08469	0.109605	0.221709	0.131719	0.113385	1.16039	0.951718	0.682159
MSTRG.10525.5	MSTRG.10525	-	Chr05:14513403-14519208	3138	2.5105	1.50E-05	0.936574	0.687386	0.00159936	1.54508	2.72171	1.7198
MSTRG.10525.6	MSTRG.10525	-	Chr05:14513403-14519208	3054	0.221975	2.86672	0.0255629	2.18E-08	2.69149	0.207731	0.545399	1.42191
MSTRG.10525.7	MSTRG.10525	-	Chr05:14513403-14519208	3218	0.000243125	1.42704	0.105722	2.05777	0.557434	1.0128	0.260255	1.01651
MSTRG.10525.8	MSTRG.10525	-	Chr05:14513403-14519208	3204	0.73357	0.910715	0.23486	1.88E-11	0.0918689	0.483406	1.07591	0.70536
MSTRG.10525.9	MSTRG.10525	-	Chr05:14513403-14519208	2111	1.41E-36	0.655486	8.90E-17	3.06E-21	0.284818	0.948315	7.45E-12	0.203237
MSTRG.10526.2	MSTRG.10526	-	Chr05:14529802-14535437	2972	2.54125	4.44481	5.24534	4.40906	7.33264	6.65476	6.3725	5.97936
MSTRG.10526.3	MSTRG.10526	-	Chr05:14529802-14535437	3038	0.000257589	0.000309965	0.000320071	0.000360274	0.000498389	0.000319109	0.00032048	0.000328712
MSTRG.10526.4	MSTRG.10526	-	Chr05:14529802-14535437	2352	7.25903	12.7909	4.54324	2.24987	6.00486	7.0589	6.78121	8.01781
MSTRG.10527.1	MSTRG.10527	-	Chr05:14986246-14990105	868	1.18E-05	0.494121	2.0134	4.66963	2.32747	3.00752	0.710933	0.720817
MSTRG.10528.1	MSTRG.10528	-	Chr05:15034850-15041069	2904	1.38786	1.35243	1.79E-11	1.71E-10	1.13105	0.133818	0.319952	0.754243
MSTRG.10528.2	MSTRG.10528	-	Chr05:15034850-15041069	4415	0.751911	0.691671	0.9947	0.838606	0.984507	0.895941	0.912635	1.18432
MSTRG.10528.3	MSTRG.10528	-	Chr05:15034850-15041069	3642	0.610386	0.271474	0.702428	1.46959	0.58006	0.724134	0.327091	0.604883
MSTRG.10528.4	MSTRG.10528	-	Chr05:15034850-15041069	3072	0.0256771	2.83E-10	1.54E-11	2.89E-08	5.65E-05	4.04E-06	1.99E-09	5.75E-09
MSTRG.10528.5	MSTRG.10528	-	Chr05:15034850-15041069	2850	0.0226278	0.290717	7.83E-05	7.74E-05	0.437081	9.76E-08	0.589079	0.277159
MSTRG.10528.7	MSTRG.10528	-	Chr05:15034850-15041069	3126	3.28E-27	0.135659	0.413537	0.606309	0.0792387	0.999151	0.903568	0.157285
MSTRG.10528.8	MSTRG.10528	-	Chr05:15034850-15041069	2961	2.36383	2.93566	2.08241	2.36211	1.71568	2.23766	2.93406	3.53844
MSTRG.10529.1	MSTRG.10529	-	Chr05:15066706-15066921	215	0	0	0	4.9733	1.49185	0	1.84586	2.75791
MSTRG.10531.1	MSTRG.10531	-	Chr05:15116131-15121769	4593	1.57137	2.48175	1.45938	2.65977	2.50791	2.11683	2.17496	2.40684
MSTRG.10531.3	MSTRG.10531	-	Chr05:15116131-15121769	2538	5.34823	5.82413	5.35496	7.1899	7.57301	6.63049	7.60396	6.68388
MSTRG.10531.4	MSTRG.10531	-	Chr05:15116131-15121769	2887	0.000246851	1.78903	2.72816	2.77022	1.19374	2.33472	0.644844	1.23116
MSTRG.10532.2	MSTRG.10532	-	Chr05:15148993-15152087	1783	3.32E-05	1.70E-05	0.342254	0.737584	0.13041	0.546996	0.345626	0.237751
MSTRG.10533.1	MSTRG.10533	-	Chr05:15154530-15158349	2256	1.957	0.000374993	0.000386825	0.000400695	0.000408644	0.535601	0.000428978	0.000373688
MSTRG.10533.3	MSTRG.10533	-	Chr05:15154530-15158349	2454	0.45979	0.925856	0.150029	0.263471	0.990761	0.372917	1.15E-40	1.06235
MSTRG.10536.2	MSTRG.10536	-	Chr05:15277746-15281218	1545	9.64077	10.9008	9.79118	14.0524	9.09354	7.11238	12.5701	11.9116
MSTRG.10539.2	MSTRG.10539	-	Chr05:15418242-15428116	842	0.0719362	0.106244	0.79633	0.199266	0.338047	0.148185	0.828422	0.0405193
MSTRG.1054.1	MSTRG.1054	-	Chr00:32641434-32641734	300	1.64794	0	1.51968	0	0	0.40583	1.29033	1.31745
MSTRG.10540.2	MSTRG.10540	-	Chr05:15445109-15446479	1108	3.97426	3.94721	2.84754	9.63309	4.81058	1.97721	3.40357	2.21791
MSTRG.10541.1	MSTRG.10541	-	Chr05:15497559-15502249	1826	9.24227	10.5668	8.80371	9.84502	11.532	16.2559	15.0304	13.0841
MSTRG.10542.1	MSTRG.10542	-	Chr05:15509415-15511678	2263	0.324593	0.300858	0.407038	1.11823	0.635603	0.52707	0.613839	0.90763
MSTRG.10542.2	MSTRG.10542	-	Chr05:15509415-15511678	969	1.07881	0.622111	1.05195	1.16377	1.49387	0.501807	1.44443	0.465326
MSTRG.10543.1	MSTRG.10543	-	Chr05:15529895-15570108	2126	8.94E-06	1.11448	7.35E-09	0.934536	0.518002	1.54627	0.00016857	0.319881
MSTRG.10543.3	MSTRG.10543	-	Chr05:15529895-15570108	2194	0.336095	1.55E-05	0.000597249	0.713662	0.675442	0.182238	1.51594	0.279392
MSTRG.10543.4	MSTRG.10543	-	Chr05:15529895-15570108	1435	0.460063	0.745042	1.01074	2.20E-06	0.3941	0.565477	0.453429	0.600273
MSTRG.10543.5	MSTRG.10543	-	Chr05:15529895-15570108	733	1.44504	1.22594	1.89952	0.983524	2.97473	2.08383	3.1791	2.43077
MSTRG.10544.1	MSTRG.10544	-	Chr05:15601447-15607421	1100	4.35628	9.2498	0.163342	0.504791	1.9498	0.931363	1.25975	1.69612
MSTRG.10544.3	MSTRG.10544	-	Chr05:15601447-15607421	764	1.75E-06	1.17E-07	0	0	7.19E-06	0.177044	0.166908	4.24E-06
MSTRG.10545.2	MSTRG.10545	-	Chr05:15679655-15681450	1159	6.25E-07	1.82282	0.613996	0.287199	0.479113	0.764269	1.01344	1.03157
MSTRG.10546.1	MSTRG.10546	-	Chr05:15689200-15689599	399	0	0	0.409655	0	0	0.229154	0.483472	0
MSTRG.10547.2	MSTRG.10547	-	Chr05:15866922-15870032	2089	5.93582	3.90488	1.5287	1.54074	1.51378	2.01252	3.30717	2.11734
MSTRG.10548.1	MSTRG.10548	-	Chr05:15975469-15975730	261	2.58117	1.05778	1.14531	4.3985	0	0.582739	2.67624	2.31974
MSTRG.10549.2	MSTRG.10549	-	Chr05:16012976-16017849	1707	6.29541	4.20655	4.69632	0.421343	1.94479	3.66704	2.61503	3.17996
MSTRG.10549.3	MSTRG.10549	-	Chr05:16012976-16017849	1522	0.911922	1.87571	2.21757	4.89788	4.75071	1.68517	2.35686	1.52582
MSTRG.1055.1	MSTRG.1055	-	Chr00:32645259-32646178	837	0	0.915725	0	0.41154	0.533651	0.313219	0.361322	2.32967
MSTRG.1055.2	MSTRG.1055	-	Chr00:32645259-32646178	474	0.630479	2.04529	0	1.22372	0.636907	0.327782	1.07364	2.21461
MSTRG.10550.1	MSTRG.10550	-	Chr05:16064330-16065812	1482	1.44637	1.84872	0.745751	0.692791	0.75877	0.891554	1.52825	1.491
MSTRG.10551.2	MSTRG.10551	-	Chr05:16103256-16106629	1129	2.41176	3.0752	1.13152	1.36816	1.15161	2.95386	0.290822	1.40713
MSTRG.10551.3	MSTRG.10551	-	Chr05:16103256-16106629	1024	3.16E-05	1.18709	3.51275	5.18308	1.63421	2.91556	1.69059	3.09835
MSTRG.10552.2	MSTRG.10552	-	Chr05:16106824-16108801	1184	0.55954	2.65E-10	0.0023658	0.521443	0.145572	0.170639	0.358895	0.228603
MSTRG.10552.3	MSTRG.10552	-	Chr05:16106824-16108801	1015	0.103813	7.00E-05	1.07405	0.344929	0.388324	0.803269	0.504544	0.460817
MSTRG.10553.1	MSTRG.10553	-	Chr05:16171526-16172010	484	0.304436	0.565164	0.586997	0.295901	0.410104	1.13442	0.345901	1.29628
MSTRG.10554.1	MSTRG.10554	-	Chr05:16172375-16172614	239	0	1.45009	0	0	0	0	0	1.0677
MSTRG.10555.1	MSTRG.10555	-	Chr05:16187088-16193296	1609	0.000124206	0.955077	0.000105129	7.14E-05	0.000235957	0.316408	0.000101632	0.184014
MSTRG.10556.1	MSTRG.10556	-	Chr05:16216946-16218538	1592	4.75952	6.39271	2.62492	3.38594	2.1239	1.94567	3.14033	1.92054
MSTRG.10559.2	MSTRG.10559	-	Chr05:16519016-16520475	858	1.30594	2.00504	2.11038	0.788517	0.91959	0.000150914	2.66133	1.14044
MSTRG.1056.2	MSTRG.1056	-	Chr00:32692867-32694338	1186	299.464	282.598	574.36	658.303	519.151	475.666	502.138	469.392
MSTRG.10561.1	MSTRG.10561	-	Chr05:16578038-16586892	355	0.545658	1.51348	0.772467	0.512671	0.235383	1.70885	1.3242	1.93181
MSTRG.10561.3	MSTRG.10561	-	Chr05:16578038-16586892	3920	1.23296	1.10654	1.11971	1.06281	1.13085	1.60264	1.34926	1.60322
MSTRG.10561.4	MSTRG.10561	-	Chr05:16578038-16586892	2710	0.416234	0.000144414	0.586815	2.15885	0.523834	0.711585	1.51417	0.570021
MSTRG.10561.6	MSTRG.10561	-	Chr05:16578038-16586892	2627	1.93498	1.68544	0.00263271	0.000190501	1.05442	0.798916	0.323793	1.89338
MSTRG.10562.1	MSTRG.10562	-	Chr05:16588291-16592640	3071	0.00693829	0.186467	0.0866647	5.07E-05	0.523118	0.0872189	0.247755	0.470468
MSTRG.10562.2	MSTRG.10562	-	Chr05:16588291-16592640	3863	0.551416	0.595315	0.226347	0.470555	0.0829659	0.347629	0.150404	0.340997
MSTRG.10562.3	MSTRG.10562	-	Chr05:16588291-16592640	2720	0.61217	6.08E-05	0.412303	0.777619	0.512872	1.08096	0.38068	0.643167
MSTRG.10562.4	MSTRG.10562	-	Chr05:16588291-16592640	2655	2.01E-16	0.000262378	0.394269	0.00947969	0.211033	8.23E-08	0.653583	0.238071
MSTRG.10562.5	MSTRG.10562	-	Chr05:16588291-16592640	2307	9.96E-41	1.03E-17	6.20E-05	7.64E-33	0.000861451	2.47E-13	0.000254295	0.000204989
MSTRG.10562.6	MSTRG.10562	-	Chr05:16588291-16592640	2543	0.000153369	1.88E-07	4.40E-06	1.24E-07	5.98E-20	0.134658	0.228391	0.17258
MSTRG.10562.7	MSTRG.10562	-	Chr05:16588291-16592640	2242	0.449206	0.316909	2.59E-10	0.129436	0.0933031	7.13E-15	3.21E-07	0.00173289
MSTRG.10563.1	MSTRG.10563	-	Chr05:16602170-16604547	1032	1.48093	0.907982	2.2861	2.37477	2.03998	1.71378	1.67034	1.75589
MSTRG.10564.1	MSTRG.10564	-	Chr05:16605452-16606003	340	1.80304	0.536462	1.63537	1.12081	0.863734	1.10694	0.974581	1.72136
MSTRG.10565.1	MSTRG.10565	-	Chr05:16606004-16610147	1271	2.53175	2.09036	0.663565	1.82E-05	0.72668	0.384478	3.28664	1.74933
MSTRG.10565.2	MSTRG.10565	-	Chr05:16606004-16610147	1107	1.38404	7.01E-09	2.26898	3.84054	1.35595	2.95646	0.779143	2.3779
MSTRG.10567.1	MSTRG.10567	-	Chr05:16671249-16674521	2154	6.02252	3.89273	3.55149	2.44715	1.7851	2.64392	5.12035	3.64338
MSTRG.10568.1	MSTRG.10568	-	Chr05:16674593-16683483	3010	0.373834	0.836085	0.479898	1.86316	0.621736	1.05217	1.28698	0.482106
MSTRG.10568.2	MSTRG.10568	-	Chr05:16674593-16683483	2950	1.73814	1.06152	1.01009	0.317243	0.884492	0.401528	0.961655	1.59307
MSTRG.10569.2	MSTRG.10569	-	Chr05:16686931-16689337	1754	9.20697	9.0138	3.07264	2.9942	4.3806	3.9727	7.38049	8.03411
MSTRG.10569.3	MSTRG.10569	-	Chr05:16686931-16689337	1382	1.15805	5.34E-12	0.000186645	2.38179	2.55E-05	7.66E-12	1.62E-05	0.000235446
MSTRG.10569.4	MSTRG.10569	-	Chr05:16686931-16689337	1777	2.08701	3.65506	2.96823	3.38885	3.2907	3.89428	4.86819	4.62894
MSTRG.10569.5	MSTRG.10569	-	Chr05:16686931-16689337	1638	5.12E-05	0.000285576	0.941044	0.000128321	0.808581	0.00458698	2.06528	2.61827
MSTRG.10569.6	MSTRG.10569	-	Chr05:16686931-16689337	1893	1.75878	1.2323	1.57072	1.03724	0.935314	0.452912	0.288774	0.660759
MSTRG.1057.1	MSTRG.1057	-	Chr00:32692867-32694338	284	861.794	752.55	2421.45	2272.81	1676.25	1423.73	1058.05	1138.47
MSTRG.1057.2	MSTRG.1057	-	Chr00:32692867-32694338	455	86.932	63.8105	171.455	140.583	177.293	98.8837	90.7579	72.4592
MSTRG.1057.3	MSTRG.1057	-	Chr00:32692867-32694338	266	0.000417162	6.5987	0.00207442	0.0030899	0.000606765	9.09294	46.6379	0.00324328
MSTRG.1057.4	MSTRG.1057	-	Chr00:32692867-32694338	294	882.984	643.231	1955.79	1938.35	1489.87	1408.32	933.995	1047.08
MSTRG.1057.5	MSTRG.1057	-	Chr00:32692867-32694338	312	7.01E-05	0.000179883	1.60E-09	3.98E-11	1.8133	1.16E-05	0.000131589	1.80E-09
MSTRG.10570.1	MSTRG.10570	-	Chr05:16703645-16714498	6594	12.832	11.6937	10.5943	12.1003	11.5457	10.5925	12.4281	11.5133
MSTRG.10571.2	MSTRG.10571	-	Chr05:16725273-16726458	1050	23.9226	24.1072	21.7475	16.3746	14.1571	13.8944	40.4379	26.9422
MSTRG.10575.2	MSTRG.10575	-	Chr05:16806668-16811324	1912	0.00124391	9.20E-05	0.000203935	2.39576	7.79E-05	0.00643378	0.628279	5.76E-05
MSTRG.10576.1	MSTRG.10576	-	Chr05:16811848-16813912	1206	29.0916	24.4644	27.5547	23.8197	27.9109	26.1719	20.3788	21.7469
MSTRG.10577.1	MSTRG.10577	-	Chr05:16819442-16819809	367	0	1.37736	0	0.959926	0.825007	1.83016	1.06288	0.901733
MSTRG.10579.1	MSTRG.10579	-	Chr05:16844513-16844738	221	0.00312839	2.07391	0.000407902	0	0.753896	0	0	3.67489
MSTRG.1058.1	MSTRG.1058	-	Chr00:32718832-32719356	524	2.67735	2.997	4.40209	4.70885	8.57159	4.5845	3.94656	3.55405
MSTRG.10580.1	MSTRG.10580	-	Chr05:16844513-16844738	225	2.63657	0.00127624	2.14768	0	6.3856	0	1.35138	2.31451
MSTRG.10581.1	MSTRG.10581	-	Chr05:16848257-16848541	284	0	0	0.881591	0.859003	0	1.85155	0	1.13913
MSTRG.10584.1	MSTRG.10584	-	Chr05:16889256-16889919	663	0.566065	0.177918	0.367536	0.186487	0.468196	0.199651	0.529127	0.241459
MSTRG.10585.1	MSTRG.10585	-	Chr05:16890795-16891455	480	0.617335	0	1.78481	0.299832	1.54937	2.33418	1.01682	0.730404
MSTRG.10586.1	MSTRG.10586	-	Chr05:16929862-16930931	678	1.4629	0.82705	1.20072	2.17059	1.09499	1.63959	0.864106	1.19571
MSTRG.10586.2	MSTRG.10586	-	Chr05:16929862-16930931	309	9.79E-06	1.46801	0.18431	0	0.672678	0.0504253	2.38426	5.87E-06
MSTRG.10588.1	MSTRG.10588	-	Chr05:16942734-16945340	1682	7.37E-05	1.39E-05	0.000639564	0.000475349	0.000105506	4.43E-05	0.000220126	0.740033
MSTRG.10588.2	MSTRG.10588	-	Chr05:16942734-16945340	1288	1.31641	3.82E-05	4.28693	1.05914	2.62727	1.58862	1.46328	0.233507
MSTRG.10588.3	MSTRG.10588	-	Chr05:16942734-16945340	1811	1.37215	1.56822	0.779863	0.99138	0.875014	0.616739	1.68425	1.0103
MSTRG.10589.2	MSTRG.10589	-	Chr05:16945870-16950521	1658	3.836	3.41023	0.00026263	2.00395	1.29433	0.000177841	3.17877	1.57807
MSTRG.1059.1	MSTRG.1059	-	Chr00:32797440-32809342	1906	0.00167311	1.68372	2.09029	1.6717	1.35251	2.67761	2.20288	2.66953
MSTRG.1059.2	MSTRG.1059	-	Chr00:32797440-32809342	1902	1.10097	1.81E-06	0.000194403	0.0268316	0.223146	0.000560352	0.0147345	0.000476327
MSTRG.1059.3	MSTRG.1059	-	Chr00:32797440-32809342	1480	2.59685	0.265104	2.03511	2.84724	1.56085	0.796515	1.3855	1.93616
MSTRG.1059.4	MSTRG.1059	-	Chr00:32797440-32809342	1887	2.59824	1.76341	0.791962	3.12327	1.99235	2.09183	2.17158	3.28651
MSTRG.1059.5	MSTRG.1059	-	Chr00:32797440-32809342	1194	2.50479	5.1787	1.94816	2.59079	1.52246	1.98653	1.95626	3.49749
MSTRG.1059.7	MSTRG.1059	-	Chr00:32797440-32809342	1299	1.42E-20	2.59E-18	3.72E-05	4.87E-14	0.000332243	0.0691724	4.52E-09	4.25E-09
MSTRG.1059.8	MSTRG.1059	-	Chr00:32797440-32809342	1636	0.708328	0.803269	1.90164	0.209329	2.55762	1.15763	2.42247	0.65381
MSTRG.10590.2	MSTRG.10590	-	Chr05:17044492-17048005	1769	2.82E-05	6.42E-05	0.000670307	1.53044	7.34E-05	0.000452034	0.000404101	5.90E-05
MSTRG.10591.1	MSTRG.10591	-	Chr05:17081839-17082052	213	0	0	0	0	0	2.9275	7.91778	0
MSTRG.10593.1	MSTRG.10593	-	Chr05:17139831-17144726	2631	0.00103405	0.00336537	0.0819865	0.000319769	0.60007	1.21412	1.71413	1.40607
MSTRG.10593.3	MSTRG.10593	-	Chr05:17139831-17144726	2043	0.904409	1.22274	0.97256	0.784121	0.530042	0.54556	0.818714	1.61098
MSTRG.10593.4	MSTRG.10593	-	Chr05:17139831-17144726	2594	1.00102	0.821393	0.810482	1.81121	1.03937	1.11104	0.616615	0.357977
MSTRG.10595.2	MSTRG.10595	-	Chr05:17167702-17168492	702	0.697012	0.987786	0.509769	1.55317	1.09406	0.837243	0.474174	0.652636
MSTRG.10597.1	MSTRG.10597	-	Chr05:17176230-17180107	1871	16.1098	21.6139	8.00965	23.8752	9.52002	9.37638	28.4312	19.8608
MSTRG.106.1	MSTRG.106	-	Chr00:1692612-1693055	443	0.354204	0	0	0.68368	0.138696	1.43018	0.381515	0.437517
MSTRG.10602.1	MSTRG.10602	-	Chr05:17265395-17268913	2599	8.38291	7.06041	10.7409	13.7538	10.4827	11.1157	9.02777	9.40208
MSTRG.10602.2	MSTRG.10602	-	Chr05:17265395-17268913	2363	1.15014	1.50379	5.01E-05	0.762124	0.803121	0.000141486	0.000144388	0.166532
MSTRG.10603.1	MSTRG.10603	-	Chr05:17270390-17275731	2451	5.26807	2.47221	0.932011	1.90079	1.67254	1.77113	5.34478	5.35835
MSTRG.10603.2	MSTRG.10603	-	Chr05:17270390-17275731	2412	0.000341458	0.000248092	0.000314132	0.000183797	5.52E-05	0.722187	0.000444345	6.19E-05
MSTRG.10603.4	MSTRG.10603	-	Chr05:17270390-17275731	2516	2.58897	1.02515	2.45216	1.4001	1.48245	1.3243	1.13383	1.69633
MSTRG.10604.1	MSTRG.10604	-	Chr05:17276689-17309420	1285	3.9436	2.80743	2.14229	1.75679	3.34945	3.45656	3.63949	2.04772
MSTRG.10606.1	MSTRG.10606	-	Chr05:17386919-17388741	1822	2.28459	5.43385	2.26293	3.73931	2.5095	3.43251	2.10824	3.02059
MSTRG.10607.2	MSTRG.10607	-	Chr05:17433438-17440996	869	21.0009	21.6849	18.8869	20.6453	21.1086	19.3716	27.1797	22.8205
MSTRG.10607.3	MSTRG.10607	-	Chr05:17433438-17440996	842	1.44E-09	1.20E-05	2.48E-17	3.29047	0.647131	1.11923	9.54E-12	1.02759
MSTRG.10611.1	MSTRG.10611	-	Chr05:17578660-17578912	252	5.93736	2.3789	1.29709	2.46998	0.988293	0.693866	0	0.756809
MSTRG.10612.1	MSTRG.10612	-	Chr05:17638876-17639279	403	2.94991	2.31057	0.402165	0	0	0.413588	1.57316	0.553097
MSTRG.10614.1	MSTRG.10614	-	Chr05:17695854-17698239	1500	4.05022	8.23953	3.23675	7.12536	5.66918	3.31459	3.68007	4.31181
MSTRG.10614.2	MSTRG.10614	-	Chr05:17695854-17698239	1894	4.61594	5.21305	3.70825	4.87761	4.52696	2.92831	4.70752	6.02129
MSTRG.10615.1	MSTRG.10615	-	Chr05:17702916-17703120	204	5.23534	6.77606	0	0	0	0	2.79631	5.2924
MSTRG.10616.1	MSTRG.10616	-	Chr05:17703509-17704022	513	1.93841	0	0.26761	0	0.108285	0.152627	0	0.165393
MSTRG.10617.1	MSTRG.10617	-	Chr05:17704910-17705781	574	2.5594	1.96271	2.03156	0	0.402278	0.691192	0.38483	0.578673
MSTRG.10619.1	MSTRG.10619	-	Chr05:17723849-17726280	2431	3.45212	2.94088	1.87967	1.24266	1.7762	1.75559	2.96798	2.64654
MSTRG.10621.1	MSTRG.10621	-	Chr05:17731473-17736355	3507	2.17E-05	0.471939	0.749451	0.358522	0.114959	0.669111	1.82E-05	0.356666
MSTRG.10621.3	MSTRG.10621	-	Chr05:17731473-17736355	3459	3.81613	5.29552	11.133	9.12845	7.95338	9.03852	6.39238	3.62201
MSTRG.10621.4	MSTRG.10621	-	Chr05:17731473-17736355	3439	9.86989	6.33426	4.35489	7.16529	9.5132	7.98301	11.9927	10.8253
MSTRG.10621.5	MSTRG.10621	-	Chr05:17731473-17736355	3280	8.80945	12.1829	10.7775	19.8062	12.1415	14.5425	9.48247	15.6247
MSTRG.10625.1	MSTRG.10625	-	Chr05:17865337-17866505	1168	4.16691	9.61126	3.91603	4.00146	2.56856	5.61088	5.4863	5.87731
MSTRG.10625.2	MSTRG.10625	-	Chr05:17865337-17866505	679	1.13647	1.29681	0.00211494	1.66839	1.0934	0.00278198	1.95738	2.71731
MSTRG.10625.3	MSTRG.10625	-	Chr05:17865337-17866505	740	0.000165359	1.80E-05	1.93158	0.791144	1.20902	1.94379	0.339805	0.499426
MSTRG.10626.1	MSTRG.10626	-	Chr05:17878200-17878769	220	0	0	0	0	0	0	0	0
MSTRG.10628.1	MSTRG.10628	-	Chr05:17935433-17935706	273	1.09911	0.921738	2.97212	0	2.80292	2.0642	0.58874	2.59242
MSTRG.10629.1	MSTRG.10629	-	Chr05:17961013-17961285	272	0	1.86345	1.00198	0	0.301603	1.04787	0	1.64237
MSTRG.1063.1	MSTRG.1063	-	Chr00:32899465-32913358	2192	2.50559	3.26753	3.02331	0.00325403	2.07177	0.778986	4.52983	4.08755
MSTRG.1063.2	MSTRG.1063	-	Chr00:32899465-32913358	2322	0.861107	0.18985	0.403539	1.6419	0.623473	0.57353	0.18011	0.431834
MSTRG.1063.3	MSTRG.1063	-	Chr00:32899465-32913358	2211	0.220763	2.29E-07	5.78E-07	1.25E-10	0.00229732	3.47E-07	1.35456	0.377635
MSTRG.1063.4	MSTRG.1063	-	Chr00:32899465-32913358	2315	0.293676	0.192829	0.205061	0.279584	0.57167	1.12286	0.79082	0.875309
MSTRG.1063.5	MSTRG.1063	-	Chr00:32899465-32913358	2163	2.12034	1.12668	2.82E-05	4.85E-16	1.33222	3.96E-05	0.330611	0.973792
MSTRG.1063.7	MSTRG.1063	-	Chr00:32899465-32913358	2096	3.71E-05	8.51E-05	0.000150599	3.83E-13	1.58054	0.00319888	0.000206951	0.399233
MSTRG.10630.1	MSTRG.10630	-	Chr05:17961691-17962085	394	0.44021	1.20381	0	0.419714	0.419457	0.215826	0.674686	0.420351
MSTRG.10631.1	MSTRG.10631	-	Chr05:17971472-17972162	401	0.425452	1.16573	0	0.812971	0.723423	0.871782	1.6101	1.1826
MSTRG.10633.1	MSTRG.10633	-	Chr05:18043888-18044348	460	1.32688	1.22712	0.638082	1.28466	3.76922	1.55727	0.715278	0.397277
MSTRG.10635.1	MSTRG.10635	-	Chr05:18067698-18067968	270	0	0	0	0	0.906558	0	1.19041	1.57409
MSTRG.10636.1	MSTRG.10636	-	Chr05:18075726-18076063	337	0.613478	0.546695	0.575881	1.71312	1.36781	0	0.340508	0.976043
MSTRG.1064.1	MSTRG.1064	-	Chr00:33090749-33095622	2176	7.26E-10	0.000168172	4.42702	0.00339859	2.67229	1.49713	0.000516518	0.976379
MSTRG.1064.2	MSTRG.1064	-	Chr00:33090749-33095622	1986	4.23523	3.63446	3.71746	4.98068	3.89361	3.38397	3.53172	4.2755
MSTRG.1064.3	MSTRG.1064	-	Chr00:33090749-33095622	2130	1.75088	0.508142	2.02564	0.780758	1.73268	2.01802	2.29037	0.898624
MSTRG.1064.5	MSTRG.1064	-	Chr00:33090749-33095622	1902	0.00899951	0.00133706	1.18E-06	2.89E-05	2.35E-10	4.84E-05	0.355385	0.28512
MSTRG.1064.6	MSTRG.1064	-	Chr00:33090749-33095622	1878	2.16977	1.46332	0.721168	0.491478	0.588885	0.397068	1.21917	1.66323
MSTRG.10640.2	MSTRG.10640	-	Chr05:18527312-18530166	1769	1.85916	1.78536	1.83197	1.02193	1.32756	1.75954	1.56933	2.06129
MSTRG.10641.1	MSTRG.10641	-	Chr05:18551200-18558118	2379	4.44808	2.07427	0.706846	3.29097	4.45364	2.36774	4.06966	2.41926
MSTRG.10641.2	MSTRG.10641	-	Chr05:18551200-18558118	2235	5.87873	8.13955	3.88473	3.45535	3.71451	3.4451	5.32976	2.34442
MSTRG.10642.2	MSTRG.10642	-	Chr05:18585040-18588135	1332	0.432722	0.841776	6.68E-05	0.56582	1.04895	0.91134	1.25484	0.405265
MSTRG.10646.1	MSTRG.10646	-	Chr05:18769447-18770759	1312	4.83917	7.59387	3.74472	8.52503	7.80113	5.05446	19.0234	13.1557
MSTRG.10651.1	MSTRG.10651	-	Chr05:18857606-18865210	2655	2.82E-11	1.1085	1.58536	2.30257	1.23463	1.98648	1.29534	2.21095
MSTRG.10651.2	MSTRG.10651	-	Chr05:18857606-18865210	1936	0.57727	0.0429079	0.143989	1.63268	0.368476	0.897723	0.00111237	1.0913
MSTRG.10651.3	MSTRG.10651	-	Chr05:18857606-18865210	2150	4.82E-07	1.09E-24	1.32E-11	3.30E-05	1.65E-05	0.000986024	3.64E-10	6.39E-11
MSTRG.10651.5	MSTRG.10651	-	Chr05:18857606-18865210	1780	0.876611	1.67705	0.915936	1.80807	1.76453	1.62559	1.59575	1.09315
MSTRG.10655.1	MSTRG.10655	-	Chr05:18933495-18936887	1044	4.8984	8.20053	6.77049	5.97502	7.57658	7.66925	5.87875	6.79147
MSTRG.10655.2	MSTRG.10655	-	Chr05:18933495-18936887	1120	3.95687	3.64803	2.14732	1.98987	2.00047	1.95644	2.9179	3.16909
MSTRG.10655.3	MSTRG.10655	-	Chr05:18933495-18936887	1029	0.817956	1.08106	3.28E-08	6.97E-09	0.741422	0.812891	1.99455	1.72784
MSTRG.10656.1	MSTRG.10656	-	Chr05:18939842-18942247	1064	0.101898	0	0	0	0	0	0	0
MSTRG.1066.1	MSTRG.1066	-	Chr00:33168319-33176958	2801	3.53043	3.48932	4.20253	5.86179	5.46926	5.87784	4.49513	4.74662
MSTRG.10661.2	MSTRG.10661	-	Chr05:19010577-19016209	2250	1.92572	1.49467	1.61616	2.36408	2.12927	1.6829	2.39961	2.18331
MSTRG.10661.3	MSTRG.10661	-	Chr05:19010577-19016209	1447	3.72E-05	5.25E-05	5.93E-05	3.83747	0.230549	0.889001	0.000173181	0.2458
MSTRG.10663.1	MSTRG.10663	-	Chr05:19101411-19109506	596	2.59192	0.915737	1.08056	4.22666	3.14636	2.04032	0.866917	1.95318
MSTRG.10663.3	MSTRG.10663	-	Chr05:19101411-19109506	265	2.43952	3.45527	0.000404956	3.62526	0.610379	2.47193	2.56365	2.45819
MSTRG.10664.1	MSTRG.10664	-	Chr05:19101411-19109506	320	0.695065	1.83883	1.29592	1.91953	0.192345	2.07808	0.35457	2.46282
MSTRG.1067.1	MSTRG.1067	-	Chr00:33168319-33176958	948	3.34232	3.78926	1.78223	9.00107	5.37065	4.56464	6.09831	6.40853
MSTRG.1067.2	MSTRG.1067	-	Chr00:33168319-33176958	250	0	4.06E-06	0	1.63E-05	6.18E-08	2.35E-05	1.5951	1.47E-05
MSTRG.10670.1	MSTRG.10670	-	Chr05:19502455-19505892	1486	3.0888	1.65577	2.29784	1.55E-05	1.15737	1.9039	0.954069	1.37134
MSTRG.10671.1	MSTRG.10671	-	Chr05:19538162-19546539	4491	0.00141588	0.14222	2.27E-05	0.940962	0.0017787	0.00434454	0.0280496	0.00107906
MSTRG.10671.2	MSTRG.10671	-	Chr05:19538162-19546539	4387	0.57118	1.20004	0.362592	0.000260917	0.322855	0.290782	0.386741	0.178076
MSTRG.10671.3	MSTRG.10671	-	Chr05:19538162-19546539	4685	1.09359	0.393014	0.818136	0.740172	1.01839	1.12069	0.775888	0.791449
MSTRG.10671.4	MSTRG.10671	-	Chr05:19538162-19546539	4445	0.860623	0.834973	1.37018	0.765186	0.469944	0.498887	1.55974	0.694114
MSTRG.10671.6	MSTRG.10671	-	Chr05:19538162-19546539	4041	5.75761	5.3643	3.52383	2.62376	5.01889	3.66982	5.45766	6.61313
MSTRG.10672.1	MSTRG.10672	-	Chr05:19618715-19621324	2384	22.5425	9.61925	9.22987	10.41	27.7143	18.9068	10.5301	15.1648
MSTRG.10674.2	MSTRG.10674	-	Chr05:19770133-19775366	2493	9.47015	8.82947	8.23496	11.5444	12.3966	9.69677	12.5071	13.5461
MSTRG.10675.1	MSTRG.10675	-	Chr05:19796595-19800655	2522	0.619065	0.55193	1.50714	0.397373	0.557666	0.698439	0.24165	0.983539
MSTRG.10677.2	MSTRG.10677	-	Chr05:19839013-19841142	1945	1.85306	2.19068	1.62782	1.80639	2.32666	2.57828	2.68573	2.6827
MSTRG.10679.2	MSTRG.10679	-	Chr05:19886873-19894260	2869	0.00299463	2.24448	0.000525201	1.24659	3.62503	1.14272	0.00748032	0.853257
MSTRG.1068.2	MSTRG.1068	-	Chr00:33225666-33228832	521	0.540353	0.503784	0.261253	0.527792	0.921521	0.149061	1.16812	0.598882
MSTRG.10680.1	MSTRG.10680	-	Chr05:19950288-19950503	215	0	0	0	2.48665	0	1.19675	0	4.80404
MSTRG.10683.1	MSTRG.10683	-	Chr05:19991944-19993379	243	2.57E-05	1.32E-06	1.28E-05	1.71E-06	0.631	8.26907	0.647096	5.37E-05
MSTRG.10685.1	MSTRG.10685	-	Chr05:20007344-20010443	200	24.5916	43.2089	38.2981	35.9913	37.4699	42.2728	66.0478	64.3627
MSTRG.1069.1	MSTRG.1069	-	Chr00:33225666-33228832	416	0.396937	1.09172	0.759216	0.761537	0.744089	0.603226	1.03529	1.36247
MSTRG.10690.1	MSTRG.10690	-	Chr05:20140126-20156144	1051	0.367164	0.734985	0.234995	0.221541	0.586811	0.748712	0.17817	0.746263
MSTRG.10690.2	MSTRG.10690	-	Chr05:20140126-20156144	831	1.20E-06	1.08E-06	0.239454	0.732224	0.359303	0.608133	0.130422	0.177975
MSTRG.10691.1	MSTRG.10691	-	Chr05:20140126-20156144	319	2.10164	0	0	0	0.694496	0	1.90267	1.42417
MSTRG.10694.1	MSTRG.10694	-	Chr05:20196033-20197865	1216	11.9728	11.6991	11.2557	17.4965	12.5075	5.69132	8.69689	11.8972
MSTRG.107.1	MSTRG.107	-	Chr00:1701695-1705474	1325	5.32942	3.54167	1.08722	2.72966	1.94104	0.983043	3.39207	3.73191
MSTRG.1070.1	MSTRG.1070	-	Chr00:33236081-33236521	440	0.358492	0.660705	0.343988	1.0373	1.48946	0.529318	1.34143	1.54049
MSTRG.10700.2	MSTRG.10700	-	Chr05:20281463-20283654	1323	1.68E-05	8.85E-06	0.684525	0.552578	0.282152	0.275433	5.30E-05	0.107793
MSTRG.10702.2	MSTRG.10702	-	Chr05:20291659-20293994	1996	13.4239	14.4707	14.2598	16.5897	16.4522	12.2109	13.7399	12.0931
MSTRG.10704.1	MSTRG.10704	-	Chr05:20297701-20299643	875	2.21633	3.50511	0.765093	1.16179	1.80427	1.3743	4.80438	4.15018
MSTRG.10705.1	MSTRG.10705	-	Chr05:20300793-20301620	827	0.979587	2.3911	1.09504	0.41789	1.79139	2.07739	5.30677	3.20093
MSTRG.10708.1	MSTRG.10708	-	Chr05:20335187-20357129	2220	5.93506	6.82622	5.88327	5.58107	5.30002	5.38189	5.63568	6.75949
MSTRG.1071.1	MSTRG.1071	-	Chr00:33285613-33287875	1068	2.3441	2.19882	0.700812	1.44786	1.41204	1.68517	2.97465	1.94384
MSTRG.1071.2	MSTRG.1071	-	Chr00:33285613-33287875	691	0.000202201	1.44325	1.39044	1.39087	1.75723	0.0048289	2.89E-05	0.753064
MSTRG.1071.4	MSTRG.1071	-	Chr00:33285613-33287875	397	1.83E-71	0.746559	1.06E-14	4.74E-06	5.21E-11	0.421857	8.49E-12	0.184225
MSTRG.10710.1	MSTRG.10710	-	Chr05:20406190-20412082	2037	3.44057	2.13586	1.65723	0.842174	0.752824	0.811592	1.14514	1.1463
MSTRG.10711.1	MSTRG.10711	-	Chr05:20406190-20412082	1869	10.875	6.3702	8.36682	5.25751	5.00703	5.06097	7.26494	6.10726
MSTRG.10713.2	MSTRG.10713	-	Chr05:20453903-20457865	1717	1.26862	2.54E-05	0.460946	3.28E-05	0.279078	1.74762	0.745627	0.958521
MSTRG.10715.1	MSTRG.10715	-	Chr05:20534631-20540079	1681	15.4541	16.953	22.2195	19.6529	20.1174	20.9307	16.4565	16.8576
MSTRG.10716.1	MSTRG.10716	-	Chr05:20623316-20623589	273	1.09911	1.84348	0.990706	0.959411	1.30839	1.55037	1.70759	0.622969
MSTRG.1072.1	MSTRG.1072	-	Chr00:33287876-33291467	2317	3.28697	3.23771	3.21078	3.38068	2.96918	2.20199	3.26356	3.15051
MSTRG.10720.1	MSTRG.10720	-	Chr05:20686385-20694651	371	0.496833	0	1.41319	0	0	0	0	0
MSTRG.10721.1	MSTRG.10721	-	Chr05:20707416-20707709	293	0	2.27707	0.808705	0.791249	0.724718	0	0.928556	1.83347
MSTRG.10722.1	MSTRG.10722	-	Chr05:20715616-20718138	2011	2.2468	3.51365	1.68129	2.62301	2.25989	3.04708	1.83511	1.94162
MSTRG.10722.2	MSTRG.10722	-	Chr05:20715616-20718138	2060	1.61703	0.785012	3.94429	3.8762	3.18754	2.56847	2.5416	3.1712
MSTRG.10723.2	MSTRG.10723	-	Chr05:20720012-20721473	1407	2.2613	1.12737	3.07868	3.70352	3.05687	4.80102	4.81923	2.3008
MSTRG.10724.1	MSTRG.10724	-	Chr05:20728118-20731595	1884	7.18095	6.38495	11.3302	10.0651	7.66603	5.18777	8.18754	6.90186
MSTRG.10724.2	MSTRG.10724	-	Chr05:20728118-20731595	1580	7.5137	12.0228	8.44037	10.2522	10.0683	9.67207	11.2167	11.0052
MSTRG.10724.4	MSTRG.10724	-	Chr05:20728118-20731595	1701	1.0513	0.711213	0.300333	0.63741	1.49199	2.25526	1.00157	1.31368
MSTRG.10727.1	MSTRG.10727	-	Chr05:20786344-20791291	3968	1.34924	1.46085	1.19773	1.23236	0.748832	1.2578	0.813476	1.50901
MSTRG.10727.2	MSTRG.10727	-	Chr05:20786344-20791291	3805	1.14354	0.705636	0.000197324	0.793379	1.39405	0.887096	1.34464	0.89164
MSTRG.10728.1	MSTRG.10728	-	Chr05:20841437-20844393	1904	1.67318	1.19508	0.269966	0.374486	0.473226	0.438654	1.13219	0.878028
MSTRG.10728.2	MSTRG.10728	-	Chr05:20841437-20844393	1369	0.570798	0.219385	1.01909	0.519149	0.240173	0.693723	0.20482	0.200518
MSTRG.1073.1	MSTRG.1073	-	Chr00:33292181-33296416	1423	0.501013	2.01608	1.13357	1.44805	0.729579	0.780138	2.05712	1.35659
MSTRG.1073.3	MSTRG.1073	-	Chr00:33292181-33296416	1958	0.71721	0.379482	0.796978	1.84085	1.29678	0.978566	0.506694	0.934515
MSTRG.10730.1	MSTRG.10730	-	Chr05:20844915-20850781	2334	3.73E-19	4.57E-05	1.28E-05	0.0313889	1.10E-07	0.751186	0.14191	1.00387
MSTRG.10730.2	MSTRG.10730	-	Chr05:20844915-20850781	2282	1.98936	1.50978	1.03512	0.371	0.617731	0.0046029	1.61928	0.00181346
MSTRG.10730.3	MSTRG.10730	-	Chr05:20844915-20850781	2261	0.00323286	0.0035597	1.08921	0.00050731	1.00533	0.436055	0.000150158	0.491107
MSTRG.10730.4	MSTRG.10730	-	Chr05:20844915-20850781	2171	1.24E-27	0.496081	5.62E-05	0.982362	1.72E-15	0.823082	0.187955	0.847552
MSTRG.10731.1	MSTRG.10731	-	Chr05:20859765-20863203	1630	4.77287	9.22156	5.69679	16.4836	11.1574	10.0254	11.2243	10.7471
MSTRG.10732.2	MSTRG.10732	-	Chr05:20910859-20914284	1456	9.25E-07	0.202112	0.326817	1.06034	0.377581	0.641312	0.215381	0.165947
MSTRG.10733.1	MSTRG.10733	-	Chr05:20914539-20914858	319	0	0	2.61107	0.644409	0	0.339313	1.13001	0.225777
MSTRG.10734.1	MSTRG.10734	-	Chr05:20915582-20916780	1198	2.82631	5.48862	3.12436	7.61837	4.73562	5.32192	5.25798	5.98617
MSTRG.10735.2	MSTRG.10735	-	Chr05:20954974-20957601	1155	0.693906	6.06E-06	0.308663	1.32562	1.00866	0.65129	0.694024	0.235593
MSTRG.10736.1	MSTRG.10736	-	Chr05:20959438-20966299	1736	0.844055	1.21548	1.58642	1.39131	1.17755	1.51586	1.30048	1.73663
MSTRG.1074.1	MSTRG.1074	-	Chr00:33323951-33327885	940	1.07544	0.731138	0.728662	2.37182	1.13437	2.01104	1.7287	1.55795
MSTRG.10740.1	MSTRG.10740	-	Chr05:20966410-20972701	2677	3.22322	0.623349	0.00144489	1.56668	3.11641	2.67282	3.59914	2.4368
MSTRG.10740.2	MSTRG.10740	-	Chr05:20966410-20972701	2681	1.01868	3.13871	2.15037	1.81395	0.606502	1.34333	0.000889387	0.622192
MSTRG.10742.1	MSTRG.10742	-	Chr05:20975175-20982578	1883	0.31524	0.454332	1.3466	1.48334	1.1364	0.811367	0.42825	0.733363
MSTRG.10743.2	MSTRG.10743	-	Chr05:20989399-20992523	688	41.9267	43.9637	44.7194	25.3581	44.2927	43.8195	28.5709	28.6609
MSTRG.10744.1	MSTRG.10744	-	Chr05:21039233-21039452	219	3.13097	0	0	0	0	2.19398	0	0
MSTRG.10745.1	MSTRG.10745	-	Chr05:21054634-21059839	2202	0.466557	8.87E-06	0.579046	1.35424	0.585558	0.906339	1.80468	1.66781
MSTRG.10746.1	MSTRG.10746	-	Chr05:21112918-21114537	782	1.33193	9.54E-05	0.430208	1.94E-05	0.291656	0.50774	0.27412	0.483456
MSTRG.10747.1	MSTRG.10747	-	Chr05:21277651-21279492	1375	6.41E-06	0.0126461	0.000838913	0.0131427	0.309866	0.0153442	0.661012	0.00411578
MSTRG.10748.1	MSTRG.10748	-	Chr05:21285099-21290462	3602	0.824787	0.695141	0.633363	1.44585	2.22818	1.35211	0.567987	0.999431
MSTRG.10748.3	MSTRG.10748	-	Chr05:21285099-21290462	4084	4.29271	5.90486	5.53762	4.99245	4.02652	5.60997	5.28591	5.26599
MSTRG.10749.1	MSTRG.10749	-	Chr05:21285099-21290462	271	1.12698	0	0	0	0	0.524163	0	0.283178
MSTRG.1075.1	MSTRG.1075	-	Chr00:33354099-33364043	3633	15.1656	15.0453	14.5031	15.7281	15.5128	17.7265	16.4797	17.0829
MSTRG.10750.1	MSTRG.10750	-	Chr05:21318754-21589923	1398	0.982227	3.33E-46	8.37E-17	0.623092	0.55852	1.14528	0.54516	1.2
MSTRG.10750.10	MSTRG.10750	-	Chr05:21318754-21589923	2354	1.32E-09	5.40E-40	0.663275	0.407028	0.227317	0.0275122	0.401524	0.109707
MSTRG.10750.11	MSTRG.10750	-	Chr05:21318754-21589923	2293	1.61658	3.28109	0.688132	2.51969	1.91854	1.50337	3.65429	4.24354
MSTRG.10750.12	MSTRG.10750	-	Chr05:21318754-21589923	1974	4.04E-34	1.36E-59	0.516827	2.40E-35	0.394661	0.891853	0.683536	1.06432
MSTRG.10750.13	MSTRG.10750	-	Chr05:21318754-21589923	2303	1.0507	0.798562	1.09E-05	0.000720313	0.556213	0.840623	0.456994	0.762625
MSTRG.10750.14	MSTRG.10750	-	Chr05:21318754-21589923	2121	0.570907	0.134032	1.53319	1.36674	0.42572	2.07998	0.413611	0.536442
MSTRG.10750.15	MSTRG.10750	-	Chr05:21318754-21589923	1980	8.74E-21	1.42E-09	1.38E-14	0.197724	0.247583	1.88E-16	5.00E-11	1.99E-16
MSTRG.10750.16	MSTRG.10750	-	Chr05:21318754-21589923	2080	0.62331	0.674307	3.10E-37	0.193693	0.976466	0.473878	0.510718	1.66981
MSTRG.10750.17	MSTRG.10750	-	Chr05:21318754-21589923	2084	0.602818	2.28E-16	0.983405	1.78857	1.37484	1.45789	1.34271	0.910437
MSTRG.10750.18	MSTRG.10750	-	Chr05:21318754-21589923	1862	1.71E-46	1.91E-58	4.13E-64	1.97E-37	5.65E-27	3.24E-47	9.98E-32	2.54E-44
MSTRG.10750.19	MSTRG.10750	-	Chr05:21318754-21589923	2521	2.5567	3.90423	2.18984	2.58216	2.14663	3.91555	3.96046	5.25616
MSTRG.10750.2	MSTRG.10750	-	Chr05:21318754-21589923	1773	3.34552	4.90933	6.38501	4.40109	4.44897	6.25123	4.42224	8.16559
MSTRG.10750.20	MSTRG.10750	-	Chr05:21318754-21589923	2335	1.25009	1.13915	1.34661	1.06311	1.38224	1.71703	1.45001	2.39917
MSTRG.10750.22	MSTRG.10750	-	Chr05:21318754-21589923	1808	4.35496	3.65419	3.50119	3.27153	2.57839	1.86026	3.09676	2.82057
MSTRG.10750.23	MSTRG.10750	-	Chr05:21318754-21589923	1667	2.45E-05	0.501054	1.03151	4.49E-11	4.61642	4.31321	1.41571	1.67058
MSTRG.10750.24	MSTRG.10750	-	Chr05:21318754-21589923	1803	0.731139	0.00444592	1.63E-32	0.856863	0.689745	1.39992	0.598705	0.894117
MSTRG.10750.26	MSTRG.10750	-	Chr05:21318754-21589923	3654	2.86E-15	1.71E-20	3.21E-19	1.33E-25	1.46E-17	4.25E-18	0.183413	8.27E-17
MSTRG.10750.27	MSTRG.10750	-	Chr05:21318754-21589923	3428	4.79E-38	3.91E-36	4.47E-27	2.17E-35	1.38E-22	3.57E-29	8.37E-14	4.87E-31
MSTRG.10750.28	MSTRG.10750	-	Chr05:21318754-21589923	3075	6.86E-46	4.52E-98	2.04E-47	1.96E-40	2.31E-31	2.46E-48	8.97E-20	4.64E-53
MSTRG.10750.29	MSTRG.10750	-	Chr05:21318754-21589923	3470	1.79E-33	4.20E-38	8.62E-12	3.56E-21	0.167298	0.1844	3.21E-08	2.94E-29
MSTRG.10750.3	MSTRG.10750	-	Chr05:21318754-21589923	3046	2.58E-35	3.67E-77	1.27E-30	5.84E-65	5.34E-06	3.65E-20	4.81E-32	3.83E-58
MSTRG.10750.30	MSTRG.10750	-	Chr05:21318754-21589923	3530	0.810012	0.662036	0.814241	0.834413	0.857205	0.698879	0.388899	1.01037
MSTRG.10750.31	MSTRG.10750	-	Chr05:21318754-21589923	3251	5.91E-17	1.88E-06	2.66E-16	1.22E-07	0.000212419	0.00107645	0.543356	1.70E-09
MSTRG.10750.32	MSTRG.10750	-	Chr05:21318754-21589923	3237	1.54E-07	2.75E-17	3.98E-22	3.90E-15	4.15E-11	0.238953	1.02E-14	1.53E-15
MSTRG.10750.33	MSTRG.10750	-	Chr05:21318754-21589923	3208	3.33912	3.20366	3.29748	2.63639	3.51552	4.59931	3.52453	4.94607
MSTRG.10750.34	MSTRG.10750	-	Chr05:21318754-21589923	2643	1.95147	2.28756	1.30784	1.91652	1.94578	2.89138	1.71458	3.58162
MSTRG.10750.35	MSTRG.10750	-	Chr05:21318754-21589923	2970	0.254028	0.313131	0.337061	0.256547	0.696605	0.505574	1.74E-18	0.588978
MSTRG.10750.36	MSTRG.10750	-	Chr05:21318754-21589923	2979	1.59568	2.21817	1.74455	0.592653	1.4368	1.67505	1.75841	1.281
MSTRG.10750.4	MSTRG.10750	-	Chr05:21318754-21589923	3291	3.26E-27	0.161714	0.21428	0.461054	0.440595	0.279881	0.477759	0.472723
MSTRG.10750.5	MSTRG.10750	-	Chr05:21318754-21589923	2682	0.310498	1.41044	0.0162907	0.366027	0.253725	0.655384	1.13376	1.18657
MSTRG.10750.6	MSTRG.10750	-	Chr05:21318754-21589923	2708	1.99697	1.03518	2.43579	1.2785	2.41911	3.46795	0.190184	1.01522
MSTRG.10750.7	MSTRG.10750	-	Chr05:21318754-21589923	2103	6.17742	6.61293	5.98488	9.54425	8.21226	11.7987	9.03626	15.4598
MSTRG.10750.8	MSTRG.10750	-	Chr05:21318754-21589923	1829	0.315665	0.608408	2.55E-108	2.02E-32	0.0776308	4.07E-19	0.00173208	0.832357
MSTRG.10750.9	MSTRG.10750	-	Chr05:21318754-21589923	1737	6.42582	6.03619	9.7458	5.1406	5.67495	8.60637	4.95562	9.7065
MSTRG.10751.1	MSTRG.10751	-	Chr05:21318754-21589923	386	4.80E-11	0	3.58E-177	1.45E-40	1.20E-16	2.08352	1.92E-44	0.0176618
MSTRG.10753.1	MSTRG.10753	-	Chr05:21318754-21589923	253	1.79777	1.44276	3.84951	5.43833	1.20166	1.71E-72	1.19633	6.86343
MSTRG.10759.1	MSTRG.10759	-	Chr05:21318754-21589923	860	1.19723	1.51674	0.650981	1.32548	0.997475	1.2958	1.88901	2.24468
MSTRG.10760.1	MSTRG.10760	-	Chr05:21318754-21589923	204	0	0	0	0	4.49862	2.30519	0	1.51359
MSTRG.10762.1	MSTRG.10762	-	Chr05:21717799-21720987	1753	0.354813	1.30116	2.50087	2.7787	1.16942	1.37632	0.344153	0.535027
MSTRG.10762.2	MSTRG.10762	-	Chr05:21717799-21720987	1643	1.60352	1.95033	1.71842	3.07704	3.20804	3.80763	2.2411	3.13136
MSTRG.10762.3	MSTRG.10762	-	Chr05:21717799-21720987	1599	1.55203	8.05E-05	0.864446	0.000328256	0.00577797	0.000129825	1.13387	0.000147614
MSTRG.10764.1	MSTRG.10764	-	Chr05:21730692-21732613	583	0.907969	1.72371	0.196759	1.413	0.197069	1.23981	0.734885	1.58677
MSTRG.10764.2	MSTRG.10764	-	Chr05:21730692-21732613	1768	0.192227	0.358957	0.107834	0.276225	0.472155	0.257756	1.0951	0.486197
MSTRG.10765.1	MSTRG.10765	-	Chr05:21733374-21733808	434	0.367388	1.69074	0.352251	0	0	0	0.77104	0.881853
MSTRG.10766.1	MSTRG.10766	-	Chr05:21734630-21735071	441	0.714103	0.329088	0	0	0.100528	0	0.567037	0.858331
MSTRG.10768.1	MSTRG.10768	-	Chr05:21827572-21827841	269	1.1563	0	4.14956	1.002	0.459299	3.26377	0.616832	0
MSTRG.10769.1	MSTRG.10769	-	Chr05:21842249-21843054	805	1.15972	1.65015	1.41732	1.44191	1.45245	1.99617	2.06659	1.28536
MSTRG.1077.1	MSTRG.1077	-	Chr00:33387533-33387734	201	0	3.78021	4.59393	0	2.54293	0	2.83646	5.13732
MSTRG.10770.2	MSTRG.10770	-	Chr05:21847851-21850534	2392	0.969191	1.20486	0.913536	1.13073	0.797433	0.734881	1.02214	1.17767
MSTRG.10772.1	MSTRG.10772	-	Chr05:21875824-21890198	3863	9.58167	4.4483	1.66134	9.60666	8.387	7.6183	4.40815	6.99884
MSTRG.10772.2	MSTRG.10772	-	Chr05:21875824-21890198	3896	0.000589996	0.910204	3.64085	2.20174	0.635627	0.566797	1.08928	0.56336
MSTRG.10773.1	MSTRG.10773	-	Chr05:21892072-21892682	495	0.88013	0.272723	1.69866	0	0.363374	0.450796	0	0.0970696
MSTRG.10774.1	MSTRG.10774	-	Chr05:21920110-21920399	289	0	0	0	0	0.884912	0	0	0
MSTRG.10775.1	MSTRG.10775	-	Chr05:21937199-21937466	267	0	0	0	0	0	0	0	0
MSTRG.10776.1	MSTRG.10776	-	Chr05:22007949-22009831	1882	11.0051	14.1328	11.0378	13.5169	13.5917	12.5018	14.876	15.2747
MSTRG.10777.2	MSTRG.10777	-	Chr05:22013402-22015898	247	0	0.895195	1.23004	0	0	1.38158	0	0.375824
MSTRG.10778.2	MSTRG.10778	-	Chr05:22016908-22018343	989	0.479617	0.212489	1.59E-06	1.06E-05	0.0869395	0.186099	0.217659	0.149338
MSTRG.10779.1	MSTRG.10779	-	Chr05:22021313-22022428	1115	0.288799	0.367735	0.189054	0.578642	0.359841	0.405553	0.659529	0.554261
MSTRG.1078.1	MSTRG.1078	-	Chr00:33390483-33394044	3561	0.125341	0.121663	0.185963	0.127741	0.302197	0.0631778	0.132938	0.0990846
MSTRG.10780.1	MSTRG.10780	-	Chr05:22024635-22026420	1115	0.705128	0.0848388	1.19647	2.87063	0.629404	1.89996	2.30331	1.49743
MSTRG.10780.3	MSTRG.10780	-	Chr05:22024635-22026420	950	1.46428	1.11E-08	0.000118303	9.34E-13	4.03E-06	0.471658	2.60807	1.65E-05
MSTRG.10780.4	MSTRG.10780	-	Chr05:22024635-22026420	965	0.00035161	0.942133	0.453675	0.141963	1.24696	0.00032899	5.82E-05	0.584794
MSTRG.10783.2	MSTRG.10783	-	Chr05:22034948-22037365	825	0.305348	0.149041	0.274615	0.558911	0.57414	0.468526	0.143696	0.486453
MSTRG.10784.1	MSTRG.10784	-	Chr05:22034948-22037365	350	2.26451	1.16767	3.18437	21.6338	2.54097	1.99165	0.94092	11.6252
MSTRG.10784.2	MSTRG.10784	-	Chr05:22034948-22037365	327	1.51E-06	4.56E-06	0	4.2672	0.285443	0	0	0.212944
MSTRG.10784.3	MSTRG.10784	-	Chr05:22034948-22037365	395	1.66555	2.22433	1.25229	0	0.735389	7.23098	0.962829	5.27154
MSTRG.10785.1	MSTRG.10785	-	Chr05:22039447-22042734	2081	4.52558	13.8685	0.881133	1.89204	1.34703	1.27159	5.94634	5.03132
MSTRG.10785.2	MSTRG.10785	-	Chr05:22039447-22042734	1233	1.65475	2.16373	0.000355253	0.365544	0.321736	0.684227	2.14441	1.78648
MSTRG.10786.1	MSTRG.10786	-	Chr05:22044664-22049303	2361	2.41245	0.895953	0.951334	0.528086	0.676597	3.28521	2.10214	1.03369
MSTRG.10788.1	MSTRG.10788	-	Chr05:22070560-22070803	243	0	0	0	0	0	0	1.78801	0.794976
MSTRG.10789.1	MSTRG.10789	-	Chr05:22087912-22088151	239	1.89148	0	1.60396	0	1.62875	0	0	0.421798
MSTRG.1079.1	MSTRG.1079	-	Chr00:33394151-33395511	604	0	0	0	0	0.0842658	0	0.220714	0
MSTRG.10791.1	MSTRG.10791	-	Chr05:22104478-22151563	1657	1.69705	1.27391	1.48746	0.89215	1.13587	0.66253	0.519934	1.30446
MSTRG.10791.3	MSTRG.10791	-	Chr05:22104478-22151563	1461	1.12055	7.94E-07	0.668396	1.36E-29	0.22527	0.39974	1.20082	0.389508
MSTRG.10792.1	MSTRG.10792	-	Chr05:22104478-22151563	7978	0.72787	1.78979	0.000435957	2.4131	0.9001	0.564309	1.87282	2.48284
MSTRG.10793.1	MSTRG.10793	-	Chr05:22207353-22207703	350	0	0	0.530729	1.05531	0.756156	0.584199	0.287391	0.699382
MSTRG.10794.1	MSTRG.10794	-	Chr05:22234734-22234971	237	0	0	0	0	0	0	0	1.03646
MSTRG.10795.1	MSTRG.10795	-	Chr05:22235390-22237712	2322	0.625654	0.521776	0.164626	0.210623	0.413791	0.679426	0.533561	0.793304
MSTRG.10798.2	MSTRG.10798	-	Chr05:22284288-22287377	2356	4.95733	3.80051	5.06573	7.49721	7.09259	8.39271	2.28248	4.91204
MSTRG.10799.1	MSTRG.10799	-	Chr05:22338250-22380397	546	0.668072	5.42E-12	5.45E-06	1.88E-17	1.00E-05	2.04E-12	1.05E-07	4.70E-07
MSTRG.108.1	MSTRG.108	-	Chr00:1706152-1709792	3335	2.4932	2.08414	2.63843	4.68743	3.04871	3.6075	5.04236	4.22777
MSTRG.1080.2	MSTRG.1080	-	Chr00:33416402-33424324	2005	0.201998	1.34E-05	0.000242595	0.127463	0.349355	0.189605	0.000280585	0.505484
MSTRG.10800.1	MSTRG.10800	-	Chr05:22338250-22380397	277	18.8515	7.9546	24.649	3.68118	14.8916	17.4197	25.5688	5.5496
MSTRG.10801.1	MSTRG.10801	-	Chr05:22338250-22380397	237	0	1.50064	0	4.66118	1.31209	3.40152	3.0029	2.48616
MSTRG.10802.1	MSTRG.10802	-	Chr05:22338250-22380397	257	2.74022	6.67511	2.4163	3.46781	1.46671	1.8637	3.52886	3.39591
MSTRG.10804.2	MSTRG.10804	-	Chr05:22338250-22380397	1026	9.58875	8.43296	9.77048	7.56666	8.537	8.85631	5.7642	5.98605
MSTRG.10805.1	MSTRG.10805	-	Chr05:22382812-22383139	327	0	1.16763	0	0	0.182693	0	1.00869	0.38674
MSTRG.10806.1	MSTRG.10806	-	Chr05:22519322-22520420	1098	0.196146	0.0936358	0.192571	0.491121	0.188409	0.161355	0.163414	0.213825
MSTRG.10807.1	MSTRG.10807	-	Chr05:22572276-22572697	421	1.16479	1.0691	2.22955	0.745809	1.07567	0.83575	1.05436	0.467292
MSTRG.10808.1	MSTRG.10808	-	Chr05:22590683-22592153	1470	3.65138	4.61515	1.30007	2.68825	1.99797	3.26336	4.0507	3.26695
MSTRG.10808.2	MSTRG.10808	-	Chr05:22590683-22592153	1206	1.11093	2.41744	2.27201	2.33399	1.8846	1.87624	1.26643	1.47778
MSTRG.10808.3	MSTRG.10808	-	Chr05:22590683-22592153	1052	1.01E-12	1.31E-05	0.000122626	8.59E-06	0.00050545	0.151822	0.114031	0.411054
MSTRG.10810.1	MSTRG.10810	-	Chr05:22645593-22646140	547	0.500758	0	0	0	0.195726	0.277604	0.285655	0.608127
MSTRG.10812.2	MSTRG.10812	-	Chr05:22742991-22749005	935	0.312561	0.210472	0	0.0263741	0.148907	0.136504	0.626111	0.435618
MSTRG.10814.1	MSTRG.10814	-	Chr05:22749009-22750980	337	0.613478	0.546695	0	0	1.29696	0.911752	0	0.337437
MSTRG.10815.1	MSTRG.10815	-	Chr05:22759244-22762746	1428	16.1407	18.667	17.4725	11.7806	18.2606	17.9313	13.3597	14.5448
MSTRG.10816.2	MSTRG.10816	-	Chr05:22806078-22810028	1588	0.719569	2.61704	1.39247	1.34522	0.653413	1.29966	1.34019	1.16175
MSTRG.10817.2	MSTRG.10817	-	Chr05:22810202-22813600	1042	11.7147	14.2826	0.767854	0.572891	5.46275	2.52974	7.02843	8.68976
MSTRG.10818.2	MSTRG.10818	-	Chr05:22813926-22817818	1973	2.93484	3.2418	1.14945	2.43686	1.22321	1.33222	2.49689	1.91275
MSTRG.10819.2	MSTRG.10819	-	Chr05:22825712-22842666	1948	26.1576	22.5137	30.1795	18.1667	21.5157	22.4237	18.7815	17.3996
MSTRG.1082.2	MSTRG.1082	-	Chr00:33430317-33436041	2019	1.49373	2.55119	2.40468	2.22907	2.9589	2.56481	2.89227	2.01786
MSTRG.10820.1	MSTRG.10820	-	Chr05:22825712-22842666	3770	6.0548	4.64308	3.28584	8.09308	5.07198	5.72637	4.18532	5.99317
MSTRG.10820.2	MSTRG.10820	-	Chr05:22825712-22842666	3773	0.0196302	0.00158795	2.90623	2.26E-12	1.32323	0.875462	0.488795	1.74699
MSTRG.10820.3	MSTRG.10820	-	Chr05:22825712-22842666	3768	5.85E-10	1.31E-13	1.05E-05	6.45E-19	3.07E-08	2.89E-07	1.52454	3.60E-07
MSTRG.10820.4	MSTRG.10820	-	Chr05:22825712-22842666	3759	3.57E-20	1.77E-05	2.54E-11	0.0249702	1.1435	0.00227678	6.86E-11	0.00102209
MSTRG.10820.5	MSTRG.10820	-	Chr05:22825712-22842666	3738	0.107601	3.70E-08	0.03736	0.00185951	0.0305337	0.000106511	1.17767	9.70E-05
MSTRG.10820.7	MSTRG.10820	-	Chr05:22825712-22842666	3621	1.85723	5.24403	9.43E-15	6.69E-28	1.5066	1.6951	1.45839	1.00271
MSTRG.10820.8	MSTRG.10820	-	Chr05:22825712-22842666	3604	2.95194	5.75E-10	3.5893	3.87469	3.20926	2.91155	3.04881	3.76515
MSTRG.10821.2	MSTRG.10821	-	Chr05:22908491-23069192	2226	1.26E-06	5.64E-07	0.522709	0.252816	0.0764002	0.198228	9.93E-07	0.19654
MSTRG.10823.1	MSTRG.10823	-	Chr05:22908491-23069192	294	0	0.752384	0.801343	0	0.344808	0.425717	0.444645	0.458084
MSTRG.10827.1	MSTRG.10827	-	Chr05:23134301-23136263	1651	1.63326	1.40702	1.0775	1.02038	0.947078	1.96437	0.30808	0.56445
MSTRG.10831.1	MSTRG.10831	-	Chr05:23178182-23178427	245	0	0	1.4461	0	1.11717	3.04583	3.41178	0.772705
MSTRG.10834.1	MSTRG.10834	-	Chr05:23239356-23244114	275	0	0.902393	0	0	0.582527	1.5117	0.546003	0.944175
MSTRG.10836.1	MSTRG.10836	-	Chr05:23260019-23269348	3884	7.16743	8.00209	0.000273396	3.74019	2.37426	2.19534	10.874	7.81232
MSTRG.10836.2	MSTRG.10836	-	Chr05:23260019-23269348	3885	0.845089	3.65773	0.62996	1.16454	2.86167	0.652536	3.39586	3.72779
MSTRG.10836.3	MSTRG.10836	-	Chr05:23260019-23269348	3808	2.74903	1.07435	4.36E-09	2.37E-06	0.463958	0.720951	2.84609	2.42335
MSTRG.10836.4	MSTRG.10836	-	Chr05:23260019-23269348	4008	0.570013	0.909215	1.81126	1.36077	1.69527	0.974135	1.0361	1.01066
MSTRG.10836.5	MSTRG.10836	-	Chr05:23260019-23269348	3817	5.75E-09	0.000100157	1.87566	7.20E-05	4.36E-05	4.90E-05	5.44E-05	9.36E-05
MSTRG.10839.1	MSTRG.10839	-	Chr05:23590408-23590649	241	0	0	0	1.45369	0	2.3379	1.84386	0.547348
MSTRG.1084.1	MSTRG.1084	-	Chr00:33511097-33511541	444	0	0	0	0.34055	0.237494	0	0	0.116278
MSTRG.10841.2	MSTRG.10841	-	Chr05:23631621-23636799	1835	2.05953	3.16115	5.59E-41	0.432003	1.2807	1.43159	0.718496	0.484721
MSTRG.10841.3	MSTRG.10841	-	Chr05:23631621-23636799	2369	4.46701	0.000651167	8.59418	7.69993	5.59148	4.95891	4.51115	5.54051
MSTRG.10841.4	MSTRG.10841	-	Chr05:23631621-23636799	2330	0.000554824	2.67293	0.00735181	8.68494	0.696102	3.74413	2.01312	3.40762
MSTRG.10848.1	MSTRG.10848	-	Chr05:23688080-23688514	434	0.367388	0.676295	0.352251	0	0.483909	0.180742	0.187774	0.776025
MSTRG.10849.1	MSTRG.10849	-	Chr05:23690570-23690901	331	0.639992	0.568377	0	1.18714	0	0	0.354525	0.525469
MSTRG.1085.1	MSTRG.1085	-	Chr00:33825322-33825668	346	0	0	1.0877	0	0.387849	0.861523	0	0.981133
MSTRG.10850.1	MSTRG.10850	-	Chr05:23691293-23691631	338	0	0.543241	0	0.567452	0	0.313165	0.310958	0.562706
MSTRG.10852.1	MSTRG.10852	-	Chr05:23708470-23710997	2527	0.684865	0.695994	1.20177	1.15341	1.06036	1.22084	1.2762	1.06474
MSTRG.10853.2	MSTRG.10853	-	Chr05:23714548-23724223	852	8.32E-05	0.935781	1.7729	0.732598	1.42956	0.000235421	5.61916	2.89834
MSTRG.10853.3	MSTRG.10853	-	Chr05:23714548-23724223	1032	2.1978	2.572	0.961519	1.8266	1.12549	1.83183	1.67313	2.01962
MSTRG.10854.1	MSTRG.10854	-	Chr05:23714548-23724223	607	0.214162	0.804943	1.04055	2.10882	2.18103	1.62124	1.26989	0.541135
MSTRG.10856.1	MSTRG.10856	-	Chr05:23731856-23734264	401	3.31175	1.40211	6.67E-08	0.543675	0.777171	1.02646	0.612492	0.471058
MSTRG.10856.2	MSTRG.10856	-	Chr05:23731856-23734264	391	19.7998	14.7105	17.7007	4.17234	14.1992	13.3902	13.521	11.3622
MSTRG.10856.3	MSTRG.10856	-	Chr05:23731856-23734264	291	5.95371	12.6999	8.48562	2.91716	4.24484	2.37779	4.38093	3.96482
MSTRG.10856.4	MSTRG.10856	-	Chr05:23731856-23734264	390	2.19E-14	2.20865	2.16E-06	9.64E-12	4.95E-07	2.13E-06	9.94E-07	9.72E-07
MSTRG.10856.5	MSTRG.10856	-	Chr05:23731856-23734264	229	1.62E-27	3.16E-12	1.12E-33	2.22145	1.86E-13	4.39E-13	5.09E-12	0.891896
MSTRG.10856.6	MSTRG.10856	-	Chr05:23731856-23734264	438	1.56E-05	6.16E-07	9.30E-15	3.16E-05	5.51E-05	1.06678	3.33E-17	2.11E-05
MSTRG.10856.7	MSTRG.10856	-	Chr05:23731856-23734264	362	24.8604	14.2518	16.0755	2.29071	13.4156	13.5062	14.7234	4.45353
MSTRG.10857.1	MSTRG.10857	-	Chr05:23763340-23781720	6335	0.398831	1.67917	1.36715	3.57429	2.08513	2.50674	2.06272	0.691904
MSTRG.10857.3	MSTRG.10857	-	Chr05:23763340-23781720	6718	0.000324105	9.74E-05	0.000392455	0.000244878	0.000937302	0.000234093	0.000476276	0.000407269
MSTRG.10857.4	MSTRG.10857	-	Chr05:23763340-23781720	5766	1.33317	1.3257	1.34266	1.96037	1.81882	1.74337	2.11718	1.72631
MSTRG.10857.5	MSTRG.10857	-	Chr05:23763340-23781720	4757	1.81169	2.31465	3.07663	3.27222	2.80928	4.05227	2.72957	2.19728
MSTRG.10859.1	MSTRG.10859	-	Chr05:23784697-23785030	333	11.9872	10.6583	1.18272	4.68691	3.45238	3.76034	6.36712	7.04504
MSTRG.10860.2	MSTRG.10860	-	Chr05:23786595-23790476	2221	1.35E-05	2.47466	2.45811	1.29475	1.88415	1.5427	1.78008	2.81355
MSTRG.10860.3	MSTRG.10860	-	Chr05:23786595-23790476	2225	0.338206	1.8944	0.556834	1.85559	7.65E-05	1.26019	1.08867	0.580017
MSTRG.10860.4	MSTRG.10860	-	Chr05:23786595-23790476	2038	0.881789	0.522941	1.72432	2.08247	1.83089	0.630136	0.799815	1.88984
MSTRG.10860.5	MSTRG.10860	-	Chr05:23786595-23790476	2675	0.512048	3.43E-20	0.209416	0.644103	0.752602	1.10332	0.439666	0.50466
MSTRG.10863.2	MSTRG.10863	-	Chr05:23808046-23811071	2055	1.35451	0.855243	0.947429	2.61453	3.14105	0.508244	2.52346	1.2665
MSTRG.10863.3	MSTRG.10863	-	Chr05:23808046-23811071	1907	0.916937	0.381054	1.81693	1.14366	1.0894	2.36221	0.709663	1.99749
MSTRG.10863.4	MSTRG.10863	-	Chr05:23808046-23811071	1869	0.630109	1.99512	0.919403	1.64379	0.718704	0.576626	0.773186	1.06381
MSTRG.10865.1	MSTRG.10865	-	Chr05:23830870-23831300	430	0.373568	0.687104	0	1.79769	0.356505	0.990365	0.422228	0.440097
MSTRG.10868.1	MSTRG.10868	-	Chr05:23870251-23870968	717	0.846365	0.960214	0.495425	1.50995	1.42499	2.05963	2.26037	2.29295
MSTRG.1087.1	MSTRG.1087	-	Chr00:33829958-33830836	395	0.438039	0.399406	0.834857	2.50663	0.294593	0.214784	0.917714	0.766002
MSTRG.10870.1	MSTRG.10870	-	Chr05:23889297-23892009	2054	2.16664	1.38166	3.5035	0.854912	1.71242	1.89454	1.5495	1.17052
MSTRG.10872.1	MSTRG.10872	-	Chr05:23894941-23906236	1996	0.527283	0.852222	0.921052	0.330686	0.729471	0.323291	0.464483	0.941005
MSTRG.10873.1	MSTRG.10873	-	Chr05:23894941-23906236	364	0	0.933191	0	0	0.144391	0.261778	0.52809	0.153732
MSTRG.10875.1	MSTRG.10875	-	Chr05:23954557-24126495	900	16.4942	23.2334	55.356	28.0877	27.5358	37.69	16.4639	21.1583
MSTRG.10875.2	MSTRG.10875	-	Chr05:23954557-24126495	924	113.329	117.649	227.359	121.12	125.973	132.614	78.9158	88.354
MSTRG.1088.2	MSTRG.1088	-	Chr00:33830862-33833402	631	0.821432	0.493093	1.34E-05	1.21E-05	0.568622	1.04E-05	2.17E-05	1.36366
MSTRG.10884.2	MSTRG.10884	-	Chr05:23954557-24126495	1377	0.80445	0.300311	0.432027	0.856706	0.437199	1.32177	0.327654	0.492786
MSTRG.10885.1	MSTRG.10885	-	Chr05:23954557-24126495	2239	19.6169	18.3298	15.7263	14.6927	15.0589	12.8336	16.2717	15.784
MSTRG.10891.1	MSTRG.10891	-	Chr05:24300487-24325845	553	3.37369	4.26764	8.19481	6.63475	15.721	3.43571	8.91361	10.2859
MSTRG.10891.3	MSTRG.10891	-	Chr05:24300487-24325845	1235	10.6405	10.5286	7.72162	13.7794	9.70019	10.7306	8.31597	7.66496
MSTRG.10893.1	MSTRG.10893	-	Chr05:24353665-24354138	473	0.316362	0.879543	0.609357	0	0.336852	0.345771	0.826537	0.301069
MSTRG.10894.1	MSTRG.10894	-	Chr05:24355083-24364864	1632	3.54708	3.75355	4.6537	4.39126	4.13603	5.05099	3.14731	3.83659
MSTRG.10894.2	MSTRG.10894	-	Chr05:24355083-24364864	6120	1.03359	0.000150818	0.000116853	0.647608	1.54639	0.000153491	0.923776	0.201592
MSTRG.10897.1	MSTRG.10897	-	Chr05:24404803-24408617	2655	0.590462	0.000104401	3.60E-05	0.659536	0.697734	0.161929	3.63E-07	0.601833
MSTRG.10897.3	MSTRG.10897	-	Chr05:24404803-24408617	2564	1.18489	1.86092	1.5943	1.93658	1.50871	1.74119	0.782355	1.4263
MSTRG.10898.1	MSTRG.10898	-	Chr05:24411214-24414395	2567	0.569397	1.42908	0.191128	0.390377	1.01347	1.38127	1.60259	1.28
MSTRG.10898.2	MSTRG.10898	-	Chr05:24411214-24414395	2424	8.75195	9.66695	8.75712	11.0792	9.54044	9.12994	9.97765	9.386
MSTRG.10898.3	MSTRG.10898	-	Chr05:24411214-24414395	1649	0.000132858	6.51E-05	1.45105	0.00427377	0.527905	0.000136235	7.94E-05	0.000258436
MSTRG.10898.4	MSTRG.10898	-	Chr05:24411214-24414395	2415	3.82E-46	0.530123	0.315983	0.678913	0.158394	0.343397	0.12891	0.13267
MSTRG.109.1	MSTRG.109	-	Chr00:1710187-1710408	221	0	0	0	0	0	0	0	2.57151
MSTRG.1090.1	MSTRG.1090	-	Chr00:33914079-33919988	1282	0.163029	0.85806	0.320588	0.57288	0.395791	0.297097	0.893783	0.688382
MSTRG.10900.1	MSTRG.10900	-	Chr05:24415343-24420508	2234	18.9786	18.4863	44.8147	27.5284	28.0052	26.9513	15.0144	23.082
MSTRG.10900.3	MSTRG.10900	-	Chr05:24415343-24420508	2335	2.91073	10.702	4.83112	11.9619	9.51348	5.75797	2.67086	2.36523
MSTRG.10900.4	MSTRG.10900	-	Chr05:24415343-24420508	2026	5.39786	0.0204016	0.00232806	0.000576011	0.00128843	0.988324	2.09685	0.00761722
MSTRG.10904.2	MSTRG.10904	-	Chr05:24482225-24485888	1364	1.33E-05	1.83E-05	1.11463	1.66123	0.80823	1.00611	0.227792	0.262601
MSTRG.10906.1	MSTRG.10906	-	Chr05:24497833-24498608	775	0.914563	0.433329	0.595715	0.151448	0.644615	0.410568	0.925273	0.753686
MSTRG.10907.1	MSTRG.10907	-	Chr05:24510653-24511586	933	1.07925	1.25561	3.8776	2.75347	1.80545	1.58694	1.26652	1.29853
MSTRG.10908.2	MSTRG.10908	-	Chr05:24524754-24531227	1958	2.06142	7.55E-05	0.939705	6.53E-05	1.62092	2.90056	5.09E-05	1.68459
MSTRG.10908.3	MSTRG.10908	-	Chr05:24524754-24531227	1938	0.000109032	0.590188	4.19E-05	3.83E-06	2.4482	0.00055262	0.0245933	0.00023913
MSTRG.1091.1	MSTRG.1091	-	Chr00:33914079-33919988	227	0	0	2.04953	0	0	0	2.46713	0
MSTRG.10912.2	MSTRG.10912	-	Chr05:24557298-24561324	2289	0.972482	0.935683	0.00178558	2.30832	1.80661	0.700778	1.0127	2.36268
MSTRG.10913.1	MSTRG.10913	-	Chr05:24572734-24574588	989	25.754	22.6307	26.3477	19.725	23.8937	23.1409	22.5512	22.6916
MSTRG.10914.2	MSTRG.10914	-	Chr05:24575204-24582544	4128	3.05592	2.10E-10	2.04837	3.13504	2.75391	1.38501	0.770892	1.89941
MSTRG.10914.3	MSTRG.10914	-	Chr05:24575204-24582544	4080	0.0346478	0.0332653	0.00235895	0.0350612	0.817493	2.73832	0.000397653	0.00159591
MSTRG.10914.4	MSTRG.10914	-	Chr05:24575204-24582544	4124	4.02665	4.48126	5.42604	1.66791	2.83541	1.37818	4.97515	1.74233
MSTRG.10914.5	MSTRG.10914	-	Chr05:24575204-24582544	4070	2.19284	1.75057	3.15001	1.75464	1.70776	3.41019	0.514705	2.8404
MSTRG.10917.1	MSTRG.10917	-	Chr05:24598387-24601129	1817	0.719094	0.890466	0.445667	1.17779	1.64619	1.0344	0.704366	1.69943
MSTRG.10918.2	MSTRG.10918	-	Chr05:24608583-24611120	1421	0.727585	0.27965	3.01E-05	0.284192	0.99423	0.268544	0.639849	0.992438
MSTRG.10919.1	MSTRG.10919	-	Chr05:24612107-24621453	3988	9.59455	13.3994	14.3228	25.5943	21.3579	20.3992	18.6643	20.353
MSTRG.10919.2	MSTRG.10919	-	Chr05:24612107-24621453	3543	1.84985	3.00619	4.02E-05	1.44412	1.93874	1.16584	4.37755	3.0631
MSTRG.10919.3	MSTRG.10919	-	Chr05:24612107-24621453	3485	1.07568	0.646817	1.19967	1.22798	1.03114	0.820111	1.08169	2.48775
MSTRG.1092.1	MSTRG.1092	-	Chr00:33948804-33953578	1963	8.10E-68	0.691046	8.90E-05	1.1936	0.00101438	0.359788	0.109551	0.00112541
MSTRG.1092.10	MSTRG.1092	-	Chr00:33948804-33953578	1726	0.392245	0.127994	9.80E-39	4.05E-47	0.119594	0.0808674	0.139012	0.331314
MSTRG.1092.11	MSTRG.1092	-	Chr00:33948804-33953578	1054	4.16503	6.20339	2.88557	2.71872	5.15696	4.76748	5.25247	6.33967
MSTRG.1092.2	MSTRG.1092	-	Chr00:33948804-33953578	2312	2.33E-25	7.44E-16	7.63E-14	9.35E-13	1.25E-15	0.21968	0.0442513	0.0827518
MSTRG.1092.4	MSTRG.1092	-	Chr00:33948804-33953578	2527	0.000360009	0.000185132	5.11E-05	1.19E-09	3.11E-07	1.40974	0.0859803	0.737368
MSTRG.1092.5	MSTRG.1092	-	Chr00:33948804-33953578	1848	0.491469	6.33E-56	1.03E-43	8.64E-57	8.56E-07	4.57E-30	0.0618314	0.298622
MSTRG.1092.6	MSTRG.1092	-	Chr00:33948804-33953578	1987	0.439418	5.98E-41	2.01E-22	2.29E-49	0.0979802	9.76E-21	0.0653953	1.59E-36
MSTRG.1092.7	MSTRG.1092	-	Chr00:33948804-33953578	1931	3.67E-63	3.92E-13	0.178423	0.053392	0.313735	2.03E-07	0.198928	0.323455
MSTRG.1092.8	MSTRG.1092	-	Chr00:33948804-33953578	2109	1.19E-45	0.385423	4.65E-23	7.61E-34	3.57E-05	0.0795066	0.461861	5.66E-21
MSTRG.1092.9	MSTRG.1092	-	Chr00:33948804-33953578	2080	3.13E-42	5.05E-28	2.57E-24	3.04E-42	0.000253877	8.33E-28	0.163521	0.0653851
MSTRG.10923.1	MSTRG.10923	-	Chr05:24664477-24666527	1526	1.95354	0.703386	1.53593	1.70164	1.98753	3.17241	1.9456	2.0605
MSTRG.10924.1	MSTRG.10924	-	Chr05:24677225-24681236	1851	2.07102	3.70987	8.37E-05	1.45255	0.957823	2.84932	3.33612	3.65502
MSTRG.10925.2	MSTRG.10925	-	Chr05:24683298-24688543	2074	15.3054	20.7062	23.8144	27.9055	23.8963	24.2679	15.9134	22.4818
MSTRG.10926.1	MSTRG.10926	-	Chr05:24689796-24693957	2372	3.71421	4.0552	2.18024	6.03887	4.81092	4.65289	6.1727	5.71752
MSTRG.10926.3	MSTRG.10926	-	Chr05:24689796-24693957	2533	1.05263	1.29413	3.81E-05	1.74166	0.648095	1.38752	1.69665	1.16084
MSTRG.10926.4	MSTRG.10926	-	Chr05:24689796-24693957	2128	1.87373	0.00148544	0.557937	0.000523742	0.507522	0.417135	0.656658	1.05794
MSTRG.10927.1	MSTRG.10927	-	Chr05:24720726-24724844	2005	3.92526	0.00036421	1.14324	0.497019	0.0121648	0.490311	0.00129726	0.427156
MSTRG.10927.2	MSTRG.10927	-	Chr05:24720726-24724844	1960	0.000493749	1.5009	0.000390837	1.89371	1.23755	1.92325	4.00539	1.97123
MSTRG.10927.4	MSTRG.10927	-	Chr05:24720726-24724844	1747	1.2545	1.64486	0.00122494	0.0287491	0.212124	2.04488	0.936741	3.33623
MSTRG.10927.5	MSTRG.10927	-	Chr05:24720726-24724844	1755	1.14573	2.85147	3.69319	4.09127	5.29209	2.16845	3.4417	0.635429
MSTRG.10927.6	MSTRG.10927	-	Chr05:24720726-24724844	1795	0.991448	1.78E-12	2.29301	0.936736	0.6211	0.468592	1.92E-14	0.704046
MSTRG.10928.2	MSTRG.10928	-	Chr05:24727210-24740342	3502	0.000106744	0.601192	0.00108315	0.000175601	0.000335618	0.000304048	0.000803854	0.000118757
MSTRG.1093.1	MSTRG.1093	-	Chr00:33981056-33981263	207	0	9.18257	0	0	1.1966	0	0	0
MSTRG.10931.1	MSTRG.10931	-	Chr05:24793822-24794258	436	0	0	0	0.351147	0	0	0.578535	0.120002
MSTRG.10932.1	MSTRG.10932	-	Chr05:24795333-24795618	285	0	0.816694	0	0	0	0	0	0
MSTRG.10933.1	MSTRG.10933	-	Chr05:24800569-24800792	223	0	0	0	0	0	0	0	0
MSTRG.10934.1	MSTRG.10934	-	Chr05:24815937-24817937	2000	1.71989	1.18092	1.55056	0.842741	0.922132	1.212	1.61889	1.31916
MSTRG.10935.1	MSTRG.10935	-	Chr05:24823289-24896712	1846	1.06E-09	1.13E-32	1.75E-05	1.89E-18	2.92E-14	0.00013783	0.132249	0.0317497
MSTRG.10935.10	MSTRG.10935	-	Chr05:24823289-24896712	4805	2.68945	1.38146	0.00679372	0.000159333	1.67924	0.0206093	2.1401	1.80821
MSTRG.10935.11	MSTRG.10935	-	Chr05:24823289-24896712	4549	0.0163442	0.491984	2.46E-06	2.00E-05	0.0145286	1.40E-06	0.329131	2.63E-05
MSTRG.10935.13	MSTRG.10935	-	Chr05:24823289-24896712	4421	1.63627	2.67344	1.09779	0.994022	0.652759	1.11858	1.79497	1.9906
MSTRG.10935.14	MSTRG.10935	-	Chr05:24823289-24896712	2054	1.16E-60	3.57E-46	4.02E-36	6.19E-57	6.58E-18	3.97E-69	1.17E-30	5.34E-57
MSTRG.10935.15	MSTRG.10935	-	Chr05:24823289-24896712	5091	1.27103	3.23374	2.39789	2.0802	2.35833	2.06366	5.40978	4.38024
MSTRG.10935.16	MSTRG.10935	-	Chr05:24823289-24896712	4794	1.36279	1.73E-06	3.48E-13	7.42E-06	0.0563663	0.0166455	0.713033	6.08E-06
MSTRG.10935.18	MSTRG.10935	-	Chr05:24823289-24896712	5218	0.977822	0.91712	0.00024727	1.99E-06	0.563055	2.37E-05	0.80542	0.000468692
MSTRG.10935.19	MSTRG.10935	-	Chr05:24823289-24896712	3851	1.51105	2.03145	2.62E-05	0.00025837	1.68E-07	8.11E-05	0.61895	0.590867
MSTRG.10935.2	MSTRG.10935	-	Chr05:24823289-24896712	2519	2.21759	0.618444	2.22E-14	1.78336	0.723638	0.241229	1.18367	0.563103
MSTRG.10935.20	MSTRG.10935	-	Chr05:24823289-24896712	4001	0.00054137	0.0130433	3.36E-12	9.29E-14	0.00106797	6.77E-16	0.000191858	5.32E-09
MSTRG.10935.3	MSTRG.10935	-	Chr05:24823289-24896712	2496	5.76E-17	8.23E-19	5.36E-09	1.84681	0.986914	2.89368	0.591035	1.50268
MSTRG.10935.4	MSTRG.10935	-	Chr05:24823289-24896712	2300	1.77605	2.80568	0.362311	2.83799	4.23922	2.22945	3.5709	3.41436
MSTRG.10935.5	MSTRG.10935	-	Chr05:24823289-24896712	2427	1.5695	2.8913	1.02369	0.409131	0.265906	0.425475	0.291306	0.563219
MSTRG.10935.6	MSTRG.10935	-	Chr05:24823289-24896712	2484	3.83E-14	1.24E-16	3.1062	4.14E-11	2.49E-08	2.47E-13	0.220382	0.177881
MSTRG.10935.7	MSTRG.10935	-	Chr05:24823289-24896712	4196	2.96E-29	0.000509127	2.51E-19	3.56E-07	7.66E-06	5.57E-25	8.78E-35	0.662261
MSTRG.10935.9	MSTRG.10935	-	Chr05:24823289-24896712	4724	1.14E-05	0.000300839	0.623325	2.16205	0.321892	1.58159	1.19684	0.933489
MSTRG.10936.1	MSTRG.10936	-	Chr05:24823289-24896712	1296	4.06099	6.38921	4.48794	6.49719	6.31659	5.55386	4.07297	4.73596
MSTRG.10937.1	MSTRG.10937	-	Chr05:24823289-24896712	239	5.52E-54	2.14E-25	1.60259	4.50604	1.97848	2.47E-19	2.88206	1.343
MSTRG.10937.2	MSTRG.10937	-	Chr05:24823289-24896712	234	2.1099	1.58335	0	6.96E-245	3.61E-87	1.79676	1.05834	1.25483
MSTRG.10938.2	MSTRG.10938	-	Chr05:24823289-24896712	843	8.65421	13.14	10.818	9.41026	9.02776	11.1017	15.3597	12.3675
MSTRG.10938.3	MSTRG.10938	-	Chr05:24823289-24896712	824	3.36446	4.53875	3.02E-74	1.42E-34	1.57364	2.52E-57	4.15278	2.3982
MSTRG.10938.4	MSTRG.10938	-	Chr05:24823289-24896712	738	2.13946	5.50555	9.65E-40	3.31672	1.5125	1.95735	1.05418	3.54823
MSTRG.1094.1	MSTRG.1094	-	Chr00:33983877-33984099	222	0	0	0	0	0	0	0	0
MSTRG.10943.1	MSTRG.10943	-	Chr05:24953081-24959562	1807	2.55639	3.37509	13.9214	30.3383	17.2881	20.2304	3.79337	8.19442
MSTRG.10944.2	MSTRG.10944	-	Chr05:24960131-24962113	1077	6.02401	4.88717	5.51882	6.93593	7.64341	6.0115	8.64208	8.1891
MSTRG.10945.1	MSTRG.10945	-	Chr05:24964889-24969038	2096	9.00553	8.25781	5.51114	6.645	6.82332	6.36165	10.9618	7.76095
MSTRG.10945.2	MSTRG.10945	-	Chr05:24964889-24969038	1971	7.01777	4.13071	4.0702	5.67709	5.46744	7.75087	3.12226	5.92692
MSTRG.10945.3	MSTRG.10945	-	Chr05:24964889-24969038	2243	3.39845	2.28436	3.05745	6.81895	3.76672	3.34345	3.54743	2.63261
MSTRG.10945.4	MSTRG.10945	-	Chr05:24964889-24969038	2136	9.19E-05	2.59723	3.47315	1.02788	3.01466	1.52731	1.40441	2.15139
MSTRG.10946.1	MSTRG.10946	-	Chr05:24975686-24999409	8841	1.56114	1.65163	2.00358	0.835959	0.882569	1.43324	1.12204	1.05004
MSTRG.10946.3	MSTRG.10946	-	Chr05:24975686-24999409	1620	1.98E-78	0.146162	0.297991	2.05E-23	0.0492435	0.484565	3.24E-32	0.0652551
MSTRG.10949.2	MSTRG.10949	-	Chr05:25040082-25043165	2414	1.51857	0.767628	1.64069	0.734378	0.610117	0.95293	1.3544	0.869016
MSTRG.1095.1	MSTRG.1095	-	Chr00:34068862-34069331	469	0	0.297235	0	0	1.21961	0.333446	0	0
MSTRG.10951.1	MSTRG.10951	-	Chr05:25054406-25054660	254	1.43646	0	0	3.60631	2.64082	0.672889	0	0.393484
MSTRG.10952.1	MSTRG.10952	-	Chr05:25057152-25059795	1718	4.41005	4.36706	4.71797	6.00254	4.32017	5.77128	3.59782	3.25763
MSTRG.10952.2	MSTRG.10952	-	Chr05:25057152-25059795	1716	3.5125	1.9637	4.92353	3.38579	3.14013	3.48918	3.75801	4.16831
MSTRG.10953.1	MSTRG.10953	-	Chr05:25080464-25080924	460	1.6586	1.22712	0.957123	0.963497	0.475075	0	0.696798	0.507605
MSTRG.10954.1	MSTRG.10954	-	Chr05:25081213-25081455	242	1.77966	0	4.56289	1.43066	2.73382	0.821723	1.81339	2.01591
MSTRG.10955.2	MSTRG.10955	-	Chr05:25095948-25096979	473	0.316362	0	0.914036	1.22788	0.535557	0.518656	0	0.209035
MSTRG.10957.1	MSTRG.10957	-	Chr05:25177564-25177991	395	1.31412	1.99703	0.417429	0	0.69507	0.233257	0.73904	0.511368
MSTRG.10959.1	MSTRG.10959	-	Chr05:25207498-25214799	4796	0.36755	1.12786	0.256421	3.35394	1.1389	1.1185	0.553982	2.34976
MSTRG.10959.2	MSTRG.10959	-	Chr05:25207498-25214799	4664	0.892633	0.890088	2.05634	0.673612	1.89276	0.864691	2.3704	0.364486
MSTRG.10959.4	MSTRG.10959	-	Chr05:25207498-25214799	4884	0.856513	0.000318303	0.427781	2.21E-05	0.400262	0.876112	0.426974	0.633597
MSTRG.1096.1	MSTRG.1096	-	Chr00:34139024-34139549	525	0	0.249027	0.258187	1.04339	0.48898	0.294888	0.152077	0.0784074
MSTRG.10960.1	MSTRG.10960	-	Chr05:25217651-25217950	299	0.831684	0	0	0.751721	1.31373	1.22704	0.878174	1.40601
MSTRG.10964.1	MSTRG.10964	-	Chr05:25244821-25247620	2076	8.53E-05	0.041597	0.350789	1.75098	1.32239	0.949988	9.69E-06	0.647676
MSTRG.10964.2	MSTRG.10964	-	Chr05:25244821-25247620	1945	0.82178	1.00042	7.02E-05	0.000273938	0.823435	0.522032	0.232358	0.867436
MSTRG.1097.1	MSTRG.1097	-	Chr00:34172843-34174567	470	1.21508	1.22182	3.63E-07	0.763805	0.273008	0.867388	0.869717	0.60621
MSTRG.10970.2	MSTRG.10970	-	Chr05:25441182-25453329	2452	2.10E-05	9.39E-05	0.518617	0.294858	0.215375	0.188851	0.331278	0.667918
MSTRG.10970.3	MSTRG.10970	-	Chr05:25441182-25453329	2406	1.19942	1.55645	0.707357	0.192334	1.12912	0.934939	1.2967	0.674198
MSTRG.10971.1	MSTRG.10971	-	Chr05:25441182-25453329	299	0	1.4417	0	0	0	0.400396	0	0.879605
MSTRG.10972.1	MSTRG.10972	-	Chr05:25441182-25453329	528	0.529092	0.493764	0.511867	0.775816	1.18684	0.438608	0.556628	0.489166
MSTRG.10974.1	MSTRG.10974	-	Chr05:25508567-25508919	352	0	0	0	0	0	0.271073	1.75498	0
MSTRG.10978.1	MSTRG.10978	-	Chr05:25577969-25578203	234	0	0	0	0	0	0	1.07303	1.64653
MSTRG.10979.1	MSTRG.10979	-	Chr05:25597228-25597576	348	0	0.510959	0	1.06779	1.27537	0.555693	0.582136	0.528659
MSTRG.1098.1	MSTRG.1098	-	Chr00:34172843-34174567	329	15.5843	20.7357	41.3232	44.5093	39.3798	30.3935	30.8387	31.4219
MSTRG.10980.1	MSTRG.10980	-	Chr05:25644754-25645301	547	0.500758	2.3411	0.727587	0.735771	4.30962	1.26849	1.08355	1.13811
MSTRG.10982.2	MSTRG.10982	-	Chr05:25713218-25718884	3775	0.989996	0.000116077	1.9981	1.53713	0.975678	1.25045	1.50006	1.44477
MSTRG.10982.3	MSTRG.10982	-	Chr05:25713218-25718884	3609	0.00262511	2.16E-08	0.000507337	0.00364161	0.000422369	1.18873	0.000660648	0.000313096
MSTRG.10983.2	MSTRG.10983	-	Chr05:25770916-25774128	1745	0.725236	1.32967	1.58587	0.575592	1.38363	0.0038194	0.611504	0.686624
MSTRG.10983.3	MSTRG.10983	-	Chr05:25770916-25774128	1628	0.90177	0.974816	0.000159001	0.000111342	1.16971	3.0394	2.28159	2.33765
MSTRG.10984.2	MSTRG.10984	-	Chr05:25780273-25786252	5095	1.50859	2.14819	0.000286942	3.01894	1.493	0.822726	1.99443	0.872429
MSTRG.10984.3	MSTRG.10984	-	Chr05:25780273-25786252	4975	1.79925	1.54541	3.72538	2.70274	2.84316	3.06337	2.27857	2.67761
MSTRG.10985.1	MSTRG.10985	-	Chr05:25807737-25808383	334	1.25291	3.90127	1.17483	0.582086	2.09494	3.12676	4.90616	3.3916
MSTRG.10986.1	MSTRG.10986	-	Chr05:25814547-25828029	1694	0.886411	1.81702	0.929555	1.14503	0.843003	0.894724	0.881066	0.89591
MSTRG.10987.2	MSTRG.10987	-	Chr05:25814547-25828029	633	0.9221	0.189693	1.30568	1.3377	0.39789	5.49E-11	0.132502	0.167069
MSTRG.10988.1	MSTRG.10988	-	Chr05:25814547-25828029	1235	7.09E-05	0.628898	0.836666	0.597719	0.523881	0.166135	6.33E-06	0.312265
MSTRG.10988.2	MSTRG.10988	-	Chr05:25814547-25828029	631	4.37E-39	0.24412	8.15E-35	0.199687	7.09E-09	0.000134362	0.195478	2.80E-06
MSTRG.10988.3	MSTRG.10988	-	Chr05:25814547-25828029	285	1.91416	0	0	0	0	0	0	0
MSTRG.10989.1	MSTRG.10989	-	Chr05:25814547-25828029	489	0	0.278014	0	0	0.455177	0.147723	0	0.189821
MSTRG.1099.1	MSTRG.1099	-	Chr00:34202527-34203312	785	0.299712	0.284113	1.1716	1.34054	0.473947	0.712214	1.29325	0.828501
MSTRG.10991.1	MSTRG.10991	-	Chr05:25828209-25828469	260	0	1.07096	1.1604	0	0	1.85077	0.665818	0.769032
MSTRG.10992.1	MSTRG.10992	-	Chr05:25833322-25833832	510	0.279529	0	0	0.272665	0	0	0.285888	0
MSTRG.10993.1	MSTRG.10993	-	Chr05:25835191-25835674	483	0	0	0	0	0.0862387	0.167333	0	0.100995
MSTRG.10994.1	MSTRG.10994	-	Chr05:25836793-25837278	485	0	0.281656	0	0	0.118695	0.482242	0.3275	0.180518
MSTRG.10995.1	MSTRG.10995	-	Chr05:25842869-25852721	867	0	0.250215	0	0.131199	0.140809	0.22478	0	0.202922
MSTRG.10995.2	MSTRG.10995	-	Chr05:25842869-25852721	847	4.28E-28	1.89E-07	4.27E-87	1.33274	0.187492	0.437135	0.193899	0.415615
MSTRG.10995.3	MSTRG.10995	-	Chr05:25842869-25852721	2985	1.5901	1.70176	2.25861	2.17662	1.38639	1.68085	1.59493	1.57729
MSTRG.10995.4	MSTRG.10995	-	Chr05:25842869-25852721	2785	0.00034662	0.681262	0.00200439	0.000228362	0.22582	0.178748	0.750561	0.249772
MSTRG.10996.1	MSTRG.10996	-	Chr05:25842869-25852721	821	0.988934	0.402245	1.24353	1.26538	0.77361	0.732468	1.49091	0.797769
MSTRG.10999.1	MSTRG.10999	-	Chr05:26173549-26179373	659	1.0662	2.05679	3.88251	1.00397	2.21923	4.23058	2.96559	1.64804
MSTRG.10999.2	MSTRG.10999	-	Chr05:26173549-26179373	695	1.86E-05	1.46E-05	5.77E-30	4.30E-11	3.67E-07	0.363745	2.15E-05	1.05E-05
MSTRG.110.1	MSTRG.110	-	Chr00:1718543-1720144	1601	0.567512	1.51244	0.683112	1.20615	0.923602	0.768685	1.78693	1.21544
MSTRG.1100.1	MSTRG.1100	-	Chr00:34205193-34205475	282	0	1.68129	1.79921	1.75133	1.47044	2.36211	1.06802	0.281693
MSTRG.11000.1	MSTRG.11000	-	Chr05:26179506-26181319	1381	7.47258	5.08082	2.94064	0.891669	2.51189	5.80325	5.23319	2.78667
MSTRG.11001.1	MSTRG.11001	-	Chr05:26193025-26193238	213	3.78529	0	0	2.62588	0	0	0	0.699596
MSTRG.11002.1	MSTRG.11002	-	Chr05:26233501-26236279	1169	1.33529	7.70272	0.58933	0.295871	0.592567	0.739002	1.61117	2.28411
MSTRG.11003.1	MSTRG.11003	-	Chr05:26233501-26236279	1699	1.12016	8.26289	0.987418	0.406786	0.535044	0.683592	1.89936	1.92067
MSTRG.11004.1	MSTRG.11004	-	Chr05:26236533-26240298	1680	0.299742	1.30568	0.936773	2.99694	0.493437	0.791766	0.668677	0.671696
MSTRG.11004.2	MSTRG.11004	-	Chr05:26236533-26240298	1593	2.40E-05	7.43E-05	1.17183	0.0270372	1.65313	0.000800586	0.246392	0.564834
MSTRG.11006.1	MSTRG.11006	-	Chr05:26245711-26251900	1891	0.000182645	0.000138925	1.45686	0.294942	0.592813	0.00427569	0.281324	0.270657
MSTRG.11006.10	MSTRG.11006	-	Chr05:26245711-26251900	1873	1.48569	0.540716	2.16505	3.03397	1.57084	3.85465	1.89531	1.46104
MSTRG.11006.11	MSTRG.11006	-	Chr05:26245711-26251900	2871	0.539017	0.086048	1.23909	2.20242	1.37707	0.671381	0.884181	0.382314
MSTRG.11006.2	MSTRG.11006	-	Chr05:26245711-26251900	2810	2.46817	1.82054	1.49508	1.96964	1.58508	1.25951	2.34814	2.61153
MSTRG.11006.3	MSTRG.11006	-	Chr05:26245711-26251900	2211	0.391747	0.248711	0.329849	0.000252898	0.321432	0.510978	0.249938	0.523917
MSTRG.11006.4	MSTRG.11006	-	Chr05:26245711-26251900	1804	6.49E-18	3.95E-10	8.91E-11	3.77E-30	6.39E-05	1.11E-13	1.47E-08	0.00180618
MSTRG.11006.6	MSTRG.11006	-	Chr05:26245711-26251900	3085	1.38E-15	5.74E-12	0.393847	0.342952	0.887986	0.81654	0.0891452	0.592932
MSTRG.11006.7	MSTRG.11006	-	Chr05:26245711-26251900	1948	0.674365	1.29529	4.68E-14	0.640762	1.32E-10	0.603725	0.000522309	0.000244764
MSTRG.11006.8	MSTRG.11006	-	Chr05:26245711-26251900	2542	0.667834	0.548343	1.08715	1.74926	1.37948	1.04791	1.17989	1.38524
MSTRG.11006.9	MSTRG.11006	-	Chr05:26245711-26251900	1657	5.11E-19	7.99E-12	0.000416978	2.80E-17	1.232	2.49E-10	0.576729	0.455148
MSTRG.11008.1	MSTRG.11008	-	Chr05:26256857-26260944	2079	8.33352	9.72644	11.6053	5.4638	7.8743	9.53588	10.0758	8.39885
MSTRG.1101.1	MSTRG.1101	-	Chr00:34404365-34408160	2820	9.18765	4.56177	7.46982	2.85653	1.77008	4.84435	3.99135	5.6333
MSTRG.1101.2	MSTRG.1101	-	Chr00:34404365-34408160	2713	0.000480048	0.000644341	1.73E-08	0.000501233	0.552063	0.000876726	1.77693	1.16499
MSTRG.11010.1	MSTRG.11010	-	Chr05:26280266-26284325	2378	47.3069	42.9661	58.7952	49.4265	48.6385	52.3102	41.8334	44.83
MSTRG.11012.1	MSTRG.11012	-	Chr05:26319108-26323236	2301	1.11702	1.03914	0.00495382	2.29675	3.03895	1.79047	2.81486	2.58024
MSTRG.11014.1	MSTRG.11014	-	Chr05:26337104-26342714	2872	2.09551	2.23933	2.19715	1.15476	2.52967	1.88635	2.20421	1.45552
MSTRG.11015.2	MSTRG.11015	-	Chr05:26343811-26346667	997	0.897868	2.71E-05	1.80E-05	0.669524	0.000160682	1.70674	4.06E-05	0.227118
MSTRG.11018.1	MSTRG.11018	-	Chr05:26368285-26864863	7876	5.00E-05	1.54E-05	4.40E-32	2.39E-20	2.25E-08	3.26E-23	0.433033	2.06E-07
MSTRG.11018.10	MSTRG.11018	-	Chr05:26368285-26864863	1651	3.06E-215	7.65E-184	1.78E-109	3.44E-107	6.91E-41	1.24E-156	1.77E-155	7.46E-140
MSTRG.11018.11	MSTRG.11018	-	Chr05:26368285-26864863	6358	0.92124	0.81691	0.440188	1.80E-08	0.300281	0.305661	1.15668	0.524132
MSTRG.11018.12	MSTRG.11018	-	Chr05:26368285-26864863	6924	1.75368	1.32355	1.39E-24	1.03E-07	0.0963442	5.54E-15	1.10341	0.25769
MSTRG.11018.13	MSTRG.11018	-	Chr05:26368285-26864863	6940	4.96E-07	0.674164	2.63E-25	1.38E-10	0.1533	0.318623	0.745369	0.196415
MSTRG.11018.14	MSTRG.11018	-	Chr05:26368285-26864863	2979	0.457644	7.99E-20	9.87E-18	0.694141	0.125617	0.553152	0.341393	0.117228
MSTRG.11018.15	MSTRG.11018	-	Chr05:26368285-26864863	6328	1.98E-18	8.62E-20	2.74E-24	6.49E-06	0.186857	5.18E-06	3.19E-11	3.36E-05
MSTRG.11018.16	MSTRG.11018	-	Chr05:26368285-26864863	6247	0.274978	0.436624	1.42E-30	0.860212	0.375969	0.105276	0.85761	0.519829
MSTRG.11018.17	MSTRG.11018	-	Chr05:26368285-26864863	7513	2.67E-28	6.40E-15	6.11E-07	0.0293443	1.20E-14	0.0011854	3.63E-08	0.336138
MSTRG.11018.18	MSTRG.11018	-	Chr05:26368285-26864863	5723	9.88E-35	2.98E-46	1.49E-26	4.50E-11	1.64E-16	5.32E-13	2.01E-35	7.57E-29
MSTRG.11018.19	MSTRG.11018	-	Chr05:26368285-26864863	7122	5.94E-14	2.85E-14	0.355051	1.22E-10	0.0160791	0.212452	1.04E-05	6.49E-06
MSTRG.11018.20	MSTRG.11018	-	Chr05:26368285-26864863	3064	6.71E-52	3.10E-46	3.69E-21	6.09E-10	1.48E-11	0.0107048	2.02E-29	2.62E-12
MSTRG.11018.21	MSTRG.11018	-	Chr05:26368285-26864863	6304	0.449734	0.0751705	5.11E-40	2.12E-17	8.51E-21	1.63E-22	0.227577	0.652764
MSTRG.11018.22	MSTRG.11018	-	Chr05:26368285-26864863	5932	1.42E-42	8.58E-36	6.52E-20	8.60E-09	1.50E-09	8.02E-09	1.72E-23	2.59E-31
MSTRG.11018.23	MSTRG.11018	-	Chr05:26368285-26864863	6289	3.45E-06	3.48E-07	4.29E-26	2.59E-11	2.00E-05	2.96E-18	0.00289319	0.00913616
MSTRG.11018.24	MSTRG.11018	-	Chr05:26368285-26864863	5120	1.16016	1.46356	0.00306263	5.38E-06	0.319286	0.0423398	0.369771	0.547698
MSTRG.11018.25	MSTRG.11018	-	Chr05:26368285-26864863	7006	1.11E-14	4.47E-12	0.070044	6.47E-11	0.00219478	0.00507771	2.42E-08	0.0532847
MSTRG.11018.26	MSTRG.11018	-	Chr05:26368285-26864863	6889	0.0232219	1.00218	0.587989	0.0122694	0.025019	1.15E-05	1.27923	1.29351
MSTRG.11018.27	MSTRG.11018	-	Chr05:26368285-26864863	6257	5.88E-12	2.35E-21	3.33E-31	2.26E-12	2.29E-07	4.04E-07	0.133294	1.41E-05
MSTRG.11018.28	MSTRG.11018	-	Chr05:26368285-26864863	4337	0.281486	3.41665	2.03848	3.03184	2.59112	3.30698	4.37211	3.12261
MSTRG.11018.29	MSTRG.11018	-	Chr05:26368285-26864863	5716	2.46939	7.11E-10	0.707144	7.74E-07	0.984869	0.646391	8.62E-07	1.40389
MSTRG.11018.3	MSTRG.11018	-	Chr05:26368285-26864863	2421	7.05E-91	8.19E-110	9.87E-69	1.82E-48	6.24E-64	4.91E-67	0.371499	0.172666
MSTRG.11018.30	MSTRG.11018	-	Chr05:26368285-26864863	2940	0.689752	0.237457	1.45E-91	5.66E-33	0.0574992	0.108716	0.334589	0.230331
MSTRG.11018.31	MSTRG.11018	-	Chr05:26368285-26864863	5928	2.69375	0.245583	0.000158151	1.66E-06	0.468943	0.23352	5.44E-05	2.4685
MSTRG.11018.32	MSTRG.11018	-	Chr05:26368285-26864863	5785	0.638054	3.70E-33	7.28E-33	1.93E-30	1.73E-11	2.64E-06	0.290148	0.0649204
MSTRG.11018.33	MSTRG.11018	-	Chr05:26368285-26864863	6918	1.36E-08	1.61E-09	0.000357709	0.78799	0.629183	0.163095	0.581353	0.0773286
MSTRG.11018.35	MSTRG.11018	-	Chr05:26368285-26864863	2256	5.07E-75	5.77E-81	4.81E-10	8.45E-35	2.10E-21	5.86E-15	8.76E-67	5.39E-42
MSTRG.11018.36	MSTRG.11018	-	Chr05:26368285-26864863	5111	2.33E-16	3.41E-22	0.397555	0.901658	2.36E-07	0.137074	0.0367914	0.238656
MSTRG.11018.37	MSTRG.11018	-	Chr05:26368285-26864863	1412	5.07E-162	8.98E-183	1.88E-131	4.87E-40	1.20E-77	6.60E-51	9.22E-135	5.36E-139
MSTRG.11018.39	MSTRG.11018	-	Chr05:26368285-26864863	3726	1.91E-19	0.320774	0.488335	0.330108	1.4223	1.26828	0.951205	0.497715
MSTRG.11018.4	MSTRG.11018	-	Chr05:26368285-26864863	2345	7.19E-78	1.23E-97	1.69E-55	1.65E-39	5.01E-54	2.54E-56	3.33E-70	5.35E-55
MSTRG.11018.40	MSTRG.11018	-	Chr05:26368285-26864863	1165	5.70761	3.02171	1.79423	3.66189	5.03436	2.99723	7.20151	5.5355
MSTRG.11018.43	MSTRG.11018	-	Chr05:26368285-26864863	2346	0.476371	0.569355	0.264056	7.27E-54	0.13351	0.279984	0.346454	0.765239
MSTRG.11018.44	MSTRG.11018	-	Chr05:26368285-26864863	2498	1.09131	1.706	6.73E-40	0.707333	1.8259	1.63772	1.69657	1.76629
MSTRG.11018.45	MSTRG.11018	-	Chr05:26368285-26864863	3431	0.193113	8.45E-66	0.19964	0.636348	0.285044	2.11E-26	3.55E-25	0.183721
MSTRG.11018.47	MSTRG.11018	-	Chr05:26368285-26864863	1715	9.14E-87	4.19E-74	1.74E-28	2.15E-08	0.122017	6.15E-54	0.341255	3.98E-18
MSTRG.11018.48	MSTRG.11018	-	Chr05:26368285-26864863	3048	0.769684	0.285946	0.817268	0.530827	0.290704	1.1371	1.34346	1.29066
MSTRG.11018.5	MSTRG.11018	-	Chr05:26368285-26864863	6923	2.55E-08	2.05091	0.345399	1.70E-06	0.091726	0.453203	1.21016	0.862512
MSTRG.11018.50	MSTRG.11018	-	Chr05:26368285-26864863	2251	1.55E-37	0.38479	6.24E-21	6.12E-65	0.584767	0.00727069	1.15E-33	3.75E-29
MSTRG.11018.51	MSTRG.11018	-	Chr05:26368285-26864863	2253	1.49E-81	2.26E-62	1.23E-91	3.67E-63	1.01E-57	2.76E-52	2.65E-83	3.82E-95
MSTRG.11018.52	MSTRG.11018	-	Chr05:26368285-26864863	2236	0.0263213	0.682529	1.2133	1.96E-16	1.43583	2.41209	1.00165	1.12437
MSTRG.11018.53	MSTRG.11018	-	Chr05:26368285-26864863	2347	4.82E-59	1.05086	1.01E-15	3.00E-41	0.572009	3.41E-33	8.98E-45	0.0968333
MSTRG.11018.54	MSTRG.11018	-	Chr05:26368285-26864863	2498	5.31E-114	2.67E-111	7.66E-82	0.596435	5.93E-62	0.108545	0.0729482	1.53E-88
MSTRG.11018.56	MSTRG.11018	-	Chr05:26368285-26864863	3030	0.204593	0.721668	0.489172	1.45208	0.55203	0.527151	0.633239	0.723291
MSTRG.11018.57	MSTRG.11018	-	Chr05:26368285-26864863	2019	1.73E-166	1.56E-148	1.35E-138	1.19E-85	3.39E-99	3.40E-119	5.73E-145	4.04E-127
MSTRG.11018.59	MSTRG.11018	-	Chr05:26368285-26864863	1952	1.18524	3.28E-24	1.2349	3.01E-33	0.000806807	1.02319	2.03E-28	1.37779
MSTRG.11018.6	MSTRG.11018	-	Chr05:26368285-26864863	1619	2.12797	1.20999	2.85581	4.05644	1.60837	1.18523	3.24926	0.840244
MSTRG.11018.60	MSTRG.11018	-	Chr05:26368285-26864863	1836	8.93E-28	4.47E-27	7.69E-11	2.86E-58	0.349063	6.38E-09	6.00E-51	1.49E-15
MSTRG.11018.63	MSTRG.11018	-	Chr05:26368285-26864863	2943	2.42E-07	2.44E-22	9.11E-30	0.30355	1.65E-16	1.76E-11	1.94E-12	0.00463288
MSTRG.11018.64	MSTRG.11018	-	Chr05:26368285-26864863	2746	2.96253	3.95111	5.66E-07	2.39672	2.7879	3.03513	3.01834	3.87505
MSTRG.11018.65	MSTRG.11018	-	Chr05:26368285-26864863	2035	2.58334	2.26637	0.943813	0.0458664	1.54088	3.18848	0.538237	4.08661
MSTRG.11018.66	MSTRG.11018	-	Chr05:26368285-26864863	2938	6.55E-22	4.64E-20	0.308035	0.707437	0.36784	0.179258	2.66729	1.12515
MSTRG.11018.67	MSTRG.11018	-	Chr05:26368285-26864863	1687	2.98691	1.54258	2.79565	2.26582	2.97679	1.41677	3.9466	1.52347
MSTRG.11018.68	MSTRG.11018	-	Chr05:26368285-26864863	3434	0.334688	0.752976	1.39195	0.815987	0.917032	0.583896	1.39097	0.98677
MSTRG.11018.69	MSTRG.11018	-	Chr05:26368285-26864863	2977	0.394511	0.589367	0.55434	0.412843	0.637641	0.551931	0.934194	1.38589
MSTRG.11018.7	MSTRG.11018	-	Chr05:26368285-26864863	6447	5.49E-14	3.03E-19	1.78E-10	0.196064	2.04E-05	0.18541	0.215984	3.97E-06
MSTRG.11018.8	MSTRG.11018	-	Chr05:26368285-26864863	5077	0.0992212	0.34513	0.335461	0.238385	0.114733	0.75247	0.744591	0.735342
MSTRG.11018.9	MSTRG.11018	-	Chr05:26368285-26864863	3295	6.42E-108	3.65E-103	9.46E-53	1.24E-26	7.63E-61	1.94E-43	1.71E-76	1.32E-62
MSTRG.11019.1	MSTRG.11019	-	Chr05:26368285-26864863	362	0	0	0.494909	0.98614	0.205467	0.273689	0.801435	0.155455
MSTRG.1102.1	MSTRG.1102	-	Chr00:34410129-34410506	377	0	0.435849	0.456403	0	0.323133	1.2685	0.245524	0.286807
MSTRG.11021.1	MSTRG.11021	-	Chr05:26368285-26864863	4819	3.92579	5.01715	1.55096	3.20166	4.29821	3.1476	4.74586	3.5912
MSTRG.11021.2	MSTRG.11021	-	Chr05:26368285-26864863	4634	2.0525	0.774031	2.09836	1.99004	0.813181	1.6219	2.51383	2.78306
MSTRG.11023.1	MSTRG.11023	-	Chr05:26368285-26864863	1049	5.98036	6.13266	3.92458	4.69723	3.30324	4.57475	5.84837	4.71581
MSTRG.11023.3	MSTRG.11023	-	Chr05:26368285-26864863	353	1.28168	4.74E-131	0.22204	4.526	7.25346	3.25534	0.962835	2.42918
MSTRG.11024.1	MSTRG.11024	-	Chr05:26368285-26864863	2464	1.30301	1.50566	0.972714	1.18789	1.26577	1.45389	2.18759	1.77689
MSTRG.11028.1	MSTRG.11028	-	Chr05:26368285-26864863	3011	1.26667	0.593577	1.71505	2.73257	2.01773	2.39748	1.08322	1.53275
MSTRG.11030.1	MSTRG.11030	-	Chr05:26368285-26864863	987	0.95688	8.14E-155	1.31519	1.67574	0.603274	1.25375	0.688723	1.01219
MSTRG.11033.1	MSTRG.11033	-	Chr05:26368285-26864863	2850	2.59841	0.421344	1.50253	0.597876	0.93528	0.824641	1.3177	1.03075
MSTRG.11033.2	MSTRG.11033	-	Chr05:26368285-26864863	2824	2.57651	1.54753	1.04E-20	1.80E-16	1.50873	1.78808	2.2078	0.500695
MSTRG.11036.1	MSTRG.11036	-	Chr05:26864973-26870293	3134	0.664335	1.13509	0.626367	0.702609	0.608719	0.764327	0.666915	0.699003
MSTRG.11037.1	MSTRG.11037	-	Chr05:26888372-26893896	4653	2.08847	2.24025	1.62696	1.94336	2.22495	1.82078	2.09538	2.40416
MSTRG.11038.2	MSTRG.11038	-	Chr05:26910796-26915916	1968	11.0055	10.5678	13.4162	11.0002	10.9033	10.0371	9.80546	8.68112
MSTRG.11040.1	MSTRG.11040	-	Chr05:26919749-26929724	829	0.837009	0.662148	0.545824	0.138868	0.600213	0.822424	0.775995	0.702916
MSTRG.11042.1	MSTRG.11042	-	Chr05:26958184-26958825	641	0.197938	0.372806	1.15571	1.95366	0.532951	0	0.530543	0.126554
MSTRG.11043.1	MSTRG.11043	-	Chr05:26978221-26981332	1699	2.59034	0.910421	1.49631	3.33189	0.786296	3.23674	1.90515	3.14633
MSTRG.11043.2	MSTRG.11043	-	Chr05:26978221-26981332	2416	2.38676	2.40061	0.916284	1.55776	1.52237	1.52424	1.89329	2.26785
MSTRG.11043.3	MSTRG.11043	-	Chr05:26978221-26981332	1982	0.671649	0.000293382	0.439892	0.254122	0.181489	0.140779	0.582506	0.666726
MSTRG.11043.5	MSTRG.11043	-	Chr05:26978221-26981332	1695	6.36E-05	0.885015	0.290718	0.223955	0.331881	7.47E-05	0.334864	0.240553
MSTRG.11044.1	MSTRG.11044	-	Chr05:26991611-26992543	932	8.52562	11.0869	5.29471	11.1484	9.77952	9.49518	14.3401	17.6627
MSTRG.11045.1	MSTRG.11045	-	Chr05:26994039-26996731	1202	8.04876	9.8388	14.0976	10.1877	11.7502	12.6539	7.66022	9.64922
MSTRG.11045.2	MSTRG.11045	-	Chr05:26994039-26996731	1959	0.520108	1.26349	1.6978	1.81432	1.09247	1.37657	1.52808	1.16769
MSTRG.11045.3	MSTRG.11045	-	Chr05:26994039-26996731	1578	0.000583787	3.42E-05	0.261313	0.000139166	0.102666	0.00018834	0.00160181	3.22E-06
MSTRG.11045.4	MSTRG.11045	-	Chr05:26994039-26996731	1131	3.33993	1.69111	7.96023	5.189	6.73448	4.47299	3.67754	1.9232
MSTRG.11046.1	MSTRG.11046	-	Chr05:27004072-27004302	230	0	0	0	0	0	0	0	1.46722
MSTRG.11047.1	MSTRG.11047	-	Chr05:27027150-27037560	442	0.711245	0.9835	0	1.37256	0.93811	0.560468	0.584264	0.644558
MSTRG.11048.1	MSTRG.11048	-	Chr05:27048642-27054828	4869	8.65929	8.01549	8.08902	8.04686	9.8567	6.87501	7.67844	9.43898
MSTRG.11048.3	MSTRG.11048	-	Chr05:27048642-27054828	5057	0.000698581	0.365895	0.000207462	7.00E-05	0.0102233	0.000204192	0.281669	0.000269502
MSTRG.11048.4	MSTRG.11048	-	Chr05:27048642-27054828	2732	2.24448	1.73327	3.58697	8.67572	5.63965	5.70964	5.03323	5.96398
MSTRG.11049.2	MSTRG.11049	-	Chr05:27066035-27069013	1421	0.730956	1.07162	4.16E-05	0.482204	6.72E-05	0.29752	3.47829	0.848963
MSTRG.11049.3	MSTRG.11049	-	Chr05:27066035-27069013	1503	0.840209	0.782031	1.45934	1.246	1.24991	0.654354	0.351472	0.644401
MSTRG.1105.2	MSTRG.1105	-	Chr00:34427219-34429230	1734	1.31244	0.000133879	3.63056	0.000682159	0.335986	1.25287	1.65074	0.496152
MSTRG.11051.2	MSTRG.11051	-	Chr05:27097557-27158673	2383	10.1872	13.8282	2.4774	3.713	5.53174	6.28222	7.47248	9.15416
MSTRG.11051.3	MSTRG.11051	-	Chr05:27097557-27158673	2087	1.11098	0.332528	0.0731432	0.841185	0.979175	4.10E-08	0.710467	0.883701
MSTRG.11051.4	MSTRG.11051	-	Chr05:27097557-27158673	2528	0.732243	0.586545	0.37116	0.964093	0.101292	0.542767	1.50123	0.426098
MSTRG.11051.5	MSTRG.11051	-	Chr05:27097557-27158673	2205	6.26041	2.39134	0.24712	7.74341	4.37778	13.4008	3.17356	5.65476
MSTRG.11051.6	MSTRG.11051	-	Chr05:27097557-27158673	4899	3.52296	2.89789	2.09968	4.52674	3.42043	3.36811	3.70961	3.28993
MSTRG.11052.10	MSTRG.11052	-	Chr05:27097557-27158673	1352	1.20E-10	3.54E-122	3.06E-15	0.697649	0.056059	0.000797002	2.27E-07	0.521838
MSTRG.11052.11	MSTRG.11052	-	Chr05:27097557-27158673	1241	1.03E-09	5.36E-27	1.24705	8.72E-06	0.495227	0.463104	0.343437	0.384786
MSTRG.11052.12	MSTRG.11052	-	Chr05:27097557-27158673	1849	0.496623	2.10E-24	0.819459	8.25E-24	0.138956	0.467761	0.760204	0.528292
MSTRG.11052.14	MSTRG.11052	-	Chr05:27097557-27158673	1765	0.169445	0.762932	0.343968	1.95796	0.345349	0.708681	0.4719	0.465359
MSTRG.11052.15	MSTRG.11052	-	Chr05:27097557-27158673	1260	2.42E-06	6.74E-59	7.84E-93	0.000387674	2.24792	0.507252	8.18E-60	0.0330144
MSTRG.11052.2	MSTRG.11052	-	Chr05:27097557-27158673	1354	1.65885	1.93484	1.08998	1.4143	2.29131	1.79899	2.36558	2.33719
MSTRG.11052.3	MSTRG.11052	-	Chr05:27097557-27158673	1810	0.51976	1.77E-55	0.943137	0.0329112	3.56E-08	0.000289596	0.498968	0.13231
MSTRG.11052.4	MSTRG.11052	-	Chr05:27097557-27158673	1378	1.47E-32	0.559891	5.05E-147	1.47E-40	5.75E-29	8.98E-22	6.92E-61	6.76E-34
MSTRG.11052.5	MSTRG.11052	-	Chr05:27097557-27158673	1833	0.204033	1.38555	0.757026	7.70E-08	0.2391	0.797524	1.19869	1.80933
MSTRG.11052.6	MSTRG.11052	-	Chr05:27097557-27158673	470	1.22E-98	5.53E-226	0	0.915484	0.251147	0.61678	0.780757	0.241728
MSTRG.11052.7	MSTRG.11052	-	Chr05:27097557-27158673	1676	0.843329	0.710409	0.109322	2.14634	0.388023	0.802158	5.83E-06	0.341967
MSTRG.11052.8	MSTRG.11052	-	Chr05:27097557-27158673	1703	1.28E-08	2.50E-60	1.16E-07	7.59E-13	0.817621	0.464335	0.341432	0.158392
MSTRG.11052.9	MSTRG.11052	-	Chr05:27097557-27158673	1372	0.119642	5.38E-65	3.83E-63	1.01E-12	0.324589	5.11E-07	7.44E-34	0.0316745
MSTRG.11053.1	MSTRG.11053	-	Chr05:27097557-27158673	1276	2.86439	2.53404	1.98102	1.99972	2.00815	2.09988	2.97719	2.87744
MSTRG.11053.2	MSTRG.11053	-	Chr05:27097557-27158673	1476	1.55E-16	1.03E-74	9.35E-25	0.405391	1.04272	0.695737	1.06791	0.318229
MSTRG.11053.3	MSTRG.11053	-	Chr05:27097557-27158673	1429	0.00015988	6.49E-22	7.45E-41	4.49E-14	3.53E-10	1.67E-06	0.00441417	1.86E-13
MSTRG.11053.4	MSTRG.11053	-	Chr05:27097557-27158673	1326	3.51203	3.29E-13	1.23E-21	4.91E-09	0.000657845	4.39E-08	0.524969	0.502369
MSTRG.11053.6	MSTRG.11053	-	Chr05:27097557-27158673	1336	1.5499	3.28222	1.32263	0.00704854	1.49243	0.997788	0.819449	4.0025
MSTRG.11053.7	MSTRG.11053	-	Chr05:27097557-27158673	1517	1.16391	0.724011	1.15913	0.393441	0.718235	0.729467	0.90154	1.17153
MSTRG.11055.1	MSTRG.11055	-	Chr05:27097557-27158673	883	0.514386	0.122261	0.251822	0.769306	0.568321	0.33844	0.617061	0.954153
MSTRG.11056.1	MSTRG.11056	-	Chr05:27097557-27158673	1330	9.05678	10.5913	13.4847	23.2929	18.0469	22.8921	12.6261	20.6786
MSTRG.11056.2	MSTRG.11056	-	Chr05:27097557-27158673	1114	5.54E-16	5.82667	1.07819	1.70E-39	2.30702	4.05527	3.54268	4.40641
MSTRG.11058.1	MSTRG.11058	-	Chr05:27160857-27398577	1403	2.77E-22	1.0136	2.56932	6.54828	5.35602	4.61726	1.90899	4.47041
MSTRG.11058.2	MSTRG.11058	-	Chr05:27160857-27398577	1355	0.0158	1.47828	4.74306	2.66699	0.00123072	3.46397	2.43246	5.47406
MSTRG.11058.4	MSTRG.11058	-	Chr05:27160857-27398577	976	1.30101	0.312173	0.831064	0.654896	2.08144	1.16673	1.42219	1.21053
MSTRG.11059.1	MSTRG.11059	-	Chr05:27160857-27398577	355	0	0.490554	0	0.512671	0	0	0.278594	0.65317
MSTRG.11060.2	MSTRG.11060	-	Chr05:27160857-27398577	221	0	0	2.37441	2.14069	0	1.05295	0	3.18452
MSTRG.11063.1	MSTRG.11063	-	Chr05:27160857-27398577	271	1.12698	0.941929	0	0	0	0	0.602459	1.80345
MSTRG.11064.1	MSTRG.11064	-	Chr05:27160857-27398577	4730	4.97834	6.99175	4.05335	2.56003	6.7462	5.87704	6.70268	6.6677
MSTRG.11064.2	MSTRG.11064	-	Chr05:27160857-27398577	6553	4.19347	6.53123	1.81319	3.61668	2.3296	3.70392	5.30255	4.14182
MSTRG.11064.3	MSTRG.11064	-	Chr05:27160857-27398577	4767	1.43E-05	2.3825	4.8808	5.88453	2.46597	2.49125	1.48692	0.725153
MSTRG.11064.4	MSTRG.11064	-	Chr05:27160857-27398577	5570	4.27166	0.000172326	4.56E-10	1.25E-07	0.693922	0.00157013	2.82265	3.02801
MSTRG.11064.5	MSTRG.11064	-	Chr05:27160857-27398577	4871	2.46399	2.85565	1.63357	0.810903	2.07321	2.59808	1.41987	2.0097
MSTRG.11064.6	MSTRG.11064	-	Chr05:27160857-27398577	5488	1.33E-07	2.81E-09	9.77E-14	0.368794	6.00E-07	6.46E-10	0.722924	0.00021284
MSTRG.11065.1	MSTRG.11065	-	Chr05:27160857-27398577	2762	2.95132	4.35922	4.04098	2.66774	2.94767	2.73659	4.56343	4.32963
MSTRG.11067.2	MSTRG.11067	-	Chr05:27160857-27398577	1562	1.16458	0.719285	0.457546	0.862026	1.10168	1.27499	0.659821	0.816047
MSTRG.11068.1	MSTRG.11068	-	Chr05:27160857-27398577	312	0	1.30002	1.37703	0.6783	1.64662	1.22E-143	1.45864	2.02746
MSTRG.1107.2	MSTRG.1107	-	Chr00:34433455-34435771	740	16.7031	13.1981	19.3135	9.39883	13.3981	12.631	10.2555	10.9153
MSTRG.11071.1	MSTRG.11071	-	Chr05:27160857-27398577	1301	0.727391	3.08E-25	1.88E-24	2.11043	0.740774	0.605829	2.40995	0.972992
MSTRG.11071.2	MSTRG.11071	-	Chr05:27160857-27398577	1746	60.6186	59.9995	32.6574	32.639	47.107	43.6522	62.2171	57.6221
MSTRG.11072.1	MSTRG.11072	-	Chr05:27160857-27398577	1966	5.24538	6.19035	1.38868	2.65291	2.45428	2.46652	4.71221	5.19222
MSTRG.11072.3	MSTRG.11072	-	Chr05:27160857-27398577	2174	0.91784	2.10626	0.918031	1.06472	0.128835	0.597836	0.48396	1.9611
MSTRG.11072.4	MSTRG.11072	-	Chr05:27160857-27398577	2414	0.773837	1.71754	3.47E-43	1.7755	0.329488	0.827173	1.41818	2.59882
MSTRG.11072.5	MSTRG.11072	-	Chr05:27160857-27398577	2098	1.90E-40	4.54E-30	2.48E-38	0.0250974	3.85E-20	3.78E-18	1.99E-15	1.02E-16
MSTRG.11072.6	MSTRG.11072	-	Chr05:27160857-27398577	3118	2.50862	2.15276	1.52142	0.929452	1.93999	0.863664	3.00272	0.939719
MSTRG.11072.7	MSTRG.11072	-	Chr05:27160857-27398577	2162	1.77E-27	6.37E-23	9.74E-16	1.0481	1.07786	0.88437	0.833429	0.918334
MSTRG.11072.8	MSTRG.11072	-	Chr05:27160857-27398577	575	0.532659	3.55E-84	0.377145	0.128222	0.819232	0.177744	1.83499	0.414442
MSTRG.11072.9	MSTRG.11072	-	Chr05:27160857-27398577	834	0.574766	4.11072	0.445768	0.470837	0.180031	1.15046	0.429498	2.2413
MSTRG.11073.1	MSTRG.11073	-	Chr05:27160857-27398577	1056	2.66384	4.57858	3.73907	2.05855	1.72836	1.4415	1.22111	2.58449
MSTRG.11073.3	MSTRG.11073	-	Chr05:27160857-27398577	908	0.384435	1.76249	3.47E-25	4.68E-38	1.57341	1.91783	4.30892	0.48298
MSTRG.11074.1	MSTRG.11074	-	Chr05:27160857-27398577	4408	3.68638	4.09291	2.74866	3.29921	2.62458	2.68208	3.78	2.86998
MSTRG.11075.1	MSTRG.11075	-	Chr05:27160857-27398577	225	0	0	2.14805	1.95689	0	1.18575	1.35138	2.87494
MSTRG.11079.1	MSTRG.11079	-	Chr05:27438503-27448248	5685	2.29143	4.47637	5.15348	5.74431	3.77504	3.94502	3.23864	3.76166
MSTRG.1108.1	MSTRG.1108	-	Chr00:34460077-34466611	243	0	0	0	1.40835	0.918218	2.42068	0.886113	0.863607
MSTRG.11081.1	MSTRG.11081	-	Chr05:27480852-27482469	1489	2.1365	3.79581	2.57858	0.947059	2.01199	2.39418	5.46275	2.6083
MSTRG.11081.2	MSTRG.11081	-	Chr05:27480852-27482469	1438	1.30E-05	0.441127	5.85E-05	1.46E-05	0.448471	0.327365	1.37269	0.56094
MSTRG.11082.1	MSTRG.11082	-	Chr05:27486376-27486665	289	0	0	0	0	0.362901	0	0	0.238975
MSTRG.11083.1	MSTRG.11083	-	Chr05:27502404-27504599	783	0.902179	1.28275	0.440817	2.54052	2.07398	1.41731	1.15318	2.03697
MSTRG.11085.1	MSTRG.11085	-	Chr05:27544563-27544982	419	0.783372	1.43738	0.749514	1.88005	1.37182	0.210627	1.04259	1.04376
MSTRG.11086.1	MSTRG.11086	-	Chr05:27611943-27617663	3092	3.00926	1.41248	2.68298	2.33179	2.76568	3.56845	4.25997	4.68632
MSTRG.11087.2	MSTRG.11087	-	Chr05:27621703-27625995	3831	1.30201	1.80218	0.00190454	0.00102159	0.00781039	0.50094	0.782326	0.00226052
MSTRG.11087.3	MSTRG.11087	-	Chr05:27621703-27625995	3806	0.00168317	0.000609074	1.8599	2.08151	1.10176	1.57336	0.260612	1.48693
MSTRG.11087.4	MSTRG.11087	-	Chr05:27621703-27625995	3286	4.06584	3.14024	3.72607	3.72862	3.92484	2.6723	3.32186	2.78483
MSTRG.11088.1	MSTRG.11088	-	Chr05:27630092-27633878	2803	2.16542	2.40447	1.75695	2.12491	1.81632	1.94831	2.5931	1.91212
MSTRG.11088.3	MSTRG.11088	-	Chr05:27630092-27633878	2300	7.31E-05	2.04174	8.71E-05	0.82823	0.000389432	1.04488	0.578516	0.31705
MSTRG.1109.1	MSTRG.1109	-	Chr00:34460077-34466611	217	0	0	0	0	2.57521	0	0	0.961937
MSTRG.11091.1	MSTRG.11091	-	Chr05:27651406-28232040	3991	1.83641	0.696132	1.26126	0.00307402	1.15296	1.16529	0.881436	0.674991
MSTRG.11091.10	MSTRG.11091	-	Chr05:27651406-28232040	3886	2.55E-07	2.6781	2.35E-09	0.0120444	0.00281628	0.00272508	0.572166	0.541413
MSTRG.11091.12	MSTRG.11091	-	Chr05:27651406-28232040	3602	1.64122	2.60075	3.74946	3.89642	3.15556	3.69354	1.636	2.66107
MSTRG.11091.13	MSTRG.11091	-	Chr05:27651406-28232040	3569	0.831756	3.41498	0.270378	0.398894	1.94581	4.57518	0.898241	2.51561
MSTRG.11091.2	MSTRG.11091	-	Chr05:27651406-28232040	4133	2.54E-27	6.49E-26	1.06E-29	3.03E-17	0.00626212	2.74E-21	1.48E-18	3.44E-17
MSTRG.11091.3	MSTRG.11091	-	Chr05:27651406-28232040	3937	4.63695	0.806555	4.30458	3.94E-15	0.107326	0.0224157	5.12662	1.69183
MSTRG.11091.4	MSTRG.11091	-	Chr05:27651406-28232040	4131	5.67E-07	1.43E-06	3.51964	1.62387	1.23577	0.337504	2.01E-05	0.304188
MSTRG.11091.5	MSTRG.11091	-	Chr05:27651406-28232040	3788	4.47E-26	3.50E-10	1.63E-14	9.94E-07	0.321683	1.11E-11	1.27E-13	0.00437547
MSTRG.11091.6	MSTRG.11091	-	Chr05:27651406-28232040	3818	4.23481	0.0279177	7.40E-09	0.00153723	1.12037	0.000265512	0.00560524	2.12428
MSTRG.11091.7	MSTRG.11091	-	Chr05:27651406-28232040	3909	0.00588565	4.98551	1.70E-06	6.28054	4.11239	2.30541	3.05859	1.49335
MSTRG.11091.8	MSTRG.11091	-	Chr05:27651406-28232040	3691	2.00952	2.67E-14	4.28E-19	6.67E-09	0.265402	4.40E-13	2.35076	1.08496
MSTRG.11091.9	MSTRG.11091	-	Chr05:27651406-28232040	3963	2.00595	0.379173	0.0206574	2.24E-05	3.27E-08	1.47586	1.31697	1.20122
MSTRG.11092.1	MSTRG.11092	-	Chr05:27651406-28232040	423	5.43501	5.70238	2.60554	6.002	3.31115	4.23053	1.67018	0.874416
MSTRG.11092.2	MSTRG.11092	-	Chr05:27651406-28232040	1055	0.812213	2.85887	1.5217	0.261055	1.8116	1.33586	1.14268	3.51926
MSTRG.11092.3	MSTRG.11092	-	Chr05:27651406-28232040	464	1.39E-60	1.17E-158	6.90E-92	5.91E-86	0.819788	6.52E-47	1.77E-79	2.10E-63
MSTRG.11092.4	MSTRG.11092	-	Chr05:27651406-28232040	1337	2.70542	1.98982	2.48846	2.08E-05	2.1997	1.50034	2.00389	1.55253
MSTRG.11092.5	MSTRG.11092	-	Chr05:27651406-28232040	1804	4.38E-72	1.42E-24	4.70E-93	2.26E-85	1.41E-29	1.28E-17	0.324749	4.55E-20
MSTRG.11092.6	MSTRG.11092	-	Chr05:27651406-28232040	2285	2.91066	2.40696	1.47692	4.36768	2.89167	2.62894	3.87272	3.29287
MSTRG.11092.7	MSTRG.11092	-	Chr05:27651406-28232040	764	3.41E-138	1.60085	3.58E-174	1.00E-167	8.08E-26	0.155797	0.892092	1.69719
MSTRG.11093.1	MSTRG.11093	-	Chr05:27651406-28232040	900	1.23667	0.839448	0.666425	1.09001	1.43051	1.02058	1.15632	1.2536
MSTRG.11093.2	MSTRG.11093	-	Chr05:27651406-28232040	442	1.47467	1.62868	0.880059	0.443846	0.737609	0.669043	2.05402	1.72304
MSTRG.11096.2	MSTRG.11096	-	Chr05:27651406-28232040	981	1.33166	2.12371	1.26155	1.23737	1.56411	1.5809	1.4907	1.2164
MSTRG.11097.1	MSTRG.11097	-	Chr05:27651406-28232040	3657	18.5628	22.1804	19.9134	33.3274	28.1873	23.6355	26.8586	25.4695
MSTRG.1110.1	MSTRG.1110	-	Chr00:34618621-34618923	302	0.80897	2.10949	0.746944	1.4668	1.08383	0.399608	3.00751	3.23617
MSTRG.11100.1	MSTRG.11100	-	Chr05:27651406-28232040	1707	3.98E-125	2.43E-82	1.96E-48	4.45E-103	0.273559	6.49E-07	2.76E-17	1.69E-69
MSTRG.11100.2	MSTRG.11100	-	Chr05:27651406-28232040	1694	2.12E-34	4.69E-103	4.26584	1.32E-25	2.70E-23	4.69E-20	3.34E-74	2.31E-08
MSTRG.11100.3	MSTRG.11100	-	Chr05:27651406-28232040	2074	2.14E-23	0.734999	3.09E-20	1.61E-09	0.0393278	1.17E-06	4.52E-16	0.0276429
MSTRG.11100.4	MSTRG.11100	-	Chr05:27651406-28232040	1939	2.96887	6.87E-13	3.93224	4.40632	3.43537	1.88102	1.64455	2.6276
MSTRG.11100.5	MSTRG.11100	-	Chr05:27651406-28232040	1927	0.656483	2.65371	0.00225073	1.23E-08	1.9009	0.216087	1.14465	0.285582
MSTRG.11100.6	MSTRG.11100	-	Chr05:27651406-28232040	2082	2.68135	2.37947	2.20542	2.72627	1.56573	4.24877	2.78228	3.21191
MSTRG.11100.9	MSTRG.11100	-	Chr05:27651406-28232040	1401	1.13215	1.89476	1.87942	3.61967	1.94732	2.64567	1.94733	1.77076
MSTRG.11101.1	MSTRG.11101	-	Chr05:27651406-28232040	1030	1.37843	1.51686	0.936242	2.01537	1.3415	1.73976	2.09855	1.62698
MSTRG.11102.2	MSTRG.11102	-	Chr05:27651406-28232040	2010	4.65E-10	8.60E-45	4.68E-13	1.62E-58	3.49E-32	0.401269	2.18E-23	1.66E-25
MSTRG.11102.3	MSTRG.11102	-	Chr05:27651406-28232040	1169	5.40E-08	2.69E-54	0.816186	1.57736	0.973168	8.24E-17	0.416104	1.25445
MSTRG.11102.4	MSTRG.11102	-	Chr05:27651406-28232040	1368	0.30238	2.17E-31	1.11688	6.80E-38	0.305915	0.0714579	0.0997597	0.268224
MSTRG.11102.5	MSTRG.11102	-	Chr05:27651406-28232040	2564	2.20812	2.36626	0.702629	0.633409	1.64176	1.00379	2.11276	2.47274
MSTRG.11102.6	MSTRG.11102	-	Chr05:27651406-28232040	1654	1.77418	3.62394	0.258927	1.43872	0.79877	1.59046	2.92594	1.83363
MSTRG.11102.7	MSTRG.11102	-	Chr05:27651406-28232040	1605	3.88E-51	8.50E-146	0.0390417	9.53E-143	5.03E-63	2.01E-62	0.363053	0.152025
MSTRG.11102.9	MSTRG.11102	-	Chr05:27651406-28232040	957	1.05212	1.02627	0.582307	0.764984	0.591198	0.866563	1.49966	1.23957
MSTRG.11103.1	MSTRG.11103	-	Chr05:27651406-28232040	368	0	0	0	0.477425	1.19302	0.512316	0.540802	0.164904
MSTRG.11104.1	MSTRG.11104	-	Chr05:27651406-28232040	536	1.6652	2.25618	1.19115	0.824278	1.39273	1.55836	1.98464	2.66381
MSTRG.11105.1	MSTRG.11105	-	Chr05:27651406-28232040	2281	1.19783	1.49746	0.68288	0.984346	1.19737	1.45058	2.09684	2.40103
MSTRG.11105.10	MSTRG.11105	-	Chr05:27651406-28232040	938	0.819778	0	2.84E-232	2.22E-252	0.114948	0.236233	8.34E-59	3.01E-134
MSTRG.11105.11	MSTRG.11105	-	Chr05:27651406-28232040	1023	0.436255	6.66E-152	6.51E-105	9.53E-65	0.495033	0.922434	0.941032	0.686786
MSTRG.11105.12	MSTRG.11105	-	Chr05:27651406-28232040	1082	1.51E-146	4.53E-173	7.76E-135	7.33E-75	2.14E-118	5.47E-16	0.309855	0.352015
MSTRG.11105.14	MSTRG.11105	-	Chr05:27651406-28232040	1088	7.26E-13	6.01E-160	0.517311	1.19137	0.179522	0.208633	0.780869	0.840701
MSTRG.11105.15	MSTRG.11105	-	Chr05:27651406-28232040	671	2.34E-141	2.16E-224	0.644678	4.37E-171	2.97E-140	0.388069	7.03E-163	5.30E-135
MSTRG.11105.16	MSTRG.11105	-	Chr05:27651406-28232040	534	2.78588	8.02755	4.18434	2.86075	4.24176	4.5051	4.43337	1.74832
MSTRG.11105.19	MSTRG.11105	-	Chr05:27651406-28232040	1040	2.68633	5.91311	3.57253	3.02984	3.02523	3.66428	5.54507	4.11912
MSTRG.11105.2	MSTRG.11105	-	Chr05:27651406-28232040	1130	0.795065	1.30667	1.22093	0.85358	2.62E-11	0.587043	0.892426	1.33633
MSTRG.11105.20	MSTRG.11105	-	Chr05:27651406-28232040	1035	2.91911	0.307902	2.54985	2.6017	3.95073	3.65128	1.66569	3.64227
MSTRG.11105.21	MSTRG.11105	-	Chr05:27651406-28232040	850	4.25E-111	1.65E-147	1.98E-200	0.284199	2.06E-50	1.86E-12	9.88E-63	1.05321
MSTRG.11105.22	MSTRG.11105	-	Chr05:27651406-28232040	1066	0.000109528	1.00E-53	0.149057	1.66E-40	2.08161	0.20564	0.516288	6.52E-11
MSTRG.11105.23	MSTRG.11105	-	Chr05:27651406-28232040	1202	1.87E-17	0.536467	0.671225	0.286616	0.958701	0.129845	0.354755	1.41623
MSTRG.11105.24	MSTRG.11105	-	Chr05:27651406-28232040	1208	3.20516	2.89625	1.24218	3.93761	0.481224	1.83487	0.916427	1.72607
MSTRG.11105.25	MSTRG.11105	-	Chr05:27651406-28232040	1102	1.27E-45	7.22E-53	7.30E-60	1.97E-75	0.394917	0.754437	0.748101	1.3999
MSTRG.11105.3	MSTRG.11105	-	Chr05:27651406-28232040	1405	1.06399	1.59997	0.738892	0.808207	0.675077	1.02479	1.43331	1.46976
MSTRG.11105.4	MSTRG.11105	-	Chr05:27651406-28232040	925	3.05E-274	4.23E-197	0	0.292959	1.21E-88	4.58E-93	0.328399	0.347585
MSTRG.11105.5	MSTRG.11105	-	Chr05:27651406-28232040	950	0.420477	6.76E-142	2.45E-36	0.890911	1.32208	1.38588	0.50816	0.197271
MSTRG.11105.6	MSTRG.11105	-	Chr05:27651406-28232040	1901	0.45149	7.58E-186	1.46E-57	3.23E-44	3.95E-29	7.09E-37	2.72E-13	4.64E-20
MSTRG.11105.7	MSTRG.11105	-	Chr05:27651406-28232040	392	0.365702	0.596975	0.302311	2.95421	0.466115	7.38E-08	1.06998	0.402662
MSTRG.11105.8	MSTRG.11105	-	Chr05:27651406-28232040	1751	0.660434	1.4387	3.57E-86	1.96173	0.332046	0.152719	0.263603	0.0431564
MSTRG.11107.1	MSTRG.11107	-	Chr05:27651406-28232040	5314	1.94655	0.869236	0.128182	1.65119	1.4273	1.8079	0.625435	1.05099
MSTRG.11107.10	MSTRG.11107	-	Chr05:27651406-28232040	3197	2.18E-05	5.08E-41	0.573534	1.88E-05	0.0284064	6.19E-10	1.01E-25	0.15373
MSTRG.11107.11	MSTRG.11107	-	Chr05:27651406-28232040	3077	1.41168	1.70342	0.0157635	5.99E-19	0.239243	1.51E-13	1.77207	0.24301
MSTRG.11107.12	MSTRG.11107	-	Chr05:27651406-28232040	3421	1.20195	1.9791	1.19399	1.47555	1.28325	1.14863	1.32153	0.887183
MSTRG.11107.14	MSTRG.11107	-	Chr05:27651406-28232040	4532	0.154538	0.218721	0.147981	0.132786	0.0234756	0.0996298	0.0898042	0.030058
MSTRG.11107.15	MSTRG.11107	-	Chr05:27651406-28232040	2229	2.41E-62	7.05E-38	6.94E-200	4.06E-99	1.48E-80	1.77E-57	7.95E-43	4.79E-36
MSTRG.11107.16	MSTRG.11107	-	Chr05:27651406-28232040	2192	1.17E-109	0.0598958	8.85E-228	8.10E-88	8.83E-85	6.01E-65	7.39E-61	7.18E-60
MSTRG.11107.17	MSTRG.11107	-	Chr05:27651406-28232040	2083	1.1366	0.40343	0.207553	0.607966	0.205125	0.295712	0.618145	0.756096
MSTRG.11107.18	MSTRG.11107	-	Chr05:27651406-28232040	1833	3.06E-70	1.26E-181	9.41E-147	4.48E-92	8.41E-49	6.30E-96	0.540666	7.37E-94
MSTRG.11107.19	MSTRG.11107	-	Chr05:27651406-28232040	2047	6.47E-39	0.323168	2.35E-45	9.56E-74	0.427524	0.116629	0.464421	0.894685
MSTRG.11107.2	MSTRG.11107	-	Chr05:27651406-28232040	4346	0.121103	1.69785	1.09952	0.481929	0.919406	2.43566	1.181	1.85031
MSTRG.11107.20	MSTRG.11107	-	Chr05:27651406-28232040	2541	1.65E-33	0.285016	2.42E-11	0.391942	0.110757	7.86E-27	5.72E-40	0.00218595
MSTRG.11107.21	MSTRG.11107	-	Chr05:27651406-28232040	2107	0.0993749	3.86E-209	1.84E-109	5.25E-207	1.87E-52	7.35E-71	0.33952	0.151232
MSTRG.11107.22	MSTRG.11107	-	Chr05:27651406-28232040	1581	0.0802404	1.06889	0.482628	1.07496	1.11803	0.832071	0.890496	0.646151
MSTRG.11107.23	MSTRG.11107	-	Chr05:27651406-28232040	2332	5.50E-102	6.22E-198	1.21E-139	0.143122	0.520299	0.0709536	3.38E-72	0.373282
MSTRG.11107.24	MSTRG.11107	-	Chr05:27651406-28232040	1319	4.06944	2.46E-56	3.38896	1.32E-50	1.10583	0.676639	1.14E-09	0.202196
MSTRG.11107.25	MSTRG.11107	-	Chr05:27651406-28232040	1195	7.29E-28	1.09E-45	1.13776	0.374332	1.24914	0.955706	0.26182	0.651435
MSTRG.11107.26	MSTRG.11107	-	Chr05:27651406-28232040	1821	0.708369	7.64E-162	1.92E-91	0.243437	0.0768966	1.02E-87	0.114565	0.221078
MSTRG.11107.27	MSTRG.11107	-	Chr05:27651406-28232040	1234	7.5426	14.7697	7.9013	11.7486	10.513	11.0972	9.8297	10.1307
MSTRG.11107.28	MSTRG.11107	-	Chr05:27651406-28232040	2423	0.649748	0.875926	0.404703	8.10E-86	0.0730834	8.64E-22	0.109503	2.90E-32
MSTRG.11107.3	MSTRG.11107	-	Chr05:27651406-28232040	4501	1.03373	0.807729	0.697287	1.32613	0.224884	0.471743	0.788449	1.07329
MSTRG.11107.30	MSTRG.11107	-	Chr05:27651406-28232040	5763	0.00678745	0.00129063	0.176259	2.15E-06	0.543733	0.69652	0.656058	0.786094
MSTRG.11107.31	MSTRG.11107	-	Chr05:27651406-28232040	5343	0.00191248	1.31E-28	6.27E-07	1.2776	0.243292	0.726159	0.18665	6.28E-07
MSTRG.11107.32	MSTRG.11107	-	Chr05:27651406-28232040	5541	1.17985	1.07044	1.46136	0.322251	1.24321	0.775775	1.09454	1.23198
MSTRG.11107.33	MSTRG.11107	-	Chr05:27651406-28232040	5004	0.334806	1.48E-26	9.39E-21	2.45E-24	0.0142306	0.132737	0.00327276	0.773222
MSTRG.11107.34	MSTRG.11107	-	Chr05:27651406-28232040	4639	1.34304	1.7291	1.24872	2.20496	1.85788	2.47359	2.89577	1.98302
MSTRG.11107.37	MSTRG.11107	-	Chr05:27651406-28232040	4199	8.57E-19	0.453721	0.17866	0.301038	0.947635	0.306719	0.602475	0.661376
MSTRG.11107.39	MSTRG.11107	-	Chr05:27651406-28232040	4842	0.559111	0.00261239	0.20544	0.529636	0.611102	1.00544	0.924706	0.541585
MSTRG.11107.4	MSTRG.11107	-	Chr05:27651406-28232040	3083	4.59E-20	3.27E-39	1.60285	1.95E-06	1.22363	0.706436	0.55716	0.172402
MSTRG.11107.40	MSTRG.11107	-	Chr05:27651406-28232040	4564	1.26831	1.32728	1.11371	0.929002	0.420012	0.717586	0.381533	0.586598
MSTRG.11107.42	MSTRG.11107	-	Chr05:27651406-28232040	1864	1.09E-38	2.22E-39	5.05E-26	0.88769	1.00195	0.412903	2.03124	1.49757
MSTRG.11107.43	MSTRG.11107	-	Chr05:27651406-28232040	3480	2.05178	1.02567	1.81298	2.51838	1.86027	3.43869	1.75327	3.22026
MSTRG.11107.44	MSTRG.11107	-	Chr05:27651406-28232040	3984	2.99576	3.61876	2.30269	2.40057	2.40412	2.31779	3.1642	2.57206
MSTRG.11107.47	MSTRG.11107	-	Chr05:27651406-28232040	4198	1.18E-13	9.08E-07	3.23E-14	1.23E-10	0.954895	0.133021	1.16E-20	1.32E-11
MSTRG.11107.48	MSTRG.11107	-	Chr05:27651406-28232040	4328	1.19E-20	1.77E-31	1.78E-05	3.75E-27	0.000207805	1.44E-13	1.21E-07	0.389152
MSTRG.11107.49	MSTRG.11107	-	Chr05:27651406-28232040	3421	0.938118	1.68117	0.61254	2.43596	0.357562	0.244217	0.334354	0.403034
MSTRG.11107.5	MSTRG.11107	-	Chr05:27651406-28232040	4033	0.962663	6.78E-34	1.41E-11	0.335416	0.364659	5.23E-08	0.0768421	1.74E-11
MSTRG.11107.50	MSTRG.11107	-	Chr05:27651406-28232040	3360	6.64169	7.74138	4.25505	4.59939	5.35859	6.30042	5.76522	6.48296
MSTRG.11107.51	MSTRG.11107	-	Chr05:27651406-28232040	4819	2.99E-11	0.0135272	0.524121	2.99E-12	0.0843595	0.00387331	0.639884	0.422076
MSTRG.11107.52	MSTRG.11107	-	Chr05:27651406-28232040	4650	1.0921	0.444573	4.07E-05	1.63E-09	1.09707	0.524546	0.8112	0.591204
MSTRG.11107.53	MSTRG.11107	-	Chr05:27651406-28232040	4351	1.80E-08	0.680277	2.16E-19	1.18E-33	0.0806216	0.5234	0.207698	0.131137
MSTRG.11107.54	MSTRG.11107	-	Chr05:27651406-28232040	4703	4.48E-25	1.59413	0.395821	0.80159	2.28E-07	1.19582	1.19318	0.742053
MSTRG.11107.55	MSTRG.11107	-	Chr05:27651406-28232040	4228	2.61982	3.82147	5.56542	4.27431	2.15932	2.25472	2.20811	3.71556
MSTRG.11107.56	MSTRG.11107	-	Chr05:27651406-28232040	4289	1.58646	1.9817	0.78414	0.129171	1.79156	1.29307	3.02683	1.14679
MSTRG.11107.59	MSTRG.11107	-	Chr05:27651406-28232040	4733	0.87046	1.85076	1.71065	1.76411	1.98954	1.76755	1.26071	1.67617
MSTRG.11107.6	MSTRG.11107	-	Chr05:27651406-28232040	3997	4.08E-48	5.50E-48	1.39E-35	4.20E-33	0.0286635	9.50E-28	1.90E-28	0.0810863
MSTRG.11107.61	MSTRG.11107	-	Chr05:27651406-28232040	3778	2.27369	0.974062	0.344592	0.150523	1.22514	2.14E-16	1.503	1.29033
MSTRG.11107.62	MSTRG.11107	-	Chr05:27651406-28232040	2592	1.45E-12	0.446523	2.32771	0.922041	2.64956	0.553009	3.77009	0.738745
MSTRG.11107.64	MSTRG.11107	-	Chr05:27651406-28232040	686	7.71E-94	0.613204	2.44841	2.82642	1.12465	2.43221	1.20661	0.437318
MSTRG.11107.66	MSTRG.11107	-	Chr05:27651406-28232040	3309	9.01639	10.3374	6.57012	5.84755	6.32344	6.82805	8.18634	7.53292
MSTRG.11107.68	MSTRG.11107	-	Chr05:27651406-28232040	4894	1.31E-52	2.53E-130	5.75E-95	1.98E-80	0.0257649	7.23E-49	1.45E-18	0.115976
MSTRG.11107.69	MSTRG.11107	-	Chr05:27651406-28232040	4336	2.52E-110	9.20E-218	1.82E-123	7.71E-173	1.47E-88	1.61E-24	0.055841	3.78E-124
MSTRG.11107.7	MSTRG.11107	-	Chr05:27651406-28232040	5083	0.631774	7.24E-42	5.62E-29	2.47E-28	3.85E-14	5.97E-08	0.142121	2.59E-11
MSTRG.11107.70	MSTRG.11107	-	Chr05:27651406-28232040	4669	2.65358	3.21709	1.92508	1.19678	2.03063	2.35313	2.245	2.31491
MSTRG.11107.71	MSTRG.11107	-	Chr05:27651406-28232040	3956	2.71E-83	1.99E-161	2.61E-76	4.71E-88	1.45E-97	1.81E-47	8.62E-77	2.85E-57
MSTRG.11107.72	MSTRG.11107	-	Chr05:27651406-28232040	1206	1.42237	2.83172	9.16E-93	0.975447	1.15128	0.537371	0.626212	1.28019
MSTRG.11107.74	MSTRG.11107	-	Chr05:27651406-28232040	4687	1.9143	3.42003	2.12507	2.15274	1.93861	2.52056	2.41362	2.00642
MSTRG.11107.75	MSTRG.11107	-	Chr05:27651406-28232040	5034	1.26092	1.33269	0.881667	1.07332	0.963369	0.977068	1.02246	1.15653
MSTRG.11107.77	MSTRG.11107	-	Chr05:27651406-28232040	1111	8.19E-41	0	4.26E-90	0	2.47E-229	2.05E-06	2.85E-39	2.08E-76
MSTRG.11107.79	MSTRG.11107	-	Chr05:27651406-28232040	7148	8.08793	4.47281	8.1566	6.27422	4.68641	6.30578	6.39231	5.23014
MSTRG.11107.8	MSTRG.11107	-	Chr05:27651406-28232040	3500	0.0505462	3.00482	1.56343	2.96461	0.654096	1.97593	0.979415	1.57549
MSTRG.11107.81	MSTRG.11107	-	Chr05:27651406-28232040	2676	1.04328	0.938292	0.618963	0.829019	0.379224	0.510594	1.0096	0.756903
MSTRG.11107.9	MSTRG.11107	-	Chr05:27651406-28232040	4128	5.79E-27	2.62E-45	0.343391	0.000921932	0.88611	0.0760391	0.462998	0.196862
MSTRG.11108.1	MSTRG.11108	-	Chr05:27651406-28232040	924	0.485567	1.15526	0.237865	0.605811	1.3315	1.11545	2.06689	3.01002
MSTRG.11109.1	MSTRG.11109	-	Chr05:27651406-28232040	654	6.54044	3.44458	4.68221	2.28024	5.82323	5.18867	4.20052	5.44399
MSTRG.1111.2	MSTRG.1111	-	Chr00:34723945-34728617	1767	1.57054	1.46834	1.31653	4.0439	3.29377	2.58648	3.03355	2.04778
MSTRG.11112.1	MSTRG.11112	-	Chr05:27651406-28232040	2520	0.610909	0.941195	0.726958	0.538102	0.808657	0.593437	0.853068	0.956981
MSTRG.11112.3	MSTRG.11112	-	Chr05:27651406-28232040	901	0.0797557	0.6169	0.822513	1.38096	0.470117	0.519716	0.638911	0.743914
MSTRG.11116.1	MSTRG.11116	-	Chr05:27651406-28232040	200	0	0	0	7.99806	3.18751	2.70892	5.91907	3.86553
MSTRG.11117.2	MSTRG.11117	-	Chr05:27651406-28232040	756	7.18896	7.1645	10.5555	13.4225	9.75702	10.4261	9.57329	11.5151
MSTRG.11118.1	MSTRG.11118	-	Chr05:27651406-28232040	238	3.91485	0	0	7.01315	0	0	6.85E-168	2.22654
MSTRG.11119.1	MSTRG.11119	-	Chr05:27651406-28232040	804	2.04318	3.43204	2.12062	2.41062	2.177	2.81035	2.00578	2.34594
MSTRG.1112.1	MSTRG.1112	-	Chr00:34755266-34761798	330	1.28927	1.71648	0.603527	1.79249	1.6128	2.27099	1.07092	1.50811
MSTRG.11123.1	MSTRG.11123	-	Chr05:27651406-28232040	1254	4.84967	4.00295	2.9537	3.49811	3.25923	3.05776	1.8047	3.27925
MSTRG.11124.1	MSTRG.11124	-	Chr05:27651406-28232040	882	1.04293	4.63734	1.47696	1.68575	2.78648	3.9547	6.44936	3.54443
MSTRG.11124.2	MSTRG.11124	-	Chr05:27651406-28232040	632	7.04952	9.24874	8.11242	9.24828	11.0209	7.79778	12.0077	6.76444
MSTRG.11124.4	MSTRG.11124	-	Chr05:27651406-28232040	696	7.93E-84	7.77E-94	4.67E-246	1.47E-82	5.85E-27	2.10E-39	1.31486	2.73822
MSTRG.11124.5	MSTRG.11124	-	Chr05:27651406-28232040	714	2.199	1.63563	2.04E-99	2.1013	1.5781	0.420365	1.76792	2.91542
MSTRG.11125.1	MSTRG.11125	-	Chr05:27651406-28232040	551	0.990351	0	0.239884	0.727861	0.430511	1.06903	1.04234	1.4612
MSTRG.11127.1	MSTRG.11127	-	Chr05:27651406-28232040	273	4.30022	1.89E-140	1.16443	2.26261	4.03008	2.07E-157	1.40406	0.62944
MSTRG.11128.1	MSTRG.11128	-	Chr05:27651406-28232040	202	0	0	0	0	0	0	0	1.93474
MSTRG.11133.1	MSTRG.11133	-	Chr05:27651406-28232040	552	0.2469	1.3858	0.717696	1.33188	1.01909	1.4623	0.646011	1.34697
MSTRG.11134.1	MSTRG.11134	-	Chr05:27651406-28232040	280	0	0	4.59187	0	0	0	0	0
MSTRG.11136.1	MSTRG.11136	-	Chr05:27651406-28232040	285	3.82833	0.816694	0.872851	6.80726	0.640196	2.29471	2.4553	2.16982
MSTRG.11138.1	MSTRG.11138	-	Chr05:27651406-28232040	484	1.54883	1.13033	0.829029	1.07757	2.24393	1.73529	2.9082	2.27352
MSTRG.11139.1	MSTRG.11139	-	Chr05:28232324-28232527	203	0	0	0	0	0	0	0	1.57599
MSTRG.1114.1	MSTRG.1114	-	Chr00:34799442-34802086	1863	1.99766	3.66691	0.987448	1.28831	1.68916	1.20316	2.33397	1.88735
MSTRG.1114.2	MSTRG.1114	-	Chr00:34799442-34802086	1092	0.715836	2.89E-05	9.84E-06	0.505235	0.564106	3.50E-05	0.823493	1.49E-05
MSTRG.1114.3	MSTRG.1114	-	Chr00:34799442-34802086	1187	1.21243	1.61802	0.529591	6.34E-06	0.835263	0.841204	1.04405	1.57999
MSTRG.11140.1	MSTRG.11140	-	Chr05:28235627-28237960	1259	1.67998	1.91E-05	0.321776	2.73E-05	0.000112891	1.31E-05	8.14E-05	3.84E-05
MSTRG.11141.2	MSTRG.11141	-	Chr05:28246133-28250362	1649	79.4559	74.0187	71.8991	59.4299	70.8913	69.8709	68.4504	64.7756
MSTRG.11142.1	MSTRG.11142	-	Chr05:28251772-28253983	1130	1.70508	1.32293	1.50563	0.97096	1.27618	0.91149	1.31539	1.45463
MSTRG.11144.2	MSTRG.11144	-	Chr05:28262408-28264996	1098	0.285688	1.40E-05	4.05E-05	0.589947	0.000221808	0.898561	0.0909098	0.425528
MSTRG.11144.3	MSTRG.11144	-	Chr05:28262408-28264996	792	0.16098	0.430475	1.20373	0.293585	0.812477	0.300423	0.634301	0.190968
MSTRG.11145.1	MSTRG.11145	-	Chr05:28265845-28269051	1311	0.355907	6.73531	4.38707	7.49E-13	1.68356	4.90298	0.977438	1.17472
MSTRG.11145.3	MSTRG.11145	-	Chr05:28265845-28269051	1103	42.3802	26.7634	26.6997	20.5991	27.0988	23.7942	22.0333	20.1858
MSTRG.11146.2	MSTRG.11146	-	Chr05:28270768-28275189	1461	1.85808	2.93334	2.29663	2.71252	3.24367	2.67923	1.96871	2.40439
MSTRG.11146.3	MSTRG.11146	-	Chr05:28270768-28275189	565	1.85447	5.06E-09	1.09E-05	8.84E-10	0.0683206	1.21E-05	1.19E-05	0.31193
MSTRG.11148.1	MSTRG.11148	-	Chr05:28308046-28308259	213	0	0	0	0	0.965179	0	3.63155	0
MSTRG.11151.1	MSTRG.11151	-	Chr05:28355932-28359577	1600	0.44085	2.40157	1.01093	1.41271	0.428654	1.17376	1.44412	2.69956
MSTRG.11151.2	MSTRG.11151	-	Chr05:28355932-28359577	1703	1.39E-07	5.86E-06	1.26E-06	2.25079	1.33223	1.69367	1.18071	0.356643
MSTRG.11151.3	MSTRG.11151	-	Chr05:28355932-28359577	2272	0.0297053	1.02605	0.000297162	0.000683016	0.279993	0.38136	1.37428	1.49472
MSTRG.11151.4	MSTRG.11151	-	Chr05:28355932-28359577	2682	0.633083	1.3484	0.726634	1.44114	1.26007	0.993678	1.88182	1.65789
MSTRG.11151.5	MSTRG.11151	-	Chr05:28355932-28359577	1482	0.813555	1.04E-09	0.490457	1.1378	0.891554	1.10659	0.834314	1.0006
MSTRG.11151.6	MSTRG.11151	-	Chr05:28355932-28359577	2236	1.44292	0.277472	2.55E-07	0.749163	0.495584	0.1809	0.357223	0.326263
MSTRG.11151.8	MSTRG.11151	-	Chr05:28355932-28359577	2119	0.722366	1.40E-05	2.19489	1.03942	1.06141	1.67283	0.672746	0.47945
MSTRG.11152.1	MSTRG.11152	-	Chr05:28398785-28399154	369	0	0	0	0.474913	0.19726	0	0.2566	0.299176
MSTRG.11153.1	MSTRG.11153	-	Chr05:28400746-28402008	1262	0.249115	0.079447	0	0.0833512	0.0560766	0.178381	0.127541	0.291969
MSTRG.11154.1	MSTRG.11154	-	Chr05:28402560-28404146	1586	0.509884	0.611428	0.0627657	0.513269	0.648582	0.380079	0.645554	0.443012
MSTRG.11155.1	MSTRG.11155	-	Chr05:28404590-28405055	465	0	0	0.31336	0	0.183666	0	0	0.206089
MSTRG.11157.1	MSTRG.11157	-	Chr05:28429573-28433527	2182	202.822	227.512	200.649	345.182	285.847	242.87	327.248	297.682
MSTRG.11158.2	MSTRG.11158	-	Chr05:28434433-28437802	1199	0.620097	0.583021	0.487246	0.124854	0.116267	0.137099	0.84255	0.5457
MSTRG.11159.2	MSTRG.11159	-	Chr05:28438425-28441050	1552	3.05E-07	0.00054842	0.487005	0.970289	0.628359	0.285977	0.471538	0.540503
MSTRG.11159.3	MSTRG.11159	-	Chr05:28438425-28441050	2042	1.49651	1.29046	0.716065	0.27303	0.752662	0.848405	1.71166	0.874117
MSTRG.11159.4	MSTRG.11159	-	Chr05:28438425-28441050	1297	0.253815	1.75E-14	0.607398	1.01E-05	0.261379	0.929072	2.27E-05	0.386722
MSTRG.11159.5	MSTRG.11159	-	Chr05:28438425-28441050	1292	0.825423	1.37E-06	0.0184571	0.394269	1.02503	1.16987	0.123886	1.23528
MSTRG.1116.1	MSTRG.1116	-	Chr00:34809552-34811670	453	3.40622	1.88781	3.60085	4.61114	1.78756	5.09183	1.85434	3.33666
MSTRG.11160.1	MSTRG.11160	-	Chr05:28441560-28445041	1350	0.364107	0.540335	0.21885	0.273975	0.608453	0.347242	0.39696	0.673066
MSTRG.11161.1	MSTRG.11161	-	Chr05:28445744-28448745	656	0.354193	0.724967	0.374607	0.757796	0.309953	3.06E-06	0.387599	0.570792
MSTRG.11162.1	MSTRG.11162	-	Chr05:28445744-28448745	418	0.846161	2.15945	1.12582	1.50854	1.0396	2.02396	1.68025	1.23881
MSTRG.11166.1	MSTRG.11166	-	Chr05:28450796-28454300	326	3.31952	0	0	0	0.261392	0.659616	0.734237	0.214468
MSTRG.11167.1	MSTRG.11167	-	Chr05:28457776-28461908	606	2.27545	0.859321	0.445051	2.76565	3.0654	1.21243	2.30996	1.76275
MSTRG.11169.1	MSTRG.11169	-	Chr05:28462464-28463182	718	0.337902	0.479215	0	0.669845	0.665679	0.19072	0.377396	0.653284
MSTRG.1117.1	MSTRG.1117	-	Chr00:34881401-34881730	329	1.29869	1.72797	0.607694	3.00738	2.89897	1.97062	4.17288	2.4705
MSTRG.11170.1	MSTRG.11170	-	Chr05:28464886-28465118	232	0	1.64368	0	1.69988	0	1.00493	0	0.944672
MSTRG.11171.1	MSTRG.11171	-	Chr05:28472600-28473004	404	0	0	0	0	0.11771	0	0	0.807814
MSTRG.11173.2	MSTRG.11173	-	Chr05:28478776-28489597	4876	6.53634	1.99597	7.15044	7.04501	12.4229	7.64608	4.86103	7.12874
MSTRG.11174.2	MSTRG.11174	-	Chr05:28523042-28526704	2062	3.99069	3.79145	5.29459	2.87639	5.00114	2.90529	3.38988	1.98474
MSTRG.11175.1	MSTRG.11175	-	Chr05:28527048-28530023	1006	1.5423	1.29501	0.824532	0.373229	0.94112	1.16E-06	0.406302	0.895914
MSTRG.11175.3	MSTRG.11175	-	Chr05:28527048-28530023	1020	1.96E-05	1.73E-05	1.77222	2.02618	1.2438	1.84E-05	0.000147734	6.08E-05
MSTRG.11176.1	MSTRG.11176	-	Chr05:28530206-28532177	878	0.000833023	8.55E-05	2.24346	4.51967	3.31819	1.28215	1.8491	1.80979
MSTRG.11176.2	MSTRG.11176	-	Chr05:28530206-28532177	998	0.755551	1.41132	8.32E-05	4.41E-06	1.69608	0.653267	0.888781	0.536188
MSTRG.11177.1	MSTRG.11177	-	Chr05:28534052-28534792	740	5.18931	5.06438	4.43261	5.63134	4.04836	3.73069	4.91107	4.40088
MSTRG.11178.1	MSTRG.11178	-	Chr05:28541860-28607782	806	0.632843	0.775956	7.12E-24	0.300675	1.12661	0.613147	1.03118	0.752167
MSTRG.11178.2	MSTRG.11178	-	Chr05:28541860-28607782	914	2.99051	1.86829	0.29806	0.562589	2.33934	1.93306	2.31403	2.79481
MSTRG.11179.1	MSTRG.11179	-	Chr05:28541860-28607782	1119	4.24935	8.05556	6.44315	5.67264	8.39085	5.33776	7.39452	8.30862
MSTRG.1118.1	MSTRG.1118	-	Chr00:34904823-34907098	785	1.3014	2.85032	2.63571	1.94124	2.77313	2.35269	2.50703	2.056
MSTRG.11183.1	MSTRG.11183	-	Chr05:28541860-28607782	688	0	1.35333	0.698587	0.709318	0.560058	0	0.663936	0.819597
MSTRG.11185.1	MSTRG.11185	-	Chr05:28614219-28614481	262	0	0	4.52245	1.08639	1.19052	3.52973	2.63983	1.81102
MSTRG.11186.1	MSTRG.11186	-	Chr05:28624929-28628582	1027	4.21627	5.0316	2.78991	0.596477	1.91313	2.96105	4.62222	1.98802
MSTRG.11187.1	MSTRG.11187	-	Chr05:28624929-28628582	735	0.885903	2.04419	0.447025	1.29972	0.732353	1.41408	0.463619	0.602878
MSTRG.11188.1	MSTRG.11188	-	Chr05:28628856-28631504	1659	0.661283	0.0379061	0.0011811	0.366522	1.98155	0.338036	0.933876	0.304823
MSTRG.11188.2	MSTRG.11188	-	Chr05:28628856-28631504	1746	0.982363	1.5599	1.35E-19	0.629198	0.717723	0.546787	0.4945	1.02755
MSTRG.1119.1	MSTRG.1119	-	Chr00:35003762-35004088	326	1.32781	2.35121	3.10275	4.29621	2.73355	1.97885	2.45629	0.556544
MSTRG.11190.1	MSTRG.11190	-	Chr05:28638457-28638932	475	0.942374	0	0.605166	0	2.9218	0.171746	0.534969	0.381829
MSTRG.11192.1	MSTRG.11192	-	Chr05:28646608-28660698	2876	1.56689	1.63146	0.492963	0.624198	1.05604	1.00702	2.00553	1.85546
MSTRG.11193.1	MSTRG.11193	-	Chr05:28646608-28660698	2419	6.28615	4.83464	3.34526	7.55347	7.27946	5.78811	7.83443	8.97506
MSTRG.11193.2	MSTRG.11193	-	Chr05:28646608-28660698	2807	0.39803	1.06792	0.122419	0.542431	0.623648	0.607213	1.71221	1.52228
MSTRG.11196.1	MSTRG.11196	-	Chr05:28693392-28695425	1687	1.0765	1.35586	2.31259	0.000254502	2.38483	1.92426	1.82399	1.70882
MSTRG.11196.2	MSTRG.11196	-	Chr05:28693392-28695425	1781	0.783719	0.744329	1.85E-05	1.64467	0.706535	0.793158	0.879086	1.58912
MSTRG.11197.1	MSTRG.11197	-	Chr05:28695531-28698229	1660	1.02055	1.36978	1.40622	2.33144	1.35324	0.723064	1.41548	2.01283
MSTRG.11197.2	MSTRG.11197	-	Chr05:28695531-28698229	1533	1.04303	0.344251	1.41952	0.468136	0.564037	1.21449	0.13402	0.334749
MSTRG.11197.3	MSTRG.11197	-	Chr05:28695531-28698229	1584	2.08E-05	6.88E-06	0.543821	0.500631	0.881642	1.02249	0.917254	0.44955
MSTRG.11198.1	MSTRG.11198	-	Chr05:28706538-28708711	1917	3.24325	3.25651	2.83353	3.20298	2.77704	2.38166	3.75383	2.9918
MSTRG.11199.1	MSTRG.11199	-	Chr05:28714619-28726923	1349	0.00151539	1.9484	2.63E-05	2.4752	8.82E-05	0.000289095	2.14273	0.657999
MSTRG.11199.2	MSTRG.11199	-	Chr05:28714619-28726923	1291	0.705679	0.632868	9.39E-12	6.47E-12	0.347545	0.547234	0.250233	0.136318
MSTRG.11199.3	MSTRG.11199	-	Chr05:28714619-28726923	2087	1.25439	0.540307	1.37076	3.03993	3.01457	2.57195	1.22576	2.2383
MSTRG.11199.4	MSTRG.11199	-	Chr05:28714619-28726923	2157	0.444497	1.70E-05	2.43082	2.16375	1.43559	0.914741	1.54562	1.77065
MSTRG.1120.1	MSTRG.1120	-	Chr00:35004614-35004885	271	0	2.82579	0	1.96049	0.305214	0.524163	2.32303	0.317088
MSTRG.11200.1	MSTRG.11200	-	Chr05:28714619-28726923	1668	0.401669	1.15134	1.98523	1.28338	1.15078	0.753589	1.12043	0.666742
MSTRG.11201.1	MSTRG.11201	-	Chr05:28730034-28733158	2610	1.97359	0.000402349	0.000888632	0.00035735	0.486994	2.6924	0.000344212	1.76502
MSTRG.11203.1	MSTRG.11203	-	Chr05:28737665-28741263	1704	63.3383	53.0832	46.521	30.5664	38.1963	40.0586	38.9781	34.8931
MSTRG.11204.2	MSTRG.11204	-	Chr05:28742828-28747156	2200	7.85E-07	2.39622	1.17621	0.000868548	1.79493	4.66942	2.54665	2.55936
MSTRG.11204.3	MSTRG.11204	-	Chr05:28742828-28747156	2133	2.07E-16	0.000190477	0.000250492	8.21E-10	0.000333155	0.000250097	0.000463968	0.000276836
MSTRG.11204.4	MSTRG.11204	-	Chr05:28742828-28747156	2123	0.000378104	2.82058	0.706797	3.11288	6.15984	2.61632	4.08627	3.52449
MSTRG.11205.1	MSTRG.11205	-	Chr05:28752392-28754153	1653	2.55615	2.85931	2.8251	3.17353	1.90721	3.16906	2.8922	2.87018
MSTRG.11206.2	MSTRG.11206	-	Chr05:28760717-28763592	2160	1.12503	0.916092	1.57047	0.926318	1.23816	0.525166	0.565778	0.836587
MSTRG.1121.1	MSTRG.1121	-	Chr00:35034703-35063214	2618	2.48532	3.03272	2.59897	3.11142	1.93693	2.69394	3.71916	3.19876
MSTRG.1121.2	MSTRG.1121	-	Chr00:35034703-35063214	1697	1.48E-202	1.92E-175	4.56E-70	0.281816	0.11043	0.080331	7.90E-87	2.02E-99
MSTRG.1121.4	MSTRG.1121	-	Chr00:35034703-35063214	3043	0.0051773	0.00507039	0.00520072	0.76244	0.00948585	0.00577685	0.00580718	0.005048
MSTRG.11212.1	MSTRG.11212	-	Chr05:28845831-28846261	430	0.373568	1.03066	0.715969	0	0	0	0.613153	0.875318
MSTRG.11213.1	MSTRG.11213	-	Chr05:28847275-28847572	297	0	0.73314	0	0.764451	0.824626	0.823272	0.431983	2.22086
MSTRG.11214.1	MSTRG.11214	-	Chr05:28848009-28848302	293	0	0.759025	0	0	0	0	1.37759	0.253403
MSTRG.11215.2	MSTRG.11215	-	Chr05:28853810-28881137	1737	1.098	2.67581	0.469587	0.922276	0.904248	0.181482	1.41092	0.999014
MSTRG.11215.3	MSTRG.11215	-	Chr05:28853810-28881137	2675	0.971848	0.823461	0.812793	1.42139	1.0638	0.881145	1.7879	1.28489
MSTRG.11215.4	MSTRG.11215	-	Chr05:28853810-28881137	1593	2.21396	1.03744	1.42798	1.1114	1.26056	0.590361	1.58846	1.43193
MSTRG.11215.5	MSTRG.11215	-	Chr05:28853810-28881137	1500	0.00935226	0.499392	0.933984	1.06364	0.258795	1.91956	1.20114	1.84407
MSTRG.11215.7	MSTRG.11215	-	Chr05:28853810-28881137	846	2.13689	3.94E-05	0.499317	0.577285	0.671749	0.799067	2.23668	0.536166
MSTRG.11216.2	MSTRG.11216	-	Chr05:28853810-28881137	1459	0.487252	0.561326	0.586748	7.09E-06	0.26936	7.95E-08	0.743739	0.373117
MSTRG.11217.1	MSTRG.11217	-	Chr05:28892060-28893936	637	2.50705	1.98183	5.17954	2.07688	3.81784	5.44298	0.0103239	1.1311
MSTRG.11217.2	MSTRG.11217	-	Chr05:28892060-28893936	676	4.83249	2.11117	2.50709	1.42071	2.26049	2.39164	3.3107	3.39003
MSTRG.11217.3	MSTRG.11217	-	Chr05:28892060-28893936	685	2.18627	2.42834	1.50815	3.08775	1.09448	1.40753	3.03502	2.5854
MSTRG.11218.1	MSTRG.11218	-	Chr05:28899443-28900619	1176	2.61862	2.67545	2.21783	1.26756	2.48333	2.40843	3.21087	4.17373
MSTRG.11219.1	MSTRG.11219	-	Chr05:28924497-28925701	1204	3.16075	3.8615	2.67459	2.20168	3.33422	3.29836	3.35859	4.04139
MSTRG.11220.2	MSTRG.11220	-	Chr05:28933007-28938906	340	0	0	0	0.560399	0.167115	0	0	0
MSTRG.11221.2	MSTRG.11221	-	Chr05:28949773-28959315	647	3.27E-05	1.10405	1.52097	1.54289	1.36906	1.11516	1.43081	1.1374
MSTRG.11222.1	MSTRG.11222	-	Chr05:28986274-28994266	7893	3.21705	3.69727	3.075	3.05146	2.70298	3.56176	3.14519	4.66807
MSTRG.11222.2	MSTRG.11222	-	Chr05:28986274-28994266	7486	1.06399	2.89653	0.794406	0.854163	0.940061	0.563334	1.18472	1.39378
MSTRG.11222.3	MSTRG.11222	-	Chr05:28986274-28994266	7485	0.723887	0.255068	0.000124562	0.524866	0.913005	1.737	1.85803	0.300273
MSTRG.11222.4	MSTRG.11222	-	Chr05:28986274-28994266	2625	1.87604	4.05916	3.98807	3.33704	3.99435	4.50602	3.15566	3.9563
MSTRG.11222.5	MSTRG.11222	-	Chr05:28986274-28994266	5950	4.40E-12	0.425855	0.337976	8.04E-10	0.540044	0.674804	0.497835	0.657103
MSTRG.11222.7	MSTRG.11222	-	Chr05:28986274-28994266	6333	1.50E-11	0.451677	0.403345	0.245706	0.332662	0.511649	0.430009	0.811663
MSTRG.11223.1	MSTRG.11223	-	Chr05:28995731-28996179	448	0	0.961504	0.667111	2.01293	0.46759	0.530549	1.08424	0.553317
MSTRG.11224.1	MSTRG.11224	-	Chr05:28997398-29009548	1353	0.905702	0.518559	0.39698	0.513548	0.746493	1.11268	0.881063	0.964946
MSTRG.11224.3	MSTRG.11224	-	Chr05:28997398-29009548	798	1.4595	2.59571	1.73281	2.77401	3.31481	4.41832	3.50821	4.53439
MSTRG.11224.4	MSTRG.11224	-	Chr05:28997398-29009548	964	1.12226	0.858087	1.08731	0.486512	0.546617	0.801994	1.43065	0.910361
MSTRG.11225.1	MSTRG.11225	-	Chr05:29031151-29198869	5947	0.848873	0.0272581	5.54E-07	4.74E-18	0.06509	2.41E-07	2.43E-07	2.28E-05
MSTRG.11225.2	MSTRG.11225	-	Chr05:29031151-29198869	5322	8.1936	9.53207	2.33796	1.18198	3.40387	2.91718	10.6139	6.33715
MSTRG.11225.3	MSTRG.11225	-	Chr05:29031151-29198869	2443	6.9829	7.69471	3.4733	2.46275	4.05504	3.81582	8.78054	7.65263
MSTRG.11225.5	MSTRG.11225	-	Chr05:29031151-29198869	1109	2.67391	3.11933	1.33059	3.90E-70	1.62152	1.95317	3.48695	3.01007
MSTRG.11226.1	MSTRG.11226	-	Chr05:29031151-29198869	2953	0.34993	9.56E-45	3.45E-73	0.382991	1.16765	0.785686	1.18617	0.978874
MSTRG.11226.10	MSTRG.11226	-	Chr05:29031151-29198869	1915	1.01865	1.57446	1.39626	0.651075	1.49733	1.16812	1.42675	1.22672
MSTRG.11226.11	MSTRG.11226	-	Chr05:29031151-29198869	1577	0.646733	5.52E-77	0.435349	2.84E-31	9.44E-32	0.173978	0.752205	0.719247
MSTRG.11226.12	MSTRG.11226	-	Chr05:29031151-29198869	2464	0.6182	0.807143	1.50E-15	0.700714	2.53E-10	0.554666	0.273805	0.749469
MSTRG.11226.14	MSTRG.11226	-	Chr05:29031151-29198869	1724	1.21E-63	1.69E-06	0.780539	4.02E-49	0.0957057	0.960938	0.493929	0.902734
MSTRG.11226.15	MSTRG.11226	-	Chr05:29031151-29198869	1576	1.25325	1.4328	0.102308	0.665347	1.24594	0.114531	1.40276	0.722973
MSTRG.11226.16	MSTRG.11226	-	Chr05:29031151-29198869	506	7.09E-232	0.697658	0	0	5.76E-74	1.34E-98	1.23E-140	0.039443
MSTRG.11226.2	MSTRG.11226	-	Chr05:29031151-29198869	3074	0.751654	1.74E-54	0.26548	0.000473211	0.36097	0.484121	0.86428	0.409547
MSTRG.11226.3	MSTRG.11226	-	Chr05:29031151-29198869	2755	0.766894	0.421594	0.264285	0.702471	0.585184	0.335743	0.832174	0.99648
MSTRG.11226.4	MSTRG.11226	-	Chr05:29031151-29198869	2114	3.94E-35	4.30E-54	0.291824	1.40E-20	2.78E-27	3.56E-23	4.05E-05	0.338291
MSTRG.11226.5	MSTRG.11226	-	Chr05:29031151-29198869	3013	0.609192	1.97318	1.01226	1.01742	0.728448	0.339782	1.12081	0.808243
MSTRG.11226.6	MSTRG.11226	-	Chr05:29031151-29198869	2336	0.0210936	1.57E-66	4.38E-116	1.36E-41	1.58E-29	2.92E-17	1.15603	0.222992
MSTRG.11226.7	MSTRG.11226	-	Chr05:29031151-29198869	2087	1.99E-09	3.25E-51	0.0380171	0.185386	1.21E-22	6.55E-05	0.865398	0.616867
MSTRG.11226.9	MSTRG.11226	-	Chr05:29031151-29198869	2061	1.31178	2.15827	0.0411975	1.57131	0.409242	0.904659	0.814138	1.58591
MSTRG.11228.1	MSTRG.11228	-	Chr05:29031151-29198869	1721	2.48317	2.53128	1.23507	2.37065	2.12954	2.00996	4.2474	2.102
MSTRG.11228.2	MSTRG.11228	-	Chr05:29031151-29198869	1808	6.15E-28	5.27E-48	1.39E-43	2.73691	0.479216	0.435151	2.71E-42	0.293203
MSTRG.11228.3	MSTRG.11228	-	Chr05:29031151-29198869	1668	0.202307	0.206822	2.3576	1.72669	2.5231	2.9994	2.08512	1.39994
MSTRG.11228.4	MSTRG.11228	-	Chr05:29031151-29198869	1677	2.87E-65	0.277271	0.567154	4.37E-05	0.407883	6.99E-17	0.314636	0.212378
MSTRG.11228.5	MSTRG.11228	-	Chr05:29031151-29198869	1626	4.03467	3.02072	3.33542	3.97242	3.61196	1.75714	3.4683	3.61837
MSTRG.11228.7	MSTRG.11228	-	Chr05:29031151-29198869	1738	4.23E-22	1.59E-37	0.00545292	1.14E-15	7.86E-13	3.28E-11	1.88E-19	0.400955
MSTRG.11229.1	MSTRG.11229	-	Chr05:29031151-29198869	3907	7.65E-06	2.68411	0.0254982	1.69E-19	0.48021	0.00010519	0.0268873	0.789926
MSTRG.11229.10	MSTRG.11229	-	Chr05:29031151-29198869	3975	0.356579	2.51E-12	5.94E-12	0.00291325	0.356365	0.099569	0.16769	0.561895
MSTRG.11229.11	MSTRG.11229	-	Chr05:29031151-29198869	3773	0.502174	1.03031	0.731566	1.21111	0.493821	1.5407	0.878379	0.617475
MSTRG.11229.12	MSTRG.11229	-	Chr05:29031151-29198869	3712	4.76E-10	2.22E-09	1.46E-07	1.79E-12	7.46E-09	0.223561	3.33E-15	0.0371299
MSTRG.11229.15	MSTRG.11229	-	Chr05:29031151-29198869	2474	0.613583	0.652268	0.869475	0.857255	0.23935	0.263226	0.69572	0.770749
MSTRG.11229.2	MSTRG.11229	-	Chr05:29031151-29198869	5175	1.5392	0.366186	4.09E-08	6.20E-05	1.17472	0.556009	3.41307	2.33851
MSTRG.11229.3	MSTRG.11229	-	Chr05:29031151-29198869	4939	5.32E-35	7.14E-33	0.696018	1.04888	0.955362	1.3984	0.262067	0.691919
MSTRG.11229.4	MSTRG.11229	-	Chr05:29031151-29198869	3989	0.0099365	0.408639	4.64E-19	0.791952	8.12E-05	0.0727025	0.627085	0.271493
MSTRG.11229.5	MSTRG.11229	-	Chr05:29031151-29198869	3858	0.97084	4.55E-06	0.208658	0.00811551	0.629543	0.306117	0.985928	1.10194
MSTRG.11229.6	MSTRG.11229	-	Chr05:29031151-29198869	3787	0.387177	0.5858	1.88E-50	3.96E-57	0.548139	0.173145	0.948146	1.07565
MSTRG.11229.7	MSTRG.11229	-	Chr05:29031151-29198869	3895	8.27E-06	1.49E-05	1.05917	0.520285	0.000983379	2.51E-06	6.00E-05	0.0151004
MSTRG.11229.8	MSTRG.11229	-	Chr05:29031151-29198869	4013	2.31E-05	7.46E-07	6.51E-15	0.00832785	0.0092345	4.36E-05	0.00550568	0.000760452
MSTRG.11229.9	MSTRG.11229	-	Chr05:29031151-29198869	5242	0.769299	0.70628	1.2591	2.48605	1.16346	1.48735	0.196254	0.0498778
MSTRG.1123.1	MSTRG.1123	-	Chr00:35034703-35063214	708	2.0875	3.22839	2.04848	1.77107	1.09741	4.84946	4.2235	2.87395
MSTRG.1123.2	MSTRG.1123	-	Chr00:35034703-35063214	525	2.64E-66	2.5762	1.96E-48	3.90014	0.939845	0.104396	0.0758582	1.5122
MSTRG.11230.1	MSTRG.11230	-	Chr05:29031151-29198869	312	0	1.30002	0.688514	0.6783	0	0.358453	0.815324	1.01285
MSTRG.11231.1	MSTRG.11231	-	Chr05:29031151-29198869	444	1.05839	0	0.338691	1.3622	0.574341	0.747564	1.3204	1.27986
MSTRG.11234.1	MSTRG.11234	-	Chr05:29031151-29198869	2950	1.56094	1.28495	0.747628	1.53477	1.59128	1.06937	1.92007	1.47456
MSTRG.11234.2	MSTRG.11234	-	Chr05:29031151-29198869	2528	0.567145	0.204311	0.428282	1.71E-278	0.192596	0.0669553	0.480925	0.491571
MSTRG.11234.3	MSTRG.11234	-	Chr05:29031151-29198869	1756	1.18E-39	1.34E-176	6.60E-96	1.30E-109	7.15E-05	5.52E-37	2.53E-82	1.14E-31
MSTRG.11234.4	MSTRG.11234	-	Chr05:29031151-29198869	1214	1.37751	2.54E-156	0.764439	2.18993	0.67571	0.4448	0.972024	1.15466
MSTRG.11235.1	MSTRG.11235	-	Chr05:29203343-29206663	2013	2.49319	2.20966	1.65199	1.15946	1.21931	1.72378	0.932897	2.85973
MSTRG.11235.2	MSTRG.11235	-	Chr05:29203343-29206663	1902	2.76E-05	1.03E-06	0.000761687	0.729451	0.25104	0.213121	1.42818	0.00211701
MSTRG.11235.3	MSTRG.11235	-	Chr05:29203343-29206663	1415	0.827381	2.35661	4.04E-17	0.712573	1.39E-08	0.332776	1.21407	0.130993
MSTRG.11235.4	MSTRG.11235	-	Chr05:29203343-29206663	1883	3.67E-05	0.000661996	6.68E-09	0.000352439	0.742687	0.306516	0.607272	0.257203
MSTRG.11236.1	MSTRG.11236	-	Chr05:29208746-29210965	807	2.74532	2.60437	3.24935	3.16172	2.21957	3.40557	2.91908	1.74729
MSTRG.1124.1	MSTRG.1124	-	Chr00:35034703-35063214	922	1.83867	1.11889	1.14367	2.20558	1.72069	1.32795	1.71889	1.84972
MSTRG.11240.1	MSTRG.11240	-	Chr05:29272130-29277059	1010	1.73802	2.58894	1.91783	2.75236	1.91631	1.7437	2.62729	3.46545
MSTRG.11242.2	MSTRG.11242	-	Chr05:29285548-29291472	3547	3.68353	3.9922	4.63556	2.91485	5.61146	4.9019	2.2323	4.84553
MSTRG.11245.2	MSTRG.11245	-	Chr05:29341038-29342943	836	261.619	232.555	266.741	190.769	237.997	226.41	209.858	191.666
MSTRG.11247.1	MSTRG.11247	-	Chr05:29352842-29358828	1558	0.22266	0.253337	0.223755	1.06558	0.544756	0.963054	0.431112	0.361447
MSTRG.11247.3	MSTRG.11247	-	Chr05:29352842-29358828	749	1.54068	0.61108	1.57906	1.66021	1.63708	0.941918	0.856955	1.27887
MSTRG.11247.4	MSTRG.11247	-	Chr05:29352842-29358828	769	1.67549	3.29017	1.1681	0.774341	3.13009	0.00353265	5.67341	3.9954
MSTRG.11248.1	MSTRG.11248	-	Chr05:29358829-29362225	1424	1.3179	8.77E-05	2.80662	3.60058	0.477956	1.13921	1.25483	1.08669
MSTRG.11249.1	MSTRG.11249	-	Chr05:29363197-29365942	1522	2.99E-05	3.26E-05	0.506528	3.37E-05	0.556615	3.39E-05	3.53E-05	2.98E-05
MSTRG.11251.2	MSTRG.11251	-	Chr05:29373092-29375712	2028	0.9794	5.00343	5.66127	10.1317	5.97381	1.62956	0.00048157	1.81008
MSTRG.11255.1	MSTRG.11255	-	Chr05:29518665-29522439	2757	0.529643	1.76508	0.818646	1.46095	0.603227	0.941996	0.910385	1.17165
MSTRG.11257.1	MSTRG.11257	-	Chr05:29572442-29576459	1515	3.85546	8.84891	1.69065	2.27624	1.53068	1.89563	4.60055	4.50937
MSTRG.11257.2	MSTRG.11257	-	Chr05:29572442-29576459	899	67.9306	65.9182	36.8782	28.1624	26.0737	28.2051	50.4012	48.4689
MSTRG.11258.2	MSTRG.11258	-	Chr05:29646083-29648745	2410	1.00172	1.67628	1.15582	1.23867	1.33238	1.29098	2.11575	2.06553
MSTRG.11259.1	MSTRG.11259	-	Chr05:29697652-29700091	1362	4.38E-14	9.50E-06	1.96007	4.02318	1.42479	0.12091	1.60069	0.338343
MSTRG.11259.2	MSTRG.11259	-	Chr05:29697652-29700091	1572	2.37446	2.41509	2.394	4.79494	2.43045	2.57214	2.01609	1.92981
MSTRG.11259.3	MSTRG.11259	-	Chr05:29697652-29700091	2348	1.54503	7.45E-05	1.04932	0.000490699	2.06881	1.62778	1.94828	1.26752
MSTRG.11259.4	MSTRG.11259	-	Chr05:29697652-29700091	2337	1.57894	1.63622	1.07025	3.39595	0.895707	0.0184097	0.239051	1.00858
MSTRG.11259.6	MSTRG.11259	-	Chr05:29697652-29700091	1474	7.79E-06	1.21E-07	1.1169	3.83E-20	4.45E-24	4.44E-31	4.59E-07	0.000446834
MSTRG.11259.7	MSTRG.11259	-	Chr05:29697652-29700091	1426	0.930311	0.881216	0.870567	0.749075	0.993773	1.12782	0.6242	0.96295
MSTRG.11259.8	MSTRG.11259	-	Chr05:29697652-29700091	1370	2.26786	4.12E-05	2.32102	1.75089	0.447099	0.2926	1.54328	0.531369
MSTRG.11259.9	MSTRG.11259	-	Chr05:29697652-29700091	1440	0.000538241	0.619459	0.000264749	1.09E-10	2.77E-29	4.91E-23	3.52E-06	0.280719
MSTRG.11260.1	MSTRG.11260	-	Chr05:29748769-29838274	1228	2.94106	2.38069	3.11526	1.04165	1.68782	2.7572	1.0566	1.20184
MSTRG.11260.10	MSTRG.11260	-	Chr05:29748769-29838274	2298	3.60689	2.54299	1.36185	1.16394	1.17967	1.46125	1.43848	2.01892
MSTRG.11260.12	MSTRG.11260	-	Chr05:29748769-29838274	1364	21.8051	23.9096	14.0191	7.04634	11.1589	14.529	17.4305	15.965
MSTRG.11260.14	MSTRG.11260	-	Chr05:29748769-29838274	2327	2.47791	0.00777543	4.73364	1.08119	3.47371	4.45438	2.65296	1.34315
MSTRG.11260.15	MSTRG.11260	-	Chr05:29748769-29838274	1962	23.1984	24.4162	20.455	12.3121	16.1042	24.6921	17.0453	18.7527
MSTRG.11260.16	MSTRG.11260	-	Chr05:29748769-29838274	1002	12.6308	0.613017	2.24E-35	0.299189	0.464716	9.79E-42	5.51E-28	1.18133
MSTRG.11260.2	MSTRG.11260	-	Chr05:29748769-29838274	1104	0.803395	7.75E-72	10.4226	4.39E-34	4.59675	7.42637	5.00464	0.816003
MSTRG.11260.3	MSTRG.11260	-	Chr05:29748769-29838274	2080	5.94E-51	0.858565	7.94E-49	9.82E-77	1.96E-41	0.0540096	0.287039	0.179515
MSTRG.11260.4	MSTRG.11260	-	Chr05:29748769-29838274	1621	12.1756	13.932	12.0351	1.88654	5.84615	7.8215	7.28428	6.52783
MSTRG.11260.6	MSTRG.11260	-	Chr05:29748769-29838274	1325	18.5988	23.2323	21.0498	25.7228	27.438	4.63377	26.3868	27.7671
MSTRG.11260.7	MSTRG.11260	-	Chr05:29748769-29838274	1255	0.000218877	10.1184	9.05729	1.72E-08	0.000486646	16.9681	5.71459	3.76669
MSTRG.11260.8	MSTRG.11260	-	Chr05:29748769-29838274	1390	2.94E-06	2.07E-20	1.31238	1.12E-05	0.000559536	7.409	0.000267092	0.000608111
MSTRG.11260.9	MSTRG.11260	-	Chr05:29748769-29838274	2080	5.81E-49	2.98E-111	3.33E-38	1.44E-55	1.99E-33	1.47E-90	1.34E-32	8.44E-62
MSTRG.11261.1	MSTRG.11261	-	Chr05:29748769-29838274	2189	0.414084	0.25676	0.392114	1.45506	1.6376	0.00197073	0.497435	1.1134
MSTRG.11261.2	MSTRG.11261	-	Chr05:29748769-29838274	1760	0.209215	2.36E-36	0.00364849	0.034368	0.589312	3.28501	0.621677	1.40095
MSTRG.11262.1	MSTRG.11262	-	Chr05:29748769-29838274	491	30.8342	38.9773	44.9206	40.5215	26.7919	46.6082	30.6827	47.6288
MSTRG.11267.1	MSTRG.11267	-	Chr05:29855245-29870249	1232	0.921578	0.790895	1.96437	0.000290598	0.500191	0.964388	0.855571	1.74589
MSTRG.11267.2	MSTRG.11267	-	Chr05:29855245-29870249	1210	1.93145	3.82922	3.08945	5.03263	4.52519	5.34643	6.80911	7.00478
MSTRG.11267.3	MSTRG.11267	-	Chr05:29855245-29870249	1138	0.000422303	0.031398	1.52E-05	5.26E-05	0.14954	0.00156287	0.00110537	0.356685
MSTRG.11267.6	MSTRG.11267	-	Chr05:29855245-29870249	1319	4.33987	1.75E-27	0.00109068	7.74061	1.77044	1.16E-12	1.77309	1.89979
MSTRG.11267.8	MSTRG.11267	-	Chr05:29855245-29870249	1285	2.10709	4.18442	2.00118	4.18852	3.57358	2.54474	4.34142	4.1351
MSTRG.11269.2	MSTRG.11269	-	Chr05:29893187-29899109	2412	1.43048	3.70121	0.587453	1.75924	1.80455	0.71786	2.16517	2.65306
MSTRG.1127.1	MSTRG.1127	-	Chr00:35084772-35085064	292	0	1.53157	0.816203	0.798245	1.94478	2.14753	0.484013	3.50362
MSTRG.11270.1	MSTRG.11270	-	Chr05:29909596-29912737	1944	4.17E-05	1.59433	0.000184454	3.50E-05	0.269742	0.000146425	0.000177233	0.906103
MSTRG.11270.3	MSTRG.11270	-	Chr05:29909596-29912737	1976	0.788187	1.21437	2.20199	0.351422	1.01864	2.0649	0.714827	1.68314
MSTRG.11272.1	MSTRG.11272	-	Chr05:29920175-29925040	1375	0.626453	1.36096	3.37158	1.85738	2.02224	1.38686	0.762531	1.0303
MSTRG.11272.2	MSTRG.11272	-	Chr05:29920175-29925040	1118	1.27038	0.000162777	1.96E-05	0.618085	4.98E-05	0.961774	0.372882	0.284477
MSTRG.11273.1	MSTRG.11273	-	Chr05:29920175-29925040	1210	2.52875	3.38712	3.77392	4.65744	3.37211	2.94311	2.5123	2.63257
MSTRG.11273.2	MSTRG.11273	-	Chr05:29920175-29925040	1249	1.42589	0.898964	1.3055	1.40149	1.3591	1.04314	1.29188	1.05381
MSTRG.11274.1	MSTRG.11274	-	Chr05:29920175-29925040	366	1.53338	1.84634	0.48402	3.3777	2.14779	0.767582	1.30508	2.15822
MSTRG.11276.1	MSTRG.11276	-	Chr05:29953759-29957273	720	2.13E-07	1.26E-07	0.555641	0.364614	0.206791	9.24E-08	0.680285	0.0653864
MSTRG.11279.2	MSTRG.11279	-	Chr05:29988726-29995686	2088	41.4415	44.0364	51.763	36.1509	45.3063	41.6589	45.4783	41.3904
MSTRG.11279.3	MSTRG.11279	-	Chr05:29988726-29995686	2064	17.9209	19.014	18.3457	15.2279	12.1368	17.0646	12.7785	15.2153
MSTRG.1128.1	MSTRG.1128	-	Chr00:35165962-35167603	229	7.13559	13.9447	13.7152	7.20567	11.7192	15.2128	19.1644	7.81788
MSTRG.1128.2	MSTRG.1128	-	Chr00:35165962-35167603	221	5.90337	0	2.31E-06	0	4.05E-06	1.34105	5.54E-06	2.35E-07
MSTRG.11282.1	MSTRG.11282	-	Chr05:30028287-30030606	1266	5.59667	2.08398	6.00387	3.82458	4.20144	2.97914	5.44389	3.89794
MSTRG.11282.2	MSTRG.11282	-	Chr05:30028287-30030606	1225	3.55994	6.67584	4.89632	8.06343	7.39223	6.72642	2.14147	4.05789
MSTRG.11282.3	MSTRG.11282	-	Chr05:30028287-30030606	1304	0.000143219	0.000125112	0.000132079	0.000146179	1.24211	0.000100539	6.99E-05	0.394965
MSTRG.11283.1	MSTRG.11283	-	Chr05:30031295-30035573	2567	0.00198026	3.17E-26	2.67E-06	1.41E-05	0.00447579	0.00103987	5.61E-06	1.03857
MSTRG.11283.3	MSTRG.11283	-	Chr05:30031295-30035573	2558	0.639442	1.91E-15	1.47552	4.98707	2.31077	3.67572	3.28279	0.905765
MSTRG.11283.4	MSTRG.11283	-	Chr05:30031295-30035573	2494	2.76E-09	4.48832	2.10E-07	0.000648075	0.0779412	0.282112	0.733509	0.397444
MSTRG.11283.5	MSTRG.11283	-	Chr05:30031295-30035573	2552	2.35659	1.37E-25	0.790713	0.504994	0.646838	6.24E-11	0.0129374	0.914716
MSTRG.11283.6	MSTRG.11283	-	Chr05:30031295-30035573	2471	2.27E-09	7.42E-09	5.57E-07	1.01401	0.489978	4.18E-10	1.11052	0.919513
MSTRG.11283.7	MSTRG.11283	-	Chr05:30031295-30035573	2474	9.27E-12	3.39E-08	1.88E-12	0.019214	1.04E-06	0.816855	0.0647109	0.314233
MSTRG.11283.8	MSTRG.11283	-	Chr05:30031295-30035573	2531	2.73361	1.09E-07	0.000133523	3.39422	2.5973	2.10809	1.72236	1.50415
MSTRG.11283.9	MSTRG.11283	-	Chr05:30031295-30035573	2378	4.94E-06	0.00575767	1.9864	3.00E-30	0.406299	1.54E-08	1.69463	0.750961
MSTRG.11285.1	MSTRG.11285	-	Chr05:30041923-30043687	200	67.6268	66.7774	54.411	47.1098	48.424	52.8629	58.6664	55.9515
MSTRG.11286.2	MSTRG.11286	-	Chr05:30053090-30057462	1401	1.37E-06	2.00E-06	0.519561	1.18923	0.628893	0.79196	0.500401	0.321577
MSTRG.11289.2	MSTRG.11289	-	Chr05:30062643-30065110	876	0.390526	2.07571	2.36279	2.60472	1.68711	1.54338	0.996988	0.680422
MSTRG.11289.3	MSTRG.11289	-	Chr05:30062643-30065110	1073	1.34346	1.7522	1.89E-06	0.879579	0.370486	1.03943	2.54112	0.949104
MSTRG.11290.2	MSTRG.11290	-	Chr05:30067319-30070915	1950	0.771861	1.38E-05	1.3674	0.000196102	0.938751	1.45495	0.600178	1.38245
MSTRG.11293.1	MSTRG.11293	-	Chr05:30087354-30087566	212	0	2.62541	0	0	0	0	0	2.15322
MSTRG.11294.1	MSTRG.11294	-	Chr05:30089605-30093365	1808	15.0459	12.7988	14.0477	13.2249	15.7388	16.9546	12.9255	11.2101
MSTRG.11296.1	MSTRG.11296	-	Chr05:30096653-30096939	286	2.84066	5.66307	12.0999	3.37185	2.29269	3.18023	3.37643	3.75243
MSTRG.11297.2	MSTRG.11297	-	Chr05:30097579-30101429	1189	2.31527	2.3231	0.000323371	2.93868	1.39246	0.00215042	0.561544	5.13224
MSTRG.11298.1	MSTRG.11298	-	Chr05:30107263-30110399	3052	1.94536	1.59344	3.11792	5.61995	3.77749	3.96933	2.71074	3.30443
MSTRG.11298.2	MSTRG.11298	-	Chr05:30107263-30110399	1763	1.45173	0.64436	1.83	1.19498	2.64816	2.52875	2.12843	1.66155
MSTRG.113.2	MSTRG.113	-	Chr00:1737245-1740577	302	0	0	0	0	0	0	0	0.234161
MSTRG.1130.1	MSTRG.1130	-	Chr00:35181199-35187068	2072	96.8723	122.382	93.3058	82.5693	90.6253	106.314	114.095	110.301
MSTRG.11304.1	MSTRG.11304	-	Chr05:30158436-30158813	377	1.92281	1.30755	1.82561	0.911467	0.893878	1.93726	0.491048	0.300526
MSTRG.11305.1	MSTRG.11305	-	Chr05:30192260-30194398	1264	0.58124	0.670266	7.29E-07	0.333044	0.289773	0.324447	0.84551	1.21936
MSTRG.11308.1	MSTRG.11308	-	Chr05:30221041-30224792	1699	13.9725	14.2619	19.0512	17.876	18.273	17.3923	16.1162	15.8377
MSTRG.1131.1	MSTRG.1131	-	Chr00:35240963-35253042	4494	1.78987	2.39145	1.83557	0.831893	1.87597	1.59311	1.82556	0.407007
MSTRG.1131.2	MSTRG.1131	-	Chr00:35240963-35253042	4416	2.37E-10	2.61527	7.98E-07	6.62E-08	1.0446	0.00273771	1.90562	0.295884
MSTRG.1131.4	MSTRG.1131	-	Chr00:35240963-35253042	4410	0.345467	1.19024	4.04795	5.9786	2.41389	5.3919	3.06553	4.82644
MSTRG.1131.5	MSTRG.1131	-	Chr00:35240963-35253042	3883	2.45323	1.91181	2.06507	3.5002	3.15208	0.882215	4.52028	3.10904
MSTRG.1131.6	MSTRG.1131	-	Chr00:35240963-35253042	2955	1.27634	3.1534	1.36973	1.78171	1.23546	2.11402	1.2947	1.64448
MSTRG.1131.7	MSTRG.1131	-	Chr00:35240963-35253042	4366	2.91167	0.00980887	2.16E-15	3.26E-14	0.149421	1.39E-07	0.862972	0.774646
MSTRG.1131.8	MSTRG.1131	-	Chr00:35240963-35253042	4372	1.75345	1.64E-14	0.00345048	0.0135439	1.20632	0.00549781	0.399525	1.51519
MSTRG.11311.1	MSTRG.11311	-	Chr05:30239994-30241347	957	3.99885	14.705	1.48947	2.42632	3.93206	5.26246	6.08729	7.23181
MSTRG.11311.3	MSTRG.11311	-	Chr05:30239994-30241347	646	0.873937	5.5821	2.41368	4.14933	1.5086	0.769681	1.05886	0.816991
MSTRG.11312.1	MSTRG.11312	-	Chr05:30244577-30258745	7272	2.86E-05	0.901872	0.00166068	5.77E-06	0.269933	0.221593	1.58025	0.00520066
MSTRG.11312.2	MSTRG.11312	-	Chr05:30244577-30258745	7749	7.80E-08	1.24E-12	1.37E-18	5.31E-18	7.93E-05	1.01E-16	2.08E-07	1.10E-21
MSTRG.11312.3	MSTRG.11312	-	Chr05:30244577-30258745	7253	3.75447	5.45175	2.69867	2.3305	4.09089	4.46259	3.02397	4.36111
MSTRG.11312.4	MSTRG.11312	-	Chr05:30244577-30258745	7292	9.49E-06	0.000932537	1.17E-05	0.000160305	0.000766286	0.000545474	1.28E-05	0.406421
MSTRG.11312.5	MSTRG.11312	-	Chr05:30244577-30258745	7227	4.93E-08	0.687807	0.294066	0.375359	8.53E-21	0.365551	1.02311	0.191637
MSTRG.11312.6	MSTRG.11312	-	Chr05:30244577-30258745	7012	3.40234	2.19697	2.28844	5.26286	1.34578	1.78048	0.917391	2.39478
MSTRG.11312.7	MSTRG.11312	-	Chr05:30244577-30258745	7606	1.29478	0.176345	1.65E-09	3.24E-13	1.04E-17	0.161021	0.25285	8.59E-22
MSTRG.11312.9	MSTRG.11312	-	Chr05:30244577-30258745	4609	3.63176	3.16142	2.24006	4.57547	3.15331	3.23836	3.57062	4.51884
MSTRG.11314.2	MSTRG.11314	-	Chr05:30263156-30267636	2768	0.269116	0.949803	2.22E-05	2.13E-05	0.669905	0.180376	0.539106	0.214524
MSTRG.11316.1	MSTRG.11316	-	Chr05:30278512-30283608	1129	4.8165	2.92078	3.59659	2.41091	2.09001	3.06359	3.60671	3.25263
MSTRG.11316.2	MSTRG.11316	-	Chr05:30278512-30283608	3200	1.59E-05	1.87E-05	0.30362	1.16E-05	0.0702026	4.07E-05	0.263715	7.72E-05
MSTRG.1132.2	MSTRG.1132	-	Chr00:35255513-35260173	2565	4.04175	4.84454	3.02275	2.86494	3.51456	2.8561	4.89009	3.63354
MSTRG.1132.3	MSTRG.1132	-	Chr00:35255513-35260173	3864	2.35154	2.88753	2.40077	2.82	1.97687	2.00333	2.71687	2.37935
MSTRG.11320.1	MSTRG.11320	-	Chr05:30325374-30327585	798	4.08458	1.42624	3.88696	3.17041	3.77641	4.81228	5.50909	6.25909
MSTRG.11321.1	MSTRG.11321	-	Chr05:30329493-30405028	8455	3.35E-05	5.87E-10	0.000659398	0.105795	0.945142	1.0348	0.00900187	0.259764
MSTRG.11321.11	MSTRG.11321	-	Chr05:30329493-30405028	1285	4.31E-14	1.38E-204	0.325038	1.74E-93	5.83E-46	0.156565	0.790477	0.100516
MSTRG.11321.13	MSTRG.11321	-	Chr05:30329493-30405028	6221	6.32E-11	2.19E-30	1.47E-23	7.78E-19	2.28E-14	3.03E-53	1.61E-15	1.68E-17
MSTRG.11321.15	MSTRG.11321	-	Chr05:30329493-30405028	5734	0.195993	3.49E-38	0.171173	2.23E-21	0.0618875	0.0968388	0.388813	0.144658
MSTRG.11321.17	MSTRG.11321	-	Chr05:30329493-30405028	2694	6.43418	6.14875	8.33E-05	0.0014442	3.54619	3.36355	3.3873	3.74261
MSTRG.11321.19	MSTRG.11321	-	Chr05:30329493-30405028	2561	1.58512	3.01274	3.53988	5.7708	2.10878	2.02775	5.52677	4.0958
MSTRG.11321.2	MSTRG.11321	-	Chr05:30329493-30405028	3112	6.93E-06	0.00566432	3.07E-16	8.00E-15	0.38191	0.252423	8.51E-15	0.00135005
MSTRG.11321.3	MSTRG.11321	-	Chr05:30329493-30405028	2856	1.28E-05	1.12662	1.89E-14	7.72E-18	0.112922	4.10E-08	1.04E-10	0.824026
MSTRG.11321.4	MSTRG.11321	-	Chr05:30329493-30405028	4042	2.04659	1.56798	3.82147	1.92646	3.69664	3.34168	3.04064	1.35923
MSTRG.11321.5	MSTRG.11321	-	Chr05:30329493-30405028	7354	1.17508	0.234525	1.40486	1.02202	0.863784	1.17284	1.04795	0.692852
MSTRG.11321.6	MSTRG.11321	-	Chr05:30329493-30405028	8221	0.647305	3.15419	6.46E-05	1.23525	1.16315	0.250012	2.35824	1.10024
MSTRG.11321.7	MSTRG.11321	-	Chr05:30329493-30405028	8411	1.31444	0.676149	1.73323	1.54329	0.949815	1.05513	0.44299	2.23338
MSTRG.11321.8	MSTRG.11321	-	Chr05:30329493-30405028	2910	7.17E-06	5.31E-08	0.462957	1.39367	0.331651	1.70E-14	0.464045	0.476663
MSTRG.11321.9	MSTRG.11321	-	Chr05:30329493-30405028	3777	0.280375	0.587872	1.16E-19	1.65E-21	0.00167901	0.247767	0.665359	0.624108
MSTRG.11322.2	MSTRG.11322	-	Chr05:30329493-30405028	955	6.63813	4.26901	2.76794	2.32645	3.40603	1.98363	4.23425	3.67111
MSTRG.11322.3	MSTRG.11322	-	Chr05:30329493-30405028	1316	2.93E-28	1.7847	0.679716	1.39E-45	0.197603	1.27522	6.51E-28	0.972862
MSTRG.11322.5	MSTRG.11322	-	Chr05:30329493-30405028	1278	0.750636	3.15522	0.192301	0.540781	0.122119	0.136374	0.971283	0.638006
MSTRG.11326.2	MSTRG.11326	-	Chr05:30405071-30407572	1807	1.0293	1.06946	1.91254	1.63336	1.3236	2.0816	0.827713	1.79256
MSTRG.11327.1	MSTRG.11327	-	Chr05:30414902-30420291	2156	0.386673	0.461553	0.345754	0.828934	0.261098	0.23151	0.322846	0.92901
[truncated: 99,427 more rows]
