# Supplementary material for: Genetic mechanisms in the repression of flowering by gibberellins in apple (Malus x domestica Borkh.)
Source: BMC Genomics. 2019 Oct 16;20:747. doi: 10.1186/s12864-019-6090-6 (PMC6796362; doi:10.1186/s12864-019-6090-6)
Supplement: Supplementary file 4 — Additional file 4. Estimated expression of loci identified in this study. [file 12864_2019_6090_MOESM4_ESM.txt]

tracking_id	gene_id	locus	GA1DAT_FPKM	C1DAT_FPKM	GA2DAT_FPKM	C2DAT_FPKM	GA5DAT_FPKM	C5DAT_FPKM	GA15DAT_FPKM	C15DAT_FPKM
MSTRG.1	MD00G1000200	Chr00:37874-46922	5.35312	3.88489	6.57814	4.64783	5.8919	6.15306	4.68114	4.25595
MSTRG.10	-	Chr00:282365-284163	1.89099	2.17291	1.02122	0.828055	2.09839	1.59169	3.16254	1.8263
MSTRG.100	MD00G1012600	Chr00:1574428-1580993	4.28625	4.00391	4.16646	2.81663	2.98216	3.35484	2.71661	3.44019
MSTRG.1000	-	Chr00:30833121-30833327	0	0	0	3.24324	1.24357	0	2.57841	2.54902
MSTRG.10000	MD04G1247900	Chr04:32262226-32265813	0	0	0.178547	0	0.123595	0	0	0.22524
MSTRG.10001	MD04G1248000,MD04G1248100,MD04G1248200	Chr04:32267354-32270501	4.18654	4.17419	3.16231	3.04155	5.04167	4.12542	6.6184	6.91463
MSTRG.10002	MD04G1248300	Chr04:32270766-32278446	23.5804	24.5302	26.5138	28.1233	26.0217	26.2961	24.3497	24.7003
MSTRG.10003	MD04G1248400	Chr04:32279689-32283689	17.2742	16.2711	14.9893	8.27966	12.3443	13.3968	10.4441	12.2668
MSTRG.10004	MD05G1000300	Chr05:84183-91333	16.2375	18.1359	11.9969	14.8984	16.6439	15.0152	20.6823	20.0646
MSTRG.10005	MD05G1000500	Chr05:105875-109341	201.269	223.953	140.632	92.5063	109.34	123.337	179.988	165.034
MSTRG.10006	MD05G1000700	Chr05:184157-189659	48.5636	44.3708	49.6482	41.345	39.2955	38.8816	45.2432	37.6614
MSTRG.10007	MD05G1000800	Chr05:226273-228186	18.2055	22.0072	16.6471	19.5649	17.1653	16.4959	19.8009	18.8744
MSTRG.10008	MD05G1000900	Chr05:293867-298577	0.920184	1.19466	0.408428	2.08965	0.677285	0.413699	0.381322	0.437823
MSTRG.10009	MD05G1001000	Chr05:376250-381204	9.60439	8.12372	7.85828	7.92569	8.00843	7.18357	8.16931	9.12911
MSTRG.1001	MD00G1141200	Chr00:30846678-30853443	0.0844595	0.0807907	0.332083	0.0847598	0.205985	0.0842262	0	0.0257308
MSTRG.10010	MD05G1001100	Chr05:376250-381204	10.5527	10.9598	6.77329	6.51279	6.60343	7.55297	10.3842	8.38282
MSTRG.10011	MD05G1001200	Chr05:381211-383722	1.936	2.25352	2.38202	1.6691	2.09523	2.05451	2.90512	2.27495
MSTRG.10012	MD05G1001300	Chr05:381211-383722	11.003	9.15641	6.98781	7.61494	11.2087	8.01449	9.74331	11.7509
MSTRG.10013	MD05G1001600	Chr05:811375-822161	40.0047	41.3196	35.3956	32.7313	39.7927	38.6102	39.0726	38.2773
MSTRG.10014	MD05G1001800	Chr05:869306-874614	6.17838	6.67198	5.33611	6.39294	6.16913	6.02986	7.30121	7.02382
MSTRG.10015	-	Chr05:949445-950065	0.830617	0.781176	0.605703	0.614002	0.955309	0.68395	1.30003	0.526942
MSTRG.10016	MD05G1002100	Chr05:950926-953253	0.823904	0.915237	0.722407	1.80291	0.918416	0.543157	0.968152	1.07614
MSTRG.10017	MD05G1002200	Chr05:953512-955380	1.49707	1.06131	1.73047	2.2928	1.36175	1.02916	1.3445	1.43581
MSTRG.10018	-	Chr05:1021982-1022856	1.17265	0.247692	0.892876	0.259756	0.175878	0.630199	0.216716	0.359908
MSTRG.10019	MD05G1002500	Chr05:1031371-1035418	5.78252	5.83324	3.63666	3.68259	4.01268	4.16795	5.68987	5.83003
MSTRG.1002	-	Chr00:30846678-30853443	2.37853	1.74309	0	0	0.612954	3.79636	0	0.70027
MSTRG.10020	MD05G1002600	Chr05:1038085-1041729	10.1365	10.2127	8.62599	8.14467	7.65403	8.93813	10.1663	10.5884
MSTRG.10021	MD05G1002800	Chr05:1050156-1068474	9.42761	9.42449	7.47299	7.99463	7.83397	7.55455	9.55498	9.73749
MSTRG.10022	-	Chr05:1050156-1068474	0.30856	1.46162	0.452144	0.766239	0.191893	0.230013	0.93643	0.377045
MSTRG.10023	MD05G1002900	Chr05:1070693-1072199	5.7474	5.31613	8.91965	8.09512	10.8763	8.18551	5.15587	7.30765
MSTRG.10024	-	Chr05:1100836-1101226	0	0.817807	0	0.427668	0.478155	0.238598	0.917723	0.869862
MSTRG.10025	MD05G1003200	Chr05:1104593-1106974	18.6012	25.8731	15.532	16.7923	17.2654	20.474	26.0128	23.8626
MSTRG.10026	MD05G1003400	Chr05:1108785-1112421	25.9108	26.72	25.376	35.7635	31.8154	27.9042	33.5578	29.2852
MSTRG.10027	MD05G1003500	Chr05:1179442-1187642	38.8505	45.0433	34.5838	40.791	40.5861	37.8713	51.4179	46.0052
MSTRG.10028	MD05G1003600	Chr05:1233081-1235337	0	0	0	0	0	0	0	0
MSTRG.10029	MD05G1003800	Chr05:1245001-1254033	28.3176	30.2486	35.5409	31.6961	35.3612	34.692	30.4988	32.9974
MSTRG.1003	-	Chr00:30846678-30853443	0.635415	0.564644	0.595361	0	0.60279	1.5435	0.324252	0.566547
MSTRG.10030	MD05G1003900	Chr05:1254046-1255608	1.8454	0.367229	0.5553	1.32038	0.6306	0.836736	0.46294	0.977336
MSTRG.10031	MD05G1004000	Chr05:1255770-1258057	5.04433	4.36662	3.60754	3.84476	4.69464	5.72697	7.01142	6.0368
MSTRG.10032	MD05G1004100	Chr05:1266500-1278770	2.05512	2.86849	2.18067	2.71231	2.75273	2.97555	3.01963	2.94419
MSTRG.10033	MD05G1004200	Chr05:1266500-1278770	21.583	28.3258	19.6508	23.9324	25.8923	24.9899	29.875	31.7023
MSTRG.10034	MD05G1004400	Chr05:1310983-1330148	29.7814	26.4633	17.5616	17.1279	16.9308	16.8716	23.0533	20.7377
MSTRG.10035	MD05G1004800	Chr05:1350129-1350561	2.44921	0	0.753337	1.47882	0.898182	1.18933	3.03411	3.44005
MSTRG.10036	MD05G1004900	Chr05:1368511-1376457	10.5878	10.3632	11.7133	17.0427	13.0108	13.9497	12.8216	13.9728
MSTRG.10037	MD05G1005000	Chr05:1377228-1378693	0.770687	0.719974	0.248699	1.00562	0.214663	0.680727	1.12652	1.16397
MSTRG.10038	-	Chr05:1378881-1380959	0.282643	0.271774	0.232296	0.0950739	0.440192	0.316563	0.547828	0.451513
MSTRG.10039	MD05G1005100	Chr05:1380968-1381076	0	0	0	0	0	0	0	0
MSTRG.1004	MD00G1141700	Chr00:30873376-30876638	22.3702	17.5703	25.2134	19.3301	24.0132	26.4963	18.8084	17.3951
MSTRG.10040	MD05G1005200	Chr05:1385190-1389768	15.0173	18.3651	12.2865	21.0937	18.6556	18.0434	24.7168	25.5881
MSTRG.10041	MD05G1005300	Chr05:1418057-1420779	4.48807	5.13774	5.60373	7.34777	5.20968	5.44302	7.39095	6.95418
MSTRG.10042	MD05G1005800	Chr05:1472489-1475390	37.4727	38.9167	29.4222	27.3973	32.0439	33.5272	40.4833	38.2826
MSTRG.10043	MD05G1005900	Chr05:1483426-1485598	12.7725	13.7733	10.6833	11.9486	11.138	11.6471	10.2609	11.1637
MSTRG.10044	MD05G1006000	Chr05:1485894-1487388	2.93183	3.5456	5.41759	5.74732	5.58125	4.43105	5.00278	4.31832
MSTRG.10045	MD05G1006100	Chr05:1519652-1522571	17.6481	17.7032	38.3844	49.4358	35.7357	33.9556	21.8521	22.7552
MSTRG.10046	MD05G1006200	Chr05:1523040-1523717	5.26868	5.15543	6.4469	4.27649	7.21433	5.81281	6.512	6.13841
MSTRG.10047	MD05G1006300	Chr05:1534584-1541302	4.37887	3.43627	4.89355	4.06707	4.26275	4.94656	3.9397	4.35683
MSTRG.10048	MD05G1006400	Chr05:1541524-1547329	0.343455	0.358694	0.424115	0.463391	0.580022	0.30985	0.290205	0.209962
MSTRG.10049	-	Chr05:1633602-1633912	0	0	0	0	0	0	0.414196	1.21099
MSTRG.1005	-	Chr00:30974229-30974492	0	0	0	2.14696	1.16061	1.77687	0.637826	0
MSTRG.10050	MD05G1006600	Chr05:1634291-1635259	0.343521	0.109078	0	0.114406	0	0	0.175842	0.449043
MSTRG.10051	MD05G1006700	Chr05:1636231-1636946	0.90818	1.55934	0.831624	0.812615	0.994571	3.94322	3.30015	2.23148
MSTRG.10052	MD05G1006800	Chr05:1649926-1653428	1.97596	2.13541	3.46976	4.54846	2.66857	2.71541	1.40379	1.2016
MSTRG.10053	MD05G1006900	Chr05:1656575-1658341	0.83334	0.776306	2.1996	1.2012	1.72848	1.26111	1.4803	0.967093
MSTRG.10054	MD05G1007100	Chr05:1694313-1695440	0	0	2.09837	1.02166	0.50541	1.09297	0.798728	1.67446
MSTRG.10055	MD05G1007200	Chr05:1708739-1709387	0.779592	0.367233	0.948557	0.384901	0.206652	0.206042	0.32302	0.37059
MSTRG.10056	-	Chr05:1719545-1719769	0	0	2.20075	0	2.0842	3.426	1.39036	3.35918
MSTRG.10057	-	Chr05:1750047-1750266	0	0	0	2.24548	0	0	3.03035	2.42955
MSTRG.10058	-	Chr05:1751733-1752083	0.562945	0	0.530729	0.527653	0	0	0.888423	0.991158
MSTRG.10059	-	Chr05:1753062-1753296	0	0	0	0	0	1.66879	0	1.08412
MSTRG.1006	MD00G1142200	Chr00:30979549-30983032	3.47725	4.54719	5.03391	3.94466	5.18031	4.58605	4.49193	4.33013
MSTRG.10060	MD05G1007500	Chr05:1785342-1788327	7.00819	5.96116	6.71066	4.53571	9.27318	7.57987	6.64117	6.15803
MSTRG.10061	MD05G1007700	Chr05:1791878-1793725	24.1902	24.8087	24.4317	22.0979	25.7208	26.4198	25.7793	27.1689
MSTRG.10062	MD05G1008000,MD05G1008100	Chr05:1819253-1830130	7.69262	8.42744	5.93794	10.3945	7.78312	9.48003	11.1618	9.85629
MSTRG.10063	-	Chr05:1830830-1831415	0.226157	0.21216	0.6586	0	0.0641081	0.126042	0	0.203043
MSTRG.10064	-	Chr05:1841537-1842095	1.69995	0.454605	0.470783	0.23814	0.70422	0.120179	0.554449	0.0740923
MSTRG.10065	MD05G1008600	Chr05:1849688-1860250	42.2274	43.1593	47.2441	36.6074	38.2574	40.7426	34.5609	33.5074
MSTRG.10066	MD05G1008700	Chr05:1873350-1875933	16.5418	15.202	16.3443	9.29003	9.41705	11.7501	10.3595	8.36314
MSTRG.10067	-	Chr05:1877715-1879387	15.5481	31.9786	23.4185	37.3662	24.1736	26.7189	26.841	25.9587
MSTRG.10068	MD05G1008800	Chr05:1882551-1886211	22.6767	19.7269	19.3962	22.9798	22.7909	26.1035	25.1937	24.2958
MSTRG.10069	-	Chr05:1925439-1925842	2.10708	1.15529	0.402165	1.61143	2.45016	1.74634	0.452613	0.258415
MSTRG.1007	-	Chr00:30990059-30990263	0	0	0	0	0	0	0	0.904849
MSTRG.10070	-	Chr05:1929816-1930024	0	0	10.5727	0	0	0	0	0
MSTRG.10071	MD05G1009200	Chr05:1984547-1988691	5.54843	6.44826	6.22732	6.61817	7.0619	6.92889	6.88357	6.28045
MSTRG.10072	-	Chr05:1984547-1988691	2.9726	2.12581	3.36732	3.57818	4.14011	3.57512	3.87258	4.73305
MSTRG.10073	MD05G1009600	Chr05:1998043-2032392	8.64032	8.6697	8.16896	7.17436	6.95943	6.59801	7.22407	6.89211
MSTRG.10074	MD05G1010000	Chr05:2042010-2048552	0.27953	0.492801	0.689245	0.376136	0.611188	0.340849	0.603965	0.587784
MSTRG.10075	MD05G1010200,MD05G1010300	Chr05:2087275-2098227	0.288134	0.1825	0.270975	2.20687	0.364396	0.655018	1.2127	1.10769
MSTRG.10076	MD05G1010400	Chr05:2128245-2132253	23.4214	24.8545	11.3419	13.3324	17.1438	15.9822	18.5304	17.0416
MSTRG.10077	MD05G1010600	Chr05:2132786-2136605	1.3812	0.547314	1.11527	0.344965	0.293897	0.119815	0.398831	0.0496152
MSTRG.10078	MD05G1010700	Chr05:2143204-2145635	14.8544	16.6345	12.3545	9.86742	11.8378	11.4823	12.7762	11.0128
MSTRG.10079	MD05G1010800	Chr05:2145692-2148127	24.5848	19.7796	34.3085	30.5418	30.5724	34.4843	23.9925	20.4675
MSTRG.1008	MD00G1142400	Chr00:30993017-30995818	1.78745	1.05067	2.56711	1.38798	1.74595	2.62751	1.58888	2.15919
MSTRG.10080	MD05G1010900	Chr05:2148540-2152562	23.8006	24.6955	24.0868	18.7711	22.4939	22.5167	20.5011	19.8221
MSTRG.10081	-	Chr05:2152631-2152831	6.14789	27.4966	9.57453	23.9942	7.4329	26.9389	12.9011	17.6595
MSTRG.10082	-	Chr05:2153171-2153453	7.91228	1.68129	1.79921	1.75133	1.60675	2.83332	3.05252	2.35158
MSTRG.10083	MD05G1011000	Chr05:2178022-2179015	34.389	50.6422	35.0291	45.9097	42.261	36.7138	35.8195	32.8087
MSTRG.10084	-	Chr05:2205974-2206175	0	0	4.59393	7.70845	0	1.7342	0	0
MSTRG.10085	-	Chr05:2208610-2208898	0	0	0	0	1.51341	1.33318	0	0.776696
MSTRG.10086	-	Chr05:2209419-2209630	4.05094	0	0	0	0	3.10415	1.9402	2.64081
MSTRG.10087	-	Chr05:2340178-2340523	0	0	0	0	0.161811	0.300522	0.97037	1.57035
MSTRG.10088	-	Chr05:2340906-2341202	0	0.739444	0	0	0.234893	0	1.74449	0
MSTRG.10089	MD05G1011200	Chr05:2342369-2346073	26.8977	28.0416	32.3862	52.1643	40.8479	35.0961	37.698	38.318
MSTRG.1009	MD00G1142500	Chr00:31000006-31007375	1.91096	2.4306	2.84761	3.7538	3.28153	1.56261	2.55449	1.93262
MSTRG.10090	MD05G1011300	Chr05:2346388-2353465	6.70942	6.4966	8.16737	6.31819	7.27683	7.23259	6.31678	5.97535
MSTRG.10091	MD05G1011400	Chr05:2355496-2359780	17.3171	15.9245	20.1147	21.1722	17.1099	16.9315	15.6238	16.14
MSTRG.10092	MD05G1011500	Chr05:2374877-2375908	0.321981	0	0.157176	0.159756	0.0628261	0.15996	0	0.0482934
MSTRG.10093	MD05G1011800	Chr05:2386046-2391230	20.7772	18.3741	24.9968	22.802	24.8973	24.9208	22.1708	21.0364
MSTRG.10094	MD05G1011900	Chr05:2393617-2395168	17.094	16.8803	15.399	8.37785	12.0189	13.2088	14.1437	10.9512
MSTRG.10095	MD05G1012000	Chr05:2395994-2405466	16.5827	16.0011	16.0611	18.008	17.8032	16.2864	19.6214	18.6364
MSTRG.10096	MD05G1012200	Chr05:2448221-2451303	0.367541	0.175606	0.631821	0.0921108	0.29551	0.412195	0.306312	0.0559015
MSTRG.10097	MD05G1012400	Chr05:2487155-2488820	2.11109	1.73672	1.24776	1.03271	1.06043	1.28085	1.48921	1.73259
MSTRG.10098	MD05G1012500	Chr05:2489132-2491368	6.46933	9.34387	6.72696	4.70477	5.25101	5.89923	5.05156	5.64619
MSTRG.10099	-	Chr05:2489132-2491368	0	0.914918	3.94797	1.38E-06	1.76274	1.62429	2.37596	1.13484
MSTRG.101	MD00G1012800,MD00G1012900,MD00G1013000,MD00G1013300	Chr00:1583300-1679036	6.89892	5.56969	4.30723	11.4085	7.58983	6.25008	9.11786	12.4508
MSTRG.1010	MD00G1142600	Chr00:31011558-31014477	20.1313	24.0756	22.6622	16.5754	14.7347	16.0866	13.3157	12.8382
MSTRG.10100	MD05G1012600	Chr05:2491756-2496333	10.5083	10.0166	9.30673	9.97378	10.1517	10.7383	9.79159	11.3241
MSTRG.10101	MD05G1013100	Chr05:2559276-2571412	21.5016	22.7659	24.3433	28.148	23.7933	24.0692	22.654	24.4491
MSTRG.10102	MD05G1013200	Chr05:2559276-2571412	0.611177	0.365802	1.20239	1.30492	1.03386	1.14139	1.23408	1.42185
MSTRG.10103	MD05G1013300	Chr05:2572919-2577596	8.10982	7.34012	6.7224	6.28362	7.85961	9.14041	8.76595	9.25932
MSTRG.10104	MD05G1013400,MD05G1014600	Chr05:2578588-2722112	20.0886	15.0769	17.7163	3.00188	8.67342	12.0927	16.9232	19.5187
MSTRG.10105	MD05G1013500	Chr05:2578588-2722112	0	0	0	0	0	0	0	0
MSTRG.10106	MD05G1013600	Chr05:2578588-2722112	0.292508	0.490424	0.143908	0.36755	0.240321	0.314628	0.346665	0.369292
MSTRG.10107	MD05G1013700,MD05G1013800	Chr05:2578588-2722112	3.46881	2.32298	3.04056	2.30429	2.23885	2.32961	3.78288	2.98123
MSTRG.10108	MD05G1013900	Chr05:2578588-2722112	0	0	0	0	0	0	0	0
MSTRG.10109	MD05G1014000	Chr05:2578588-2722112	0	0	0	0	0	0	0	0
MSTRG.1011	-	Chr00:31064089-31064377	0	3.17628	0	0	2.78137	0.895304	1.98087	0.53563
MSTRG.10110	MD05G1014100	Chr05:2578588-2722112	0	0	0	0	0	0	0	0
MSTRG.10111	MD05G1014200	Chr05:2578588-2722112	0.266931	0	0.258187	0.260847	0	0.131945	0.152077	0.0812524
MSTRG.10112	MD05G1014300,MD05G1014400	Chr05:2578588-2722112	18.2216	17.1805	14.2433	14.9069	19.0476	17.7237	20.3735	19.1819
MSTRG.10113	MD05G1014500	Chr05:2578588-2722112	0	0	0	0	0	0	0	0
MSTRG.10114	MD05G1014700	Chr05:2726667-2730817	9.76313	7.29717	8.20371	9.67554	7.8757	8.28073	8.62345	8.60904
MSTRG.10115	MD05G1015000	Chr05:2784811-2785119	0	2.68111	2.13226	0	23.9788	0.752426	0	0
MSTRG.10116	MD05G1015200	Chr05:2786644-2790918	5.26976	6.07858	11.3957	9.57725	9.87067	11.7088	7.29709	8.07168
MSTRG.10117	MD05G1015400,MD05G1015500	Chr05:2802566-2805776	3.84154	3.59835	4.41915	5.40801	5.42292	6.4613	3.02083	3.21587
MSTRG.10118	MD05G1015600	Chr05:2816719-2829059	0.224443	0.842506	0	2.28361	1.86688	1.38988	1.45861	2.20789
MSTRG.10119	MD05G1015700	Chr05:2851970-2852182	0	2.62541	3.08211	2.70089	14.7739	1.28376	2.05179	0.951018
MSTRG.1012	MD00G1143000	Chr00:31089392-31090776	75.3198	73.3403	70.2692	40.8124	54.6961	49.3349	48.9234	52.0284
MSTRG.10120	-	Chr05:2854447-2854992	0	0.941568	0.243874	0.246597	1.44641	0.264101	0.65876	0.71958
MSTRG.10121	MD05G1015800	Chr05:2856762-2859825	1.70193	1.13322	0.916883	1.00165	0.966763	0.832276	0.931678	0.998478
MSTRG.10122	MD05G1015900	Chr05:2863645-2864038	6.63603	8.86934	9.2714	9.27684	7.59193	7.18043	5.60594	9.13895
MSTRG.10123	MD05G1016000	Chr05:2864364-2867672	5.20659	5.89816	3.96913	6.08118	5.27552	4.72718	6.9035	5.34322
MSTRG.10124	MD05G1016200	Chr05:2874876-2878379	2.74413	2.50166	5.69249	8.65614	5.06652	6.55404	8.9879	7.37803
MSTRG.10125	MD05G1016300	Chr05:2884313-2888592	9.33293	6.79415	11.4591	6.75338	6.85615	8.80556	7.27776	7.25179
MSTRG.10126	MD05G1016400	Chr05:2884313-2888592	6.89972	6.75135	9.03585	7.16556	5.87062	7.05368	5.77522	6.23389
MSTRG.10127	MD05G1016500	Chr05:2891389-2905690	10.4348	12.8624	14.8808	16.0458	16.0581	14.8539	12.6021	12.2775
MSTRG.10128	MD05G1016700	Chr05:2932358-2937878	8.08171	6.06722	8.0715	7.28436	6.56831	6.54181	6.14804	5.6948
MSTRG.10129	MD05G1016800	Chr05:2945451-2958246	8.36603	10.0577	6.86187	7.66424	8.36572	7.58341	9.44306	8.30977
MSTRG.1013	-	Chr00:31159837-31160819	1.91211	1.71479	2.53658	7.53159	4.13189	4.14627	2.98113	3.24379
MSTRG.10130	-	Chr05:2969208-2969585	0.480703	0.435849	0.912806	0.911467	0.403452	1.23157	1.545	0.300526
MSTRG.10131	-	Chr05:2976789-2977017	7.3185	1.77888	2.00344	0	1.25565	0.922889	2.41039	1.33887
MSTRG.10132	MD05G1017100	Chr05:3002549-3011445	7.05667	11.0056	7.02481	9.75331	11.1286	10.0838	11.551	10.3309
MSTRG.10133	MD05G1017200	Chr05:3038955-3044064	0.122564	0	0	0	0.165459	0.0699004	0	0
MSTRG.10134	-	Chr05:3038955-3044064	0.689923	0	0.269981	1.2365	0.810559	0.89209	0.520669	0.472147
MSTRG.10135	MD05G1017400	Chr05:3059272-3060663	36.303	17.7411	35.7584	10.7015	17.1832	9.3588	10.1181	4.04626
MSTRG.10136	MD05G1017500	Chr05:3060803-3064938	6.04505	5.48625	5.68419	5.53369	4.88229	5.47232	5.64258	5.35056
MSTRG.10137	MD05G1017600	Chr05:3065791-3068581	17.3161	17.6806	24.0592	21.4031	23.7498	21.5623	17.3269	16.2233
MSTRG.10138	MD05G1017700	Chr05:3100130-3103022	30.6492	36.9941	33.142	28.6683	31.2537	33.0037	37.3533	37.4535
MSTRG.10139	MD05G1017800	Chr05:3104039-3109187	5.99538	4.47538	3.10297	2.76699	2.64081	2.74829	4.80365	3.9369
MSTRG.1014	-	Chr00:31162461-31162920	0.665925	0.307878	0.960607	0.966937	1.26417	1.03614	0.510642	0.402874
MSTRG.10140	MD05G1017900	Chr05:3112025-3116697	0.533114	0.254822	0.349218	0.980214	0.740458	0.521072	0.791946	0.497407
MSTRG.10141	MD05G1018000	Chr05:3119176-3122834	8.87873	8.46049	10.4681	5.3444	4.94866	4.9899	6.85494	5.06303
MSTRG.10142	MD05G1018300	Chr05:3237425-3238085	0.569695	0.537087	0.739706	0.562951	0.62017	0.816063	1.00662	0.832413
MSTRG.10143	MD05G1018500	Chr05:3265170-3283985	17.8694	15.4072	11.7535	13.3992	13.9014	14.1122	16.2608	15.0386
MSTRG.10144	MD05G1018600	Chr05:3265170-3283985	0	0	0	0	0	0	0	0.0102187
MSTRG.10145	-	Chr05:3292717-3293150	0	1.35793	0.707335	2.48705	0.415217	0.380824	0.417115	0.688072
MSTRG.10146	MD05G1018900	Chr05:3343768-3347907	0.41952	0.0952128	0.560904	0.299833	0.214846	0.180965	0.120491	0.0691246
MSTRG.10147	MD05G1019100,MD05G1019200	Chr05:3360420-3364238	11.7239	11.9425	11.0715	13.0661	14.0168	13.3948	12.9882	13.237
MSTRG.10148	MD05G1019600,MD05G1019700	Chr05:3425367-3431944	2.66996	1.28073	1.43893	2.34038	1.86953	3.11823	0.979607	1.97453
MSTRG.10149	MD05G1020000	Chr05:3446107-3447794	0.975132	0.811957	0.716501	0.851565	0.967588	0.781176	0.639572	0.659529
MSTRG.1015	-	Chr00:31163816-31164239	0.384898	0.353437	0	0.369849	0.649276	1.03638	0.414033	0.695167
MSTRG.10150	MD05G1020100	Chr05:3447795-3450704	2.51542	2.63293	2.73511	3.79518	3.2526	3.56282	2.3502	3.16681
MSTRG.10151	MD05G1020200	Chr05:3467554-3476140	7.8924	7.99793	9.33843	9.79483	9.13911	9.61454	9.37504	9.98881
MSTRG.10152	MD05G1020300	Chr05:3477335-3478730	3.34786	3.79618	2.75642	5.02093	4.26956	2.88931	6.06363	4.74389
MSTRG.10153	MD05G1020400	Chr05:3482360-3483408	4.36147	4.31867	4.99309	6.54951	4.12259	6.4938	4.91257	4.2557
MSTRG.10154	MD05G1020500	Chr05:3493108-3494356	8.58223	8.45126	6.6994	7.26207	8.77548	6.27998	4.62089	4.81346
MSTRG.10155	MD05G1020700	Chr05:3521661-3526632	13.1771	13.8272	14.8376	17.1351	13.9646	15.3652	14.2875	14.78
MSTRG.10156	MD05G1021100	Chr05:3557446-3558986	535.186	694.009	283.487	605.463	694.492	716.071	530.474	789.812
MSTRG.10157	-	Chr05:3557446-3558986	17.754	26.392	6.52062	17.4753	22.8419	43.0147	11.8515	26.6104
MSTRG.10158	-	Chr05:3559472-3560327	0.268058	0.509323	0.3935	0.267056	0.362973	0.504984	0.582962	0.841195
MSTRG.10159	MD05G1021200	Chr05:3577455-3590825	8.63308	8.80086	8.13035	8.83284	8.37113	8.25363	8.75618	8.9445
MSTRG.1016	MD00G1143300	Chr00:31190957-31195477	17.0479	20.7922	15.7443	18.1926	18.642	16.4653	23.105	20.1518
MSTRG.10160	MD05G1021300	Chr05:3599302-3600482	5.93549	6.70487	5.83154	5.77143	5.61767	5.53539	4.02189	5.56283
MSTRG.10161	-	Chr05:3600633-3601157	0	0	0	0.784809	1.09627	0.840601	0.136922	0
MSTRG.10162	MD05G1021600	Chr05:3631924-3634431	0.984453	1.41704	1.09087	0.929355	0.95241	1.3386	1.13278	1.35062
MSTRG.10163	MD05G1021800	Chr05:3641605-3643009	0.895509	1.61467	1.1721	1.1956	0.843094	1.00916	1.2364	0.969427
MSTRG.10164	MD05G1021900	Chr05:3643010-3643130	0	0	0	0	0	0	0	111.602
MSTRG.10165	MD05G1022000	Chr05:3643131-3645704	3.39547	2.40712	3.64637	2.79041	3.48501	2.61927	2.89941	2.65861
MSTRG.10166	MD05G1022100,MD05G1022200	Chr05:3647162-3649360	5.67509	4.74058	3.395	3.64511	5.03664	4.53013	5.74317	5.85489
MSTRG.10167	MD05G1022300	Chr05:3652029-3656373	18.1753	14.5136	16.7747	20.0342	18.6626	13.9021	15.3463	15.2501
MSTRG.10168	MD05G1022400	Chr05:3663979-3667938	0.308382	0.247843	0.101575	0.338205	0.223077	0.265478	0.247432	0.261851
MSTRG.10169	MD05G1022700	Chr05:3829377-3830009	1.63099	1.01372	0.788442	1.32725	1.50426	1.55597	0.571853	1.56414
MSTRG.1017	MD00G1143400	Chr00:31204615-31206603	16.8686	15.644	8.24338	15.6193	13.1963	12.1835	14.8189	16.13
MSTRG.10170	MD05G1022800	Chr05:3838346-3848605	19.4334	23.1381	15.2543	23.5678	21.8748	22.1124	36.0334	33.612
MSTRG.10171	MD05G1023000	Chr05:3858727-3860872	3.24016	4.1585	2.78909	2.57044	3.03062	2.96648	2.84101	3.24178
MSTRG.10172	MD05G1023200	Chr05:3875793-3891824	16.2969	15.5421	17.1508	16.6817	17.2815	16.2429	15.0348	15.9412
MSTRG.10173	MD05G1023300	Chr05:3892488-3896023	15.708	16.6528	13.3071	8.65488	13.0277	13.6652	15.5136	13.136
MSTRG.10174	MD05G1023400,MD05G1023500	Chr05:3896591-3904083	6.60097	5.20571	7.42574	9.35608	8.03355	7.53195	6.15155	6.53868
MSTRG.10175	MD05G1023600	Chr05:3905283-3908329	15.0141	16.4405	12.6785	13.4646	14.9963	14.4377	20.9762	17.6985
MSTRG.10176	MD05G1023700	Chr05:3909487-3917297	17.2235	19.1932	19.2742	19.4492	18.5766	19.4589	19.9618	18.7683
MSTRG.10177	MD05G1023800	Chr05:3917321-3920362	2.29546	2.94628	0.888014	1.61013	0.973948	1.00141	2.13331	2.12219
MSTRG.10178	MD05G1023900	Chr05:3934786-3938288	3.87723	5.10503	3.68815	2.38077	2.7238	4.15959	3.93893	3.4077
MSTRG.10179	MD05G1024000	Chr05:3938490-3941270	63.1953	54.3916	64.6054	49.484	54.8188	57.4056	44.5398	50.4319
MSTRG.1018	MD00G1143500	Chr00:31227044-31229422	2.70636	5.63401	2.53465	3.91905	2.93043	2.81	2.28173	1.71472
MSTRG.10180	MD05G1024300	Chr05:3947348-3954943	13.3765	17.1238	12.0069	14.7503	12.823	13.1137	17.4013	13.7475
MSTRG.10181	MD05G1024400	Chr05:3968917-3972277	26.6669	27.8966	35.7287	27.9721	30.0589	28.8542	24.4246	24.8854
MSTRG.10182	MD05G1024500	Chr05:3990318-3993080	1.52604	0.641917	1.69309	2.16539	1.53366	0.986647	0.811626	0.732857
MSTRG.10183	-	Chr05:3998573-3998806	10.796	9.67776	3.6003	6.674	3.24759	9.42633	5.45639	5.09213
MSTRG.10184	MD05G1024800	Chr05:4049636-4054424	1.13909	0.68226	2.03183	2.36235	2.19203	1.49862	0.635185	0.516817
MSTRG.10185	-	Chr05:4082137-4082686	1.49385	0.465685	1.92959	1.95145	2.26266	1.41449	2.7624	1.39157
MSTRG.10186	MD05G1025100	Chr05:4100151-4108687	9.22158	8.16664	8.07902	12.1593	13.9082	12.0579	14.6863	13.2772
MSTRG.10187	MD05G1025200	Chr05:4110772-4114808	0.936122	0.907804	0.916033	1.72421	1.39319	1.54983	1.02005	1.18194
MSTRG.10188	MD05G1025300	Chr05:4120457-4124987	10.163	9.68901	10.293	10.9578	12.0011	11.0121	10.5049	10.5939
MSTRG.10189	-	Chr05:4128838-4129348	0	0.520674	0	0.817994	0.827678	0.876213	0.730879	1.31557
MSTRG.1019	MD00G1143700	Chr00:31242899-31252329	4.01362	3.57961	4.32238	4.26314	4.38578	5.3071	4.03276	4.45415
MSTRG.10190	MD05G1025500	Chr05:4136563-4141497	21.0572	17.493	20.3498	23.954	20.2731	19.7491	20.4536	19.0582
MSTRG.10191	MD05G1025600	Chr05:4165430-4169339	0.156979	0.0751423	0.385968	0.236515	0.213013	0.286163	0.66371	0.351123
MSTRG.10192	MD05G1025700	Chr05:4169340-4176120	8.8774	8.21955	10.2312	13.3137	10.6954	12.547	11.7463	11.7084
MSTRG.10193	MD05G1025800	Chr05:4169340-4176120	10.002	9.42838	8.77025	10.764	9.71776	9.81145	12.6775	12.9921
MSTRG.10194	MD05G1025900	Chr05:4178676-4183223	1.96947	1.7654	2.2712	2.54598	1.99961	1.34537	1.77951	2.41791
MSTRG.10195	MD05G1026000	Chr05:4178676-4183223	2.07707	2.48837	2.34289	2.75677	1.6315	1.50867	2.16028	2.37158
MSTRG.10196	MD05G1026300,MD05G1026400	Chr05:4216029-4222298	7.29632	9.49387	6.86251	8.19526	6.92043	7.33298	10.0666	8.79088
MSTRG.10197	MD05G1026500	Chr05:4223361-4226305	9.24526	8.61266	6.28338	7.71363	6.54369	7.1928	8.43022	7.73436
MSTRG.10198	-	Chr05:4232622-4233373	0	0	0.155235	0	0.0452218	0	0	0.101961
MSTRG.10199	MD05G1026600	Chr05:4236090-4242617	5.20309	5.36894	7.06837	7.09177	4.76573	4.40562	5.09561	5.25993
MSTRG.102	-	Chr00:1583300-1679036	2.51597	1.66198	2.58353	0.739936	1.50294	1.4357	1.55717	1.90587
MSTRG.1020	-	Chr00:31284650-31284908	0	0	0	0	0	0.634516	0	0
MSTRG.10200	MD05G1026700	Chr05:4272482-4275005	6.47367	9.31247	6.56895	6.84676	5.73578	5.194	5.04747	6.18964
MSTRG.10201	MD05G1026800	Chr05:4276526-4278144	0.26661	0.255661	0.656212	0.134132	0.186996	0.34833	0.256635	0.145879
MSTRG.10202	MD05G1026900	Chr05:4279635-4281433	5.69154	2.5443	2.39093	0.696142	1.71652	1.62947	2.08938	1.5932
MSTRG.10203	MD05G1027000	Chr05:4287324-4291919	14.8963	14.6882	13.4598	17.7161	16.4959	18.2388	17.4923	17.9214
MSTRG.10204	MD05G1027100	Chr05:4300676-4304302	20.9676	11.9992	11.3459	13.9496	18.5032	15.203	14.0765	14.2199
MSTRG.10205	MD05G1027200	Chr05:4305666-4314846	4.47246	4.45713	4.77815	4.18591	3.85641	4.19453	4.14183	4.49967
MSTRG.10206	-	Chr05:4360883-4361160	0	0	2.84412	0	0.284756	0	0	0
MSTRG.10207	-	Chr05:4365103-4365868	0.310176	0.146911	0	0.154032	0.611648	0.252683	0.32722	0.142011
MSTRG.10208	MD05G1027400	Chr05:4458013-4459998	4.16858	2.86849	3.60191	3.2342	4.30643	3.49774	4.07034	3.85675
MSTRG.10209	MD05G1027700	Chr05:4521631-4521994	0.520102	0	0	0.490392	0	0.780343	0	0
MSTRG.1021	-	Chr00:31314967-31315284	2.84707	0.626338	1.98779	1.96123	1.40238	2.7842	0.784387	0.644938
MSTRG.10210	MD05G1027800	Chr05:4528712-4532126	9.53207	9.81742	13.1098	11.612	10.2854	11.7191	9.11247	8.55434
MSTRG.10211	MD05G1027900	Chr05:4535871-4550588	5.98951	7.87294	3.54067	5.70826	5.72564	4.64251	7.70594	6.6525
MSTRG.10212	MD05G1028000	Chr05:4535871-4550588	10.729	8.42078	13.308	8.53424	8.95433	9.279	7.59696	7.80061
MSTRG.10213	MD05G1028100	Chr05:4573694-4575638	692.079	1152.93	649.142	910.517	748.13	697.744	795.802	781.081
MSTRG.10214	-	Chr05:4573694-4575638	2.73603	1.95805	3.07426	1.56435	0.127964	2.65622	1.73584	2.75382
MSTRG.10215	-	Chr05:4629500-4630059	1.45313	1.36022	2.11287	0.950055	1.78741	1.27179	1.04847	2.16852
MSTRG.10216	MD05G1028200	Chr05:4631346-4636641	1.19872	2.12823	1.29677	2.48089	2.83879	3.14941	3.1978	4.56489
MSTRG.10217	MD05G1028300,MD05G1028400	Chr05:4648135-4652638	2.96827	3.03841	2.07591	3.35659	2.76714	2.49275	3.5334	2.62003
MSTRG.10218	MD05G1028500	Chr05:4680955-4683817	3.38401	3.153	18.5897	39.4329	19.6853	21.3232	9.4568	15.7942
MSTRG.10219	MD05G1028600	Chr05:4685042-4686896	1.61767	2.36153	3.82786	2.86589	2.63519	2.42676	2.03138	2.32751
MSTRG.1022	-	Chr00:31315619-31316114	0.88013	0	0.56622	0.571208	0.427139	0.144836	0.916871	0.632834
MSTRG.10220	MD05G1028800	Chr05:4695101-4698782	0.831693	0.470299	0.337697	0.493562	0.858916	0.491012	0.889273	0.899753
MSTRG.10221	MD05G1028900	Chr05:4753142-4758822	1.42354	1.87901	0.662597	0.653742	1.54496	3.52863	2.65794	1.59073
MSTRG.10222	-	Chr05:4753142-4758822	0.252514	1.65227	0	0.247272	0.466286	0.124905	0.804644	0.400087
MSTRG.10223	-	Chr05:4753142-4758822	0.401313	1.30595	0.394624	0.402989	0.249076	0.200142	0.514298	0.557627
MSTRG.10224	-	Chr05:4753142-4758822	0	0	0	0	0.746377	0	5.65711	0.415446
MSTRG.10225	-	Chr05:4777409-4777938	0	0	0.255191	0	0.149243	0	0	0.0775244
MSTRG.10226	MD05G1029400	Chr05:4814293-4821175	65.0379	81.7746	68.0369	68.1904	71.561	76.4992	74.3383	74.2065
MSTRG.10227	MD05G1029500	Chr05:4821408-4832871	6.4993	6.21981	5.86329	2.63105	4.59143	6.35878	5.12469	5.60729
MSTRG.10228	-	Chr05:4833384-4833612	0	1.77888	2.00344	5.51391	3.5096	3.87014	2.41039	1.52112
MSTRG.10229	MD05G1029600	Chr05:4842875-4844059	11.4125	11.6802	9.0693	7.86212	7.82302	8.10397	11.7685	8.395
MSTRG.1023	-	Chr00:31316763-31317148	0.460758	0.418863	0.876437	0.876086	0.90379	0.939743	0.964774	0.541936
MSTRG.10230	MD05G1029700	Chr05:4845260-4848634	10.1465	9.85675	13.0715	10.1509	10.1906	12.0575	8.93581	9.84669
MSTRG.10231	MD05G1029800	Chr05:4849510-4854554	4.74916	4.24583	5.88443	4.54336	4.12092	4.907	3.80924	4.48426
MSTRG.10232	MD05G1030000	Chr05:4866862-4869653	6.11668	7.7227	5.49537	6.97107	7.49809	6.98857	7.94582	7.57078
MSTRG.10233	MD05G1030200	Chr05:4871119-4878447	19.1345	17.3953	22.017	22.7799	19.8208	20.5576	19.7786	18.959
MSTRG.10234	MD05G1030400	Chr05:4888438-4892998	13.704	12.9064	25.3151	12.9544	15.1818	14.731	11.2314	11.2271
MSTRG.10235	MD05G1030500	Chr05:4898212-4901590	34.953	32.0058	47.9659	29.3598	31.914	32.5081	20.8487	20.6053
MSTRG.10236	MD05G1030600	Chr05:4904172-4905303	1.04088	1.4462	0.557577	0.474098	0.801931	0.71742	0.89157	1.42753
MSTRG.10237	-	Chr05:4905304-4905730	1.13988	1.04739	0.727814	0.365359	0.297697	0.783292	2.00316	1.16038
MSTRG.10238	MD05G1030700	Chr05:4906401-4922248	4.01666	4.12516	3.92425	6.14943	4.58101	5.22317	4.9682	4.20684
MSTRG.10239	MD05G1030800	Chr05:4960820-4963270	1.27835	0.818757	0.367521	1.23513	1.05757	0.923578	0.228922	0.336246
MSTRG.1024	-	Chr00:31376372-31376660	3.70852	0.794069	2.54292	2.48253	1.49427	1.34296	3.42839	2.56199
MSTRG.10240	MD05G1030900,MD05G1031000	Chr05:4970972-4978948	4.83204	3.86063	2.35655	1.89231	2.61786	3.24003	4.16511	2.98138
MSTRG.10241	MD05G1031100	Chr05:5031592-5036574	18.2839	16.4064	18.8524	16.5817	16.2772	15.8538	16.2281	16.0504
MSTRG.10242	-	Chr05:5050839-5051561	0.670702	1.5856	1.14524	0.498684	0.309446	0.6171	0	0.206108
MSTRG.10243	-	Chr05:5072547-5073268	0.335985	0.317706	0	0.166535	0.131134	0.0948393	0	0
MSTRG.10244	MD05G1031200	Chr05:5076863-5077926	1.06134	2.22834	0.51336	2.33414	1.72284	2.64665	1.9927	3.28655
MSTRG.10245	MD05G1031300,MD05G1031400,MD05G1031500	Chr05:5087164-5099528	42.5348	44.4552	30.354	43.2395	40.3992	38.7194	65.4813	62.5957
MSTRG.10246	MD05G1031600	Chr05:5100519-5101629	5.80745	7.02455	6.93775	6.69012	7.68297	5.7986	6.91248	7.03675
MSTRG.10247	-	Chr05:5128085-5128311	2.56977	1.85491	0	0	0.659707	1.15639	1.26323	3.00928
MSTRG.10248	MD05G1031700,MD05G1031800,MD05G1031900	Chr05:5161142-5211934	10.18	16.0907	24.0727	21.1439	13.1792	13.6334	20.7105	13.8749
MSTRG.10249	MD05G1032000	Chr05:5161142-5211934	1.02878	1.35939	1.33396	1.00672	0.928515	0.966039	1.36084	1.22593
MSTRG.1025	-	Chr00:31508494-31508723	0	0	0	3.60283	1.58462	0	1.21312	0.608545
MSTRG.10250	MD05G1032100	Chr05:5223474-5233201	8.21103	8.70855	6.07445	8.8909	7.64337	6.91451	13.9671	10.0693
MSTRG.10251	-	Chr05:5233524-5233766	0	0	0	4.29198	0	0	0	0
MSTRG.10252	MD05G1032700	Chr05:5334523-5338988	2.19265	1.78678	1.57048	1.57382	1.795	1.53084	2.24827	2.08039
MSTRG.10253	MD05G1032800	Chr05:5340080-5343259	10.1114	9.48306	7.18829	6.91589	7.81052	7.21401	7.1677	7.73378
MSTRG.10254	-	Chr05:5340080-5343259	3.34527	5.27726	6.32008	3.37666	6.90547	6.14153	5.85252	5.61084
MSTRG.10255	MD05G1032900	Chr05:5347387-5352013	36.2163	33.3866	28.3907	37.0388	30.748	32.9296	34.0661	31.0887
MSTRG.10256	MD05G1033000	Chr05:5356243-5359920	24.602	26.8256	35.2427	42.4534	33.7213	32.8558	27.0831	26.0878
MSTRG.10257	MD05G1033300	Chr05:5377500-5381847	15.0063	13.9941	19.7697	12.4148	16.6654	18.2912	13.3458	12.9225
MSTRG.10258	MD05G1033400	Chr05:5382316-5394312	84.9869	69.7277	67.6771	67.6095	62.3263	50.5703	74.014	65.2321
MSTRG.10259	MD05G1033700	Chr05:5403374-5412059	6.9607	6.12193	5.14444	4.56125	5.23732	4.66967	6.42704	5.98517
MSTRG.1026	-	Chr00:31509795-31510474	0	0.172216	1.24478	0.541563	0.278629	0.410761	0	0.348967
MSTRG.10260	MD05G1033800	Chr05:5425334-5428636	17.5216	13.1512	15.8034	17.1307	17.3817	18.0018	13.9376	16.2158
MSTRG.10261	MD05G1033900	Chr05:5429291-5435214	5.17497	5.21352	7.18093	6.96177	6.72378	7.53769	5.4917	5.42591
MSTRG.10262	MD05G1034200	Chr05:5468872-5474469	6.97727	6.05207	5.5511	11.045	9.03836	11.2522	10.3945	13.1663
MSTRG.10263	MD05G1034300	Chr05:5474666-5486437	1.91469	2.13483	1.88842	2.23015	1.90764	2.10906	1.44424	2.16134
MSTRG.10264	MD05G1034600	Chr05:5604640-5618039	6.32582	7.25658	7.49028	4.98869	6.06797	6.61509	6.78042	6.34288
MSTRG.10265	MD05G1034700	Chr05:5618954-5622175	24.9691	23.5875	24.7192	25.2511	25.6444	22.8096	23.2353	22.6064
MSTRG.10266	MD05G1034800	Chr05:5649300-5653785	2.3309	1.71276	1.14633	1.07891	1.3412	1.69709	1.39061	0.700678
MSTRG.10267	MD05G1034900	Chr05:5655350-5656274	0.121392	0	0.237865	0.121162	0.0473401	0	0.124271	0.0367062
MSTRG.10268	MD05G1035400	Chr05:5708795-5722135	25.9424	23.4605	16.6709	16.0786	23.2719	22.0284	27.9508	23.6701
MSTRG.10269	MD05G1035500	Chr05:5723869-5730276	9.04466	8.0425	11.917	7.51973	9.50119	8.56346	7.87009	7.84051
MSTRG.1027	MD00G1144300	Chr00:31640721-31643897	0.625344	1.11708	0.132188	0.901827	0.657564	0.423349	0.48761	0.698022
MSTRG.10270	MD05G1035600	Chr05:5734605-5736416	15.2574	13.7058	15.904	14.9834	15.846	15.3724	15.7395	17.5795
MSTRG.10271	MD05G1035700	Chr05:5744030-5752002	7.02542	9.98643	3.38749	4.8535	4.26244	4.00987	8.72182	6.65528
MSTRG.10272	MD05G1035800	Chr05:5754152-5755702	2.13135	2.69781	2.10447	1.85415	2.60182	2.36666	3.48991	3.33174
MSTRG.10273	MD05G1035900	Chr05:5755829-5759810	2.40114	1.15576	2.25522	0.273911	1.02925	1.1118	0.922479	0.891451
MSTRG.10274	MD05G1036000	Chr05:5760905-5763155	0	0	0	0	0	0	0	0.0735882
MSTRG.10275	MD05G1036100	Chr05:5798307-5807606	12.4514	14.3213	14.3936	9.7233	9.85914	11.4457	9.96383	10.5349
MSTRG.10276	-	Chr05:5798307-5807606	0.56711	0.725459	0.372344	0.761247	0.287394	0.615861	0.690165	0.722216
MSTRG.10277	MD05G1036200	Chr05:5808349-5810232	17.6124	16.6711	21.7236	14.1929	18.633	18.3047	12.3814	14.5152
MSTRG.10278	MD05G1036500	Chr05:5883639-5887767	1.91999	3.37461	2.58255	2.53671	2.30885	2.05228	2.35026	2.38118
MSTRG.10279	MD05G1036800,MD05G1036900	Chr05:5932778-5952549	7.56325	6.47712	4.17797	7.72891	6.72025	6.94956	8.09237	8.80981
MSTRG.1028	MD00G1144400	Chr00:31644533-31646933	20.4432	20.9408	20.1818	29.012	23.7158	23.6921	23.028	22.4894
MSTRG.10280	MD05G1037000	Chr05:5958922-5961789	18.0837	21.034	22.6566	18.4381	22.5253	22.6002	18.1426	17.6235
MSTRG.10281	MD05G1037100	Chr05:5962474-5979908	11.5847	12.6999	13.8702	17.4694	14.3461	13.0566	7.7167	8.47899
MSTRG.10282	MD05G1037200	Chr05:5987785-5989426	0.512901	0.975317	0.878861	0.127855	0.520588	0.446615	0.410191	0.721971
MSTRG.10283	MD05G1037300	Chr05:5989657-5992528	68.7609	60.8656	125.741	96.9877	101.761	95.6081	59.3428	62.3456
MSTRG.10284	MD05G1037700	Chr05:6012064-6015907	18.4741	20.1891	24.5213	26.3826	25.4891	21.4447	18.6496	20.4863
MSTRG.10285	MD05G1037800	Chr05:6016236-6018709	9.14685	8.14905	7.89678	10.1349	10.0344	8.34228	8.66589	7.88488
MSTRG.10286	MD05G1037900	Chr05:6020068-6023848	3.57868	3.8041	1.88878	2.14336	2.66743	2.9367	3.88587	3.58237
MSTRG.10287	MD05G1038000	Chr05:6036682-6037273	0.891018	2.09064	0.43259	1.31442	1.19951	0.11034	0.96515	1.14483
MSTRG.10288	MD05G1038100	Chr05:6052439-6059310	10.5672	8.21305	13.0945	10.7948	10.9856	11.0752	8.36957	8.31456
MSTRG.10289	-	Chr05:6516085-6516663	0.690781	0.431777	0.446872	0.452412	0.195772	0.114017	0.498674	0.706855
MSTRG.1029	MD00G1144500	Chr00:31661708-31662833	3.42843	5.45768	3.55384	5.439	3.70867	4.42533	3.31838	4.40248
MSTRG.10290	MD05G1038500	Chr05:6522571-6525004	4.55656	3.725	5.07364	5.66757	4.39106	4.64862	3.3767	4.57275
MSTRG.10291	MD05G1038600	Chr05:6526476-6530129	20.4485	24.4644	23.2741	19.0294	17.8929	19.3335	25.3705	20.3206
MSTRG.10292	MD05G1038700	Chr05:6526476-6530129	0.509957	0.484908	0.124839	0.127134	0.108976	0.0726334	0.269177	0.19334
MSTRG.10293	-	Chr05:6547289-6547550	0	0	1.14531	1.09963	1.73365	0	0.656218	0
MSTRG.10294	MD05G1039000	Chr05:6572861-6579058	5.51147	3.74073	4.30171	1.59135	2.14652	1.98379	3.38652	1.46701
MSTRG.10295	-	Chr05:6572861-6579058	1.26181	0	2.36544	1.17173	0.700632	0.629438	0.671685	0
MSTRG.10296	-	Chr05:6572861-6579058	0	0	1.54766	2.90738	0.476249	2.25122	0.925991	0
MSTRG.10297	MD05G1039400	Chr05:6635270-6637866	0.739118	0.996386	1.38627	1.38193	1.08642	1.20181	1.06569	0.867284
MSTRG.10298	MD05G1039600	Chr05:6713526-6717783	0.475791	0.124839	0.938819	1.22286	0.534709	0.557778	0.557888	0.462452
MSTRG.10299	MD05G1039700	Chr05:6754804-6768458	8.78195	8.5421	7.08014	7.37334	8.20175	7.95623	9.16164	7.83873
MSTRG.103	-	Chr00:1583300-1679036	6.94734	4.71729	12.8413	7.97296	7.81371	7.44315	5.2911	5.15645
MSTRG.1030	-	Chr00:31666347-31666927	2.5198	1.50367	1.11153	2.70094	2.44407	1.7013	3.25225	3.679
MSTRG.10300	MD05G1039900	Chr05:6795074-6804472	15.8678	20.219	20.3104	27.601	19.3688	20.4696	21.4524	22.3243
MSTRG.10301	-	Chr05:6806737-6806995	4.04798	1.09831	1.1918	0	0.361479	0.602951	1.37177	0.326825
MSTRG.10302	MD05G1040000	Chr05:6806996-6810836	0.48188	0.80938	0.474695	0.181999	0.47471	0.315009	0.35537	0.268968
MSTRG.10303	MD05G1040100	Chr05:6824272-6843002	10.5031	12.6601	12.1868	12.1989	13.1937	11.2367	11.2981	12.1909
MSTRG.10304	MD05G1040400	Chr05:6892396-6895217	7.31776	6.60604	10.2368	6.76347	7.14143	6.7139	6.45053	6.52169
MSTRG.10305	MD05G1040500	Chr05:6896071-6900354	4.01417	3.64179	3.91411	2.03164	2.77022	3.74477	3.2522	2.9472
MSTRG.10306	MD05G1040600	Chr05:6900966-6903569	13.452	13.0258	25.1751	26.0279	21.9817	22.9944	14.189	14.7412
MSTRG.10307	MD05G1040700	Chr05:6906327-6910957	2.39905	3.69287	4.16799	5.19572	4.47848	4.88318	3.39935	3.81557
MSTRG.10308	MD05G1040800	Chr05:6912424-6917920	2.14838	1.73401	2.22807	1.8642	1.73638	2.13551	2.47122	2.61248
MSTRG.10309	MD05G1040900	Chr05:6918879-6927069	5.26699	5.84696	9.02992	7.91004	8.84134	8.3393	6.72401	7.51738
MSTRG.1031	MD00G1144600	Chr00:31674860-31675817	3.37107	4.09888	1.7154	1.26555	2.12902	3.0097	3.24313	2.13606
MSTRG.10310	MD05G1041000	Chr05:6918879-6927069	1.56433	1.75511	2.45337	2.99642	2.28472	2.18024	2.62341	2.00927
MSTRG.10311	-	Chr05:6934011-6934977	4.70692	2.51517	2.3634	2.98212	4.20052	4.76559	5.37929	5.41732
MSTRG.10312	MD05G1041100	Chr05:6935374-6943230	3.46833	3.10578	4.57082	2.84692	3.7811	3.77316	3.31223	3.33305
MSTRG.10313	MD05G1041300	Chr05:6967550-6971168	7.56138	8.8992	6.32543	6.03979	7.42641	7.09153	9.7779	7.68504
MSTRG.10314	MD05G1041400	Chr05:6971798-6976993	4.92546	5.11283	3.83498	4.16631	4.52256	4.42033	5.56351	5.31485
MSTRG.10315	MD05G1041500	Chr05:6977276-6984032	4.76601	5.5945	4.33529	5.0228	5.01509	4.85195	6.03545	5.97949
MSTRG.10316	MD05G1041600	Chr05:6984223-6987470	38.6448	33.2345	34.9261	24.7764	33.7749	34.8867	26.2034	27.1271
MSTRG.10317	MD05G1041700	Chr05:7021061-7024448	14.9966	18.7512	19.1858	27.2833	23.4135	22.6788	19.2785	21.1846
MSTRG.10318	MD05G1041800	Chr05:7036741-7040731	3.69519	6.27664	5.17308	7.3427	5.27841	5.43435	5.26534	5.89916
MSTRG.10319	MD05G1041900	Chr05:7041361-7047455	5.56466	4.73929	9.29851	5.60261	7.85742	5.40148	4.72818	5.0683
MSTRG.1032	-	Chr00:31676148-31676504	3.25396	4.38994	2.04878	3.05865	3.70869	2.50741	2.84615	3.28444
MSTRG.10320	MD05G1042300	Chr05:7125722-7126412	4.46136	4.7181	3.65311	2.11963	1.94991	2.4105	1.68489	2.72833
MSTRG.10321	MD05G1042400	Chr05:7134113-7135397	14.6457	14.0934	11.9202	10.7833	12.4587	10.255	10.5111	10.7337
MSTRG.10322	MD05G1042600	Chr05:7269103-7273690	56.2924	64.3785	46.5624	64.2206	70.1815	66.9953	50.5523	53.8871
MSTRG.10323	MD05G1042700	Chr05:7286688-7290787	28.4578	29.0609	19.8598	26.4664	28.188	25.9025	38.6226	36.2576
MSTRG.10324	MD05G1042800	Chr05:7291474-7293379	49.7345	46.0591	34.4883	27.3734	39.1759	35.9358	39.8289	34.8331
MSTRG.10325	MD05G1042900	Chr05:7300834-7301716	116.42	101.866	32.6577	39.162	58.8516	40.0183	65.0168	64.5878
MSTRG.10326	MD05G1043000,MD05G1043100	Chr05:7316811-7330392	11.3028	11.8855	13.0835	11.9534	12.5908	12.1428	14.1185	12.7133
MSTRG.10327	MD05G1043200	Chr05:7354173-7357437	10.2622	7.44762	8.00471	6.39147	9.59286	9.97535	8.90054	8.21323
MSTRG.10328	MD05G1043400	Chr05:7373182-7383016	8.16286	9.67461	9.19678	11.2732	9.40528	8.93045	9.62311	10.0677
MSTRG.10329	-	Chr05:7373182-7383016	0	0.841827	0	0	0.129693	1.83317	0.496571	0.855078
MSTRG.1033	MD00G1144700	Chr00:31681255-31682611	38.0894	41.9583	35.3653	28.2237	33.2502	41.5198	31.2417	36.673
MSTRG.10330	MD05G1043500	Chr05:7386083-7389247	2.036	0.701413	1.12104	1.39002	1.31639	0.959174	0.871494	0.358341
MSTRG.10331	MD05G1043900	Chr05:7481915-7484279	2.54126	1.49285	2.43155	2.0467	1.2293	1.04241	1.41924	0.530611
MSTRG.10332	-	Chr05:7531964-7532825	0.132827	0.504838	0.520016	1.05883	0.345201	0.90651	1.32538	0.777997
MSTRG.10333	MD05G1044100	Chr05:7545255-7558252	9.25092	8.56585	4.80792	9.27466	10.1048	10.5659	9.13362	9.78777
MSTRG.10334	MD05G1044300	Chr05:7584969-7602803	5.31504	4.98872	5.20113	3.57776	4.22123	3.95152	4.35225	3.27675
MSTRG.10335	MD05G1044600	Chr05:7632861-7640895	33.383	32.1327	26.7071	31.7326	31.5776	28.6129	32.1461	30.9643
MSTRG.10336	MD05G1044700	Chr05:7702422-7709791	5.35399	4.6554	3.35165	3.77879	3.73817	3.50991	3.90095	3.92373
MSTRG.10337	MD05G1044800,MD05G1044900	Chr05:7717722-7731708	26.9491	27.1031	32.8123	26.5837	27.4217	28.9497	27.0067	28.2891
MSTRG.10338	MD05G1045000	Chr05:7732416-7741321	9.36069	8.67661	11.4287	10.6077	10.4302	10.0836	8.89329	9.384
MSTRG.10339	MD05G1045100	Chr05:7742325-7748393	9.41841	9.84399	8.69146	14.1974	10.8963	12.1619	13.1307	12.1186
MSTRG.1034	-	Chr00:31698784-31698989	0	0	7.85752	0	0	0	2.6843	0
MSTRG.10340	MD05G1045200	Chr05:7748525-7753850	20.4072	15.1034	13.6618	12.5851	17.8765	15.5163	15.9098	15.101
MSTRG.10341	MD05G1045400	Chr05:7763193-7771372	13.517	11.8597	9.95449	11.8436	12.1693	11.901	13.401	12.19
MSTRG.10342	MD05G1045500	Chr05:7778009-7780840	36.4275	37.3969	44.0541	25.418	29.618	32.5259	24.2036	23.2803
MSTRG.10343	MD05G1045600	Chr05:7785898-7791642	7.04803	6.606	10.609	6.49891	8.27149	9.27568	6.10445	6.75727
MSTRG.10344	MD05G1045700	Chr05:7815991-7821479	2.63448	3.29181	1.05224	2.56926	2.53814	1.88488	4.01412	4.26905
MSTRG.10345	MD05G1046000	Chr05:7844237-7846093	94.303	73.0572	75.9059	50.5045	88.2487	51.8192	43.9646	39.7677
MSTRG.10346	MD05G1046100,MD05G1046200	Chr05:7846885-7865827	0.463646	1.39906	1.43403	0.796631	0.802816	0.79438	1.63741	1.19876
MSTRG.10347	-	Chr05:7846885-7865827	2.70601	0.709792	6.29049	4.08507	4.01676	1.36625	2.93133	2.74599
MSTRG.10348	MD05G1046300	Chr05:7846885-7865827	2.26897	4.72557	6.49462	6.01293	5.35776	6.44626	1.69705	2.29928
MSTRG.10349	MD05G1046500	Chr05:7869703-7870909	2.80727	1.73542	0.300516	1.2114	1.3012	0.973428	2.74548	2.44103
MSTRG.1035	MD00G1144800	Chr00:31706087-31707768	3.46687	3.3287	4.40462	3.23501	3.44517	4.06175	3.58646	3.49867
MSTRG.10350	MD05G1046600	Chr05:7870999-7872781	1.62853	2.19747	2.13599	1.62693	1.23283	1.18998	1.49606	1.79054
MSTRG.10351	-	Chr05:7878838-7879043	0	3.27246	0	0	3.68313	0	2.6843	3.6371
MSTRG.10352	MD05G1047100	Chr05:7947951-7958007	9.60128	7.98639	10.348	12.3795	10.8224	10.4848	8.63157	8.44888
MSTRG.10353	MD05G1047200	Chr05:7984587-8044144	31.8381	45.2774	24.4111	28.0949	35.5056	35.4421	42.7798	43.008
MSTRG.10354	-	Chr05:7984587-8044144	164.835	292.016	152.997	123.899	213.294	199.29	239.48	251.109
MSTRG.10355	-	Chr05:7984587-8044144	14.0444	10.3721	16.3658	21.7486	15.3956	21.5186	23.3271	25.0595
MSTRG.10356	-	Chr05:7984587-8044144	3.44361	5.29073	12.5437	11.7622	7.34665	13.6664	14.2109	9.17123
MSTRG.10357	MD05G1047300	Chr05:8064827-8068118	8.28545	10.2694	11.7265	11.5186	12.8083	13.1661	10.2117	10.7907
MSTRG.10358	MD05G1047400	Chr05:8098423-8100515	16.1883	14.7005	13.2534	12.9306	14.133	15.7631	14.3309	14.626
MSTRG.10359	MD05G1047500	Chr05:8100969-8105405	3.97993	4.59258	5.41169	1.91624	3.5904	4.80653	3.57128	3.24408
MSTRG.1036	-	Chr00:31709881-31710113	13.2636	14.7931	7.35011	5.09963	35.0879	21.1117	16.747	14.872
MSTRG.10360	MD05G1047700	Chr05:8114269-8117415	36.3506	37.7937	41.8339	30.7673	32.0836	33.6478	31.0668	28.917
MSTRG.10361	MD05G1047800	Chr05:8123938-8142120	1.31903	1.66755	2.02615	1.02442	1.8371	1.03758	1.85595	1.33953
MSTRG.10362	-	Chr05:8123938-8142120	0.287676	0.26763	0.277748	0	0	0.142061	0.147103	0.0873946
MSTRG.10363	-	Chr05:8142467-8142671	0	0	4.0803	3.46704	6.73174	0	2.79631	3.32329
MSTRG.10364	MD05G1048100	Chr05:8167708-8177939	12.0903	12.5106	13.897	15.4295	13.1125	13.5146	12.1258	12.3709
MSTRG.10365	MD05G1048200	Chr05:8196222-8199401	15.4045	15.8291	12.2108	17.6992	14.6486	12.9313	15.9576	16.1157
MSTRG.10366	MD05G1048400	Chr05:8226652-8233708	9.87973	11.0771	11.5972	14.7793	12.8098	12.2041	12.6359	13.522
MSTRG.10367	MD05G1048500	Chr05:8233911-8235317	27.7392	36.7079	25.6771	23.7735	29.1533	33.922	31.7801	35.9596
MSTRG.10368	MD05G1048600	Chr05:8246026-8251259	22.6147	26.1049	24.6011	25.0673	23.9269	24.3914	24.7534	23.7134
MSTRG.10369	MD05G1048800	Chr05:8303621-8308050	2.90038	2.72792	2.01439	1.83784	1.78438	1.82533	2.27074	2.12962
MSTRG.1037	MD00G1145000	Chr00:31721005-31725700	10.3858	10.5666	12.1813	8.72662	9.562	10.0674	8.75442	8.81425
MSTRG.10370	MD05G1048900	Chr05:8349888-8352239	212.698	163.596	167.2	72.2967	120.135	131.489	116.926	107.74
MSTRG.10371	-	Chr05:8378552-8379351	0.292797	0.416535	0.143115	0.582346	1.09207	0.726898	1.20717	0.731115
MSTRG.10372	MD05G1049000	Chr05:8379619-8390687	13.7597	13.5233	15.5472	12.2517	14.5529	14.273	13.1537	13.6584
MSTRG.10373	-	Chr05:8485335-8488296	1.05878	0.741965	0.76045	0.454291	0.663546	0.806594	1.07546	0.694504
MSTRG.10374	MD05G1049600	Chr05:8598051-8602780	2.49682	3.43399	4.82726	5.94857	4.64655	5.55892	3.66096	3.80105
MSTRG.10375	MD05G1049700	Chr05:8624873-8628021	86.4961	120.9	59.8883	37.4936	43.0988	41.9552	53.0279	49.806
MSTRG.10376	MD05G1049800	Chr05:8643540-8651093	5.42495	3.40631	9.90498	5.64931	5.35945	5.98676	4.05704	3.9149
MSTRG.10377	MD05G1049900	Chr05:8652115-8654732	63.5641	60.4541	70.4703	73.2304	74.8058	73.7228	64.1552	67.038
MSTRG.10378	MD05G1050000	Chr05:8672289-8674745	121.016	114.268	97.7092	87.0917	90.1336	87.5519	105.462	106.195
MSTRG.10379	MD05G1050100	Chr05:8680061-8681450	18.1113	14.5051	20.5211	27.4541	24.5181	25.2254	16.5269	23.4258
MSTRG.1038	MD00G1145100	Chr00:31748117-31750470	2.99156	0.788001	0.515049	0.977111	6.52887	1.23788	6.01744	2.8183
MSTRG.10380	MD05G1050200	Chr05:8713326-8721284	24.3884	18.6504	23.8543	25.6007	26.6084	27.9511	21.357	23.191
MSTRG.10381	MD05G1050300	Chr05:8721450-8726290	6.99545	8.38602	12.0565	13.3286	10.7017	10.6289	9.62046	9.09539
MSTRG.10382	MD05G1050500	Chr05:8745679-8748488	16.6915	17.1724	13.245	8.00602	11.3496	11.2497	12.5887	12.9397
MSTRG.10383	-	Chr05:8750475-8750890	1.59487	1.82727	2.28752	1.14714	0.604322	1.01577	1.51084	1.63795
MSTRG.10384	MD05G1050600	Chr05:8755818-8767320	18.9319	17.4138	12.4272	18.4596	15.6037	14.1361	15.6779	15.5537
MSTRG.10385	MD05G1050700	Chr05:8797785-8803447	5.85869	6.70695	5.2893	5.05675	7.12048	6.30806	6.4588	6.0236
MSTRG.10386	MD05G1050800	Chr05:8810028-8814086	4.66862	5.3003	5.42635	5.33324	5.59204	5.28669	5.63428	5.07401
MSTRG.10387	-	Chr05:8816955-8818575	0.248871	0.537295	0.183838	0.438514	0.416607	0.529753	0.718834	0.55106
MSTRG.10388	-	Chr05:8821032-8821722	0.535363	0.505511	0.347915	1.05981	1.06978	0.591138	1.79017	0.720555
MSTRG.10389	-	Chr05:8822430-8822640	0	0	0	0	3.13594	0	0	0.75698
MSTRG.1039	MD00G1145400	Chr00:31854312-31855839	18.051	15.8928	11.1112	16.3094	15.1727	17.0721	21.2505	19.4932
MSTRG.10390	MD05G1050900	Chr05:8830557-8839241	34.4487	32.2223	25.7362	32.2538	32.6952	31.3375	34.1053	32.2765
MSTRG.10391	MD05G1051000	Chr05:8840601-8844559	15.0026	12.6005	9.34665	9.02405	8.53947	10.4924	10.0465	8.28345
MSTRG.10392	MD05G1051100	Chr05:8845348-8847819	5.71396	4.10886	5.71488	5.70716	4.82091	5.28653	7.49446	5.28538
MSTRG.10393	MD05G1051200	Chr05:8869707-8870508	0	0	0	1.12708	0	0	0.675703	0.322996
MSTRG.10394	MD05G1051300	Chr05:8879202-8889738	8.07179	7.84502	11.162	10.6851	9.21538	8.87074	7.70599	8.47334
MSTRG.10395	MD05G1051600	Chr05:8897920-8898226	0	0.680893	3.61211	0	0.215071	0.376664	0.855828	0.851309
MSTRG.10396	MD05G1051700	Chr05:8916961-8917267	1.56109	2.04268	7.94664	0.71032	1.59838	2.68086	1.65179	0.666816
MSTRG.10397	MD05G1051800	Chr05:8919336-8919642	0.780546	1.36179	3.61211	0.71032	1.72057	3.01332	0	1.2039
MSTRG.10398	MD05G1052000	Chr05:8924582-8924888	2.34164	2.72357	1.44484	0.71032	0.430141	0.764382	2.44776	0.911584
MSTRG.10399	MD05G1052100	Chr05:8941632-8941938	0	3.40447	1.44484	0	0.645212	0.376664	0.397983	0.935356
MSTRG.104	MD00G1013100	Chr00:1583300-1679036	0	0	0	0	0	0	0	0
MSTRG.1040	MD00G1145600	Chr00:31942177-31943700	25.6336	27.4325	46.6534	24.5144	31.3281	29.1328	25.9141	22.7647
MSTRG.10400	MD05G1052400	Chr05:8999397-8999700	0.801672	1.39492	1.48132	0.727492	0.220657	0.772964	0.877626	0.469817
MSTRG.10401	-	Chr05:9031558-9031777	0	0	0	0	0	0	0	0
MSTRG.10402	MD05G1052900	Chr05:9032994-9037046	3.78297	3.83299	2.60219	2.53039	2.65641	3.14692	3.85432	3.79756
MSTRG.10403	-	Chr05:9044883-9045385	0	0.266799	0.553747	1.11766	0.38128	0.897952	0.30975	0.688667
MSTRG.10404	MD05G1053100	Chr05:9056665-9059783	1.64389	1.2785	0.379331	0.0967482	0.500414	2.25365	1.66613	0.447721
MSTRG.10405	MD05G1053200	Chr05:9075062-9076140	4.15399	1.93379	4.87263	2.12991	2.16938	2.34234	2.75818	2.87031
MSTRG.10406	MD05G1053300	Chr05:9099168-9100544	0.14664	0	0	0	0	0	0	0
MSTRG.10407	MD05G1053400,MD05G1053500	Chr05:9110499-9119646	5.18899	3.78298	5.15848	6.00962	5.67685	4.977	5.6254	5.52116
MSTRG.10408	MD05G1053700,MD05G1053800,MD05G1053900,MD05G1054000	Chr05:9121290-9126161	16.4809	14.9271	13.5303	20.6223	18.3747	16.8864	18.9399	22.0944
MSTRG.10409	MD05G1054100	Chr05:9126439-9130983	44.1191	40.6917	31.6739	30.5417	32.4385	32.7569	43.0002	38.4103
MSTRG.1041	MD00G1145700	Chr00:31993979-31998293	4.57236	3.99559	4.72303	5.30598	6.12616	6.25573	4.29395	4.39881
MSTRG.10410	MD05G1054200	Chr05:9131716-9133825	0.737692	1.41178	0.241763	0.658307	0.511781	0.685508	0.393888	0.717318
MSTRG.10411	MD05G1054300	Chr05:9133826-9135596	1.12805	1.36248	1.93328	1.42865	1.65778	0.615524	1.67271	1.69202
MSTRG.10412	MD05G1054600	Chr05:9370274-9375760	13.4279	12.4427	11.8675	12.3596	13.8196	13.1302	12.7524	12.2123
MSTRG.10413	MD05G1054700	Chr05:9385122-9392151	10.9826	14.2352	14.2633	12.7079	14.5045	13.9609	12.496	14.469
MSTRG.10414	MD05G1054800	Chr05:9385122-9392151	6.86079	5.67133	6.09319	8.83992	11.5894	5.78536	10.8215	6.56862
MSTRG.10415	MD05G1054900	Chr05:9420906-9422723	4.08195	3.62694	4.75447	5.8974	9.1283	9.79031	7.95562	7.58655
MSTRG.10416	MD05G1055000	Chr05:9423945-9427684	41.8866	43.5129	42.1281	33.8611	43.2023	43.5289	41.8002	43.4251
MSTRG.10417	MD05G1055300	Chr05:9463964-9467075	22.6505	22.684	34.6988	42.8567	38.8829	42.6673	23.1709	26.6113
MSTRG.10418	MD05G1055400	Chr05:9509460-9514288	64.1336	67.7635	55.1069	64.1476	64.4482	62.2791	75.4828	66.72
MSTRG.10419	MD05G1055500	Chr05:9514603-9530708	4.70438	3.43284	6.91467	6.85184	5.86229	6.94175	5.13852	4.48173
MSTRG.1042	MD00G1146800	Chr00:32123498-32127564	14.29	12.4545	12.51	14.8924	16.234	14.9806	12.1912	12.1093
MSTRG.10420	-	Chr05:9514603-9530708	0	0	1.29709	0	0	0	0	0.455816
MSTRG.10421	MD05G1055600	Chr05:9536040-9536340	32.9589	47.1805	31.9133	33.5481	29.8012	33.6485	29.318	32.7539
MSTRG.10422	MD05G1055800	Chr05:9804416-9805967	6.55562	4.51627	9.30734	15.5607	10.1012	8.72993	7.03883	5.89467
MSTRG.10423	MD05G1055900	Chr05:9829467-9835319	3.59495	3.11212	5.27116	6.41563	3.7317	3.52993	2.3838	2.3108
MSTRG.10424	MD05G1056000	Chr05:9851315-9852044	1.32391	1.87847	4.0376	3.9387	4.89092	2.9446	1.41696	1.53797
MSTRG.10425	MD05G1056500	Chr05:9906439-9911134	10.254	11.1288	8.99932	8.24003	9.79844	10.8812	11.0923	11.0542
MSTRG.10426	MD05G1056700	Chr05:9922948-9923255	3.86875	20.9419	12.1812	8.45731	805.111	19.5595	7.57947	5.91437
MSTRG.10427	MD05G1056800	Chr05:9923864-9931998	20.303	24.8956	24.3838	23.1454	28.3353	24.5612	20.7248	21.1594
MSTRG.10428	-	Chr05:9935538-9936282	0.482971	0.761891	0.628706	0.958538	1.02877	0.604053	1.07936	1.06314
MSTRG.10429	-	Chr05:9969920-9971204	1.22048	1.01223	1.12002	1.55215	1.3217	0.989611	1.48609	2.03419
MSTRG.1043	MD00G1147000	Chr00:32160229-32163741	22.6709	28.1004	18.021	21.1543	25.2029	22.9784	31.7368	30.742
MSTRG.10430	MD05G1056900	Chr05:9972973-9980491	3.51853	3.44517	6.05519	5.29677	4.78563	4.36845	2.89536	4.06893
MSTRG.10431	MD05G1058100	Chr05:10058043-10069598	10.0209	10.1179	9.06515	7.14215	8.56738	9.33242	9.5698	10.6937
MSTRG.10432	MD05G1058200	Chr05:10078473-10079757	3.01051	1.86874	2.88004	2.36906	2.56775	1.81992	1.89855	1.98794
MSTRG.10433	MD05G1058300	Chr05:10079988-10080171	0	0	0	0	0	0	0	0
MSTRG.10434	MD05G1058600	Chr05:10141043-10141607	6.69006	5.37009	1.85338	1.64101	2.41736	1.96482	2.43567	3.45092
MSTRG.10435	MD05G1058700	Chr05:10147513-10148466	1.05171	2.31816	1.88008	3.64516	2.35792	2.92139	1.89172	1.86699
MSTRG.10436	MD05G1058800	Chr05:10285482-10288341	220.894	216.84	176.374	197.592	198.929	181.554	189.315	192.669
MSTRG.10437	MD05G1059300	Chr05:10350919-10354674	29.5313	28.4801	28.0791	36.9181	36.8129	38.4965	27.3441	32.9727
MSTRG.10438	-	Chr05:10355325-10355618	2.6435	1.51805	1.61741	0.791249	0	0.423253	1.85711	1.49798
MSTRG.10439	-	Chr05:10358104-10358537	0	0.678965	0.353667	0	0.248298	0.181479	0.417115	0.708276
MSTRG.1044	MD00G1147100,MD00G1147200	Chr00:32181534-32188527	2.32307	2.77287	7.14246	5.48764	4.62566	3.02155	4.59874	2.66539
MSTRG.10440	-	Chr05:10360324-10360633	0	1.99528	0	0	0.748164	0.746588	1.96877	0.849495
MSTRG.10441	-	Chr05:10373749-10374300	0	0	0	0	1.59782	0	0	0.607387
MSTRG.10442	MD05G1059400	Chr05:10377670-10382638	6.84816	8.04514	9.35794	12.1485	10.7019	10.2978	8.14458	8.23053
MSTRG.10443	-	Chr05:10388485-10388836	0	0	0	1.04917	0	1.63641	0.285588	0
MSTRG.10444	-	Chr05:10389457-10389865	0	0	0	2.36439	0.276928	0.863382	0.442309	0.247201
MSTRG.10445	-	Chr05:10390555-10391549	0.221588	0.21119	0.869213	0.775298	0.106391	0.371952	0.297909	0.660166
MSTRG.10446	MD05G1059600,MD05G1059700	Chr05:10401274-10422323	21.8214	20.6151	19.672	20.7113	18.8061	16.9417	19.3308	20.4589
MSTRG.10447	MD05G1059800	Chr05:10449017-10455082	24.7732	18.0592	21.5885	22.7741	26.1485	20.579	20.4199	17.1685
MSTRG.10448	MD05G1059900	Chr05:10455083-10458106	3.64876	2.73511	3.85125	4.88426	4.61989	4.57994	3.44369	3.94013
MSTRG.10449	MD05G1060000	Chr05:10464035-10466677	5.46656	4.36472	5.66985	1.33392	3.27118	4.38552	3.48374	3.06753
MSTRG.1045	MD00G1147600,MD00G1147700	Chr00:32204038-32209434	2.22141	3.17873	2.08349	2.45061	2.62011	3.19735	2.69291	2.65229
MSTRG.10450	MD05G1060300	Chr05:10472639-10474454	0.444236	0.182649	0.499985	0.383317	0.164886	0.236746	0.0692211	0.526685
MSTRG.10451	MD05G1060400	Chr05:10485632-10492407	13.9084	11.8852	13.5399	12.0242	13.1589	12.8301	12.5311	12.5785
MSTRG.10452	MD05G1060900	Chr05:10577821-10581304	65.7857	60.8009	78.193	63.4421	71.0195	74.182	58.4994	58.792
MSTRG.10453	MD05G1061000	Chr05:10594259-10596360	44.0456	43.2581	36.9169	24.2845	32.4123	32.488	30.9371	31.6131
MSTRG.10454	MD05G1061100	Chr05:10677629-10678555	2.39231	1.12873	0.792607	0.416896	0.350921	0.943007	0.407497	0.701835
MSTRG.10455	MD05G1061200	Chr05:10679830-10686286	10.0321	10.2042	11.3839	9.84164	10.9737	10.7149	10.2317	11.1139
MSTRG.10456	MD05G1061300	Chr05:10751629-10756706	7.42063	5.79433	9.3259	10.7938	9.45793	8.32614	6.51611	6.8044
MSTRG.10457	MD05G1061400	Chr05:10798905-10800029	0.825599	0	1.32996	1.61165	0.544681	0.439456	1.04896	0.697935
MSTRG.10458	MD05G1061600	Chr05:10833126-10838725	0.384351	0.264706	0.21699	0.305638	0.288855	0.16463	0.280248	0.245572
MSTRG.10459	MD05G1061900	Chr05:10906674-10911035	16.4776	19.9953	17.2809	19.0194	20.5613	21.5858	22.1813	20.6981
MSTRG.1046	MD00G1147900	Chr00:32234718-32236907	0.31181	0.310815	0.320654	0.325856	2.67356	0.278436	2.21948	0.969313
MSTRG.10460	MD05G1062000	Chr05:10913473-10915279	1.7615	0.898815	0.922271	0.721288	0.491764	0.795964	1.07378	0.770248
MSTRG.10461	-	Chr05:10915515-10915825	2.26215	0.659989	2.79783	0.688648	0.742427	1.11735	2.36652	1.0508
MSTRG.10462	-	Chr05:10950085-10950320	0	0	0	0	0.536219	0	2.07438	0
MSTRG.10463	MD05G1062200	Chr05:10952364-10953696	4.40789	4.47649	2.98959	2.4598	2.5872	3.32424	4.35411	3.11311
MSTRG.10464	-	Chr05:10961727-10962075	1.14034	0.510959	0.537209	0	0	0	0.582136	1.53015
MSTRG.10465	MD05G1062400	Chr05:10963971-10969908	12.9911	10.5053	17.8486	13.6859	13.2548	12.3722	10.0492	9.65163
MSTRG.10466	MD05G1062500,MD05G1062600	Chr05:10991992-11002750	39.9441	45.3941	41.9349	50.3842	48.9216	48.7349	52.4142	51.0927
MSTRG.10467	MD05G1062900	Chr05:11033940-11038727	2.29505	1.80705	5.12576	6.41471	4.13285	4.44968	2.69304	3.37451
MSTRG.10468	-	Chr05:11082600-11085231	0.586657	0.529614	0.615325	0.741163	2.02288	0.692337	1.00487	0.725424
MSTRG.10469	MD05G1063100	Chr05:11095731-11100911	34.4835	33.9191	28.9928	23.3577	28.6309	28.2662	29.1693	28.2191
MSTRG.1047	-	Chr00:32358570-32363527	4.24093	0	0	0	0	0	0	0
MSTRG.10470	MD05G1063200	Chr05:11101609-11106611	27.4856	24.8037	26.0717	29.0182	27.9797	27.3907	25.8987	24.3314
MSTRG.10471	MD05G1063300	Chr05:11127662-11129791	0	0	0	0	0	0	0	0.0813957
MSTRG.10472	MD05G1063400	Chr05:11149103-11154424	14.6563	12.5822	11.9682	14.3744	16.1401	15.1424	17.5135	20.6556
MSTRG.10473	MD05G1063800	Chr05:11193438-11194546	0.593005	0	0	0	0.398138	0.288666	1.92396	1.24349
MSTRG.10474	MD05G1064000	Chr05:11253705-11254505	18.8543	10.1193	8.00141	6.83155	5.29292	4.89737	9.42901	7.31716
MSTRG.10475	MD05G1064100	Chr05:11285841-11289505	6.57591	5.88738	7.93654	7.58999	7.00552	6.79405	6.76998	6.4556
MSTRG.10476	MD05G1064300	Chr05:11438527-11445023	20.0304	18.1909	33.9456	33.3376	28.9736	26.5143	22.8424	23.6717
MSTRG.10477	-	Chr05:11476586-11476845	0	0	1.17589	1.12708	1.21903	1.84725	0	0.734898
MSTRG.10478	-	Chr05:11478238-11478486	0	1.2591	0	1.30646	0	0.681762	2.45342	1.34542
MSTRG.10479	MD05G1064700	Chr05:11519794-11521642	6.04917	6.77095	13.0941	2.60093	5.09852	7.63814	3.87417	5.35957
MSTRG.1048	MD00G1148000	Chr00:32402470-32406594	8.69097	10.4199	8.90065	8.58123	9.87185	8.23842	10.4749	10.0683
MSTRG.10480	-	Chr05:11588498-11589009	2.22922	1.81686	1.34624	2.44659	1.59706	2.85355	2.55138	2.29484
MSTRG.10481	MD05G1065100	Chr05:11589803-11593878	14.1409	14.2011	12.2168	8.878	10.3829	10.0999	14.733	12.2777
MSTRG.10482	-	Chr05:11627830-11628689	0.532901	0	0.130389	0.265485	0.37426	0.142073	0.289743	0.291812
MSTRG.10483	-	Chr05:11732973-11733293	2.08519	1.22589	1.29592	1.27968	0.547626	0.351147	0.738033	0.412419
MSTRG.10484	MD05G1065300	Chr05:11977828-11979340	0.201927	0.451772	1.12648	1.0158	1.36687	1.01254	1.71516	1.3732
MSTRG.10485	MD05G1065500	Chr05:12019270-12020286	27.8222	21.369	8.78596	4.38323	23.6284	13.7628	14.5554	9.94433
MSTRG.10486	MD05G1065700	Chr05:12266417-12267695	9.77738	9.23707	7.83172	10.029	8.78033	7.30581	8.59859	8.04954
MSTRG.10487	MD05G1065800	Chr05:12309178-12316391	3.22533	2.85983	2.45319	2.43563	2.21465	2.5264	2.26612	2.33346
MSTRG.10488	-	Chr05:12329538-12329788	0	1.22328	2.67288	1.26972	0	0	2.39265	0.887237
MSTRG.10489	MD05G1066000	Chr05:12335303-12339654	7.83761	8.2456	6.01653	7.39104	7.18114	6.85944	7.67505	7.42711
MSTRG.1049	MD00G1148100	Chr00:32473529-32488848	55.9475	64.3035	58.0714	72.4198	65.7912	71.4032	79.555	84.288
MSTRG.10490	-	Chr05:12339672-12340122	0	2.22691	0.331045	0	0.687074	0.713754	0.528432	0.303515
MSTRG.10491	MD05G1066200	Chr05:12406142-12420812	23.9548	26.3475	27.1132	29.1337	26.8203	25.8358	27.773	23.3678
MSTRG.10492	MD05G1066300	Chr05:12428610-12432706	39.5822	37.2287	52.9489	48.6968	47.8013	46.1602	36.4018	37.8694
MSTRG.10493	-	Chr05:12516059-12516339	0	0	0.918374	0	0	0	0.515104	0
MSTRG.10494	-	Chr05:12516802-12518052	0.587863	0.883715	0.412767	0.927135	0.756423	0.602336	0.635104	0.800357
MSTRG.10495	MD05G1066500	Chr05:12529471-12536605	1.65733	0	0	1.55568	0.929382	1.6701	1.79622	1.29148
MSTRG.10496	-	Chr05:12529471-12536605	0.634985	0	0	0.924049	0.248482	0.156563	0.360378	0.4809
MSTRG.10497	-	Chr05:12529471-12536605	0.771803	0.737047	0.189461	0.676528	0.816647	0.490849	1.29142	0.641986
MSTRG.10498	MD05G1066600	Chr05:12536658-12536913	0	2.28413	0	0	2.26098	1.28748	0	0.726863
MSTRG.10499	-	Chr05:12536972-12537493	0.540356	1.00778	0.522506	1.05559	0.669746	0.730058	0.722287	0.919103
MSTRG.105	MD00G1013200	Chr00:1583300-1679036	0	0	0	0	0	0	0	0
MSTRG.1050	MD00G1148200	Chr00:32488851-32491834	1.57106	1.1684	0.857726	0.17511	0.314841	0.361437	0.195936	0.16306
MSTRG.10500	MD05G1066700	Chr05:12537540-12540593	24.8744	26.556	15.7353	25	19.4755	16.1182	27.2163	26.9939
MSTRG.10501	MD05G1067100	Chr05:12613308-12617495	8.53397	12.2536	8.46391	9.42685	8.53511	8.08825	10.9195	11.0352
MSTRG.10502	MD05G1067200	Chr05:12619080-12623701	26.317	25.7673	43.5716	34.1971	35.3724	36.2866	27.9116	26.5694
MSTRG.10503	MD05G1067400	Chr05:12696085-12701262	44.2495	37.2085	35.1643	32.5771	33.2108	34.2449	35.2946	34.108
MSTRG.10504	MD05G1067500	Chr05:12702428-12709441	59.1981	61.4458	56.5519	43.6814	57.7394	61.1605	54.1465	53.6159
MSTRG.10505	MD05G1067800	Chr05:12760241-12764070	60.8688	62.3763	51.544	43.9067	51.5333	52.3641	53.7483	53.8636
MSTRG.10506	MD05G1067900	Chr05:12764380-12769823	13.3017	12.3402	13.2152	17.9218	15.4187	15.3715	14.9329	14.08
MSTRG.10507	-	Chr05:12774945-12785972	0	0.444041	0.689571	0	0.067149	0	0.121236	0.282451
MSTRG.10508	MD05G1068200	Chr05:13026494-13045068	24.9277	26.6669	22.045	23.0071	23.4226	22.6449	26.2046	27.0232
MSTRG.10509	MD05G1068400	Chr05:13081490-13084899	11.7669	11.8258	10.2729	10.3067	10.5425	11.258	12.2076	12.0637
MSTRG.1051	MD00G1148300	Chr00:32534689-32540010	4.05058	3.63109	3.87659	5.21531	4.36677	5.00751	3.71084	4.28724
MSTRG.10510	MD05G1068500	Chr05:13085745-13091831	2.96122	4.58948	3.4585	5.17712	4.60355	3.79846	4.0402	3.63125
MSTRG.10511	MD05G1068600	Chr05:13130623-13134676	0.635027	0.443421	0.227527	3.78071	0.915407	0.465741	0.99616	0.374769
MSTRG.10512	MD05G1068800	Chr05:13278972-13289290	8.66659	11.2379	7.24681	11.2906	10.7381	10.5806	13.4036	13.7011
MSTRG.10513	MD05G1068900	Chr05:13293319-13303506	0.15673	0.148432	0.306149	0	0	0	0.250463	0.193492
MSTRG.10514	MD05G1069000	Chr05:13303550-13307988	15.1323	20.5597	8.80078	15.4235	13.9847	11.7176	23.088	21.8539
MSTRG.10515	MD05G1069100	Chr05:13317203-13321274	54.3858	50.46	44.8626	37.1373	46.8946	43.4455	37.7724	34.9735
MSTRG.10516	MD05G1069200	Chr05:13368502-13370840	5.64338	5.69481	6.07759	4.8246	5.83488	4.42078	5.25035	6.63272
MSTRG.10517	-	Chr05:13431071-13431639	0	0	0	0.92808	0.316196	0.262896	0.390895	0.509188
MSTRG.10518	-	Chr05:13440461-13441242	0.603495	1.71602	0.294863	0.749695	0.610822	1.13395	2.36282	2.03042
MSTRG.10519	MD05G1069700	Chr05:13474168-13477021	59.8367	75.7889	42.5732	89.3548	75.9857	70.0854	69.2329	80.6415
MSTRG.1052	MD00G1148400	Chr00:32574313-32577432	0.261587	0	0.28759	1.07578	0.286216	0.655755	0.270972	0.726618
MSTRG.10520	MD05G1069800	Chr05:13499537-13502941	5.33686	7.06847	5.40719	8.5636	7.53845	6.6251	9.62328	10.5863
MSTRG.10521	MD05G1069900,MD05G1070100,MD05G1070200	Chr05:13557195-13566220	2.19021	8.9088	5.20385	4.86913	3.96676	2.64865	7.66927	7.29036
MSTRG.10522	MD05G1070000	Chr05:13557195-13566220	1.99797	2.04282	1.29311	1.89515	1.88599	1.82417	2.63863	2.71819
MSTRG.10523	MD05G1070300	Chr05:13585346-13588759	12.2678	10.7609	12.1685	4.88814	10.0334	9.87592	9.65005	9.6903
MSTRG.10524	MD05G1070400	Chr05:13604675-13610541	30.4019	29.2935	30.1366	25.6619	25.6632	26.576	24.8343	26.8597
MSTRG.10525	MD05G1070700	Chr05:14513403-14519208	5.55098	5.96965	3.76283	7.21569	7.23949	5.94452	8.57689	8.55087
MSTRG.10526	MD05G1070800	Chr05:14529802-14535437	20.7481	31.9291	21.1071	21.5854	28.5833	29.8986	30.9014	32.1746
MSTRG.10527	MD05G1071000	Chr05:14986246-14990105	23.9952	25.7856	17.9854	29.3444	25.0795	23.8451	32.9218	30.9518
MSTRG.10528	MD05G1071300,MD05G1071400	Chr05:15034850-15041069	5.16244	7.10063	5.81102	5.61137	6.59038	5.8594	6.84983	6.58455
MSTRG.10529	-	Chr05:15066706-15066921	0	0	0	4.9733	1.49185	0	1.84586	2.75791
MSTRG.1053	MD00G1148500	Chr00:32633788-32634670	8.3709	5.14229	3.78274	6.2916	6.01841	4.50792	7.44837	5.75122
MSTRG.10530	MD05G1071600	Chr05:15112978-15115829	23.028	24.537	24.318	15.1846	19.5385	20.1652	21.8981	21.8084
MSTRG.10531	MD05G1071700	Chr05:15116131-15121769	11.1756	11.056	11.6849	14.0134	13.7481	12.7761	13.7351	12.7042
MSTRG.10532	MD05G1071900	Chr05:15148993-15152087	47.3228	54.3426	56.2702	71.7217	65.0519	60.4877	64.5715	68.3598
MSTRG.10533	MD05G1072000	Chr05:15154530-15158349	5.96823	4.20001	8.36255	7.77992	6.90097	6.35448	5.30145	5.34535
MSTRG.10534	MD05G1072200	Chr05:15186879-15193315	5.15057	4.14244	6.43758	7.05493	5.87848	6.89363	4.40074	4.17631
MSTRG.10535	MD05G1072400	Chr05:15265190-15265577	23.7134	26.5486	16.4881	13.015	18.374	15.6549	22.7302	17.2038
MSTRG.10536	MD05G1072500	Chr05:15277746-15281218	19.2342	20.6741	16.3367	21.8309	17.9707	17.632	23.097	22.1433
MSTRG.10537	MD05G1072600	Chr05:15372533-15375740	2.49046	2.27015	3.0661	0.940326	2.23324	2.53721	1.75883	1.91403
MSTRG.10538	MD05G1072700	Chr05:15378775-15381129	2.79025	2.4179	2.57067	2.09928	3.12288	2.31648	3.956	2.83317
MSTRG.10539	MD05G1073000	Chr05:15418242-15428116	1.78616	1.30454	1.51101	2.04069	1.90093	1.39836	2.21607	1.49796
MSTRG.1054	-	Chr00:32641434-32641734	1.64794	0	1.51968	0	0	0.40583	1.29033	1.31745
MSTRG.10540	MD05G1073200	Chr05:15445109-15446479	49.7444	46.413	59.3643	101.806	57.6761	37.1112	58.9721	32.9506
MSTRG.10541	MD05G1073700	Chr05:15497559-15502249	29.155	29.5426	31.0127	30.967	32.1146	35.7415	31.6573	32.2711
MSTRG.10542	-	Chr05:15509415-15511678	1.4034	0.922968	1.45899	2.28199	2.12947	1.02888	2.05827	1.37296
MSTRG.10543	MD05G1073800,MD05G1073900	Chr05:15529895-15570108	2.73145	3.08586	5.75033	5.36718	6.5207	6.11368	6.80093	5.57921
MSTRG.10544	MD05G1074200	Chr05:15601447-15607421	4.43823	9.2498	0.288575	0.607796	1.99496	1.10841	1.52309	1.75555
MSTRG.10545	MD05G1074500	Chr05:15679655-15681450	1.91266	3.08976	1.31438	4.11443	2.50882	2.98018	4.08785	4.21295
MSTRG.10546	-	Chr05:15689200-15689599	0	0	0.409655	0	0	0.229154	0.483472	0
MSTRG.10547	MD05G1074600	Chr05:15866922-15870032	25.4023	27.2909	17.8376	21.3855	21.3584	24.5866	26.1119	22.7473
MSTRG.10548	-	Chr05:15975469-15975730	2.58117	1.05778	1.14531	4.3985	0	0.582739	2.67624	2.31974
MSTRG.10549	MD05G1075200	Chr05:16012976-16017849	7.20735	6.08227	6.91391	5.31923	6.69615	5.35226	4.97192	4.70582
MSTRG.1055	-	Chr00:32645259-32646178	0.630479	2.96102	0	1.63526	1.17056	0.641002	1.43496	4.54429
MSTRG.10550	-	Chr05:16064330-16065812	1.44637	1.84872	0.745751	0.692791	0.75877	0.891554	1.52825	1.491
MSTRG.10551	MD05G1075300	Chr05:16103256-16106629	13.1541	17.6181	16.7204	16.6662	16.131	17.9464	12.4758	16.6877
MSTRG.10552	MD05G1075400	Chr05:16106824-16108801	1.1255	0.231979	1.65338	0.866376	1.3172	1.22722	3.7704	0.746102
MSTRG.10553	-	Chr05:16171526-16172010	0.304436	0.565164	0.586997	0.295901	0.410104	1.13442	0.345901	1.29628
MSTRG.10554	-	Chr05:16172375-16172614	0	1.45009	0	0	0	0	0	1.0677
MSTRG.10555	MD05G1075500	Chr05:16187088-16193296	12.7211	11.565	8.06539	10.9907	9.61424	9.29911	12.3455	10.5622
MSTRG.10556	MD05G1075600	Chr05:16216946-16218538	4.75997	6.39272	2.62493	3.38602	2.25067	1.94567	3.14034	1.92055
MSTRG.10557	MD05G1076000	Chr05:16290359-16296580	90.1649	100.425	82.427	115.608	92.7854	81.5179	110.664	100.998
MSTRG.10558	MD05G1076200	Chr05:16299334-16303344	5.8867	4.01881	6.51607	5.7451	3.70896	6.00625	5.14895	4.80161
MSTRG.10559	MD05G1077300	Chr05:16519016-16520475	1.33413	2.02818	6.89956	3.84171	2.73132	2.31357	2.69673	2.32486
MSTRG.1056	MD00G1148600	Chr00:32692867-32694338	315.363	289.212	607.97	678.842	549.238	491.037	514.385	480.609
MSTRG.10560	MD05G1077400	Chr05:16539801-16543223	8.90559	10.4804	8.31122	10.414	8.21279	8.11548	11.7098	11.5223
MSTRG.10561	MD05G1077900,MD05G1078000	Chr05:16578038-16586892	7.95323	6.85182	5.42715	7.43698	4.88991	8.41956	7.35257	9.18526
MSTRG.10562	MD05G1078100,MD05G1078200	Chr05:16588291-16592640	8.09962	7.06533	6.17143	8.38908	6.39024	6.55141	9.88385	8.24383
MSTRG.10563	MD05G1078300	Chr05:16602170-16604547	1.48093	0.907982	2.72797	2.76169	2.03998	1.82083	1.86989	1.96797
MSTRG.10564	MD05G1078500	Chr05:16605452-16606003	2.29823	0.999638	3.57951	3.54702	1.66588	1.66007	2.67935	3.2969
MSTRG.10565	MD05G1078600,MD05G1078700	Chr05:16606004-16610147	3.91615	2.33327	2.93413	5.48937	3.53597	3.95548	4.6748	4.85342
MSTRG.10566	MD05G1079100	Chr05:16667559-16670584	3.07567	2.39575	2.68734	1.05239	1.73405	1.63699	2.35421	1.6869
MSTRG.10567	MD05G1079200	Chr05:16671249-16674521	6.02253	4.63927	4.70253	3.22363	2.91217	3.02398	5.47264	4.16489
MSTRG.10568	MD05G1079300	Chr05:16674593-16683483	13.3016	13.4856	15.554	14.8805	16.4976	15.0366	15.3606	13.9544
MSTRG.10569	MD05G1079400	Chr05:16686931-16689337	23.8499	27.6837	18.5875	27.3354	25.9075	23.6687	28.8023	30.0821
MSTRG.1057	-	Chr00:32692867-32694338	1831.71	1466.19	4548.7	4351.75	3345.22	2940.03	2129.44	2258.01
MSTRG.10570	MD05G1079500	Chr05:16703645-16714498	12.8358	12.7827	10.5968	12.1025	11.549	10.5936	12.4294	11.5145
MSTRG.10571	MD05G1079600	Chr05:16725273-16726458	23.9226	24.1073	21.7475	16.3746	14.1571	13.8945	40.4379	26.9422
MSTRG.10572	MD05G1079700	Chr05:16732195-16740328	2.47288	2.20677	3.5582	0.957406	1.4457	2.12536	1.28385	1.55974
MSTRG.10573	MD05G1080000	Chr05:16792511-16794374	21.4271	19.2065	21.0685	19.9413	20.8553	21.1531	17.4677	19.4393
MSTRG.10574	MD05G1080100	Chr05:16795178-16795733	11.7532	8.70655	8.54266	11.2819	4.90361	6.27924	6.79316	5.01877
MSTRG.10575	MD05G1080300	Chr05:16806668-16811324	1.10682	1.54727	2.0337	2.39614	1.98775	1.39471	1.14355	1.15799
MSTRG.10576	MD05G1080400,MD05G1080500	Chr05:16811848-16813912	29.0916	24.4644	27.5547	23.8198	27.9109	26.1719	20.3788	21.7469
MSTRG.10577	-	Chr05:16819442-16819809	0	1.37736	0	0.959926	0.825007	1.83016	1.06288	0.901733
MSTRG.10578	MD05G1080700	Chr05:16836804-16840903	35.6767	37.7316	25.1581	30.3537	28.8799	26.8582	38.4274	37.5418
MSTRG.10579	-	Chr05:16844513-16844738	0.00312839	2.07391	0.000407902	0	0.753896	0	0	3.67489
MSTRG.1058	-	Chr00:32718832-32719356	2.67735	2.997	4.40209	4.70885	8.57159	4.5845	3.94656	3.55405
MSTRG.10580	-	Chr05:16844513-16844738	2.63657	0.00127624	2.14768	0	6.3856	0	1.35138	2.31451
MSTRG.10581	-	Chr05:16848257-16848541	0	0	0.881591	0.859003	0	1.85155	0	1.13913
MSTRG.10582	MD05G1080800	Chr05:16866012-16867595	1.90088	1.64985	1.23751	1.88702	0.534385	0.830714	1.74053	1.42491
MSTRG.10583	MD05G1080900	Chr05:16881708-16882533	2.94805	5.19677	0.961154	0.838367	0.394211	0.598217	1.25651	0.424799
MSTRG.10584	-	Chr05:16889256-16889919	0.566065	0.177918	0.367536	0.186487	0.468196	0.199651	0.529127	0.241459
MSTRG.10585	-	Chr05:16890795-16891455	0.617335	0	1.78481	0.299832	1.54937	2.33418	1.01682	0.730404
MSTRG.10586	-	Chr05:16929862-16930931	1.46291	2.29506	1.38503	2.17059	1.76767	1.69002	3.24837	1.19572
MSTRG.10587	MD05G1081100	Chr05:16939644-16942733	2.28837	2.19728	3.43867	4.55394	3.51715	3.10662	2.396	1.63739
MSTRG.10588	MD05G1081200	Chr05:16942734-16945340	12.9994	12.8759	12.388	13.6029	14.7815	14.5216	14.0696	12.8396
MSTRG.10589	MD05G1081300	Chr05:16945870-16950521	15.0821	15.4529	20.2808	23.3862	21.1084	20.7741	14.0405	16.2982
MSTRG.1059	MD00G1148800,MD00G1148900	Chr00:32797440-32809342	10.4876	10.8846	11.003	11.7818	10.7804	9.83592	11.2749	13.9365
MSTRG.10590	MD05G1081400	Chr05:17044492-17048005	3.41507	6.86936	3.31366	13.3144	5.7481	5.15159	3.75039	2.58976
MSTRG.10591	-	Chr05:17081839-17082052	0	0	0	0	0	2.9275	7.91778	0
MSTRG.10592	MD05G1081500	Chr05:17123849-17126756	2.6592	3.31307	3.31156	9.50705	5.05002	4.45244	4.31777	4.26249
MSTRG.10593	MD05G1081600	Chr05:17139831-17144726	3.86096	3.12882	4.5768	5.47699	4.88291	5.49433	5.79229	5.03383
MSTRG.10594	MD05G1081700	Chr05:17146335-17149890	3.32077	0.930159	4.45979	1.7078	2.84315	0.795659	1.46331	0.762589
MSTRG.10595	MD05G1081800	Chr05:17167702-17168492	0.697018	0.987797	0.509786	1.55333	1.09408	0.837244	1.74956	0.991111
MSTRG.10596	MD05G1081900	Chr05:17169225-17172389	3.39928	1.97799	4.43976	1.57496	2.49753	2.65807	1.50813	1.96394
MSTRG.10597	MD05G1082000	Chr05:17176230-17180107	18.4833	26.5878	16.4433	32.8405	24.0002	20.5253	31.2637	30.6367
MSTRG.10598	MD05G1082100	Chr05:17182240-17182315	0	0	0	0	0	0	0	0
MSTRG.10599	MD05G1082200	Chr05:17182357-17191786	6.47878	6.66137	5.84319	4.60987	5.93184	5.747	5.45423	5.74578
MSTRG.106	-	Chr00:1692612-1693055	0.354204	0	0	0.68368	0.138696	1.43018	0.381515	0.437517
MSTRG.1060	MD00G1149000	Chr00:32814843-32816031	0.713674	1.10861	1.31479	1.69981	1.90263	1.39526	0.760001	1.24692
MSTRG.10600	MD05G1082300	Chr05:17201915-17206893	28.7525	28.326	22.2139	24.6675	25.978	23.6234	27.1185	25.9814
MSTRG.10601	MD05G1082500	Chr05:17207583-17209284	25.3323	29.0167	26.0927	30.4393	38.8008	39.0755	34.302	41.2753
MSTRG.10602	MD05G1082600	Chr05:17265395-17268913	12.1939	12.3728	14.124	15.8017	13.7194	13.2173	11.5176	12.4301
MSTRG.10603	MD05G1082700	Chr05:17270390-17275731	14.8516	13.0817	14.1461	13.482	11.7864	12.5787	14.0788	12.6999
MSTRG.10604	MD05G1082900	Chr05:17276689-17309420	8.3	6.38382	3.83241	4.49165	6.47564	7.15064	6.07048	6.26049
MSTRG.10605	MD05G1082800	Chr05:17276689-17309420	0	0	0	0	0	0	0	0
MSTRG.10606	MD05G1083200	Chr05:17386919-17388741	4.26582	6.20609	7.76795	6.43173	4.54904	4.53855	2.67435	4.54695
MSTRG.10607	MD05G1083400	Chr05:17433438-17440996	21.0011	26.9118	18.8873	23.9379	22.4381	20.4924	27.1802	25.0386
MSTRG.10608	MD05G1083500	Chr05:17433438-17440996	18.1782	16.2571	13.7926	16.1763	15.9036	15.2371	18.5872	17.7873
MSTRG.10609	MD05G1083600	Chr05:17447918-17449209	2.18287	1.54747	2.14637	2.9224	1.82465	2.42597	2.08405	2.19344
MSTRG.1061	MD00G1149200	Chr00:32820913-32831162	5.92255	4.83933	4.33237	3.25503	3.63418	3.36591	3.82283	3.6257
MSTRG.10610	MD05G1083900	Chr05:17486738-17488329	219.151	118.98	151.33	197.571	370.799	266.29	151.829	161.894
MSTRG.10611	-	Chr05:17578660-17578912	5.93736	2.3789	1.29709	2.46998	0.988293	0.693866	0	0.756809
MSTRG.10612	-	Chr05:17638876-17639279	2.94991	2.31057	0.402165	0	0	0.413588	1.57316	0.553097
MSTRG.10613	MD05G1084000	Chr05:17640030-17640468	91.798	134.496	191.031	117.423	121.84	118.495	56.59	81.4506
MSTRG.10614	MD05G1084200	Chr05:17695854-17698239	30.0311	38.6903	22.4924	34.0885	30.2216	24.955	41.0758	38.0704
MSTRG.10615	-	Chr05:17702916-17703120	5.23534	6.77606	0	0	0	0	2.79631	5.2924
MSTRG.10616	-	Chr05:17703509-17704022	1.93841	0	0.26761	0	0.108285	0.152627	0	0.165393
MSTRG.10617	-	Chr05:17704910-17705781	2.5594	1.96271	2.03156	0	0.402278	0.691192	0.38483	0.578673
MSTRG.10618	MD05G1084400	Chr05:17722640-17723528	3.44716	2.42796	4.00052	1.27314	1.59402	1.1352	2.26271	1.69074
MSTRG.10619	MD05G1084500	Chr05:17723849-17726280	3.45212	2.94088	1.87967	1.24266	2.16026	1.75559	2.96798	2.64654
MSTRG.1062	MD00G1149300	Chr00:32831444-32835074	1.75292	1.93335	1.98258	2.93571	3.04434	2.06358	1.77827	1.71387
MSTRG.10620	MD05G1084700	Chr05:17728396-17731351	1.72561	0.326142	2.35621	0.341899	1.38329	1.23445	1.13468	0.704987
MSTRG.10621	MD05G1084800	Chr05:17731473-17736355	22.9712	24.8125	27.0149	36.4584	30.0207	32.2332	28.1187	30.4287
MSTRG.10622	MD05G1085000	Chr05:17741639-17747268	39.9532	42.6335	37.2036	44.9261	40.0738	37.085	46.008	45.4388
MSTRG.10623	MD05G1085100	Chr05:17747944-17753389	106.116	114.941	90.545	110.21	111.399	106.43	129.533	124.126
MSTRG.10624	MD05G1085200	Chr05:17777357-17789502	17.9065	15.6958	21.1977	18.6792	22.0195	18.1564	15.9666	14.6219
MSTRG.10625	-	Chr05:17865337-17866505	5.30355	10.9081	5.84973	6.461	4.87098	7.55745	7.78349	9.09405
MSTRG.10626	-	Chr05:17878200-17878769	0	0	0	0	0	0	0	0
MSTRG.10627	MD05G1085400	Chr05:17897461-17898958	1.90632	3.32896	5.83082	0.342453	1.30413	3.67934	1.32285	0.838739
MSTRG.10628	-	Chr05:17935433-17935706	1.09911	0.921738	2.97212	0	2.80292	2.0642	0.58874	2.59242
MSTRG.10629	-	Chr05:17961013-17961285	0	1.86345	1.00198	0	0.301603	1.04787	0	1.64237
MSTRG.1063	MD00G1149500	Chr00:32899465-32913358	12.9493	11.9351	11.2445	12.9388	13.4955	10.6116	11.8207	12.5632
MSTRG.10630	-	Chr05:17961691-17962085	0.44021	1.20381	0	0.419714	0.419457	0.215826	0.674686	0.420351
MSTRG.10631	-	Chr05:17971472-17972162	0.425452	1.16573	0	0.812971	0.723423	0.871782	1.6101	1.1826
MSTRG.10632	MD05G1085700	Chr05:18022077-18022908	0.556259	0.660115	0.952238	1.38442	1.39555	1.02738	0.987107	1.30872
MSTRG.10633	-	Chr05:18043888-18044348	1.32688	1.22712	0.638082	1.28466	3.76922	1.55727	0.715278	0.397277
MSTRG.10634	MD05G1085800	Chr05:18064697-18066163	3.69621	4.81298	5.97184	6.80361	10.449	7.82968	7.3098	9.01158
MSTRG.10635	-	Chr05:18067698-18067968	0	0	0	0	0.906558	0	1.19041	1.57409
MSTRG.10636	-	Chr05:18075726-18076063	0.613478	0.546695	0.575881	1.71312	1.36781	0	0.340508	0.976043
MSTRG.10637	MD05G1086300	Chr05:18114844-18116290	2.47983	2.78401	6.48487	6.83975	5.34357	4.86369	3.48461	4.33472
MSTRG.10638	MD05G1086600	Chr05:18461855-18463328	0.155061	0.222702	0.152514	1.0904	0.548673	0.154684	0.338055	0.175041
MSTRG.10639	MD05G1086700	Chr05:18481132-18484931	46.4961	44.8164	45.1692	55.7234	49.6056	41.7474	44.5673	36.2217
MSTRG.1064	MD00G1149900	Chr00:33090749-33095622	9.85741	7.44394	11.8524	11.3919	11.5845	11.6696	9.86831	9.73835
MSTRG.10640	MD05G1086900	Chr05:18527312-18530166	1.85917	1.78538	1.83208	1.02194	1.32761	1.75956	1.56937	2.06135
MSTRG.10641	MD05G1087100	Chr05:18551200-18558118	39.9951	38.3741	46.7818	49.0324	45.1603	44.1272	38.7252	35.7085
MSTRG.10642	MD05G1087200	Chr05:18585040-18588135	5.89459	8.17011	2.97402	2.57317	2.6665	4.01315	4.58566	4.28335
MSTRG.10643	MD05G1087300	Chr05:18668712-18671037	35.5272	28.4278	30.2518	27.6738	26.262	32.0025	33.7065	30.7862
MSTRG.10644	MD05G1087400	Chr05:18714985-18718893	14.0097	13.145	19.9999	14.3031	17.1508	14.7932	11.8428	11.7121
MSTRG.10645	MD05G1087600	Chr05:18754116-18757821	60.4358	52.5853	46.615	46.1978	53.0481	46.858	57.8113	53.0685
MSTRG.10646	-	Chr05:18769447-18770759	4.83917	7.59387	3.74472	8.52503	7.80113	5.05446	19.0234	13.1557
MSTRG.10647	MD05G1087700	Chr05:18792914-18794162	18.2583	19.3172	19.2711	19.4218	16.2814	15.9549	14.0596	16.3082
MSTRG.10648	MD05G1087800	Chr05:18824390-18824883	0	0	0	0	0	0	0	0
MSTRG.10649	MD05G1087900	Chr05:18824990-18826810	1.03867	1.26277	0.927336	2.36552	0.793949	1.37475	1.56132	1.04197
MSTRG.1065	MD00G1150000	Chr00:33095650-33110450	8.45923	8.30163	8.72037	9.05281	8.78001	8.4878	10.0948	9.5795
MSTRG.10650	MD05G1088100	Chr05:18828077-18830224	29.4288	25.3184	22.9911	21.8126	22.4898	22.3564	27.2723	24.59
MSTRG.10651	MD05G1088200,MD05G1088300	Chr05:18857606-18865210	1.45389	2.82846	2.64528	5.74341	3.89307	4.51078	2.89221	4.39541
MSTRG.10652	MD05G1088400	Chr05:18857606-18865210	53.3306	53.5934	77.1979	50.7237	65.9415	68.0637	46.2074	56.6891
MSTRG.10653	MD05G1088500	Chr05:18893672-18897673	3.55623	4.2053	4.43784	3.66197	3.29833	4.15796	4.44703	4.83782
MSTRG.10654	MD05G1088600	Chr05:18931327-18933494	22.2129	24.3988	31.6309	23.3937	26.2	29.0724	23.5218	25.2994
MSTRG.10655	MD05G1088700	Chr05:18933495-18936887	9.67324	12.9296	8.91782	7.96491	10.3185	10.4386	10.7912	11.6884
MSTRG.10656	MD05G1088900	Chr05:18939842-18942247	0.101898	0	0	0	0	0	0	0
MSTRG.10657	MD05G1089000	Chr05:18942616-18943213	1.31672	1.64847	2.34466	0.863706	0.669292	1.12851	1.49908	1.10247
MSTRG.10658	MD05G1089300	Chr05:18962989-18964201	0	0	0	0	0	0	0	0
MSTRG.10659	MD05G1089500	Chr05:18967389-18969692	6.47921	5.28942	5.55726	4.85428	4.28287	5.25759	4.65171	4.74115
MSTRG.1066	MD00G1150100,MD00G1150200,MD00G1150300	Chr00:33168319-33176958	13.5063	8.48436	8.00314	11.9593	10.0317	12.7848	9.7295	13.0387
MSTRG.10660	MD05G1089600	Chr05:18990352-18991237	2.43628	2.19446	3.76655	2.55709	2.40481	4.15887	2.28066	2.46948
MSTRG.10661	MD05G1089700	Chr05:19010577-19016209	15.0945	12.249	13.0396	12.1587	14.4213	12.6054	12.3974	12.429
MSTRG.10662	MD05G1089900	Chr05:19018199-19020786	47.9423	36.3039	71.1175	102.114	92.11	67.1441	43.9229	38.1749
MSTRG.10663	MD05G1090400,MD05G1090500	Chr05:19101411-19109506	5.27752	6.38613	4.06317	7.86649	4.00871	5.82159	6.72667	6.33178
MSTRG.10664	-	Chr05:19101411-19109506	0.695065	1.83883	1.29592	1.91953	0.192345	2.07808	0.35457	2.46282
MSTRG.10665	MD05G1090600	Chr05:19126242-19126738	0.542327	2.43885	1.53658	2.54888	1.82156	0.547217	2.31807	0.665115
MSTRG.10666	MD05G1090800	Chr05:19250794-19251490	4.23189	5.66254	2.92261	1.92045	4.89268	4.83092	3.68279	4.46212
MSTRG.10667	MD05G1091300	Chr05:19321141-19322863	0	0	0	0.221218	0	0	0	0
MSTRG.10668	MD05G1091400	Chr05:19322864-19324207	0.840554	1.71447	0.352981	0.839126	1.05523	0.581695	0.991468	1.37452
MSTRG.10669	MD05G1091700	Chr05:19413036-19414002	12.8579	16.2939	13.1675	17.2045	12.6479	15.6707	11.09	15.3254
MSTRG.1067	-	Chr00:33168319-33176958	3.34232	3.78926	1.78223	9.00109	5.37065	4.56467	7.69341	6.40855
MSTRG.10670	MD05G1092000	Chr05:19502455-19505892	3.08999	2.60473	2.29799	0.672394	1.3227	1.90393	1.13242	1.5459
MSTRG.10671	MD05G1092200	Chr05:19538162-19546539	8.28442	8.283	6.07488	6.04682	7.12343	6.65444	8.20808	8.40341
MSTRG.10672	MD05G1092300	Chr05:19618715-19621324	27.8448	11.7876	12.1814	13.3122	34.1648	26.0248	15.9659	17.7238
MSTRG.10673	MD05G1092900	Chr05:19753184-19755519	18.5575	10.4843	9.19746	5.80592	10.4955	5.52315	8.01512	5.33169
MSTRG.10674	MD05G1093000	Chr05:19770133-19775366	69.59	71.7174	60.9545	84.1021	70.6092	65.3297	74.9743	72.2135
MSTRG.10675	MD05G1093300	Chr05:19796595-19800655	14.9709	12.5154	12.6329	12.3418	11.0525	11.4931	12.7771	11.9135
MSTRG.10676	MD05G1093400	Chr05:19801157-19803050	2.82048	1.85691	2.00808	1.26402	1.89581	2.56704	2.40887	2.51109
MSTRG.10677	MD05G1093600	Chr05:19839013-19841142	22.0411	25.7021	26.0248	19.6755	27.5541	32.308	27.1858	26.4769
MSTRG.10678	MD05G1093700	Chr05:19880940-19881778	56.2528	95.2141	36.9169	38.9343	64.4381	76.8083	69.4724	88.7957
MSTRG.10679	MD05G1093800	Chr05:19886873-19894260	11.3022	11.5831	9.27179	10.6443	10.8799	9.61457	14.7346	12.4756
MSTRG.1068	MD00G1150500	Chr00:33225666-33228832	0.540355	0.503876	0.261253	0.527794	1.4741	0.149122	1.16822	0.598945
MSTRG.10680	-	Chr05:19950288-19950503	0	0	0	2.48665	0	1.19675	0	4.80404
MSTRG.10681	MD05G1094100	Chr05:19977992-19981424	17.4714	17.759	19.2495	16.7436	15.3449	16.9673	14.1024	12.9056
MSTRG.10682	MD05G1094200	Chr05:19991944-19993379	74.2102	63.7596	75.2804	31.3114	63.0125	59.8023	47.4634	43.4844
MSTRG.10683	-	Chr05:19991944-19993379	2.57E-05	1.32E-06	1.28E-05	1.71E-06	0.631	8.26907	0.647096	5.37E-05
MSTRG.10684	MD05G1094300	Chr05:20007344-20010443	26.4935	28.5919	27.4251	25.0106	24.1462	24.923	25.2211	25.2214
MSTRG.10685	-	Chr05:20007344-20010443	24.5916	43.2089	38.2981	35.9913	37.4699	42.2728	66.0478	64.3627
MSTRG.10686	MD05G1094400	Chr05:20012317-20015198	4.85669	4.58363	3.55617	3.97579	3.89477	3.47579	5.43105	5.01124
MSTRG.10687	MD05G1094500	Chr05:20039459-20041173	25.9293	35.31	20.1224	33.2148	28.1581	24.2623	34.544	32.3739
MSTRG.10688	MD05G1094800	Chr05:20069024-20070072	0	0	0	0	0	0	0.0745804	0.253201
MSTRG.10689	MD05G1095000	Chr05:20115886-20118407	8.37009	10.1138	9.40427	10.8625	10.5855	8.90019	8.23445	8.21381
MSTRG.1069	-	Chr00:33225666-33228832	0.396937	1.09172	0.759216	0.761537	0.744089	0.603226	1.03529	1.36247
MSTRG.10690	MD05G1095100,MD05G1095400	Chr05:20140126-20156144	2.6069	4.26459	1.89268	3.20385	2.94229	2.83271	2.68923	3.31806
MSTRG.10691	-	Chr05:20140126-20156144	2.10164	0	0	0	0.694496	0	1.90267	1.42417
MSTRG.10692	MD05G1095200	Chr05:20140126-20156144	0	0	0	0	0	0	0	0
MSTRG.10693	MD05G1095300	Chr05:20140126-20156144	0.876196	1.57019	1.15103	1.23579	1.47744	1.81204	1.97947	1.49241
MSTRG.10694	MD05G1095900	Chr05:20196033-20197865	11.9742	11.6993	11.2561	17.4967	13.4654	12.001	11.8161	11.9005
MSTRG.10695	MD05G1096000	Chr05:20230704-20231422	2.08113	0.552455	0.573603	0.289264	0.749428	0.880488	2.04412	1.27862
MSTRG.10696	MD05G1096100	Chr05:20259119-20263397	11.6619	10.4051	13.7701	11.7234	11.2439	10.757	13.773	13.1637
MSTRG.10697	MD05G1096200	Chr05:20265325-20269865	4.29182	4.52036	6.02548	2.97709	3.99706	5.73424	4.44727	3.89244
MSTRG.10698	MD05G1096300	Chr05:20269990-20272163	15.5253	18.2264	10.6949	8.37951	10.657	13.0314	13.3367	13.1592
MSTRG.10699	MD05G1096400	Chr05:20274791-20277423	103.461	97.6458	123.102	141.104	140.084	117.822	99.2194	97.438
MSTRG.107	MD00G1013500	Chr00:1701695-1705474	7.33379	7.05264	5.56625	7.90197	6.61988	7.35852	6.56856	7.27524
MSTRG.1070	MD00G1150600	Chr00:33236081-33236521	0.358492	0.660705	0.343988	1.0373	1.48946	0.529318	1.34143	1.54049
MSTRG.10700	MD05G1096500	Chr05:20281463-20283654	3.25589	2.7042	3.1385	1.32606	1.87294	2.89312	1.03265	1.52028
MSTRG.10701	MD05G1096600	Chr05:20285088-20287247	8.27512	8.48412	6.28147	7.60718	7.27285	7.54085	8.0441	8.49628
MSTRG.10702	MD05G1096900	Chr05:20291659-20293994	25.5293	26.372	26.8271	28.9307	25.9465	21.0881	26.9187	23.4618
MSTRG.10703	MD05G1097000	Chr05:20295415-20297700	1.38318	0.980284	1.34899	0.171274	0.3499	0.881777	0.906204	0.68491
MSTRG.10704	MD05G1097100	Chr05:20297701-20299643	11.6365	13.5976	11.6756	18.1452	17.3677	17.8242	20.1311	20.57
MSTRG.10705	-	Chr05:20300793-20301620	0.979587	2.3911	1.09504	0.41789	1.79139	2.07739	5.30677	3.20093
MSTRG.10706	MD05G1097200	Chr05:20318764-20319957	132.006	133.32	124.977	74.6449	96.1397	100.828	92.4585	89.8343
MSTRG.10707	MD05G1097500	Chr05:20335187-20357129	4.11267	3.71262	1.46009	1.94049	3.0146	2.66115	2.17501	2.33468
MSTRG.10708	MD05G1097600,MD05G1097800	Chr05:20335187-20357129	9.43742	7.2359	9.77705	7.11857	6.32262	7.29941	8.57473	9.1495
MSTRG.10709	MD05G1097700	Chr05:20335187-20357129	0	0	0	0	0	0	0	0
MSTRG.1071	MD00G1150800,MD00G1150900	Chr00:33285613-33287875	5.7519	4.96636	3.0684	3.45518	4.51618	4.59015	5.33792	5.51163
MSTRG.10710	MD05G1098100	Chr05:20406190-20412082	14.2424	12.5332	9.85005	9.04767	8.21567	7.49179	9.93095	8.56636
MSTRG.10711	MD05G1098200	Chr05:20406190-20412082	11.3923	6.85513	8.77391	5.85063	5.85584	5.89012	7.83166	6.79004
MSTRG.10712	MD05G1098300	Chr05:20446608-20447349	1.13309	1.37873	1.10616	2.40914	1.68971	1.45579	0.755645	1.82689
MSTRG.10713	MD05G1098400	Chr05:20453903-20457865	21.4022	20.0157	20.216	21.1893	22.201	20.3728	20.6346	20.7655
MSTRG.10714	MD05G1098500	Chr05:20458351-20462001	23.5627	24.5362	18.7505	14.6762	19.4926	19.7144	20.7081	21.5636
MSTRG.10715	MD05G1098600	Chr05:20534631-20540079	15.4542	16.953	22.2196	19.653	20.2669	21.3027	16.9556	17.0989
MSTRG.10716	-	Chr05:20623316-20623589	1.09911	1.84348	0.990706	0.959411	1.30839	1.55037	1.70759	0.622969
MSTRG.10717	MD05G1099000	Chr05:20637933-20643768	51.6073	48.2572	43.1504	45.3814	43.6859	43.8466	47.8209	48.2278
MSTRG.10718	MD05G1099400	Chr05:20676660-20680592	25.5612	28.4528	12.2708	12.1568	22.2514	30.9633	33.7771	28.6403
MSTRG.10719	MD05G1099500	Chr05:20686385-20694651	0.490076	0.772848	0.637821	0.972303	2.07028	0.53157	1.32544	1.09319
MSTRG.1072	MD00G1151000,MD00G1151100,MD00G1151200,MD00G1151300,MD00G1151400	Chr00:33287876-33291467	6.60945	5.1498	7.13042	3.97235	7.85435	8.59189	8.14242	7.44668
MSTRG.10720	-	Chr05:20686385-20694651	0.496833	0	1.41319	0	0	0	0	0
MSTRG.10721	-	Chr05:20707416-20707709	0	2.27707	0.808705	0.791249	0.724718	0	0.928556	1.83347
MSTRG.10722	MD05G1099600,MD05G1099700	Chr05:20715616-20718138	3.86383	4.29866	5.62574	6.49925	5.44748	6.13627	4.37671	5.13712
MSTRG.10723	MD05G1099800	Chr05:20720012-20721473	32.6532	29.064	39.9384	25.0023	34.776	37.39	24.8222	27.4735
MSTRG.10724	MD05G1099900	Chr05:20728118-20731595	15.7463	19.1229	20.0729	20.957	19.2267	19.6549	20.4064	19.2263
MSTRG.10725	MD05G1100000	Chr05:20737648-20738242	0	0	0	0	0	0	0	0
MSTRG.10726	MD05G1100100	Chr05:20738305-20739824	6.8463	7.50359	6.58505	6.49699	6.55605	8.03469	7.81023	7.04333
MSTRG.10727	MD05G1100200	Chr05:20786344-20791291	6.46134	6.66878	6.23836	8.17398	7.89406	6.60262	7.17805	7.07946
MSTRG.10728	MD05G1100300	Chr05:20841437-20844393	2.26232	1.41447	1.28907	0.893656	0.969087	1.13238	2.1879	1.13804
MSTRG.10729	MD05G1100400	Chr05:20841437-20844393	0	0.540589	0.556311	0.680402	0.451073	0.550295	0.31244	0.466997
MSTRG.1073	MD00G1151500	Chr00:33292181-33296416	2.5498	2.39559	3.0647	3.84626	2.51431	2.42102	2.95367	3.13492
MSTRG.10730	MD05G1100500	Chr05:20844915-20850781	2.20965	2.5192	2.4005	1.98048	1.69622	2.34921	2.66789	2.67549
MSTRG.10731	MD05G1100600	Chr05:20859765-20863203	10.1485	14.2177	19.3428	30.7589	18.3146	23.3565	16.8047	21.8154
MSTRG.10732	MD05G1100900	Chr05:20910859-20914284	0.141999	0.202112	0.479742	1.06034	0.489261	0.848585	0.39818	0.428426
MSTRG.10733	-	Chr05:20914539-20914858	0	0	2.61107	0.644409	0	0.339313	1.13001	0.225777
MSTRG.10734	-	Chr05:20915582-20916780	2.82631	5.48862	3.12436	7.61837	4.73562	5.32192	5.25798	5.98617
MSTRG.10735	MD05G1101000	Chr05:20954974-20957601	20.6399	17.0918	15.8037	15.5711	14.5872	14.0624	16.9625	15.1051
MSTRG.10736	MD05G1101300,MD05G1101500	Chr05:20959438-20966299	1.13399	1.2155	1.65318	1.39155	3.77238	2.2322	1.30048	3.40565
MSTRG.10737	MD05G1101100	Chr05:20959438-20966299	0	0	0	0	0	0	0	0
MSTRG.10738	MD05G1101200	Chr05:20959438-20966299	0	0	0	0	0	0	0	0
MSTRG.10739	MD05G1101400	Chr05:20959438-20966299	0	0	0	0	0	0	0	0
MSTRG.1074	MD00G1151800	Chr00:33323951-33327885	2.02597	1.56864	1.1564	3.32427	2.60742	2.76305	2.34753	2.42012
MSTRG.10740	MD05G1101600	Chr05:20966410-20972701	5.28611	5.62477	4.64081	6.95033	5.92098	5.14175	5.85718	5.63922
MSTRG.10741	MD05G1101700	Chr05:20975175-20982578	1.98149	1.96215	1.9513	3.15273	1.88164	1.66738	1.93932	1.7915
MSTRG.10742	-	Chr05:20975175-20982578	0.31524	0.454332	1.3466	1.48334	1.1364	0.811367	0.42825	0.733363
MSTRG.10743	MD05G1101800	Chr05:20989399-20992523	41.9267	44.2638	45.5887	25.3581	45.0222	44.7002	28.7534	28.947
MSTRG.10744	-	Chr05:21039233-21039452	3.13097	0	0	0	0	2.19398	0	0
MSTRG.10745	MD05G1102000	Chr05:21054634-21059839	9.16967	6.48474	8.73382	10.7944	8.93601	11.3725	19.4703	16.1182
MSTRG.10746	MD05G1102100	Chr05:21112918-21114537	1.76419	0.320793	0.930953	0.588904	0.809822	1.00795	0.492296	0.97719
MSTRG.10747	MD05G1102500	Chr05:21277651-21279492	0.832493	0.724723	0.967846	0.912487	2.23477	0.244007	2.24762	0.57108
MSTRG.10748	MD05G1102600,MD05G1102700	Chr05:21285099-21290462	21.2757	23.5715	27.4758	31.7604	27.4372	25.8109	24.8537	26.3733
MSTRG.10749	-	Chr05:21285099-21290462	1.12698	0	0	0	0	0.524163	0	0.283178
MSTRG.1075	MD00G1151900,MD00G1152000	Chr00:33354099-33364043	19.7811	22.4277	26.1485	29.6673	21.6256	24.7725	20.5771	25.195
MSTRG.10750	MD05G1102900,MD05G1103100,MD05G1103600	Chr05:21318754-21589923	44.0183	48.7142	48.9332	46.9998	52.6444	72.9738	56.1599	84.6447
MSTRG.10751	-	Chr05:21318754-21589923	4.80E-11	0	3.58E-177	1.45E-40	1.20E-16	2.08352	1.92E-44	0.0176618
MSTRG.10752	MD05G1102800	Chr05:21318754-21589923	0	0	0.331045	0	0.0970811	0	0	0
MSTRG.10753	-	Chr05:21318754-21589923	1.79777	1.44276	3.84951	5.43833	1.20166	1.71E-72	1.19633	6.86343
MSTRG.10754	MD05G1103000	Chr05:21318754-21589923	0	0	0	0	0	0	0	0
MSTRG.10755	MD05G1103200	Chr05:21318754-21589923	0	0	0	0	0	0	0	0
MSTRG.10756	MD05G1103300	Chr05:21318754-21589923	0	0	0	0	0	0	0	0
MSTRG.10757	MD05G1103400	Chr05:21318754-21589923	0	0	0	0	0	0	0	0
MSTRG.10758	MD05G1103500	Chr05:21318754-21589923	0.0807	0	0	0.0810319	0.0230501	0	0.0413172	0.128778
MSTRG.10759	-	Chr05:21318754-21589923	1.19723	1.51674	0.650981	1.32548	0.997475	1.2958	1.88901	2.24468
MSTRG.1076	MD00G1152100	Chr00:33374902-33376162	13.1447	11.6207	14.5579	15.2815	14.1425	12.7714	11.3154	12.8107
MSTRG.10760	-	Chr05:21318754-21589923	0	0	0	0	4.49862	2.30519	0	1.51359
MSTRG.10761	MD05G1104200	Chr05:21708513-21709094	0	0	0	0.343139	0.769454	0.367759	0.967283	1.06042
MSTRG.10762	MD05G1104300,MD05G1104400	Chr05:21717799-21720987	3.51036	3.25157	5.08801	7.32354	4.81139	5.77896	4.10218	4.00171
MSTRG.10763	MD05G1104500	Chr05:21727191-21728754	0.562945	0	0	0	0.313664	0.292099	0	0.156273
MSTRG.10764	MD05G1104600	Chr05:21730692-21732613	1.86834	2.6688	0.666115	2.24909	1.75977	2.38687	2.61247	3.27527
MSTRG.10765	-	Chr05:21733374-21733808	0.367388	1.69074	0.352251	0	0	0	0.77104	0.881853
MSTRG.10766	-	Chr05:21734630-21735071	0.714103	0.329088	0	0	0.100528	0	0.567037	0.858331
MSTRG.10767	MD05G1104700	Chr05:21744315-21744513	0	8.50694	5.21213	4.31576	6.49974	1.90882	3.22966	4.19447
MSTRG.10768	-	Chr05:21827572-21827841	1.1563	0	4.14956	1.002	0.459299	3.26377	0.616832	0
MSTRG.10769	-	Chr05:21842249-21843054	1.15972	1.65015	1.41732	1.44191	1.45245	1.99617	2.06659	1.28536
MSTRG.1077	-	Chr00:33387533-33387734	0	3.78021	4.59393	0	2.54293	0	2.83646	5.13732
MSTRG.10770	MD05G1105200	Chr05:21847851-21850534	0.969194	1.20487	1.07216	1.54274	1.06242	0.734931	1.19982	1.59369
MSTRG.10771	MD05G1105500	Chr05:21872938-21873522	1.51698	2.81656	2.6327	6.48856	6.04152	4.92247	2.24076	4.19124
MSTRG.10772	MD05G1105600	Chr05:21875824-21890198	17.3621	17.6239	14.6293	19.0445	17.701	17.6671	18.7124	18.9466
MSTRG.10773	-	Chr05:21892072-21892682	0.88013	0.272723	1.69866	0	0.363374	0.450796	0	0.0970696
MSTRG.10774	-	Chr05:21920110-21920399	0	0	0	0	0.884912	0	0	0
MSTRG.10775	-	Chr05:21937199-21937466	0	0	0	0	0	0	0	0
MSTRG.10776	MD05G1106300	Chr05:22007949-22009831	11.4959	14.1472	11.0384	13.517	14.4403	12.5025	14.877	15.5673
MSTRG.10777	MD05G1106400	Chr05:22013402-22015898	0.190265	1.28586	1.33482	0	0.247961	1.48358	0.298429	0.527404
MSTRG.10778	MD05G1106500	Chr05:22016908-22018343	0.736686	0.212497	0.443781	0.150435	0.377669	0.418176	0.744636	0.377928
MSTRG.10779	-	Chr05:22021313-22022428	0.288799	0.367735	0.189054	0.578642	0.359841	0.405553	0.659529	0.554261
MSTRG.1078	MD00G1152300	Chr00:33390483-33394044	0.636968	0.568612	0.404164	0.596755	0.576834	0.362676	0.543139	0.698817
MSTRG.10780	MD05G1106700	Chr05:22024635-22026420	5.90906	5.1294	5.12419	4.28824	4.71288	5.17992	6.43555	5.26242
MSTRG.10781	MD05G1106800	Chr05:22028728-22031131	446.427	472.763	291.062	184.961	302.948	322.786	468.214	397.566
MSTRG.10782	MD05G1106900	Chr05:22031402-22033786	18.4135	24.8066	19.6388	23.5573	20.0226	20.9623	19.8747	19.5271
MSTRG.10783	MD05G1107000	Chr05:22034948-22037365	0.305348	0.149041	0.274615	0.558911	0.655516	0.468526	0.187341	0.486453
MSTRG.10784	-	Chr05:22034948-22037365	3.93006	3.392	4.43666	25.901	3.56181	9.22263	1.90375	17.1097
MSTRG.10785	MD05G1107100	Chr05:22039447-22042734	7.94029	22.3327	0.881488	2.6995	2.28161	2.57644	10.8966	8.63509
MSTRG.10786	MD05G1107300	Chr05:22044664-22049303	9.36355	7.09638	15.4259	16.2181	15.6464	15.2394	11.5369	13.0765
MSTRG.10787	MD05G1107200	Chr05:22044664-22049303	0	0	0	0	0	0	0	0
MSTRG.10788	-	Chr05:22070560-22070803	0	0	0	0	0	0	1.78801	0.794976
MSTRG.10789	-	Chr05:22087912-22088151	1.89148	0	1.60396	0	1.62875	0	0	0.421798
MSTRG.1079	-	Chr00:33394151-33395511	0	0	0	0	0.0842658	0	0.220714	0
MSTRG.10790	MD05G1107500	Chr05:22088584-22089136	0.740699	1.84773	1.19616	4.11349	1.91213	1.98058	1.47669	1.74601
MSTRG.10791	MD05G1107600,MD05G1107700	Chr05:22104478-22151563	2.81902	1.28591	2.85485	2.16022	2.36226	1.97349	2.51979	1.94809
MSTRG.10792	MD05G1107800	Chr05:22104478-22151563	9.35393	10.8081	8.46534	12.0167	10.6509	9.63648	11.1627	11.5043
MSTRG.10793	-	Chr05:22207353-22207703	0	0	0.530729	1.05531	0.756156	0.584199	0.287391	0.699382
MSTRG.10794	-	Chr05:22234734-22234971	0	0	0	0	0	0	0	1.03646
MSTRG.10795	-	Chr05:22235390-22237712	0.625654	0.521776	0.164626	0.210623	0.413791	0.679426	0.533561	0.793304
MSTRG.10796	MD05G1108400	Chr05:22260264-22262387	5.50586	6.06171	15.3484	8.02758	9.74686	10.9206	4.74378	6.12449
MSTRG.10797	MD05G1108500	Chr05:22281405-22283722	23.3775	22.5843	24.8578	16.6858	19.911	23.0978	23.4064	20.255
MSTRG.10798	MD05G1108600	Chr05:22284288-22287377	38.0276	35.6852	27.7744	26.0167	29.2965	27.0713	32.286	31.0799
MSTRG.10799	MD05G1108800,MD05G1109100	Chr05:22338250-22380397	16.6479	20.4369	31.0268	12.9729	29.97	29.7348	34.7792	16.5292
MSTRG.108	MD00G1013600	Chr00:1706152-1709792	43.8201	38.1169	35.2942	37.253	31.2061	39.871	53.5515	52.9944
MSTRG.1080	MD00G1152500	Chr00:33416402-33424324	1.56959	1.74598	2.17237	1.23814	2.03979	1.58041	1.27168	1.5829
MSTRG.10800	-	Chr05:22338250-22380397	18.8515	7.9546	24.649	3.68118	14.8916	17.4197	25.5688	5.5496
MSTRG.10801	-	Chr05:22338250-22380397	0	1.50064	0	4.66118	1.31209	3.40152	3.0029	2.48616
MSTRG.10802	-	Chr05:22338250-22380397	2.74022	6.67511	2.4163	3.46781	1.46671	1.8637	3.52886	3.39591
MSTRG.10803	MD05G1108900	Chr05:22338250-22380397	0	0	0	0	0	0	0	0
MSTRG.10804	MD05G1109000	Chr05:22338250-22380397	9.58876	8.43298	10.2082	7.56667	8.92043	8.85634	5.76421	5.98606
MSTRG.10805	-	Chr05:22382812-22383139	0	1.16763	0	0	0.182693	0	1.00869	0.38674
MSTRG.10806	-	Chr05:22519322-22520420	0.196146	0.0936358	0.192571	0.491121	0.188409	0.161355	0.163414	0.213825
MSTRG.10807	-	Chr05:22572276-22572697	1.16479	1.0691	2.22955	0.745809	1.07567	0.83575	1.05436	0.467292
MSTRG.10808	MD05G1109800	Chr05:22590683-22592153	6.69959	8.98053	4.26876	5.02225	4.51268	5.49642	6.17104	5.5664
MSTRG.10809	MD05G1110100	Chr05:22634940-22635435	1.17351	0	0.56622	0.285604	0.082873	0	3.25104	0.0857304
MSTRG.1081	MD00G1152600	Chr00:33425275-33428285	16.1753	17.6845	16.3956	11.9709	15.4148	14.9512	16.0882	15.9432
MSTRG.10810	-	Chr05:22645593-22646140	0.500758	0	0	0	0.195726	0.277604	0.285655	0.608127
MSTRG.10811	MD05G1110300	Chr05:22688872-22689379	1.97535	0.78817	0.272585	1.10063	2.35638	1.21092	3.33751	1.7688
MSTRG.10812	MD05G1110500	Chr05:22742991-22749005	0.49424	0.247878	0	0.121153	0.31875	0.248735	0.709144	0.505725
MSTRG.10813	MD05G1110600	Chr05:22749009-22750980	0	0	0	0	0.234325	0	0.174852	0.0495044
MSTRG.10814	-	Chr05:22749009-22750980	0.613478	0.546695	0	0	1.29696	0.911752	0	0.337437
MSTRG.10815	MD05G1110700	Chr05:22759244-22762746	16.7365	18.667	17.4725	11.7807	18.5228	17.9314	13.3598	14.7865
MSTRG.10816	MD05G1110800	Chr05:22806078-22810028	24.8869	26.7693	22.6572	22.6493	20.5346	22.3342	24.6254	25.9211
MSTRG.10817	MD05G1110900	Chr05:22810202-22813600	21.672	24.0445	10.0677	12.8802	14.9051	12.109	24.4752	20.2598
MSTRG.10818	MD05G1111000	Chr05:22813926-22817818	46.419	39.5868	50.3849	38.0778	44.5429	42.3833	32.8235	32.885
MSTRG.10819	MD05G1111200	Chr05:22825712-22842666	26.1576	22.5137	30.1795	18.1667	21.5157	22.4237	18.7815	17.3996
MSTRG.1082	MD00G1152700	Chr00:33430317-33436041	7.01849	6.59403	5.53039	5.99836	6.79116	6.08213	7.70098	7.31764
MSTRG.10820	MD05G1111300	Chr05:22825712-22842666	10.9912	10.787	10.5951	11.9946	13.1443	11.8923	13.9145	13.169
MSTRG.10821	MD05G1112000,MD05G1112200	Chr05:22908491-23069192	9.76906	12.5428	12.6535	16.5142	18.2006	17.9213	11.499	15.8033
MSTRG.10822	MD05G1112100	Chr05:22908491-23069192	0.0544396	0.209171	0.107311	0.0548766	0.303353	0.0945938	0.0278766	0.0672015
MSTRG.10823	-	Chr05:22908491-23069192	0	0.752384	0.801343	0	0.344808	0.425717	0.444645	0.458084
MSTRG.10824	MD05G1112300	Chr05:23107495-23111319	4.11551	5.63464	5.18037	1.44987	2.662	4.3176	3.93586	3.05529
MSTRG.10825	MD05G1112600	Chr05:23120484-23124018	7.6946	4.75532	7.62947	7.13068	8.59226	6.34217	4.16071	4.01403
MSTRG.10826	MD05G1112700	Chr05:23131570-23134300	10.0401	16.0196	16.652	19.5759	20.4904	18.2312	18.1806	18.7816
MSTRG.10827	MD05G1112800	Chr05:23134301-23136263	31.7622	56.8476	16.5905	17.6571	16.5162	13.1192	20.0745	18.2927
MSTRG.10828	MD05G1113000	Chr05:23148881-23151580	0.175701	0.0562251	0.807835	1.18002	0.630563	0.291056	0.0638954	0.130053
MSTRG.10829	MD05G1113100	Chr05:23160555-23163568	20.2889	30.0396	24.701	28.5729	26.9802	29.6721	28.5928	28.5737
MSTRG.1083	MD00G1152800	Chr00:33437260-33438262	0.971399	1.13651	0.470783	0.714421	1.73582	1.98155	1.0657	0.962468
MSTRG.10830	MD05G1113200	Chr05:23165137-23165296	0	0	0	0	0	0	0	0
MSTRG.10831	-	Chr05:23178182-23178427	0	0	1.4461	0	1.11717	3.04583	3.41178	0.772705
MSTRG.10832	MD05G1113300	Chr05:23178915-23179197	10.8794	9.24709	12.5945	8.75666	6.15437	8.02724	8.2714	4.41422
MSTRG.10833	MD05G1113400	Chr05:23191696-23191981	36.3691	26.1342	29.6769	25.5272	34.1785	29.3704	22.5775	16.4352
MSTRG.10834	-	Chr05:23239356-23244114	0	0.902393	0	0	0.582527	1.5117	0.546003	0.944175
MSTRG.10835	MD05G1113600	Chr05:23245652-23245961	0.760504	1.33019	3.5253	0.693941	0	0.734667	0.417543	0.668918
MSTRG.10836	MD05G1113900	Chr05:23260019-23269348	18.1853	21.6363	12.847	15.2794	15.9565	15.2723	26.1076	23.4517
MSTRG.10837	MD05G1114300	Chr05:23307186-23307981	1.74596	0.989686	1.70255	1.72914	1.30131	1.88627	1.80583	1.69939
MSTRG.10838	MD05G1114400	Chr05:23313035-23316643	42.4561	48.0828	44.0242	80.1151	55.4222	57.0067	45.6336	55.443
MSTRG.10839	-	Chr05:23590408-23590649	0	0	0	1.45369	0	2.3379	1.84386	0.547348
MSTRG.1084	-	Chr00:33511097-33511541	0	0	0	0.34055	0.237494	0	0	0.116278
MSTRG.10840	MD05G1115100	Chr05:23627732-23630801	34.3442	34.3272	41.7312	34.1415	35.121	35.0701	30.6262	34.7375
MSTRG.10841	MD05G1115200	Chr05:23631621-23636799	28.8142	28.5719	29.8959	33.8734	31.0248	30.8795	30.0074	30.7413
MSTRG.10842	MD05G1115300	Chr05:23645403-23656216	8.53777	7.63064	9.29841	9.26856	8.35277	7.39755	7.91471	6.99325
MSTRG.10843	MD05G1115400	Chr05:23658700-23659090	98.8045	91.5944	118.437	153.105	132.509	102.53	121.802	103.658
MSTRG.10844	MD05G1115500	Chr05:23661765-23662725	0	0.661177	0.453654	1.50251	0.656024	0.454131	1.14066	0.218275
MSTRG.10845	MD05G1115600	Chr05:23663034-23663466	2.59317	1.02248	2.48566	0	0.986428	0.929001	0.777412	0.776886
MSTRG.10846	MD05G1115700	Chr05:23663938-23667522	91.1046	85.1718	81.9361	62.0937	78.6186	81.2282	83.3317	85.626
MSTRG.10847	MD05G1115800	Chr05:23674446-23677946	9.50813	7.17236	11.0371	12.7856	11.1057	11.4582	8.89386	8.97401
MSTRG.10848	-	Chr05:23688080-23688514	0.367388	0.676295	0.352251	0	0.483909	0.180742	0.187774	0.776025
MSTRG.10849	-	Chr05:23690570-23690901	0.639992	0.568377	0	1.18714	0	0	0.354525	0.525469
MSTRG.1085	-	Chr00:33825322-33825668	0	0	1.0877	0	0.387849	0.861523	0	0.981133
MSTRG.10850	-	Chr05:23691293-23691631	0	0.543241	0	0.567452	0	0.313165	0.310958	0.562706
MSTRG.10851	MD05G1116100	Chr05:23707835-23708272	0	0	0	0	0	0.529485	0	0.320752
MSTRG.10852	-	Chr05:23708470-23710997	0.684865	0.695994	1.20177	1.15341	1.06036	1.22084	1.2762	1.06474
MSTRG.10853	MD05G1116200	Chr05:23714548-23724223	6.70235	5.3244	3.69065	7.18161	5.8434	5.72966	8.63728	8.15931
MSTRG.10854	-	Chr05:23714548-23724223	0.214162	0.804943	1.04055	2.10882	2.18103	1.62124	1.26989	0.541135
MSTRG.10855	MD05G1116400	Chr05:23731856-23734264	140.548	112.465	119.26	35.2449	100.624	88.2825	93.3496	60.123
MSTRG.10856	-	Chr05:23731856-23734264	53.9257	45.273	42.2617	12.1454	32.6369	31.3673	33.2377	21.1435
MSTRG.10857	MD05G1116500	Chr05:23763340-23781720	13.3589	14.1882	13.3066	13.168	12.3074	13.1378	14.0347	13.4504
MSTRG.10858	MD05G1116600	Chr05:23783379-23784298	1179.23	1480.84	1126.65	1101.64	1472.65	1240.76	1088.13	1320.36
MSTRG.10859	-	Chr05:23784697-23785030	11.9872	10.6583	1.18272	4.68691	3.45238	3.76034	6.36712	7.04504
MSTRG.1086	MD00G1154100	Chr00:33826366-33829780	0.524295	0.641575	0.282032	0.721411	0.709214	0.403971	0.804773	0.651115
MSTRG.10860	MD05G1116700	Chr05:23786595-23790476	6.05891	8.40507	7.3806	10.7673	7.75887	7.08192	7.33821	7.89249
MSTRG.10861	MD05G1116800	Chr05:23798801-23801375	18.3448	20.4274	27.403	16.5447	18.0763	18.8086	13.8876	14.9446
MSTRG.10862	MD05G1116900	Chr05:23804037-23806174	8.07058	10.7281	16.956	6.72459	12.8383	16.1696	10.0195	8.43493
MSTRG.10863	MD05G1117000,MD05G1117100	Chr05:23808046-23811071	2.90174	4.69053	4.97281	5.402	5.49751	4.27788	4.00637	4.32781
MSTRG.10864	MD05G1117300	Chr05:23826908-23827490	4.78585	4.27483	7.29924	7.61469	6.49583	9.48006	11.4832	11.2303
MSTRG.10865	-	Chr05:23830870-23831300	0.373568	0.687104	0	1.79769	0.356505	0.990365	0.422228	0.440097
MSTRG.10866	MD05G1117500	Chr05:23850370-23850949	14.9282	7.32182	30.756	18.0513	20.2124	24.0346	14.902	18.684
MSTRG.10867	MD05G1117600	Chr05:23869543-23870125	0	0	0.221189	0.223962	0.0645956	0	0.116577	0.0696299
MSTRG.10868	-	Chr05:23870251-23870968	0.846365	0.960214	0.495425	1.50995	1.42499	2.05963	2.26037	2.29295
MSTRG.10869	MD05G1117800	Chr05:23873426-23877805	26.5554	26.1517	28.7855	30.4477	29.2666	26.33	31.091	29.372
MSTRG.1087	-	Chr00:33829958-33830836	0.438039	0.399406	0.834857	2.50663	0.294593	0.214784	0.917714	0.766002
MSTRG.10870	MD05G1117900	Chr05:23889297-23892009	2.33958	1.5614	3.71935	1.15824	1.91219	2.27069	1.7877	1.61535
MSTRG.10871	MD05G1118000	Chr05:23893127-23894084	7.20154	7.1904	5.23727	4.98902	4.83675	6.09781	7.086	6.3049
MSTRG.10872	MD05G1118100	Chr05:23894941-23906236	11.1518	9.89101	10.5054	8.78054	10.2791	9.90494	11.1289	10.5378
MSTRG.10873	-	Chr05:23894941-23906236	0	0.933191	0	0	0.144391	0.261778	0.52809	0.153732
MSTRG.10874	MD05G1118500	Chr05:23954557-24126495	1.11252	1.32023	0.408102	1.10754	0.767042	0.355656	1.18296	1.0206
MSTRG.10875	-	Chr05:23954557-24126495	129.823	140.883	282.715	149.207	153.509	170.304	95.3797	109.512
MSTRG.10876	MD05G1118600	Chr05:23954557-24126495	13.9197	8.54873	7.5806	2.99049	3.81726	5.11282	5.77673	6.38186
MSTRG.10877	MD05G1118700	Chr05:23954557-24126495	15.3566	14.7127	14.7505	15.5106	14.8293	14.1106	13.0042	16.3606
MSTRG.10878	MD05G1118800	Chr05:23954557-24126495	0	0	0	0	0	0	0	0
MSTRG.10879	MD05G1118900	Chr05:23954557-24126495	49.1006	50.3061	54.1054	37.6416	35.8852	44.2312	38.7827	47.5113
MSTRG.1088	MD00G1154200	Chr00:33830862-33833402	16.5901	15.2857	14.8473	10.5872	17.7639	14.9655	16.7881	16.8165
MSTRG.10880	MD05G1119000	Chr05:23954557-24126495	3.13257	1.63238	2.36079	0.57107	1.32	2.04149	2.69977	2.01082
MSTRG.10881	MD05G1119100	Chr05:23954557-24126495	0	0	0	0	0	0	0	0
MSTRG.10882	MD05G1119200	Chr05:23954557-24126495	0.361409	0.332911	0.346699	0	0	0.355701	0.184725	0.342324
MSTRG.10883	MD05G1119300	Chr05:23954557-24126495	2.74044	6.12263	3.1395	3.34675	3.8013	6.32	2.50982	3.74717
MSTRG.10884	MD05G1119400	Chr05:23954557-24126495	10.0367	9.50143	9.83092	9.89478	10.0884	11.5038	10.2256	9.24863
MSTRG.10885	MD05G1119500	Chr05:23954557-24126495	19.6177	18.3302	17.2982	15.056	15.5669	14.2783	16.2718	16.8231
MSTRG.10886	MD05G1119600	Chr05:24127956-24131857	34.0827	31.6142	37.1678	28.8683	37.3449	36.7361	33.128	31.0019
MSTRG.10887	MD05G1119700	Chr05:24134848-24136412	28.8328	20.1893	21.3897	9.55559	18.2986	19.5068	21.3046	17.0698
MSTRG.10888	MD05G1120100	Chr05:24163536-24165894	41.8373	42.4338	47.7199	36.2501	40.9755	34.8528	41.1714	39.6844
MSTRG.10889	MD05G1120400	Chr05:24217383-24222371	0.546277	0.620553	0.636576	3.35641	1.37028	0.384027	0.255592	0.299667
MSTRG.1089	MD00G1154900	Chr00:33914079-33919988	0	0.197537	0	0	0	0	0	0
MSTRG.10890	MD05G1120600	Chr05:24269444-24270809	18.7834	23.4914	10.9439	13.568	13.9396	12.1636	17.8373	14.944
MSTRG.10891	MD05G1120800	Chr05:24300487-24325845	44.2338	42.5732	41.2009	35.5419	48.1665	39.8859	51.0645	46.7374
MSTRG.10892	MD05G1120700	Chr05:24300487-24325845	0.0900594	0.216553	0.222093	0.227273	0.26715	0.0936225	0.147467	0.0732683
MSTRG.10893	-	Chr05:24353665-24354138	0.316362	0.879543	0.609357	0	0.336852	0.345771	0.826537	0.301069
MSTRG.10894	MD05G1120900	Chr05:24355083-24364864	21.2947	21.2632	23.5185	24.4738	23.2854	22.6363	19.4371	20.5158
MSTRG.10895	MD05G1121100	Chr05:24386240-24389583	74.6794	83.6072	61.3095	66.0839	72.8117	72.855	83.0037	70.7985
MSTRG.10896	MD05G1121200	Chr05:24390119-24391644	1.19885	0.852339	2.19675	1.1916	0.840881	1.91448	0.909789	0.475917
MSTRG.10897	MD05G1121300,MD05G1121400	Chr05:24404803-24408617	2.05943	1.9478	1.79363	3.68873	4.11223	3.72461	5.48003	2.78827
MSTRG.10898	MD05G1121500	Chr05:24411214-24414395	21.3422	22.1383	17.7416	24.913	21.856	20.4448	20.7102	20.4261
MSTRG.10899	MD05G1121600	Chr05:24414396-24414537	0	0	0	0	0	0	0	0
MSTRG.109	-	Chr00:1710187-1710408	0	0	0	0	0	0	0	2.57151
MSTRG.1090	-	Chr00:33914079-33919988	0.163029	0.85806	0.320588	0.57288	0.395791	0.297097	0.893783	0.688382
MSTRG.10900	MD05G1121700,MD05G1121800	Chr05:24415343-24420508	73.1793	82.163	115.537	121.663	91.1552	92.8372	57.7416	66.4151
MSTRG.10901	MD05G1122000	Chr05:24441118-24442589	2.59245	2.25624	1.15892	2.52503	1.74959	2.04131	2.57931	2.24988
MSTRG.10902	MD05G1122100	Chr05:24471990-24475932	30.4774	50.2196	28.6174	30.5256	35.1864	36.8626	48.9202	45.3353
MSTRG.10903	MD05G1122200	Chr05:24478720-24481899	10.0908	11.2904	12.3525	13.7121	10.4609	10.5635	8.66195	9.08513
MSTRG.10904	MD05G1122300	Chr05:24482225-24485888	9.684	8.65029	14.8468	11.4007	11.2866	11.4523	10.6122	9.16764
MSTRG.10905	MD05G1122400	Chr05:24493794-24495740	61.8541	62.6513	49.5474	43.2311	55.268	51.7412	55.4853	55.7644
MSTRG.10906	-	Chr05:24497833-24498608	0.914563	0.433329	0.595715	0.151448	0.644615	0.410568	0.925273	0.753686
MSTRG.10907	-	Chr05:24510653-24511586	1.07925	1.25561	3.8776	2.75347	1.80545	1.58694	1.26652	1.29853
MSTRG.10908	MD05G1122500	Chr05:24524754-24531227	7.79452	5.81165	6.15579	6.77916	5.79741	6.09777	4.94362	5.96703
MSTRG.10909	MD05G1122600	Chr05:24537334-24538852	349.444	428.544	200.915	225.232	222.673	189.808	297.371	287.07
MSTRG.1091	-	Chr00:33914079-33919988	0	0	2.04953	0	0	0	2.46713	0
MSTRG.10910	MD05G1122700	Chr05:24544907-24547532	29.7677	30.1741	43.1081	40.7696	38.5839	38.2369	29.852	30.4788
MSTRG.10911	MD05G1122800	Chr05:24548781-24553034	21.2253	23.1021	19.3079	21.3767	24.0941	22.5281	24.8033	24.5019
MSTRG.10912	MD05G1122900	Chr05:24557298-24561324	0.974406	0.937557	1.40066	2.31028	1.80934	1.69287	2.05459	2.65358
MSTRG.10913	MD05G1123100	Chr05:24572734-24574588	25.754	22.6307	26.3477	19.725	23.8937	23.1409	22.7189	22.9341
MSTRG.10914	MD05G1123200	Chr05:24575204-24582544	9.90726	7.44773	11.7571	7.43547	8.11457	8.91171	7.4754	7.61262
MSTRG.10915	MD05G1123300	Chr05:24584209-24586384	16.4269	18.813	20.515	15.474	15.9355	17.8664	17.3859	17.2391
MSTRG.10916	MD05G1123400	Chr05:24586888-24590398	20.967	19.4539	25.793	19.0573	22.9179	23.0527	19.6367	20.7754
MSTRG.10917	MD05G1123600	Chr05:24598387-24601129	5.66325	4.76952	3.70174	4.76165	5.25368	5.66229	7.2864	6.67864
MSTRG.10918	MD05G1123700	Chr05:24608583-24611120	8.48421	3.95917	4.36362	4.30288	7.07312	5.07527	9.33397	7.00395
MSTRG.10919	MD05G1123800	Chr05:24612107-24621453	35.9505	41.558	36.7098	50.2916	42.7371	40.8834	50.8021	49.9832
MSTRG.1092	MD00G1155200	Chr00:33948804-33953578	7.78712	10.228	4.67118	6.29777	8.28103	7.31932	11.0777	12.0527
MSTRG.10920	MD05G1123900	Chr05:24621983-24627352	16.8115	14.424	17.1057	13.8205	14.6293	16.4085	14.5685	13.7642
MSTRG.10921	MD05G1124200	Chr05:24645352-24650302	59.2917	60.7968	53.0734	63.2381	53.457	47.4991	37.4762	38.9782
MSTRG.10922	MD05G1124400	Chr05:24657550-24661781	10.7635	9.39384	12.5939	12.6916	9.81654	13.0519	10.9561	14.3794
MSTRG.10923	MD05G1124500	Chr05:24664477-24666527	14.7215	16.2752	11.0849	12.4645	12.9769	14.7678	15.8544	15.8542
MSTRG.10924	MD05G1124600	Chr05:24677225-24681236	13.301	14.4761	10.21	11.8468	14.3282	13.3544	14.3828	13.7388
MSTRG.10925	MD05G1124700	Chr05:24683298-24688543	40.3944	45.4296	62.6056	60.3147	63.7618	66.4935	41.6172	48.1914
MSTRG.10926	MD05G1124800	Chr05:24689796-24693957	13.1147	10.8658	13.2842	10.2147	11.9512	12.0334	12.2169	11.4205
MSTRG.10927	MD05G1124900	Chr05:24720726-24724844	11.8769	11.0576	9.11698	9.14253	9.5773	9.16391	11.2694	10.8244
MSTRG.10928	MD05G1125000	Chr05:24727210-24740342	15.6699	16.1904	20.4438	16.1023	16.9444	16.8538	15.3885	15.057
MSTRG.10929	MD05G1125100	Chr05:24742387-24744789	1.38922	1.15107	1.6791	1.84357	1.78668	1.43838	1.71773	1.51498
MSTRG.1093	-	Chr00:33981056-33981263	0	9.18257	0	0	1.1966	0	0	0
MSTRG.10930	MD05G1125200	Chr05:24746451-24748892	15.2371	15.2248	13.4147	12.1943	12.4347	13.7278	14.2562	14.4278
MSTRG.10931	-	Chr05:24793822-24794258	0	0	0	0.351147	0	0	0.578535	0.120002
MSTRG.10932	-	Chr05:24795333-24795618	0	0.816694	0	0	0	0	0	0
MSTRG.10933	-	Chr05:24800569-24800792	0	0	0	0	0	0	0	0
MSTRG.10934	-	Chr05:24815937-24817937	1.71989	1.18092	1.55056	0.842741	0.922132	1.212	1.61889	1.31916
MSTRG.10935	MD05G1125400,MD05G1125600,MD05G1126000	Chr05:24823289-24896712	18.2469	20.8836	11.8111	16.7979	15.6154	14.9527	25.4889	22.7127
MSTRG.10936	MD05G1125300	Chr05:24823289-24896712	6.62909	6.65325	4.63025	7.97064	6.71043	6.86323	6.15655	6.25217
MSTRG.10937	-	Chr05:24823289-24896712	2.1099	1.58335	1.60259	4.50604	1.97848	1.79676	3.9404	2.59783
MSTRG.10938	MD05G1125500	Chr05:24823289-24896712	14.5091	23.4033	10.818	12.7852	12.1308	13.1211	20.6668	18.3873
MSTRG.10939	MD05G1125700	Chr05:24823289-24896712	0	0	0	0	0.0180658	0	0.07314	0
MSTRG.1094	-	Chr00:33983877-33984099	0	0	0	0	0	0	0	0
MSTRG.10940	MD05G1125800	Chr05:24823289-24896712	0	0	0	0	0	0	0	0
MSTRG.10941	MD05G1125900	Chr05:24823289-24896712	0	0	0	0	0	0	0	0
MSTRG.10942	MD05G1126100	Chr05:24900744-24903168	2.82608	1.76237	0.982055	1.08569	0.770523	0.983004	1.23075	1.24441
MSTRG.10943	MD05G1126300	Chr05:24953081-24959562	12.0013	10.9391	22.4522	37.4279	29.2215	29.215	13.0605	18.3083
MSTRG.10944	MD05G1126400	Chr05:24960131-24962113	6.02405	4.88719	5.51883	6.93595	7.64342	6.01157	8.64211	8.18913
MSTRG.10945	MD05G1126500	Chr05:24964889-24969038	19.423	17.2702	16.112	20.169	19.0722	18.9833	19.0382	18.4719
MSTRG.10946	MD05G1126600	Chr05:24975686-24999409	1.56124	1.79964	2.3016	1.29517	1.45516	1.91893	1.328	1.49264
MSTRG.10947	MD05G1126700	Chr05:25004819-25009378	7.41221	8.58738	8.95699	9.90456	9.31	11.0011	8.12252	11.2855
MSTRG.10948	MD05G1126800	Chr05:25015363-25022297	2.18842	2.40253	2.08422	2.21125	1.69798	2.09873	1.74892	1.37316
MSTRG.10949	MD05G1127000	Chr05:25040082-25043165	4.69833	5.07645	4.38199	6.17603	5.00583	4.71303	5.57815	5.65893
MSTRG.1095	-	Chr00:34068862-34069331	0	0.297235	0	0	1.21961	0.333446	0	0
MSTRG.10950	MD05G1127100	Chr05:25046606-25048388	31.1475	37.444	30.264	29.977	40.2342	34.2152	33.1932	38.6501
MSTRG.10951	-	Chr05:25054406-25054660	1.43646	0	0	3.60631	2.64082	0.672889	0	0.393484
MSTRG.10952	MD05G1127200	Chr05:25057152-25059795	7.92276	7.89627	9.64373	9.38945	9.33039	9.26058	9.17605	7.42726
MSTRG.10953	-	Chr05:25080464-25080924	1.6586	1.22712	0.957123	0.963497	0.475075	0	0.696798	0.507605
MSTRG.10954	-	Chr05:25081213-25081455	1.77966	0	4.56289	1.43066	2.73382	0.821723	1.81339	2.01591
MSTRG.10955	MD05G1127700	Chr05:25095948-25096979	0.316362	0	0.914036	1.22788	0.535557	0.518656	0	0.209035
MSTRG.10956	MD05G1127900	Chr05:25136907-25139719	1.81683	2.89569	3.65614	4.51345	3.70404	5.07531	3.56075	5.41418
MSTRG.10957	-	Chr05:25177564-25177991	1.31412	1.99703	0.417429	0	0.69507	0.233257	0.73904	0.511368
MSTRG.10958	MD05G1128000	Chr05:25188407-25189937	0.72367	0.384791	1.50227	0.080742	0.329913	0.928511	0.268221	0.322736
MSTRG.10959	MD05G1128200	Chr05:25207498-25214799	2.44342	2.01845	2.74069	4.02758	3.43243	2.85937	3.35135	3.34785
MSTRG.1096	-	Chr00:34139024-34139549	0	0.249027	0.258187	1.04339	0.48898	0.294888	0.152077	0.0784074
MSTRG.10960	-	Chr05:25217651-25217950	0.831684	0	0	0.751721	1.31373	1.22704	0.878174	1.40601
MSTRG.10961	MD05G1128300	Chr05:25231725-25234862	9.52693	9.67415	10.7311	13.5545	11.3537	9.83477	9.18924	11.2631
MSTRG.10962	MD05G1128400	Chr05:25235137-25238308	18.9056	16.7387	17.2077	18.9591	17.6942	15.308	19.4705	18.4716
MSTRG.10963	MD05G1128500	Chr05:25241026-25243920	10.4302	11.2448	13.0709	12.8846	12.7916	11.9598	12.9547	12.061
MSTRG.10964	MD05G1128600	Chr05:25244821-25247620	3.7125	3.76074	4.66456	2.66959	4.28535	4.78503	4.04861	4.51044
MSTRG.10965	MD05G1128800	Chr05:25253401-25258668	0.935723	0.615428	0.388496	1.09301	1.98059	0.874264	0.801673	0.6748
MSTRG.10966	MD05G1128900	Chr05:25267639-25268809	42.1551	54.7884	23.1165	16.9425	26.7869	23.9093	31.6227	31.9243
MSTRG.10967	MD05G1129000	Chr05:25306530-25310547	3.63622	3.32954	2.64313	1.42907	1.79017	2.15997	3.1371	3.1601
MSTRG.10968	MD05G1129600	Chr05:25370085-25375172	1.47292	0.848369	3.42466	3.32361	3.54161	3.11629	1.13861	0.972905
MSTRG.10969	MD05G1129900	Chr05:25422384-25426014	2.57903	2.62966	4.04694	5.14779	3.91236	3.27448	1.81456	1.54709
MSTRG.1097	MD00G1155400	Chr00:34172843-34174567	16.2018	22.9254	34.6762	40.9233	31.4946	30.9691	39.2013	31.3969
MSTRG.10970	MD05G1130000,MD05G1130100	Chr05:25441182-25453329	3.09121	2.11445	1.43722	1.71007	2.35238	2.30126	3.35928	2.52753
MSTRG.10971	-	Chr05:25441182-25453329	0	1.4417	0	0	0	0.400396	0	0.879605
MSTRG.10972	-	Chr05:25441182-25453329	0.529092	0.493764	0.511867	0.775816	1.18684	0.438608	0.556628	0.489166
MSTRG.10973	MD05G1130300	Chr05:25467837-25469783	6.61217	9.4898	4.14412	5.55887	6.94303	8.08227	4.62532	5.34858
MSTRG.10974	-	Chr05:25508567-25508919	0	0	0	0	0	0.271073	1.75498	0
MSTRG.10975	MD05G1130400	Chr05:25510543-25512506	2.86623	0.883445	1.45311	2.68767	2.4121	1.86735	0.59222	0.667558
MSTRG.10976	MD05G1130500	Chr05:25567412-25569020	10.2389	11.8314	7.7621	11.0703	8.88174	4.24332	6.62305	4.36425
MSTRG.10977	MD05G1130700	Chr05:25574939-25575752	3.14813	0.543102	2.93849	0.711861	0.899681	1.95077	0.933235	1.06111
MSTRG.10978	-	Chr05:25577969-25578203	0	0	0	0	0	0	1.07303	1.64653
MSTRG.10979	-	Chr05:25597228-25597576	0	0.510959	0	1.06779	1.27537	0.555693	0.582136	0.528659
MSTRG.1098	-	Chr00:34172843-34174567	15.5843	20.7357	41.3232	44.5093	39.3798	30.3935	30.8387	31.4219
MSTRG.10980	-	Chr05:25644754-25645301	0.500758	2.3411	0.727587	0.735771	4.30962	1.26849	1.08355	1.13811
MSTRG.10981	MD05G1131400	Chr05:25689228-25693452	26.2861	25.3584	32.1372	29.6385	26.9302	28.0007	21.6983	25.3545
MSTRG.10982	MD05G1131700	Chr05:25713218-25718884	9.78549	11.2861	13.0891	10.1881	10.5096	12.5391	10.2683	11.4065
MSTRG.10983	MD05G1131800	Chr05:25770916-25774128	17.3806	20.8154	14.3302	11.8218	14.5015	14.5104	20.6048	16.8143
MSTRG.10984	MD05G1131900	Chr05:25780273-25786252	3.58356	3.69382	4.19997	5.72198	4.78013	3.8861	4.27307	3.78714
MSTRG.10985	-	Chr05:25807737-25808383	1.25291	3.90127	1.17483	0.582086	2.09494	3.12676	4.90616	3.3916
MSTRG.10986	MD05G1132300	Chr05:25814547-25828029	1.92214	1.81702	1.92682	2.98038	2.13315	2.114	0.881066	1.50696
MSTRG.10987	MD05G1132400	Chr05:25814547-25828029	1.63989	1.06787	2.01227	1.97019	1.07432	0.499151	0.813423	0.900113
MSTRG.10988	MD05G1132500	Chr05:25814547-25828029	3.14707	0.873041	0.837296	0.79804	0.87839	0.787903	0.953512	0.71499
MSTRG.10989	-	Chr05:25814547-25828029	0	0.278014	0	0	0.455177	0.147723	0	0.189821
MSTRG.1099	-	Chr00:34202527-34203312	0.299712	0.284113	1.1716	1.34054	0.473947	0.712214	1.29325	0.828501
MSTRG.10990	MD05G1132600	Chr05:25814547-25828029	0.0961621	0.183671	0.188851	0	0.468344	0.213433	0.160247	0.12292
MSTRG.10991	-	Chr05:25828209-25828469	0	1.07096	1.1604	0	0	1.85077	0.665818	0.769032
MSTRG.10992	-	Chr05:25833322-25833832	0.279529	0	0	0.272665	0	0	0.285888	0
MSTRG.10993	-	Chr05:25835191-25835674	0	0	0	0	0.0862387	0.167333	0	0.100995
MSTRG.10994	-	Chr05:25836793-25837278	0	0.281656	0	0	0.118695	0.482242	0.3275	0.180518
MSTRG.10995	MD05G1132700,MD05G1132800	Chr05:25842869-25852721	1.59045	6.95205	5.10304	4.79006	6.82974	3.85874	3.04955	3.25941
MSTRG.10996	-	Chr05:25842869-25852721	0.988934	0.402245	1.24353	1.26538	0.77361	0.732468	1.49091	0.797769
MSTRG.10997	MD05G1132900	Chr05:25859907-25867856	3.25663	2.33186	2.9788	1.64498	1.89266	2.10055	2.95145	2.96888
MSTRG.10998	MD05G1133000	Chr05:26158863-26161268	34.2966	43.8477	65.2967	127.865	80.7873	65.9207	89.3738	82.6342
MSTRG.10999	MD05G1133200	Chr05:26173549-26179373	4.64876	4.79047	3.89363	1.15498	2.35133	5.39599	7.00448	3.71169
MSTRG.11	MD00G1001200	Chr00:282365-284163	2.41836	1.54111	1.67206	2.15567	1.85129	1.81937	2.25033	2.37566
MSTRG.110	-	Chr00:1718543-1720144	0.567512	1.51244	0.683112	1.20615	0.923602	0.768685	1.78693	1.21544
MSTRG.1100	-	Chr00:34205193-34205475	0	1.68129	1.79921	1.75133	1.47044	2.36211	1.06802	0.281693
MSTRG.11000	MD05G1133300	Chr05:26179506-26181319	7.47263	5.08219	2.94069	1.35354	2.66586	5.8048	5.2397	2.95946
MSTRG.11001	-	Chr05:26193025-26193238	3.78529	0	0	2.62588	0	0	0	0.699596
MSTRG.11002	MD05G1133400	Chr05:26233501-26236279	2.56971	8.00488	0.934919	0.926506	0.592567	0.992568	5.43615	3.70155
MSTRG.11003	MD05G1133500	Chr05:26233501-26236279	1.12016	8.26289	0.987418	0.480996	0.535044	0.683592	1.89936	1.92067
MSTRG.11004	MD05G1133600	Chr05:26236533-26240298	10.4386	12.6725	15.1482	15.1054	13.9685	13.8666	11.8028	13.1531
MSTRG.11005	MD05G1133700	Chr05:26240884-26243224	17.9746	17.9851	19.3664	17.6889	20.511	18.8187	18.2812	18.2849
MSTRG.11006	MD05G1133900	Chr05:26245711-26251900	6.22717	6.42676	8.16737	10.2342	8.94682	8.81393	7.50518	8.52825
MSTRG.11007	MD05G1134000	Chr05:26252688-26254713	2.27177	1.85123	1.15792	0.92887	1.19193	1.63291	2.37722	1.91609
MSTRG.11008	MD05G1134100	Chr05:26256857-26260944	8.33354	10.1452	12.136	5.46388	8.97553	9.92748	10.0759	8.95381
MSTRG.11009	MD05G1134200	Chr05:26266060-26268954	5.85386	7.57937	6.21861	8.36365	7.67286	6.80617	5.15403	5.65853
MSTRG.1101	MD00G1156000	Chr00:34404365-34408160	9.19554	8.46705	7.75873	8.37696	8.41132	8.03983	9.35221	8.77347
MSTRG.11010	MD05G1134300	Chr05:26280266-26284325	47.3069	43.421	58.7952	49.4265	49.5454	54.3342	41.8334	44.8301
MSTRG.11011	MD05G1134400	Chr05:26284697-26288508	12.3127	12.5759	7.19717	6.84744	7.6222	7.93988	11.7426	10.8143
MSTRG.11012	MD05G1134900	Chr05:26319108-26323236	8.85085	7.93464	6.79494	8.22115	7.97762	7.90892	8.11248	6.7318
MSTRG.11013	MD05G1135000	Chr05:26331154-26334585	3.10219	3.17684	3.86073	3.59038	3.8901	3.45822	3.08414	2.80526
MSTRG.11014	MD05G1135100	Chr05:26337104-26342714	7.27133	9.0484	7.43803	12.1414	10.1634	10.134	9.54023	9.31412
MSTRG.11015	MD05G1135200	Chr05:26343811-26346667	5.86067	3.5609	6.71493	4.39775	6.00052	6.04826	4.41623	4.98939
MSTRG.11016	MD05G1135300	Chr05:26346833-26347583	0.326838	0	0	0	0.0921652	0.1611	0	0.202792
MSTRG.11017	MD05G1135400	Chr05:26352883-26354243	21.2996	17.1198	76.1022	18.8031	42.1093	48.1936	18.1895	20.2661
MSTRG.11018	MD05G1135500,MD05G1136300,MD05G1136400,MD05G1136500,MD05G1136600,MD05G1136900,MD05G1137000,MD05G1137100,MD05G1137200,MD05G1137300,MD05G1138200	Chr05:26368285-26864863	45.1133	42.3786	33.226	42.1188	42.9509	43.0236	55.2807	55.777
MSTRG.11019	-	Chr05:26368285-26864863	0	0	0.494909	0.98614	0.205467	0.273689	0.801435	0.155455
MSTRG.1102	-	Chr00:34410129-34410506	0	0.435849	0.456403	0	0.323133	1.2685	0.245524	0.286807
MSTRG.11020	MD05G1135600	Chr05:26368285-26864863	0	0	0	0	0	0	0	0
MSTRG.11021	MD05G1135700,MD05G1135800	Chr05:26368285-26864863	7.69847	9.80682	5.65172	6.80626	8.39492	6.54047	10.6445	9.26671
MSTRG.11022	MD05G1135900	Chr05:26368285-26864863	0	0	0	0	0	0	0	0
MSTRG.11023	MD05G1136000	Chr05:26368285-26864863	7.26204	6.13266	4.14662	9.22323	10.6722	7.99242	6.81121	7.51404
MSTRG.11024	MD05G1136200	Chr05:26368285-26864863	2.33102	1.50566	3.61825	3.896	2.2474	2.70377	3.16568	3.77893
MSTRG.11025	MD05G1136100	Chr05:26368285-26864863	0	0	0	0	0	0.158188	0	0
MSTRG.11026	MD05G1136700	Chr05:26368285-26864863	0	0.0594517	0.183073	0	0.139327	0.15953	0.0675841	0
MSTRG.11027	MD05G1136800	Chr05:26368285-26864863	0.238845	0.457248	0.391463	0.0799554	0.389699	0.198534	0.653463	0.24681
MSTRG.11028	MD05G1137400	Chr05:26368285-26864863	15.5795	21.1533	16.605	24.4897	21.8669	23.7263	20.9145	23.5802
MSTRG.11029	MD05G1137500	Chr05:26368285-26864863	0	0	0	0	0	0	0	0
MSTRG.1103	MD00G1156100	Chr00:34410632-34412252	0.311089	0.0596994	0.551514	0.814383	1.00049	0.591865	0.331034	0.352655
MSTRG.11030	MD05G1137600	Chr05:26368285-26864863	1.55611	1.31706	1.31519	1.67574	1.84125	1.91949	1.04191	1.78291
MSTRG.11031	MD05G1137700	Chr05:26368285-26864863	2.55109	2.55552	3.04932	1.69245	2.46954	2.69721	2.76408	2.54584
MSTRG.11032	MD05G1137800	Chr05:26368285-26864863	7.7925	4.83238	6.1298	5.90429	5.35418	6.52916	5.0525	4.52642
MSTRG.11033	MD05G1137900	Chr05:26368285-26864863	12.1862	12.6105	7.56126	11.1412	10.1447	10.0567	12.0935	10.0714
MSTRG.11034	MD05G1138000	Chr05:26368285-26864863	0	0	0	0	0	0	0	0
MSTRG.11035	MD05G1138100	Chr05:26368285-26864863	0	0	0	0	0	0	0	0
MSTRG.11036	MD05G1138300	Chr05:26864973-26870293	0.664345	1.13509	0.626371	0.702658	0.608728	0.764335	0.666983	0.699006
MSTRG.11037	MD05G1138400,MD05G1138500	Chr05:26888372-26893896	4.26477	3.82346	4.42754	4.13788	3.71999	3.67273	4.57764	3.91529
MSTRG.11038	MD05G1138700	Chr05:26910796-26915916	11.0055	10.968	13.4162	11.0002	10.9033	10.1196	9.95624	8.87636
MSTRG.11039	MD05G1138800	Chr05:26919749-26929724	0.190659	0.0609694	0.187761	0.447837	0.154481	0.168628	0.106098	0.20214
MSTRG.1104	MD00G1156200	Chr00:34418184-34424163	17.741	16.1679	14.9633	15.5202	17.1759	15.829	19.4236	16.3289
MSTRG.11040	-	Chr05:26919749-26929724	0.837009	0.662148	0.545824	0.138868	0.600213	0.822424	0.775995	0.702916
MSTRG.11041	MD05G1139000	Chr05:26956505-26957060	0	0	0	0	0	0	0.12524	0
MSTRG.11042	-	Chr05:26958184-26958825	0.197938	0.372806	1.15571	1.95366	0.532951	0	0.530543	0.126554
MSTRG.11043	MD05G1139300	Chr05:26978221-26981332	11.8646	11.6354	10.728	16.0499	16.1647	15.0141	13.7544	16.2943
MSTRG.11044	-	Chr05:26991611-26992543	8.52562	11.0869	5.29471	11.1484	9.77952	9.49518	14.3401	17.6627
MSTRG.11045	MD05G1139400	Chr05:26994039-26996731	13.9302	15.7238	26.421	17.7898	20.9502	19.1705	13.4946	13.6092
MSTRG.11046	-	Chr05:27004072-27004302	0	0	0	0	0	0	0	1.46722
MSTRG.11047	-	Chr05:27027150-27037560	0.711245	0.9835	0	1.37256	0.93811	0.560468	0.584264	0.644558
MSTRG.11048	MD05G1139800	Chr05:27048642-27054828	12.0235	10.9812	13.5244	18.6203	16.1159	15.6117	14.4799	16.7119
MSTRG.11049	MD05G1139900	Chr05:27066035-27069013	4.98272	4.29949	6.88183	6.06777	4.74929	5.92716	5.14469	5.07093
MSTRG.1105	MD00G1156300	Chr00:34427219-34429230	14.1715	13.5899	13.5408	11.6498	12.9977	12.1826	12.9969	13.2539
MSTRG.11050	MD05G1140100	Chr05:27077453-27080669	0.172642	0.299331	0.204551	0.314178	0.377385	0.28462	0.48788	0.51747
MSTRG.11051	MD05G1140300,MD05G1140600	Chr05:27097557-27158673	37.8489	44.6927	38.9412	39.2502	38.4629	42.4496	32.753	35.8355
MSTRG.11052	MD05G1140400,MD05G1140800	Chr05:27097557-27158673	7.12509	6.59044	7.91575	7.85757	8.91841	8.04107	8.05836	8.91321
MSTRG.11053	MD05G1140500,MD05G1141000	Chr05:27097557-27158673	16.2904	14.9906	13.5454	10.9181	13.3888	13.9033	14.1108	14.69
MSTRG.11054	MD05G1140700	Chr05:27097557-27158673	0	0	0	0	0.233184	0	0	0.384869
MSTRG.11055	-	Chr05:27097557-27158673	0.514386	0.122261	0.251822	0.769306	0.568321	0.33844	0.617061	0.954153
MSTRG.11056	MD05G1140900	Chr05:27097557-27158673	9.05678	16.418	14.5629	23.2929	20.5846	26.9473	16.1688	25.085
MSTRG.11057	MD05G1141100	Chr05:27159373-27160814	1.23408	1.90414	3.54255	2.37798	1.54014	2.7239	1.24701	0.94971
MSTRG.11058	MD05G1141200	Chr05:27160857-27398577	16.8538	17.4974	19.7222	19.2354	19.9077	20.8166	19.9253	20.009
MSTRG.11059	-	Chr05:27160857-27398577	0	0.490554	0	0.512671	0	0	0.278594	0.65317
MSTRG.1106	MD00G1156400	Chr00:34429323-34431506	2.37227	1.83394	1.83511	1.45525	1.67315	1.43331	2.27542	1.93777
MSTRG.11060	MD05G1141300,MD05G1142200	Chr05:27160857-27398577	0.0827291	0	2.37441	2.14069	0	1.10056	0	3.23495
MSTRG.11061	MD05G1141400	Chr05:27160857-27398577	0	0	0	0	0	0	0	0
MSTRG.11062	MD05G1141500	Chr05:27160857-27398577	0	0.306779	0	0	0	0	0.18806	0.30605
MSTRG.11063	-	Chr05:27160857-27398577	1.12698	0.941929	0	0	0	0	0.602459	1.80345
MSTRG.11064	MD05G1141600,MD05G1141700	Chr05:27160857-27398577	27.6714	32.735	19.1162	19.0878	21.594	23.1867	39.0774	40.8247
MSTRG.11065	MD05G1142500	Chr05:27160857-27398577	2.95132	4.64349	4.04098	3.39385	2.94768	3.01576	4.56343	4.32963
MSTRG.11066	MD05G1141800	Chr05:27160857-27398577	0	0	0	0	0	0	0	0
MSTRG.11067	MD05G1141900,MD05G1142800	Chr05:27160857-27398577	5.80713	5.04553	4.07783	3.60341	4.05425	3.60405	4.34835	4.08018
MSTRG.11068	-	Chr05:27160857-27398577	0	1.30002	1.37703	0.6783	1.64662	1.22E-143	1.45864	2.02746
MSTRG.11069	MD05G1142000	Chr05:27160857-27398577	0.383191	0.368064	0.485567	0.165535	0.184901	0.244892	0.382753	0.431248
MSTRG.1107	MD00G1156500	Chr00:34433455-34435771	16.7031	13.1981	19.3135	9.97041	13.3981	12.631	10.2556	10.9153
MSTRG.11070	MD05G1142100	Chr05:27160857-27398577	0	0	0	0	0	0	0	0
MSTRG.11071	MD05G1143000	Chr05:27160857-27398577	65.3617	66.9343	41.2444	44.3264	56.595	49.4293	70.1027	65.5204
MSTRG.11072	MD05G1142300	Chr05:27160857-27398577	12.4842	21.0283	4.66784	8.92674	7.88251	6.96777	19.9624	17.9865
MSTRG.11073	MD05G1142400	Chr05:27160857-27398577	3.04827	6.58447	3.90866	2.05855	3.42345	3.37596	5.53003	3.19147
MSTRG.11074	MD05G1142600,MD05G1142700	Chr05:27160857-27398577	4.84409	7.4829	6.26746	5.11646	4.44035	4.27775	6.68794	5.66217
MSTRG.11075	-	Chr05:27160857-27398577	0	0	2.14805	1.95689	0	1.18575	1.35138	2.87494
MSTRG.11076	MD05G1142900	Chr05:27160857-27398577	0.199763	0.432012	0.492414	0.10075	0.0817653	0.356355	0.214662	0.290227
MSTRG.11077	MD05G1143200	Chr05:27412671-27414950	6.22176	6.03125	7.76252	1.75356	4.34282	4.97896	5.0644	4.57299
MSTRG.11078	MD05G1143300	Chr05:27417569-27420612	0.883469	0.136143	0.139558	0	0.0860667	0.132322	0	0.0347868
MSTRG.11079	MD05G1143400	Chr05:27438503-27448248	10.738	11.8678	11.672	13.6557	13.0985	12.8772	12.2154	12.2103
MSTRG.1108	-	Chr00:34460077-34466611	0	0	0	1.40835	0.918218	2.42068	0.886113	0.863607
MSTRG.11080	MD05G1143500	Chr05:27469979-27472553	107.361	119.698	88.8426	123.06	144.947	138.938	125.854	155.86
MSTRG.11081	MD05G1143700	Chr05:27480852-27482469	9.35151	12.1304	9.07343	12.42	11.9892	12.5867	14.7052	13.975
MSTRG.11082	-	Chr05:27486376-27486665	0	0	0	0	0.362901	0	0	0.238975
MSTRG.11083	-	Chr05:27502404-27504599	0.902179	1.28275	0.440817	2.54052	2.07398	1.41731	1.15318	2.03697
MSTRG.11084	MD05G1144000	Chr05:27520636-27521194	3.3999	4.31875	4.23705	3.81025	5.08095	4.63455	3.13952	4.34877
MSTRG.11085	-	Chr05:27544563-27544982	0.783372	1.43738	0.749514	1.88005	1.37182	0.210627	1.04259	1.04376
MSTRG.11086	MD05G1144500	Chr05:27611943-27617663	9.7628	9.76893	8.52055	7.85757	8.60605	8.73354	9.40147	9.38044
MSTRG.11087	MD05G1144600	Chr05:27621703-27625995	5.36954	4.94303	5.58788	5.81115	5.03441	4.7466	4.3648	4.27402
MSTRG.11088	MD05G1144700	Chr05:27630092-27633878	9.45512	8.36042	8.6753	9.44602	9.43332	10.1446	9.13773	9.16396
MSTRG.11089	MD05G1144800	Chr05:27635469-27636195	4.16048	5.50897	6.33354	3.13524	2.67018	3.02092	2.61504	2.02626
MSTRG.1109	-	Chr00:34460077-34466611	0	0	0	0	2.57521	0	0	0.961937
MSTRG.11090	MD05G1145100	Chr05:27642202-27643144	9.71517	8.12148	10.1014	6.38843	7.49761	7.739	5.24749	6.74958
MSTRG.11091	MD05G1145200	Chr05:27651406-28232040	17.2026	15.5947	13.126	12.2164	13.4264	13.5782	15.8541	14.3021
MSTRG.11092	MD05G1145300	Chr05:27651406-28232040	12.2704	15.3385	8.09262	11.0012	11.2595	9.85147	10.2007	11.2423
MSTRG.11093	-	Chr05:27651406-28232040	2.71133	2.46813	1.54648	1.53386	2.16812	1.68962	3.21034	2.97663
MSTRG.11094	MD05G1145400	Chr05:27651406-28232040	0.900958	0.557831	0.579268	0.876216	0.522063	0.955183	0.153556	0.754818
MSTRG.11095	MD05G1145500	Chr05:27651406-28232040	0	0	0	0	0	0	0.144304	0
MSTRG.11096	MD05G1145600	Chr05:27651406-28232040	29.6622	28.4652	32.4105	28.8368	31.8011	33.54	26.1847	29.0167
MSTRG.11097	MD05G1145700	Chr05:27651406-28232040	18.5628	22.1804	19.9134	33.3274	28.1873	23.6358	26.8586	25.6748
MSTRG.11098	MD05G1145800	Chr05:27651406-28232040	0	0	0	0	0	0	0	0
MSTRG.11099	MD05G1145900	Chr05:27651406-28232040	0	0	0	0	0	0	0	0
MSTRG.111	MD00G1013700	Chr00:1720216-1723200	0.385177	1.909	0.821816	1.29236	0.772496	0.521079	1.32609	1.00126
MSTRG.1110	-	Chr00:34618621-34618923	0.80897	2.10949	0.746944	1.4668	1.08383	0.399608	3.00751	3.23617
MSTRG.11100	MD05G1146000,MD05G1146800,MD05G1149000	Chr05:27651406-28232040	23.6756	22.3704	29.3578	26.4205	26.2494	28.4954	22.8791	22.0611
MSTRG.11101	-	Chr05:27651406-28232040	1.37843	1.51686	0.936242	2.01537	1.3415	1.73976	2.09855	1.62698
MSTRG.11102	MD05G1146100,MD05G1146200,MD05G1149200	Chr05:27651406-28232040	6.76894	7.74817	3.51597	4.94799	4.64833	5.08149	10.3162	8.49299
MSTRG.11103	MD05G1147900	Chr05:27651406-28232040	0	0	0	1.53829	2.01812	0.512316	0.540802	0.164904
MSTRG.11104	-	Chr05:27651406-28232040	1.6652	2.25618	1.19115	0.824278	1.39273	1.55836	1.98464	2.66381
MSTRG.11105	MD05G1146300,MD05G1147400,MD05G1148100,MD05G1148500,MD05G1149300	Chr05:27651406-28232040	24.9643	29.9959	21.6525	28.9477	24.7311	29.4033	28.2628	29.8542
MSTRG.11106	MD05G1146400	Chr05:27651406-28232040	2.6959	2.38381	3.14713	4.97763	5.51793	3.9825	5.0424	4.61585
MSTRG.11107	MD05G1146500,MD05G1146600,MD05G1147100,MD05G1147300,MD05G1147500,MD05G1147600,MD05G1148200,MD05G1148300,MD05G1148600,MD05G1148700,MD05G1149400,MD05G1149500,MD05G1149700,MD05G1150100,MD05G1150200,MD05G1150900,MD05G1151000,MD05G1151200	Chr05:27651406-28232040	92.7745	106.5	79.7115	86.5874	88.6518	86.9787	93.5437	87.5402
MSTRG.11108	MD05G1146700	Chr05:27651406-28232040	0.485567	1.15526	0.237865	0.605811	1.3315	1.11545	2.06689	3.01002
MSTRG.11109	-	Chr05:27651406-28232040	6.54044	3.44458	4.68221	2.28024	5.82323	5.18867	4.20052	5.44399
MSTRG.1111	MD00G1156900	Chr00:34723945-34728617	5.21105	5.90954	7.56666	6.84647	7.71367	6.84402	6.11188	6.18396
MSTRG.11110	MD05G1146900	Chr05:27651406-28232040	0.195069	0.0931287	0.861854	0.586156	0.397015	0.298952	0.156158	0.220209
MSTRG.11111	MD05G1147000	Chr05:27651406-28232040	1.15419	1.63164	0.936442	0.950101	1.53833	0.527475	1.35029	1.56801
MSTRG.11112	MD05G1147200	Chr05:27651406-28232040	1.09154	1.93149	1.54947	1.91906	1.27877	1.11315	1.68131	1.79905
MSTRG.11113	MD05G1147700	Chr05:27651406-28232040	0	0	0.78004	0	0	0	0	0
MSTRG.11114	MD05G1147800	Chr05:27651406-28232040	0	0	0	0	0	0	0	0
MSTRG.11115	MD05G1148000	Chr05:27651406-28232040	0	0	0	0	0	0	0	0
MSTRG.11116	-	Chr05:27651406-28232040	0	0	0	7.99806	3.18751	2.70892	5.91907	3.86553
MSTRG.11117	MD05G1148400	Chr05:27651406-28232040	17.1561	21.8723	16.931	24.1779	22.2591	22.5845	29.5839	30.5485
MSTRG.11118	-	Chr05:27651406-28232040	3.91485	0	0	7.01315	0	0	6.85E-168	2.22654
MSTRG.11119	-	Chr05:27651406-28232040	2.04318	3.43204	2.12062	2.41062	2.177	2.81035	2.00578	2.34594
MSTRG.1112	-	Chr00:34755266-34761798	1.28927	1.71648	0.603527	1.79249	1.6128	2.27099	1.07092	1.50811
MSTRG.11120	MD05G1148800	Chr05:27651406-28232040	0	0	0	0	0	0	0	0
MSTRG.11121	MD05G1148900	Chr05:27651406-28232040	0	0	0	0	0	0	0	0
MSTRG.11122	MD05G1149100	Chr05:27651406-28232040	0	0	0	0.556949	0.599828	0	0.304711	0.340865
MSTRG.11123	MD05G1149600	Chr05:27651406-28232040	4.85459	4.00295	2.95371	3.49811	4.94128	4.30752	4.63946	3.48911
MSTRG.11124	MD05G1149800,MD05G1150400	Chr05:27651406-28232040	13.4817	22.0822	12.5089	16.6729	19.7016	15.8643	25.8961	20.4256
MSTRG.11125	-	Chr05:27651406-28232040	0.990351	0	0.239884	0.727861	0.430511	1.06903	1.04234	1.4612
MSTRG.11126	MD05G1149900	Chr05:27651406-28232040	0.458381	0	0	0	0	0.224543	0	0.129765
MSTRG.11127	-	Chr05:27651406-28232040	4.30022	1.89E-140	1.16443	2.26261	4.03008	2.07E-157	1.40406	0.62944
MSTRG.11128	-	Chr05:27651406-28232040	0	0	0	0	0	0	0	1.93474
MSTRG.11129	MD05G1150000	Chr05:27651406-28232040	0	0	0	0	0	0	0	0
MSTRG.1113	MD00G1157000	Chr00:34783668-34784412	3.21981	4.8761	5.02964	11.5025	6.52419	5.23233	4.01152	6.84724
MSTRG.11130	MD05G1150300	Chr05:27651406-28232040	1.72708	0.743446	0.153341	0.623577	0.451949	1.05756	1.16431	0.99606
MSTRG.11131	MD05G1150500	Chr05:27651406-28232040	0.854507	0.646156	1.66706	1.18542	1.59537	1.41162	1.27749	2.70189
MSTRG.11132	MD05G1150600	Chr05:27651406-28232040	0.273505	1.27467	0.79318	0.801058	1.41789	0.556319	1.1507	0.846827
MSTRG.11133	MD05G1150700	Chr05:27651406-28232040	0.2469	1.3858	0.717696	2.9934	1.01909	1.4623	0.646011	2.87914
MSTRG.11134	-	Chr05:27651406-28232040	0	0	4.59187	0	0	0	0	0
MSTRG.11135	MD05G1150800	Chr05:27651406-28232040	0	0	0	0	0	1.42E-248	0	4.25E-243
MSTRG.11136	MD05G1151100	Chr05:27651406-28232040	4.41508	1.36214	1.43907	7.37847	1.39336	3.05146	3.12245	2.72027
MSTRG.11137	MD05G1151300	Chr05:27651406-28232040	1.52218	0.565164	0.293499	1.18361	1.21802	0.650609	1.81599	1.54
MSTRG.11138	-	Chr05:27651406-28232040	1.54883	1.13033	0.829029	1.07757	2.24393	1.73529	2.9082	2.27352
MSTRG.11139	-	Chr05:28232324-28232527	0	0	0	0	0	0	0	1.57599
MSTRG.1114	MD00G1157300	Chr00:34799442-34802086	13.8841	13.0186	16.4806	12.4435	15.7792	14.7181	13.9173	11.7436
MSTRG.11140	MD05G1151400	Chr05:28235627-28237960	20.2638	21.7814	28.5845	27.0811	28.1327	26.266	17.4774	17.6291
MSTRG.11141	MD05G1151600	Chr05:28246133-28250362	79.4559	74.1602	71.8991	59.5807	70.8913	69.8709	68.4504	64.9187
MSTRG.11142	MD05G1151700	Chr05:28251772-28253983	1.70508	2.12054	1.94956	2.39789	2.4214	2.79213	3.3907	2.68927
MSTRG.11143	MD05G1151800	Chr05:28251772-28253983	7.31409	5.1783	4.34694	3.80269	3.96005	5.64685	5.51382	6.21313
MSTRG.11144	MD05G1151900	Chr05:28262408-28264996	0.446675	0.625198	1.48171	0.883539	1.10017	1.24571	1.15499	1.42038
MSTRG.11145	MD05G1152000	Chr05:28265845-28269051	42.7364	33.499	31.0869	22.5627	29.3064	28.6977	23.0109	21.8197
MSTRG.11146	MD05G1152100	Chr05:28270768-28275189	15.6279	20.8776	11.843	11.6578	12.692	11.1604	13.6918	13.8279
MSTRG.11147	MD05G1152200	Chr05:28280381-28287965	3.99374	3.87477	3.56158	4.99085	4.15897	3.32558	4.10618	4.02761
MSTRG.11148	-	Chr05:28308046-28308259	0	0	0	0	0.965179	0	3.63155	0
MSTRG.11149	MD05G1152500	Chr05:28335238-28339708	17.3982	21.0605	25.5223	20.3854	23.2507	25.4933	21.7559	25.4988
MSTRG.1115	MD00G1157400	Chr00:34802258-34808534	30.8771	33.7278	27.028	36.2426	33.5009	33.9363	37.171	35.2711
MSTRG.11150	MD05G1152600	Chr05:28340879-28352615	19.6299	14.621	22.3699	18.9219	19.3551	21.514	17.1169	18.744
MSTRG.11151	MD05G1152700	Chr05:28355932-28359577	8.67804	8.59228	7.13149	10.8223	8.79504	9.26024	11.4541	11.5072
MSTRG.11152	-	Chr05:28398785-28399154	0	0	0	0.474913	0.19726	0	0.2566	0.299176
MSTRG.11153	-	Chr05:28400746-28402008	0.249115	0.079447	0	0.0833512	0.0560766	0.178381	0.127541	0.291969
MSTRG.11154	-	Chr05:28402560-28404146	0.509884	0.611428	0.0627657	0.513269	0.648582	0.380079	0.645554	0.443012
MSTRG.11155	-	Chr05:28404590-28405055	0	0	0.31336	0	0.183666	0	0	0.206089
MSTRG.11156	MD05G1153300	Chr05:28410053-28413413	36.1174	40.0249	44.0292	55.6222	45.1117	42.3342	39.2831	40.3961
MSTRG.11157	MD05G1153400	Chr05:28429573-28433527	202.822	227.512	200.649	345.182	285.847	242.87	327.248	297.682
MSTRG.11158	MD05G1153500	Chr05:28434433-28437802	1.22465	0.984915	0.782443	0.30499	0.437556	0.668062	1.06552	1.01085
MSTRG.11159	MD05G1153600	Chr05:28438425-28441050	4.50433	4.53947	3.25514	5.18077	4.15225	4.45401	4.51932	4.76405
MSTRG.1116	MD00G1157500	Chr00:34809552-34811670	3.40623	1.88782	3.60085	4.61115	1.78757	5.09184	1.85434	3.33666
MSTRG.11160	MD05G1153700	Chr05:28441560-28445041	2.92119	2.62642	2.07704	3.76039	2.73239	1.94237	2.83664	2.86508
MSTRG.11161	MD05G1153800	Chr05:28445744-28448745	0.597976	1.30494	0.613441	0.757796	0.483656	0.329922	1.26133	0.84288
MSTRG.11162	-	Chr05:28445744-28448745	0.846161	2.15945	1.12582	1.50854	1.0396	2.02396	1.68025	1.23881
MSTRG.11163	MD05G1153900	Chr05:28448969-28449441	1.58746	1.17674	1.22295	1.54008	0.606775	1.49356	3.35362	1.98761
MSTRG.11164	MD05G1154000	Chr05:28449540-28450580	1.75147	1.7791	1.03002	1.16623	1.01481	1.51483	2.09278	1.99016
MSTRG.11165	MD05G1154100	Chr05:28450796-28454300	0.621317	0.860315	0.543621	0.763828	0.482537	0.355286	0.898789	0.946806
MSTRG.11166	-	Chr05:28450796-28454300	3.31952	0	0	0	0.261392	0.659616	0.734237	0.214468
MSTRG.11167	MD05G1154200,MD05G1154400	Chr05:28457776-28461908	6.16329	5.67901	5.13166	8.66929	5.88041	5.16862	5.27157	6.60115
MSTRG.11168	MD05G1154300	Chr05:28457776-28461908	0	0	0	0	0	0	0	0
MSTRG.11169	-	Chr05:28462464-28463182	0.337902	0.479215	0	0.669845	0.665679	0.19072	0.377396	0.653284
MSTRG.1117	-	Chr00:34881401-34881730	1.29869	1.72797	0.607694	3.00738	2.89897	1.97062	4.17288	2.4705
MSTRG.11170	-	Chr05:28464886-28465118	0	1.64368	0	1.69988	0	1.00493	0	0.944672
MSTRG.11171	-	Chr05:28472600-28473004	0	0	0	0	0.11771	0	0	0.807814
MSTRG.11172	MD05G1154600	Chr05:28473247-28473348	0	0	0	0	0	0	0	0
MSTRG.11173	MD05G1154700	Chr05:28478776-28489597	25.1877	22.2099	28.6301	27.53	28.0432	27.3265	21.7369	22.3776
MSTRG.11174	MD05G1155100	Chr05:28523042-28526704	3.99086	3.7915	5.29462	2.87645	5.0012	2.90537	3.38995	1.98501
MSTRG.11175	MD05G1155200	Chr05:28527048-28530023	7.76513	7.67258	11.4416	6.46909	6.42294	7.81937	4.1003	4.98754
MSTRG.11176	MD05G1155300	Chr05:28530206-28532177	6.32584	6.22397	4.94479	4.51971	5.01439	5.25522	6.54649	6.03199
MSTRG.11177	-	Chr05:28534052-28534792	5.18931	5.06438	4.43261	5.63134	4.04836	3.73069	4.91107	4.40088
MSTRG.11178	MD05G1155400,MD05G1155900,MD05G1156000	Chr05:28541860-28607782	55.4001	88.4004	99.5965	207.426	125.931	112.136	116.144	121.62
MSTRG.11179	MD05G1156200	Chr05:28541860-28607782	9.20541	8.05571	8.94022	9.50558	9.11602	7.9464	10.0677	9.55293
MSTRG.1118	MD00G1158000	Chr00:34904823-34907098	1.94595	2.98275	2.6361	2.08482	2.99703	2.50727	2.57681	2.19321
MSTRG.11180	MD05G1155500	Chr05:28541860-28607782	0.917441	1.24564	0.256595	0.522518	0.414718	0.568639	0.687559	0.568308
MSTRG.11181	MD05G1155600	Chr05:28541860-28607782	0	0	0	0	0	0	0	0
MSTRG.11182	MD05G1155700	Chr05:28541860-28607782	0	0	0	0	0	0	0	0
MSTRG.11183	MD05G1155800	Chr05:28541860-28607782	0	1.35333	0.698622	0.709318	0.560058	0	0.663936	0.819597
MSTRG.11184	MD05G1156100	Chr05:28541860-28607782	3.69119	2.5966	2.00639	2.58677	1.44848	1.86515	2.03707	1.94209
MSTRG.11185	-	Chr05:28614219-28614481	0	0	4.52245	1.08639	1.19052	3.52973	2.63983	1.81102
MSTRG.11186	MD05G1156300	Chr05:28624929-28628582	5.26638	6.39285	5.15602	7.27219	7.37562	6.00023	6.70519	6.42024
MSTRG.11187	MD05G1156400	Chr05:28624929-28628582	2.33795	2.23804	1.25237	3.33206	1.63781	2.58835	2.83484	2.67163
MSTRG.11188	MD05G1156500	Chr05:28628856-28631504	2.91115	3.92805	2.6234	2.28266	2.98311	2.55373	2.82791	2.85615
MSTRG.11189	MD05G1156700	Chr05:28638270-28638366	0	0	0	0	0	0	0	0
MSTRG.1119	-	Chr00:35003762-35004088	1.32781	2.35121	3.10275	4.29621	2.73355	1.97885	2.45629	0.556544
MSTRG.11190	-	Chr05:28638457-28638932	0.942374	0	0.605166	0	2.9218	0.171746	0.534969	0.381829
MSTRG.11191	MD05G1156800	Chr05:28641166-28642126	24.7598	26.8879	28.1266	16.4121	21.9794	24.1378	16.3679	17.3479
MSTRG.11192	MD05G1156900	Chr05:28646608-28660698	2.13824	2.54988	1.06964	0.805262	1.32373	1.2493	2.18253	2.02132
MSTRG.11193	MD05G1157000	Chr05:28646608-28660698	10.1391	9.79436	8.59492	9.2928	9.79156	9.04564	11.1681	11.4783
MSTRG.11194	MD05G1157200	Chr05:28688360-28689394	3.12706	4.08692	3.44395	3.37682	4.0754	3.04941	4.08439	3.55
MSTRG.11195	MD05G1157300	Chr05:28691850-28692890	0	0	0	0	0	0	0	0
MSTRG.11196	MD05G1157400	Chr05:28693392-28695425	9.27531	5.88831	9.42311	10.0556	9.13899	8.27191	9.5984	9.68395
MSTRG.11197	MD05G1157500,MD05G1157600	Chr05:28695531-28698229	2.51324	1.71404	3.36956	3.62954	2.84114	3.22338	2.46675	2.79714
MSTRG.11198	MD05G1157700	Chr05:28706538-28708711	11.3985	9.74753	9.27226	11.4954	9.64817	9.31832	10.2953	9.2753
MSTRG.11199	MD05G1157900	Chr05:28714619-28726923	5.33893	7.16128	7.45319	8.31506	7.17102	7.70992	7.72772	6.93275
MSTRG.112	MD00G1013800	Chr00:1724007-1727464	3.59678	2.62896	2.75339	2.42591	2.40843	2.14366	3.02764	2.15462
MSTRG.1120	-	Chr00:35004614-35004885	0	2.82579	0	1.96049	0.305214	0.524163	2.32303	0.317088
MSTRG.11200	MD05G1157800	Chr05:28714619-28726923	5.80562	6.25656	4.25354	5.5803	4.99299	5.15288	5.52177	5.71454
MSTRG.11201	MD05G1158000	Chr05:28730034-28733158	15.4227	14.5712	27.8767	21.7684	21.8753	20.4531	16.1947	14.6851
MSTRG.11202	MD05G1158100	Chr05:28733159-28736668	6.40931	5.31526	12.7281	4.09624	7.54183	8.55281	4.35702	5.23977
MSTRG.11203	MD05G1158200	Chr05:28737665-28741263	66.3656	57.2096	49.6368	35.5792	42.4699	44.447	44.3456	38.5457
MSTRG.11204	MD05G1158300	Chr05:28742828-28747156	17.1217	21.8118	19.8168	12.9966	16.671	21.5905	15.219	16.7061
MSTRG.11205	MD05G1158400	Chr05:28752392-28754153	5.18272	7.37645	7.98483	6.29498	7.26219	6.95077	6.00415	5.88403
MSTRG.11206	MD05G1158500	Chr05:28760717-28763592	6.14125	6.79111	4.72899	6.12201	5.92033	4.39152	7.07841	5.99203
MSTRG.11207	MD05G1158800	Chr05:28771957-28772431	0.945718	1.16874	0	0.917786	0.911179	0.516941	1.19927	1.2449
MSTRG.11208	MD05G1159000	Chr05:28777614-28782096	12.2612	10.5457	16.6016	4.526	8.06591	11.2188	8.12447	7.21848
MSTRG.11209	MD05G1159600	Chr05:28822412-28823424	126.04	108.376	80.2694	37.9717	77.5119	94.9121	85.8135	83.1855
MSTRG.1121	MD00G1158300,MD00G1158500	Chr00:35034703-35063214	2.86632	3.51687	2.91243	4.15594	2.40417	3.33389	3.99994	3.81367
MSTRG.11210	MD05G1159700	Chr05:28828288-28828591	137.888	53.0071	148.132	11.6399	32.6345	44.1497	28.3896	24.2381
MSTRG.11211	MD05G1159900	Chr05:28840765-28842369	9.03444	7.77091	8.97078	4.1984	4.72856	5.24677	5.42488	5.38992
MSTRG.11212	-	Chr05:28845831-28846261	0.373568	1.03066	0.715969	0	0	0	0.613153	0.875318
MSTRG.11213	-	Chr05:28847275-28847572	0	0.73314	0	0.764451	0.824626	0.823272	0.431983	2.22086
MSTRG.11214	-	Chr05:28848009-28848302	0	0.759025	0	0	0	0	1.37759	0.253403
MSTRG.11215	MD05G1160000,MD05G1160200,MD05G1160300	Chr05:28853810-28881137	8.02457	10.349	6.93528	8.87863	8.41688	11.1801	14.4554	12.8885
MSTRG.11216	MD05G1160100	Chr05:28853810-28881137	7.87885	7.5107	7.89428	7.87686	6.27886	6.75735	5.73526	7.12326
MSTRG.11217	MD05G1160400	Chr05:28892060-28893936	9.52609	6.52298	12.8351	11.4649	8.79841	10.7772	10.295	10.6829
MSTRG.11218	-	Chr05:28899443-28900619	2.61862	2.67545	2.21783	1.26756	2.48333	2.40843	3.21087	4.17373
MSTRG.11219	-	Chr05:28924497-28925701	3.16075	3.8615	2.67459	2.20168	3.33422	3.29836	3.35859	4.04139
MSTRG.1122	MD00G1158400	Chr00:35034703-35063214	0	0	0	0	0	0	0	0
MSTRG.11220	MD05G1160700	Chr05:28933007-28938906	0	0	0	0.560403	0.707036	0.324252	0	0.0862675
MSTRG.11221	MD05G1160800	Chr05:28949773-28959315	0.47864	1.10406	1.52097	1.54289	1.36911	1.32823	1.57447	1.34958
MSTRG.11222	MD05G1160900,MD05G1161000	Chr05:28986274-28994266	14.3708	17.1355	15.0261	12.114	15.5172	16.925	18.0857	21.0465
MSTRG.11223	-	Chr05:28995731-28996179	0	0.961504	0.667111	2.01293	0.46759	0.530549	1.08424	0.553317
MSTRG.11224	MD05G1161100	Chr05:28997398-29009548	3.9745	4.46554	3.68701	4.66255	5.413	6.97719	6.62885	7.18133
MSTRG.11225	MD05G1161400,MD05G1161500	Chr05:29031151-29198869	18.9342	22.2876	10.9636	8.15584	14.3232	16.1453	26.0734	20.4413
MSTRG.11226	MD05G1161600,MD05G1161700,MD05G1161900	Chr05:29031151-29198869	7.34737	9.06511	4.83148	5.87718	6.20882	5.82229	11.3186	10.6354
MSTRG.11227	MD05G1161800	Chr05:29031151-29198869	1.06515	2.39804	0.503403	2.00514	2.75291	0.816123	0.297393	1.12464
MSTRG.11228	MD05G1162000,MD05G1162100	Chr05:29031151-29198869	16.0785	15.697	12.4774	18.8966	15.4217	14.5139	21.9319	18.3817
MSTRG.11229	MD05G1162200,MD05G1162300,MD05G1162400,MD05G1162500	Chr05:29031151-29198869	6.57529	8.40362	6.84926	9.88167	9.71112	9.17379	9.71593	11.1707
MSTRG.1123	-	Chr00:35034703-35063214	2.0875	5.80458	2.04848	5.67122	2.03726	4.95385	4.29936	4.38615
MSTRG.11230	MD05G1162600	Chr05:29031151-29198869	0	1.30002	0.688514	0.6783	0	0.358453	0.815324	1.01285
MSTRG.11231	-	Chr05:29031151-29198869	1.05839	0	0.338691	1.3622	0.574341	0.747564	1.3204	1.27986
MSTRG.11232	MD05G1162700	Chr05:29031151-29198869	0	0	0	0	0	0	0	0
MSTRG.11233	MD05G1162800	Chr05:29031151-29198869	0.247588	0	0	0	0.0701049	0.122497	0	0
MSTRG.11234	MD05G1162900,MD05G1163000	Chr05:29031151-29198869	5.12	2.72706	3.88754	5.62165	4.47235	3.67235	4.83112	4.53493
MSTRG.11235	MD05G1163100	Chr05:29203343-29206663	6.85303	10.6597	10.3088	13.6743	11.1565	10.5023	11.1876	12.3267
MSTRG.11236	MD05G1163200	Chr05:29208746-29210965	2.74538	2.60442	3.24936	3.16217	2.36794	3.40558	2.9191	1.7476
MSTRG.11237	MD05G1163300	Chr05:29213005-29214728	45.9992	41.0526	42.904	34.4247	46.4285	43.7554	37.4797	27.0734
MSTRG.11238	MD05G1163400	Chr05:29235884-29237165	1.07622	2.185	0.3004	0.916376	1.64963	2.73476	3.49682	3.9077
MSTRG.11239	MD05G1163500	Chr05:29266158-29269225	1.91492	0.942392	1.84509	0.494523	0.822993	1.6048	0.729219	0.451867
MSTRG.1124	MD00G1158600	Chr00:35034703-35063214	6.28895	7.71162	4.10617	6.50094	4.7187	3.70702	7.77701	7.12826
MSTRG.11240	MD05G1163700	Chr05:29272130-29277059	1.73802	2.58903	1.91784	3.30139	2.22692	1.74371	3.34392	4.05782
MSTRG.11241	MD05G1163800	Chr05:29283232-29285545	30.4153	21.5405	28.9806	21.9422	28.7614	27.7455	20.046	19.3239
MSTRG.11242	MD05G1163900	Chr05:29285548-29291472	5.9488	5.77334	8.96055	8.73969	9.08413	7.83444	6.19718	6.87846
MSTRG.11243	MD05G1164000	Chr05:29299762-29302300	12.9031	14.9765	17.9746	20.6034	15.6565	13.9827	15.8315	14.2866
MSTRG.11244	MD05G1164300	Chr05:29311463-29312192	53.453	40.7002	66.0552	27.8992	34.8989	45.0827	22.3719	29.8451
MSTRG.11245	MD05G1164800	Chr05:29341038-29342943	261.619	232.555	266.741	191.082	238.408	226.743	210.016	191.849
MSTRG.11246	MD05G1164900	Chr05:29348602-29350141	0.63767	0.407416	1.25514	1.06871	1.56947	1.10818	1.16355	1.23941
MSTRG.11247	MD05G1165000	Chr05:29352842-29358828	7.35724	7.76434	4.862	6.24804	8.64885	6.4093	9.10759	8.58588
MSTRG.11248	MD05G1165100	Chr05:29358829-29362225	9.147	9.9486	12.2646	14.9324	11.1584	12.7592	11.1204	10.4529
MSTRG.11249	MD05G1165200	Chr05:29363197-29365942	53.8484	43.9761	66.6618	34.4695	45.9352	47.2072	39.8995	39.533
MSTRG.1125	MD00G1158900	Chr00:35082859-35083555	0	0	0	0	0	0	0	0
MSTRG.11250	MD05G1165300	Chr05:29369702-29369909	0	0	0	0	1.99874	0	2.23654	1.12624
MSTRG.11251	MD05G1165400	Chr05:29373092-29375712	20.5819	22.8539	22.036	29.102	25.5971	20.8136	26.0088	25.7045
MSTRG.11252	MD05G1165500	Chr05:29397188-29398884	7.82552	7.0922	4.57044	8.7292	7.23117	5.41374	10.1958	6.79877
MSTRG.11253	MD05G1165600	Chr05:29421696-29422629	3.59751	2.7395	4.46512	5.98581	4.05953	1.28848	3.33066	2.41969
MSTRG.11254	MD05G1165800	Chr05:29492762-29496593	4.98392	5.85275	9.16813	9.92016	6.51014	6.12241	8.69497	6.2943
MSTRG.11255	MD05G1166000	Chr05:29518665-29522439	5.38352	5.7131	5.58692	4.79829	5.14507	5.54641	5.11286	4.92542
MSTRG.11256	MD05G1166200	Chr05:29564845-29568381	182.789	221.763	73.5533	55.2407	66.9074	72.3188	101.402	95.4523
MSTRG.11257	MD05G1166400	Chr05:29572442-29576459	108.216	123.566	58.9813	49.5257	52.7448	56.0972	96.2578	90.0006
MSTRG.11258	MD05G1166600	Chr05:29646083-29648745	10.9735	12.84	12.938	12.9916	11.7207	13.026	10.6825	11.8254
MSTRG.11259	MD05G1166700	Chr05:29697652-29700091	16.436	16.2197	19.6979	32.8846	20.6786	17.6977	22.1321	17.8837
MSTRG.1126	MD00G1159000	Chr00:35083751-35084730	0	0	0.146206	0	0.0425771	0	0	0.0449803
MSTRG.11260	MD05G1167400,MD05G1167600,MD05G1167700,MD05G1168200	Chr05:29748769-29838274	394.366	391.433	448.408	193.336	274.297	395.782	297.737	313.982
MSTRG.11261	MD05G1167500	Chr05:29748769-29838274	0.623299	0.25676	0.395763	1.48943	2.22709	3.41303	1.23591	3.17778
MSTRG.11262	-	Chr05:29748769-29838274	30.8342	38.9773	44.9206	40.5215	26.7919	46.6082	30.6827	47.6288
MSTRG.11263	MD05G1167800	Chr05:29748769-29838274	2.29771	2.40442	2.06395	1.08141	1.66671	2.03132	2.68847	2.05598
MSTRG.11264	MD05G1167900	Chr05:29748769-29838274	0	0	0.425956	0.173929	0.117073	0.265931	0.344829	0.247859
MSTRG.11265	MD05G1168000	Chr05:29748769-29838274	0	0	0	0	0	0	0	0
MSTRG.11266	MD05G1168100	Chr05:29748769-29838274	0	0	0	0	0	0	0	0
MSTRG.11267	MD05G1168400,MD05G1168600,MD05G1168700,MD05G1168800	Chr05:29855245-29870249	127.477	158.86	104.517	179.297	148.726	132.23	173.674	168.394
MSTRG.11268	MD05G1168500	Chr05:29855245-29870249	0	0	0	0	0	0	0	0
MSTRG.11269	MD05G1169100	Chr05:29893187-29899109	16.6798	14.8403	12.7239	12.441	12.2191	13.0022	14.8203	14.5944
MSTRG.1127	-	Chr00:35084772-35085064	0	1.53157	0.816203	0.798245	1.94478	2.14753	0.484013	3.50362
MSTRG.11270	MD05G1169200	Chr05:29909596-29912737	6.3847	5.53851	5.31493	7.26809	6.35318	6.05751	6.72522	6.7083
MSTRG.11271	MD05G1169300	Chr05:29912836-29916150	3.26345	3.13979	5.76169	5.33313	6.84881	5.84566	4.2278	3.89406
MSTRG.11272	MD05G1169400	Chr05:29920175-29925040	4.94169	3.45553	5.22086	5.23432	4.26018	4.66498	3.76895	3.8411
MSTRG.11273	MD05G1169500	Chr05:29920175-29925040	4.09057	4.43605	5.35466	6.21081	4.78258	3.98625	4.02656	3.77154
MSTRG.11274	-	Chr05:29920175-29925040	1.53338	1.84634	0.48402	3.3777	2.14779	0.767582	1.30508	2.15822
MSTRG.11275	MD05G1169600	Chr05:29929322-29931598	64.8935	50.3132	59.79	37.1618	52.6315	34.7983	24.0954	11.9748
MSTRG.11276	MD05G1169800,MD05G1169900	Chr05:29953759-29957273	13.4056	13.3854	14.2688	17.7413	11.5475	12.9174	14.3084	11.631
MSTRG.11277	MD05G1170000	Chr05:29970178-29972569	1.41891	1.15325	1.02195	1.5953	1.6959	1.70142	2.01003	2.37205
MSTRG.11278	MD05G1170300	Chr05:29987232-29988725	5.6729	3.45028	7.08829	4.54431	3.5025	3.01637	4.09864	3.44801
MSTRG.11279	MD05G1170400	Chr05:29988726-29995686	59.3624	63.0504	70.1086	51.8102	57.443	58.8311	58.2568	56.7452
MSTRG.1128	-	Chr00:35165962-35167603	13.039	13.9447	13.7152	7.20567	11.7192	16.5538	19.1644	7.81788
MSTRG.11280	MD05G1170500	Chr05:29996663-29999298	43.4317	44.1645	42.1831	31.5978	35.2423	39.9291	35.0095	37.5423
MSTRG.11281	MD05G1170600	Chr05:30002218-30003481	4.47989	3.88931	3.91481	0.749469	0.918834	1.42888	2.22874	1.30609
MSTRG.11282	MD05G1170700	Chr05:30028287-30030606	12.9021	11.3362	16.8655	20.5222	20.0537	17.2971	11.1277	13.0372
MSTRG.11283	MD05G1170800	Chr05:30031295-30035573	11.0903	11.2012	8.05703	14.813	10.7348	11.0857	14.2211	13.5843
MSTRG.11284	MD05G1170900	Chr05:30041923-30043687	13.9735	11.2471	11.0047	7.77705	11.8922	12.8177	12.4721	9.77119
MSTRG.11285	-	Chr05:30041923-30043687	67.6268	66.7774	54.411	47.1098	48.424	52.8629	58.6664	55.9515
MSTRG.11286	MD05G1171400	Chr05:30053090-30057462	5.1162	6.2143	7.95197	12.5564	8.96905	8.74248	6.84172	7.79325
MSTRG.11287	MD05G1171500	Chr05:30058116-30059963	7.95749	8.83616	5.67044	6.01773	7.95487	6.93513	9.12061	8.23294
MSTRG.11288	MD05G1171600	Chr05:30060123-30062428	7.79833	8.81047	8.80833	7.66124	7.42817	7.14455	8.70437	8.56637
MSTRG.11289	MD05G1171700	Chr05:30062643-30065110	18.4622	19.0834	17.6414	19.3847	18.0816	17.9463	21.0732	16.8546
MSTRG.1129	MD00G1159200	Chr00:35176068-35177340	0.904964	0.865916	2.26475	1.73436	1.05757	0.511276	0.658906	0.722282
MSTRG.11290	MD05G1171800	Chr05:30067319-30070915	9.60193	8.54817	10.2972	7.61619	9.63334	9.6274	11.4808	9.97335
MSTRG.11291	MD05G1171900	Chr05:30071156-30074936	2.8073	2.42345	1.4258	0.667146	0.577154	1.23667	1.58554	1.33716
MSTRG.11292	MD05G1172000	Chr05:30078987-30082280	14.6396	11.0074	16.0514	10.4284	10.9967	13.7046	11.103	11.0004
MSTRG.11293	-	Chr05:30087354-30087566	0	2.62541	0	0	0	0	0	2.15322
MSTRG.11294	MD05G1172100	Chr05:30089605-30093365	18.7092	16.7186	18.2947	16.5815	18.3264	17.7296	13.6436	13.7341
MSTRG.11295	MD05G1172300	Chr05:30094799-30096593	5.10225	3.24914	4.97367	1.3974	3.23419	3.78238	2.85898	2.76417
MSTRG.11296	-	Chr05:30096653-30096939	2.84066	5.66307	12.0999	3.37185	2.29269	3.18023	3.37643	3.75243
MSTRG.11297	MD05G1172400	Chr05:30097579-30101429	23.5864	23.1806	20.1822	24.4731	25.0348	25.1943	23.3928	24.7836
MSTRG.11298	MD05G1172500	Chr05:30107263-30110399	13.0378	12.0237	12.577	13.6789	13.643	13.5122	12.4986	14.0944
MSTRG.11299	MD05G1172600	Chr05:30110400-30112262	0.372405	0.306669	0.629286	0.643651	0.388227	0.313512	0.351897	0.238891
MSTRG.113	MD00G1013900	Chr00:1737245-1740577	0	0.0998327	0.102691	0	0	0	0.107152	0.265915
MSTRG.1130	MD00G1159300	Chr00:35181199-35187068	152.506	163.39	141.969	166.991	152.275	139.264	172.178	164.236
MSTRG.11300	MD05G1172700	Chr05:30114094-30117611	3.5344	3.67715	4.10607	7.47386	3.53508	1.4416	2.92999	2.18451
MSTRG.11301	MD05G1172900	Chr05:30119034-30123146	31.5975	30.1357	46.8782	37.1442	35.717	40.23	29.7555	31.8814
MSTRG.11302	MD05G1173000	Chr05:30141481-30144837	0.264179	0.75773	0.346127	0.176651	0.306498	0.526808	0.186113	0.2213
MSTRG.11303	MD05G1173100	Chr05:30156853-30158250	0	0	0.190533	0.386549	0.264037	0.316759	0.53672	0.130374
MSTRG.11304	-	Chr05:30158436-30158813	1.92281	1.30755	1.82561	0.911467	0.893878	1.93726	0.491048	0.300526
MSTRG.11305	MD05G1173200	Chr05:30192260-30194398	2.76233	6.17738	2.2435	2.8286	3.24617	2.48623	4.84319	5.38525
MSTRG.11306	MD05G1173700	Chr05:30214983-30215909	4.33574	2.25514	2.10166	1.41762	2.08348	1.39893	4.12848	2.68389
MSTRG.11307	MD05G1173800	Chr05:30215932-30218863	8.50831	9.69452	8.35428	6.10182	8.31319	8.55326	8.36763	8.44603
MSTRG.11308	MD05G1173900	Chr05:30221041-30224792	13.9725	14.262	19.0514	17.8761	18.2732	17.3924	16.1163	15.8377
MSTRG.11309	MD05G1174000	Chr05:30226978-30230752	5.57597	3.61938	6.09539	3.56401	4.59116	4.16722	3.98503	3.83854
MSTRG.1131	MD00G1159400	Chr00:35240963-35253042	10.53	11.272	9.68155	12.106	11.0777	10.1065	13.8742	12.5727
MSTRG.11310	MD05G1174100	Chr05:30234521-30236832	1.27249	1.43392	2.65104	3.6108	2.6502	3.1334	1.36744	2.58511
MSTRG.11311	MD05G1174200	Chr05:30239994-30241347	80.1377	130.076	5.07831	7.99532	9.10784	7.9994	42.7203	42.0278
MSTRG.11312	MD05G1174400	Chr05:30244577-30258745	12.5341	12.5774	9.67916	12.8719	11.2478	10.6899	13.0938	13.2891
MSTRG.11313	MD05G1174500	Chr05:30259009-30259885	0.909391	1.48189	1.90777	2.5901	1.53984	1.92182	1.12202	1.39181
MSTRG.11314	MD05G1174600	Chr05:30263156-30267636	7.36736	6.20248	6.44383	5.49755	6.09253	7.21868	5.6067	5.98816
MSTRG.11315	MD05G1174700	Chr05:30272149-30275706	2.43852	3.2066	4.4581	6.23153	3.65327	4.63454	3.99402	4.54311
MSTRG.11316	MD05G1174800	Chr05:30278512-30283608	7.46279	5.31922	5.67641	4.04399	4.61138	5.06658	5.72933	5.40177
MSTRG.11317	MD05G1175200	Chr05:30300450-30303119	40.739	35.3814	32.9371	25.3475	34.2663	35.2848	39.2471	36.9232
MSTRG.11318	MD05G1175300	Chr05:30305921-30306731	0.431375	0	0.140599	0.715245	0.470003	0.459334	0.229881	0.178903
MSTRG.11319	MD05G1175400	Chr05:30306932-30309772	1.53607	1.31835	3.8507	3.68975	2.34128	2.22999	2.19013	2.18106
MSTRG.1132	MD00G1159500	Chr00:35255513-35260173	7.00418	8.96494	6.17574	6.00554	6.75713	5.81499	8.8218	7.59921
MSTRG.11320	MD05G1175500	Chr05:30325374-30327585	16.8159	10.5516	10.0332	8.9651	11.2393	11.9366	15.5427	15.2446
MSTRG.11321	MD05G1175600,MD05G1175700,MD05G1175800,MD05G1175900,MD05G1176000	Chr05:30329493-30405028	17.6629	17.1047	16.0061	15.9409	15.606	14.778	20.1989	18.0565
MSTRG.11322	MD05G1176100,MD05G1176500	Chr05:30329493-30405028	43.4859	66.816	19.3525	9.41944	15.0416	17.896	20.3705	17.187
MSTRG.11323	MD05G1176200	Chr05:30329493-30405028	0	0	0	0	0	0	0	0
MSTRG.11324	MD05G1176300	Chr05:30329493-30405028	0	0	0	0	0	0	0	0
MSTRG.11325	MD05G1176400	Chr05:30329493-30405028	0.456498	0.432602	0.297354	0.604778	0.427017	0.313092	0.398951	0.609048
MSTRG.11326	MD05G1176600	Chr05:30405071-30407572	7.86699	6.39488	5.62469	7.96008	8.29604	7.13507	6.60323	6.41213
MSTRG.11327	MD05G1176900,MD05G1177000	Chr05:30414902-30420291	2.68606	2.79387	3.38677	5.24243	3.68281	2.79728	3.95022	3.28297
MSTRG.11328	MD05G1177100	Chr05:30422335-30423418	17.8507	11.7085	19.9701	18.9722	16.9713	12.6343	19.7496	16.0292
MSTRG.11329	MD05G1177200	Chr05:30441152-30445810	6.73238	6.3042	6.67499	5.36796	6.08467	6.1326	5.7465	4.79533
MSTRG.1133	MD00G1159900,MD00G1160000	Chr00:35388459-35395771	6.54377	4.81869	4.48823	6.32517	5.64899	6.57624	5.92244	6.79712
MSTRG.11330	MD05G1177400	Chr05:30447368-30450921	21.9666	19.8705	38.2821	28.7914	25.2062	25.8117	19.8385	19.5654
MSTRG.11331	MD05G1177500	Chr05:30450929-30452649	21.9991	23.8319	26.5603	37.1188	34.7745	32.7503	29.4795	33.1082
MSTRG.11332	MD05G1177600	Chr05:30456052-30464438	0.502458	0.801132	0.329287	0.252149	0.18485	0.539629	0.579415	0.632558
MSTRG.11333	MD05G1177700	Chr05:30464439-30466308	0.945383	0.895231	0.769388	0.312869	0.626621	1.04817	0.584212	0.643099
MSTRG.11334	MD05G1177800	Chr05:30469970-30473477	91.1762	88.9806	90.3691	86.1018	89.326	86.7852	86.3724	81.4634
MSTRG.11335	MD05G1178000	Chr05:30475697-30476129	0	0	2.13057	0	0.1451	0.382333	0.588075	0.121956
MSTRG.11336	MD05G1178100	Chr05:30476389-30479300	36.1143	66.525	16.2676	16.8447	27.6104	17.2377	14.1742	17.7811
MSTRG.11337	MD05G1178300	Chr05:30488497-30492636	18.8482	17.9367	18.2879	16.8106	16.0423	17.403	15.9191	16.2983
MSTRG.11338	MD05G1178400	Chr05:30493352-30496249	10.5673	9.70522	10.7519	10.5896	12.3798	9.9076	9.03965	9.61279
MSTRG.11339	-	Chr05:30507443-30507644	5.90006	3.78021	0	0	0	1.7342	2.83646	5.13909
MSTRG.1134	-	Chr00:35537758-35539248	0.2738	0.131245	0.808562	0.344282	0.0934253	0.386449	0.109693	0.236795
MSTRG.11340	-	Chr05:30510025-30510488	0	0.30353	1.26243	0.635549	0.683392	0.161686	0.335409	0.49322
MSTRG.11341	MD05G1178600	Chr05:30519099-30523344	38.5291	39.1907	25.9216	31.3059	33.7858	29.711	42.2492	40.0229
MSTRG.11342	MD05G1178700	Chr05:30525087-30528051	39.3831	37.3857	47.2674	34.2722	38.8557	40.2088	33.5244	34.8361
MSTRG.11343	-	Chr05:30555686-30556439	2.53451	2.0998	5.10475	5.34656	5.9658	3.6681	4.60446	3.96225
MSTRG.11344	-	Chr05:30606799-30607183	0.46316	0.841827	0.440412	0	0.441094	0	1.46632	1.39964
MSTRG.11345	-	Chr05:30612010-30612508	1.74299	0.540305	1.12161	0.848756	1.38355	1.91328	1.13979	0.919852
MSTRG.11346	-	Chr05:30615306-30615691	1.38227	0.837726	0.438219	0	1.38147	0.732567	0.494045	1.23624
MSTRG.11347	-	Chr05:30634587-30634805	0	0	0	0	1.64619	2.24077	0	0.933699
MSTRG.11348	MD05G1179100	Chr05:30681751-30685322	25.2383	24.4998	26.5445	18.4976	22.9073	23.0033	20.0434	18.469
MSTRG.11349	MD05G1179200	Chr05:30686160-30693140	7.22497	6.83353	7.20494	7.93262	7.62294	7.09936	7.44143	7.81351
MSTRG.1135	-	Chr00:35560297-35561338	0.234708	1.70E-06	1.02E-06	0.244365	3.62E-06	3.02E-06	0.596941	0.0700716
MSTRG.11350	-	Chr05:30694964-30695257	1.76233	0	0	0	1.17971	1.69301	0.928556	0.230962
MSTRG.11351	MD05G1179300	Chr05:30699284-30704850	12.6255	13.1263	16.1791	18.9381	16.8584	15.2421	13.9896	15.4508
MSTRG.11352	MD05G1179500	Chr05:30728598-30733872	6.27142	11.0478	9.45835	4.67016	9.7267	12.9485	6.70786	6.12161
MSTRG.11353	MD05G1179600	Chr05:30738165-30741110	6.37382	4.08795	5.98882	2.67054	3.62488	4.28048	3.84883	3.35137
MSTRG.11354	MD05G1179700	Chr05:30746348-30748337	4.54852	3.18409	3.65627	1.89522	2.74975	2.96525	3.20103	2.97538
MSTRG.11355	-	Chr05:30752192-30754279	0.468833	0.676229	2.45069	1.56132	1.19781	1.66219	0.719608	0.9691
MSTRG.11356	-	Chr05:30773551-30773902	0	0	0	0	0	0.580942	1.22083	0.529506
MSTRG.11357	MD05G1179800	Chr05:30774724-30786577	93.451	111.382	82.2792	98.8506	113.086	123.53	144.4	170.191
MSTRG.11358	-	Chr05:30774724-30786577	4.70577	3.17302	1.51794	3.57946	3.98817	3.33205	6.99527	6.59401
MSTRG.11359	MD05G1179900	Chr05:30788679-30793952	2.47733	2.00053	2.55221	3.80151	3.39981	3.09046	3.3224	3.51148
MSTRG.1136	-	Chr00:35560297-35561338	1.1765	2.52686	1.57218	2.71676	1.36447	1.10271	1.46257	1.68705
MSTRG.11360	MD05G1180000	Chr05:30788679-30793952	2.18689	1.82022	2.11781	0.968289	1.88925	2.89431	2.10311	2.34656
MSTRG.11361	MD05G1180100	Chr05:30788679-30793952	3.05448	2.07448	1.96424	3.56513	3.25812	4.20986	2.81262	3.92968
MSTRG.11362	MD05G1180400	Chr05:30800299-30801602	0.116154	0.110622	0	0.232047	0.0452933	0.0663402	0.193348	0.0740429
MSTRG.11363	-	Chr05:30804874-30805587	0	0	0	0	0.542512	0	0.120914	0.139709
MSTRG.11364	-	Chr05:30807106-30807317	4.05094	0	9.55076	0	0	0	0	0
MSTRG.11365	-	Chr05:30810269-30810685	1.79799	0	3.29537	0.805366	1.82615	0.867872	2.41242	1.27216
MSTRG.11366	MD05G1180600	Chr05:30811175-30814206	0	0	0	0	0	0	0	0
MSTRG.11367	MD05G1180700	Chr05:30819409-30821438	1.99133	4.42536	3.67242	5.0163	3.98293	5.01167	4.05869	4.70188
MSTRG.11368	MD05G1180800	Chr05:30824018-30829852	2.62825	2.84408	5.05713	5.62898	4.56631	6.98399	3.52595	3.46697
MSTRG.11369	MD05G1180900	Chr05:30824018-30829852	21.079	17.0797	13.9262	12.3302	18.2691	13.2624	19.9772	19.1673
MSTRG.1137	MD00G1160200	Chr00:35657910-35661187	1.79044	1.9074	2.43368	2.8317	1.83654	2.04501	2.01679	2.17418
MSTRG.11370	MD05G1181200	Chr05:30908429-30911128	3.64225	2.4062	3.1944	2.34209	2.40883	2.31445	3.39634	3.92596
MSTRG.11371	-	Chr05:30951785-30952479	0	0.334386	0.862963	0.701056	0.829845	0.275506	0.677978	0.54862
MSTRG.11372	-	Chr05:30980924-30981299	2.42981	0.440313	1.38356	0.460382	0.326649	0.731688	0	0.44859
MSTRG.11373	MD05G1181400	Chr05:30981426-30981852	0	0	0	0	0	0	0.194184	0
MSTRG.11374	MD05G1181500	Chr05:30988376-30989126	241.023	288.252	258.382	117.823	228.513	251.824	205.81	193.618
MSTRG.11375	-	Chr05:31045360-31046064	4.33932	4.59211	5.24744	2.92275	6.14336	5.88951	3.07111	3.63622
MSTRG.11376	MD05G1182100	Chr05:31062493-31065651	144.614	142.265	228.356	203.892	186.678	193.376	123.659	140.455
MSTRG.11377	MD05G1182200	Chr05:31072887-31075241	7.16407	7.84907	13.3436	10.7	9.23801	10.2484	8.54735	6.41971
MSTRG.11378	MD05G1182300	Chr05:31075635-31081021	1.97242	2.82672	1.61492	3.34816	2.6555	2.59195	2.74221	3.77695
MSTRG.11379	MD05G1182500	Chr05:31119541-31124784	123.808	117.62	56.4434	24.616	30.7905	36.1777	42.7742	34.5251
MSTRG.1138	MD00G1160300	Chr00:35662873-35668505	4.15109	5.04257	4.0043	4.50804	3.6453	3.78089	5.06762	4.86825
MSTRG.11380	MD05G1182800	Chr05:31134340-31142980	17.1747	22.5115	14.0722	20.1994	17.8007	17.8719	23.5862	23.4205
MSTRG.11381	MD05G1183000	Chr05:31164140-31165306	0	0.53383	0.137522	0.139944	0.710058	0.938495	0.908162	1.29704
MSTRG.11382	MD05G1183100	Chr05:31165307-31168021	0.623546	0.099142	0	0.311984	0.778384	0.452909	1.20417	0.955416
MSTRG.11383	MD05G1183400	Chr05:31196822-31197443	3.72906	6.43009	0.805755	0.204204	0.573313	0.334586	0.423949	1.65988
MSTRG.11384	MD05G1183500	Chr05:31199286-31202068	19.6666	18.3161	19.4256	17.6754	15.6936	15.9039	17.0583	15.9151
MSTRG.11385	MD05G1183600	Chr05:31208632-31213688	12.3408	13.0995	19.6578	19.5136	18.8133	19.7727	12.7028	15.55
MSTRG.11386	MD05G1183900	Chr05:31248702-31250926	71.9932	78.3359	56.3257	36.2006	51.4543	50.7121	62.9042	55.1123
MSTRG.11387	MD05G1184100	Chr05:31254559-31257587	4.18142	5.48713	4.61387	5.80947	4.75447	5.25184	5.51886	5.81473
MSTRG.11388	MD05G1184400	Chr05:31287826-31289215	2.08247	2.32326	2.89931	4.52651	2.8213	3.13703	1.71776	2.59239
MSTRG.11389	MD05G1184600	Chr05:31293167-31301736	7.3466	5.54628	5.40837	2.52744	5.99675	3.59885	3.31855	4.39045
MSTRG.1139	MD00G1160500	Chr00:35671924-35674789	19.0049	15.5532	21.9161	19.5291	21.0451	19.8311	16.0307	17.0749
MSTRG.11390	MD05G1184700	Chr05:31293167-31301736	9.17684	6.46405	7.45868	4.68484	6.74595	7.7906	6.58489	6.28387
MSTRG.11391	MD05G1184900	Chr05:31336024-31347944	9.28255	8.41364	7.95465	7.71704	7.45547	7.05772	8.45916	8.46576
MSTRG.11392	MD05G1185000	Chr05:31353560-31356696	6.27575	5.51137	9.88535	5.00546	4.98517	5.19461	4.66487	4.68867
MSTRG.11393	MD05G1185200	Chr05:31377059-31380149	3.1269	2.18632	1.69561	0.930342	1.79362	1.77423	1.4713	1.57236
MSTRG.11394	MD05G1185300	Chr05:31398753-31402840	4.96823	7.11746	5.20997	5.45523	4.75738	3.94558	3.30759	3.11734
MSTRG.11395	MD05G1185400	Chr05:31403267-31407967	10.0399	9.18763	12.0319	8.07729	10.5171	12.5466	8.61502	9.96695
MSTRG.11396	MD05G1185500	Chr05:31415469-31427092	3.32233	2.30434	2.13865	2.23586	2.18306	2.11745	2.20431	3.04832
MSTRG.11397	MD05G1185600	Chr05:31438058-31445265	6.68036	7.19929	7.34173	9.04468	8.36974	8.13284	7.81175	8.54216
MSTRG.11398	MD05G1185700	Chr05:31446517-31447565	6.93516	10.6854	8.66017	7.6819	5.12622	4.88792	6.52508	4.26849
MSTRG.11399	-	Chr05:31448553-31450075	3.90177	2.18328	1.20631	4.0782	2.32884	1.46184	3.48468	1.96698
MSTRG.114	MD00G1014000,MD00G1014200	Chr00:1743990-1756909	13.3431	13.8806	8.71347	10.7435	10.0497	10.8525	17.1073	14.2794
MSTRG.1140	MD00G1160600	Chr00:35675404-35679201	10.4867	8.57814	9.05951	6.99374	8.70818	9.02611	8.75422	9.07096
MSTRG.11400	MD05G1186000	Chr05:31459236-31462926	132.759	136.8	125.421	132.709	123.399	123.419	141.408	138.24
MSTRG.11401	MD05G1186300,MD05G1186500	Chr05:31466695-31470678	7.83715	5.6144	3.94366	3.67806	4.0971	3.61594	4.89208	4.33152
MSTRG.11402	MD05G1186400	Chr05:31466695-31470678	6.70E-20	0.761696	1.64987	1.58901	0.462566	2.21575	2.15344	2.61547
MSTRG.11403	MD05G1186600	Chr05:31470679-31473708	21.1405	21.1498	24.6381	34.4883	28.2361	26.1951	23.5617	25.1674
MSTRG.11404	MD05G1186700	Chr05:31476343-31484379	2.00218	1.51837	2.54305	2.17075	1.78175	2.38277	2.20975	2.43349
MSTRG.11405	MD05G1186900	Chr05:31497153-31509004	0.189493	0.178657	0.369077	0	0.0538177	0	0.710673	0.476752
MSTRG.11406	-	Chr05:31497153-31509004	1.3378	0.59185	0	0	0.263384	0.324463	0.73949	0.614131
MSTRG.11407	MD05G1187100,MD05G1187200	Chr05:31519921-31546188	52.1601	50.1116	65.2317	72.431	55.7014	54.5241	53.7524	52.0244
MSTRG.11408	MD05G1187500	Chr05:31561870-31563894	3.49636	1.44215	3.49704	1.67109	4.04446	2.58832	0.558468	0.718693
MSTRG.11409	MD05G1187600	Chr05:31572651-31580715	9.1721	8.22023	12.7876	13.3585	12.1336	11.8283	8.52765	9.87872
MSTRG.1141	MD00G1160700	Chr00:35680789-35682983	181.822	179.512	195.956	101.573	153.326	148.811	134.86	123.465
MSTRG.11410	MD05G1187700	Chr05:31581430-31585573	41.6618	34.4562	40.3318	30.4734	39.9815	40.3758	32.5546	31.6416
MSTRG.11411	MD05G1187900	Chr05:31599890-31602346	19.832	27.8288	24.0637	27.1781	24.002	25.6001	24.2005	25.2712
MSTRG.11412	MD05G1188400	Chr05:31630217-31634400	4.72131	4.06948	2.51175	3.35881	3.28457	3.11417	4.08298	4.20626
MSTRG.11413	MD05G1188500	Chr05:31630217-31634400	19.203	16.9708	20.7171	12.7123	12.8496	16.1592	12.4117	11.335
MSTRG.11414	MD05G1188600	Chr05:31640227-31643865	2.65202	2.7072	1.86374	2.43543	2.92406	2.72612	2.02943	1.38857
MSTRG.11415	MD05G1188700	Chr05:31650367-31653723	2.83965	2.31839	2.14679	0.645026	1.33106	1.62656	2.01295	1.56766
MSTRG.11416	MD05G1188800	Chr05:31653741-31656640	31.5794	34.0301	34.9705	29.3317	23.2054	21.2342	29.1321	22.0538
MSTRG.11417	MD05G1188900	Chr05:31661768-31666859	20.0969	18.4958	14.0169	15.8275	13.7097	15.5322	17.2552	15.3754
MSTRG.11418	MD05G1189000	Chr05:31667577-31671188	19.7067	17.4193	16.2045	12.2348	13.4534	13.3803	17.2144	15.5015
MSTRG.11419	MD05G1189100	Chr05:31706796-31709156	7.43916	9.93056	5.5433	5.59108	7.83999	8.97288	8.47421	12.4494
MSTRG.1142	MD00G1160900	Chr00:35692033-35692663	0	0	0	0	0.330088	0.100606	0	0.0675374
MSTRG.11420	MD05G1189200	Chr05:31709293-31714065	39.2636	38.1193	48.0404	36.2842	41.1732	42.6317	36.7061	36.7866
MSTRG.11421	MD05G1189300	Chr05:31716248-31717541	52.9391	56.4453	37.4585	39.4827	36.3589	34.822	46.27	49.4553
MSTRG.11422	MD05G1189400	Chr05:31834036-31839342	15.6416	13.9512	22.2166	25.3814	20.637	18.0411	14.7823	15.5181
MSTRG.11423	-	Chr05:31850514-31850881	0	0.459121	0	0.479963	0	1.24184	0.519054	0
MSTRG.11424	MD05G1189700	Chr05:31854170-31859348	11.3154	8.36545	12.3067	7.9947	12.6134	11.3477	8.91043	8.38661
MSTRG.11425	MD05G1190000	Chr05:31880753-31884747	1.2219	0.924488	1.34966	0.873392	0.734669	0.89448	0.557107	0.736255
MSTRG.11426	MD05G1190100	Chr05:31896979-31905165	4.57653	4.29432	4.61618	3.22499	2.68704	2.69305	4.88488	5.24919
MSTRG.11427	-	Chr05:31896979-31905165	0	0	0	0	0	0	0	0
MSTRG.11428	-	Chr05:31915527-31917925	0.88601	0.813991	1.11282	0.488183	1.08935	0.689849	0.695388	1.00884
MSTRG.11429	-	Chr05:31918277-31919438	1.00865	1.57724	1.26105	0.459616	1.24917	0.779976	0.869005	1.26795
MSTRG.1143	MD00G1161000	Chr00:35705572-35709480	0.58166	0.974992	1.50243	1.0964	1.29862	0.637011	0.829959	1.07488
MSTRG.11430	-	Chr05:31929142-31929474	0.635415	0	0.595361	1.76907	0.987994	1.62439	0.972757	0.360909
MSTRG.11431	MD05G1190300	Chr05:31939645-31942174	7.011	9.05031	5.18922	7.84087	10.1262	8.00908	11.974	11.6965
MSTRG.11432	-	Chr05:31955457-31956029	1.40339	2.63028	1.81514	0.918636	1.05777	0.839263	1.29409	0.497149
MSTRG.11433	MD05G1190500	Chr05:31960783-31964811	8.78545	29.295	1.78734	3.72779	4.11282	4.20541	14.9373	12.5845
MSTRG.11434	MD05G1190600	Chr05:31965303-31966547	2.00694	0.8718	0.358466	0.457288	0.883751	0.985606	0.444229	0.426271
MSTRG.11435	MD05G1190700	Chr05:31966732-31967334	0	0	0	0	0	0	0.123977	0.0720861
MSTRG.11436	MD05G1190800	Chr05:31967335-31968576	0.169402	0.324076	0	0	0	0.0844662	0.0867293	0.0516063
MSTRG.11437	MD05G1191000	Chr05:31975922-31976858	2.8664	4.09296	3.51103	2.26559	2.86541	1.98958	1.81165	2.04734
MSTRG.11438	MD05G1191100	Chr05:31979031-31979991	34.1315	30.6346	63.625	62.2965	52.8539	42.2656	35.0101	32.4114
MSTRG.11439	MD05G1191300	Chr05:31986065-31990995	0	4.45419	0.111115	1.14976	0.0969499	0.796826	0.312036	0.648109
MSTRG.1144	-	Chr00:35802036-35802241	0	3.27246	3.92876	0	0	0	0	4.36465
MSTRG.11440	MD05G1191500	Chr05:32002720-32005738	0.330019	0.667705	0.488837	0.500595	0.526067	0.634327	0.622938	0.386678
MSTRG.11441	MD05G1191600	Chr05:32006205-32008910	1.67191	2.56943	3.13748	4.3951	3.78302	4.08782	2.58293	3.47428
MSTRG.11442	MD05G1191700	Chr05:32008923-32011744	14.2848	13.0191	18.383	13.3234	14.8027	15.589	12.8903	14.3278
MSTRG.11443	MD05G1191900	Chr05:32017984-32020181	7.13847	8.26536	9.76799	2.87961	6.53519	8.51612	6.86641	5.35379
MSTRG.11444	MD05G1192200	Chr05:32040824-32045865	4.38275	3.31119	5.05239	1.53076	3.70545	4.25739	3.13485	3.31296
MSTRG.11445	MD05G1192400	Chr05:32052846-32061047	11.8266	13.6701	11.6599	13.3256	12.9159	13.5816	15.2772	15.561
MSTRG.11446	MD05G1192500	Chr05:32052846-32061047	23.8022	19.9251	25.1445	23.6271	28.0272	30.3699	23.4367	26.964
MSTRG.11447	MD05G1192700,MD05G1192800	Chr05:32071826-32076350	3.52269	2.56763	2.80484	3.56067	3.18294	2.9423	2.93282	2.65897
MSTRG.11448	MD05G1192900	Chr05:32079661-32080135	7.25051	18.992	7.28705	11.3194	4.8069	6.81605	5.26284	5.80513
MSTRG.11449	MD05G1193000	Chr05:32084916-32087110	4.33035	3.66643	3.0373	2.93324	3.41613	3.82822	3.66115	3.74097
MSTRG.1145	MD00G1161300	Chr00:35857503-35865275	41.3117	43.9666	40.5596	42.6498	37.6418	39.1382	47.5148	46.5097
MSTRG.11450	MD05G1193100	Chr05:32087849-32092147	53.6071	46.4008	55.521	36.0363	51.6029	53.298	38.8576	40.0457
MSTRG.11451	MD05G1193200	Chr05:32092919-32096952	6.33458	6.74524	5.70464	6.59951	7.42739	6.62036	7.16032	6.917
MSTRG.11452	-	Chr05:32101390-32102058	2.98729	1.76096	1.27308	6.64491	1.74989	3.05039	4.36069	3.91254
MSTRG.11453	-	Chr05:32102456-32102985	0.527521	0.49235	1.02076	0.257867	0.529406	0.667386	0.2852	0.810245
MSTRG.11454	MD05G1193300	Chr05:32109134-32113874	4.42727	4.81999	7.51819	6.9415	6.28554	6.55863	3.65442	4.50202
MSTRG.11455	MD05G1193400	Chr05:32114366-32124009	6.7521	5.21301	5.47766	6.41283	6.47661	5.34797	5.62753	5.12967
MSTRG.11456	MD05G1193600	Chr05:32159763-32160586	5.82449	2.13019	1.96188	2.72747	9.0031	5.4514	2.30456	3.80666
MSTRG.11457	MD05G1193800	Chr05:32165865-32171494	29.5631	28.4983	29.1041	26.4715	25.8463	28.4549	26.5934	25.781
MSTRG.11458	MD05G1193900	Chr05:32171632-32174934	18.2441	18.6178	24.8235	32.3772	26.022	24.1556	20.765	19.6417
MSTRG.11459	MD05G1194000	Chr05:32176809-32182781	12.8641	12.5208	12.0275	15.0362	12.6962	12.5053	14.0133	13.7221
MSTRG.1146	MD00G1161400	Chr00:35891515-35894002	2.35818	2.42493	2.57339	1.9037	5.65899	2.49143	10.1149	4.84181
MSTRG.11460	MD05G1194100	Chr05:32183080-32184819	73.6315	67.5761	91.7716	50.2791	67.7738	67.8372	48.5151	46.9804
MSTRG.11461	MD05G1194200	Chr05:32186531-32191656	3.94297	2.94625	7.54076	6.24838	6.30653	6.04229	3.92081	4.21562
MSTRG.11462	MD05G1194400	Chr05:32200169-32204607	1.086	0.924436	1.68979	1.09678	1.39942	1.04924	1.07026	0.757471
MSTRG.11463	MD05G1194500	Chr05:32208085-32210639	10.7252	8.94764	22.0726	14.4422	18.2028	17.8839	8.45901	8.17434
MSTRG.11464	MD05G1194600	Chr05:32211856-32217145	6.72469	6.75286	7.37004	8.08466	7.51974	8.07925	6.55211	6.59158
MSTRG.11465	MD05G1194700	Chr05:32218354-32220427	4.62295	6.67305	7.17471	7.97032	8.10193	6.93486	5.35861	6.97743
MSTRG.11466	MD05G1194800	Chr05:32222748-32224241	64.3042	70.5988	75.7529	52.8136	54.7241	58.3509	56.7956	51.3573
MSTRG.11467	MD05G1194900	Chr05:32225061-32232063	42.4236	43.3383	52.7295	40.1771	43.8213	45.5588	36.5761	38.0211
MSTRG.11468	MD05G1195000	Chr05:32232659-32237202	28.9414	34.0694	39.506	33.1272	37.7157	39.1216	21.0301	23.4216
MSTRG.11469	MD05G1195100	Chr05:32239989-32241297	0.641127	1.09723	0.502206	1.27855	0.724993	0.957866	0.639898	0.797743
MSTRG.1147	-	Chr00:36117207-36117534	0	0	0.616204	1.2192	0.778293	0	1.06529	0.978713
MSTRG.11470	MD05G1195200	Chr05:32241745-32245352	4.28339	5.42004	3.36395	5.13754	4.53929	4.47129	4.53293	4.09688
MSTRG.11471	MD05G1195300	Chr05:32282302-32286443	8.89334	9.92776	6.31474	7.85311	8.25306	11.1171	11.4275	10.7152
MSTRG.11472	MD05G1195400	Chr05:32291643-32295611	6.49901	4.51053	3.20823	3.93084	3.16381	2.83132	5.07121	4.9754
MSTRG.11473	MD05G1195500	Chr05:32291643-32295611	9.69986	10.1402	14.9869	15.0451	14.2755	12.1991	6.46762	10.1739
MSTRG.11474	-	Chr05:32296230-32297300	0.974979	0.396678	0.544979	2.21848	0.792115	0.969567	1.30033	0.354258
MSTRG.11475	-	Chr05:32314650-32321277	3.67117	3.64872	5.19847	3.54022	3.48355	3.67827	3.64797	3.16733
MSTRG.11476	MD05G1195700	Chr05:32314650-32321277	8.95853	8.26749	16.4305	14.1427	12.7821	11.0771	8.95354	8.31692
MSTRG.11477	-	Chr05:32329473-32329781	0	0	0.710754	0	0.965491	0.764068	1.56457	1.77647
MSTRG.11478	-	Chr05:32332197-32333129	0	0.228596	0.470641	0.599376	0.671586	0.453401	0.860817	0.481273
MSTRG.11479	MD05G1196000	Chr05:32335968-32341024	5.32298	4.19978	5.9644	5.13243	4.78702	5.03322	4.8484	4.66598
MSTRG.1148	MD00G1162000	Chr00:36194543-36197981	0.202542	0.460523	2.08388	0.271697	2.03681	0.156463	0.255451	0.222079
MSTRG.11480	MD05G1196100	Chr05:32347896-32351214	12.8115	14.8195	9.73384	8.37657	9.19676	8.42189	10.8586	10.8439
MSTRG.11481	MD05G1196200	Chr05:32351941-32354197	4.25046	2.49347	4.88546	2.7355	4.26963	3.69782	3.20439	2.97267
MSTRG.11482	MD05G1196300	Chr05:32355302-32367456	41.489	41.4951	39.0894	35.1023	40.3496	40.03	42.6851	39.755
MSTRG.11483	MD05G1196400	Chr05:32376237-32379688	30.3676	26.8493	40.4217	36.1413	34.651	37.1454	26.6999	29.2685
MSTRG.11484	MD05G1196500	Chr05:32380626-32389974	15.4075	17.0395	14.5819	15.8501	15.1304	15.8748	16.7811	17.5079
MSTRG.11485	MD05G1196800	Chr05:32416808-32420400	2.04666	2.86273	0.321145	0.187775	2.36587	1.25847	0.390521	0.187471
MSTRG.11486	MD05G1196900	Chr05:32433204-32435510	0.111756	0.268317	0	0.168943	0.843984	0.129415	0.0323558	0.171935
MSTRG.11487	MD05G1197000	Chr05:32438572-32440020	6.08456	6.78436	3.41317	7.11142	7.02056	7.64386	9.21381	10.5144
MSTRG.11488	MD05G1197100	Chr05:32442096-32446386	9.31853	9.56106	12.5277	9.44816	10.0813	10.5908	8.51864	7.67281
MSTRG.11489	MD05G1197200	Chr05:32446951-32447521	1.88109	1.10157	1.36842	1.61583	2.34497	1.87552	1.48534	1.49375
MSTRG.1149	MD00G1162900	Chr00:36516514-36525000	0.158925	0.503818	0.314164	0.252935	0.365916	0.310337	0.632595	0.83588
MSTRG.11490	MD05G1197300	Chr05:32448361-32452056	42.5842	38.5149	51.8233	57.7957	54.4927	52.7144	43.7037	43.6796
MSTRG.11491	MD05G1197600	Chr05:32455784-32457548	0.2064	4.62766	0.607637	0.206562	0.261873	0.16964	0.350525	0.0978084
MSTRG.11492	MD05G1197700	Chr05:32467845-32471395	5.78519	6.11991	8.63226	7.07463	6.22327	6.36592	5.73657	6.14622
MSTRG.11493	MD05G1197800	Chr05:32471703-32474925	4.12111	5.56419	6.01832	4.32723	4.77814	4.86962	3.45119	4.78546
MSTRG.11494	MD05G1197900	Chr05:32475816-32477949	13.439	11.3769	14.845	22.8283	18.729	17.042	17.0175	18.1114
MSTRG.11495	-	Chr05:32481512-32512901	3.88E-62	0	0	0	3.47E-46	3.58E-26	2.12E-45	4.45E-48
MSTRG.11496	MD05G1198100,MD05G1198300	Chr05:32481512-32512901	59.4355	66.4223	69.0907	102.651	79.073	69.1691	62.0535	66.6135
MSTRG.11497	MD05G1198200	Chr05:32481512-32512901	0	0	0	0	0	0	0	0
MSTRG.11498	-	Chr05:32643181-32643420	0	1.45009	0	0	0	0	0	1.49887
MSTRG.11499	MD05G1199100	Chr05:32695527-32698795	0.24783	0.237807	0.122049	0.249541	0.287463	0.472151	0.369645	1.12328
MSTRG.115	MD00G1014100	Chr00:1743990-1756909	2.52375	1.18619	1.09286	2.75944	1.4188	1.52625	1.37734	2.09037
MSTRG.1150	-	Chr00:36586244-36586462	0	2.23296	0	9.20634	0	2.5553	1.55885	3.00969
MSTRG.11500	MD05G1199200	Chr05:32704977-32707868	3.98724	5.61435	5.68515	6.41075	4.45891	6.17177	5.9853	5.9556
MSTRG.11501	MD05G1199500	Chr05:32719606-32722309	4.17738	3.50923	8.10876	4.34684	4.70397	5.37982	3.4209	3.80995
MSTRG.11502	MD05G1199600	Chr05:32724905-32731239	11.5312	9.48348	10.7862	11.2569	11.341	11.3314	10.1254	10.3896
MSTRG.11503	MD05G1199700	Chr05:32733285-32736907	2.28781	1.88358	3.03561	3.25011	3.62427	3.46089	2.97563	2.76168
MSTRG.11504	MD05G1199900	Chr05:32748278-32750948	0.321398	0.304217	0.313792	0.797371	1.07903	0.602988	0.615917	0.398343
MSTRG.11505	-	Chr05:32748278-32750948	0	0	0	2.98748	0.178846	0.971006	0.32894	0.763597
MSTRG.11506	MD05G1200100	Chr05:32759432-32765475	12.9725	13.0847	21.6579	19.1877	17.8666	19.8204	13.9052	15.1955
MSTRG.11507	MD05G1200200	Chr05:32767130-32768879	1.48362	0.931463	0.787184	0.517481	0.964038	0.9707	1.02152	0.940775
MSTRG.11508	MD05G1200400	Chr05:32775589-32775678	0	0	0	0	0	0	0	0
MSTRG.11509	MD05G1200500	Chr05:32775824-32775912	0	0	0	0	0	0	0	0
MSTRG.1151	MD00G1163000	Chr00:36641618-36647730	22.2413	21.7226	21.6009	21.0405	20.9742	20.3421	21.9761	23.0928
MSTRG.11510	MD05G1200600	Chr05:32776293-32780166	3.88431	4.83124	2.77377	4.65347	2.73559	2.57818	3.37122	4.1375
MSTRG.11511	MD05G1201000	Chr05:32838422-32845256	8.5918	9.6906	9.23777	8.57502	9.85978	10.1998	11.3309	10.7778
MSTRG.11512	MD05G1201100	Chr05:32845735-32848275	10.3658	11.2677	9.27532	7.67254	8.18286	7.0223	10.5437	9.70433
MSTRG.11513	MD05G1201200	Chr05:32849089-32851508	24.1186	35.8808	12.9842	11.6334	15.4506	16.5249	28.677	24.7702
MSTRG.11514	MD05G1201700	Chr05:32881024-32891421	2.90571	3.18621	2.61031	3.27112	3.03897	3.9475	3.41245	4.11436
MSTRG.11515	MD05G1201800	Chr05:32892134-32895178	8.96507	11.2131	6.57694	10.3968	8.77637	8.5328	9.9225	11.6056
MSTRG.11516	-	Chr05:32913257-32913651	0.880419	0.802541	0	0.419714	0.123411	0.450132	1.39463	0.506974
MSTRG.11517	MD05G1202100	Chr05:33066523-33067779	3.00625	2.60081	1.8881	1.92777	2.06564	2.77423	2.83386	2.65169
MSTRG.11518	MD05G1202200	Chr05:33100486-33110750	5.57897	7.47727	4.75342	6.94206	6.39958	5.58796	6.60145	6.5909
MSTRG.11519	MD05G1202300	Chr05:33132648-33133101	4.4281	2.5171	3.60085	2.63494	2.18012	3.81301	4.88984	2.85727
MSTRG.1152	MD00G1163100	Chr00:36650375-36650620	0	0	0	0	0	0	0	0
MSTRG.11520	MD05G1202500	Chr05:33136231-33136741	0	0	0.270074	0.272665	0.0790181	0.292071	0.318204	0.500673
MSTRG.11521	-	Chr05:33138527-33138985	0	0	0.321372	0.646935	0.282629	0	0	0.837101
MSTRG.11522	-	Chr05:33139761-33140203	0	0.655667	0	0	0.100133	0.175051	0.584264	0.776762
MSTRG.11523	-	Chr05:33141285-33141840	0.244858	0	1.66107	0	0.277367	0.514135	0.37572	0.82082
MSTRG.11524	MD05G1202600	Chr05:33191726-33195222	5.31332	5.23786	6.59131	6.79576	6.32635	5.29957	4.36171	5.69479
MSTRG.11525	MD05G1202700	Chr05:33196282-33198751	4.06117	5.18238	2.43359	2.65042	3.67595	3.45226	3.93244	4.47157
MSTRG.11526	MD05G1202900	Chr05:33269790-33272099	11.8491	13.6233	15.1665	13.9068	12.5651	13.5125	14.095	13.2337
MSTRG.11527	-	Chr05:33325527-33327450	0.205303	0.690522	0.151802	0.828186	0.542196	0.557931	0.553235	1.08623
MSTRG.11528	MD05G1203100	Chr05:33337758-33339285	13.7099	14.6787	15.7256	17.5452	16.304	17.3076	19.5328	21.834
MSTRG.11529	MD05G1203200	Chr05:33343343-33347931	0.853482	0.89793	0.996681	0.471271	0.720423	0.508588	0.67021	0.633542
MSTRG.1153	MD00G1163200	Chr00:36688216-36689710	0	0.174665	0.180377	0	0	0	0.189468	0
MSTRG.11530	MD05G1203300	Chr05:33349845-33350007	34.8907	53.8769	31.9531	85.8746	1620.3	37.1644	19.7564	39.1568
MSTRG.11531	MD05G1203400	Chr05:33350008-33354314	6.93034	7.8531	7.97702	7.78652	6.89152	6.64855	8.34166	7.74375
MSTRG.11532	MD05G1203500	Chr05:33355361-33358599	4.57667	3.26645	3.58304	4.38032	3.3763	3.38102	3.65653	3.4554
MSTRG.11533	MD05G1203600	Chr05:33361179-33364379	14.1253	13.5718	12.1846	16.0457	14.1183	13.6182	16.0003	15.0626
MSTRG.11534	MD05G1203700	Chr05:33368230-33374079	0.89652	2.10727	1.03217	3.84467	2.58486	2.1186	2.53849	2.79255
MSTRG.11535	MD05G1203800	Chr05:33368230-33374079	2.08288	1.5394	2.45319	2.8296	2.35062	2.6946	2.16337	1.87628
MSTRG.11536	MD05G1203900	Chr05:33375480-33378954	1.53386	1.77489	1.75675	2.91425	1.95762	2.1863	2.4931	2.74807
MSTRG.11537	MD05G1204000	Chr05:33379101-33379786	0	0	0.503403	0	0.148601	0.538053	0.89218	0.623016
MSTRG.11538	MD05G1204100	Chr05:33379834-33382549	140.63	150.775	133.998	99.1495	109.622	115.328	109.465	138.96
MSTRG.11539	MD05G1204300	Chr05:33398719-33399268	2.48976	3.49264	1.6884	0.731795	1.84352	3.22829	1.50367	1.30225
MSTRG.1154	MD00G1163300	Chr00:36689711-36692277	0.757256	0.643905	0.413543	0.506656	0.425989	0.584108	0.469531	0.561217
MSTRG.11540	MD05G1204400	Chr05:33402564-33405458	19.6468	17.2491	22.7824	22.5573	21.8051	21.4551	18.9946	19.8014
MSTRG.11541	MD05G1204500	Chr05:33410871-33416690	25.3663	24.6245	18.5938	18.1908	19.8624	20.9336	25.8327	25.5903
MSTRG.11542	MD05G1204600	Chr05:33420311-33422535	11.5646	10.6666	11.0455	12.7271	10.8294	10.1326	11.6296	12.5089
MSTRG.11543	MD05G1204700	Chr05:33423659-33427739	8.476	7.31138	5.73878	4.89211	5.966	6.18091	6.50042	5.76094
MSTRG.11544	MD05G1204800	Chr05:33430622-33433900	7.54734	4.43157	8.39215	6.12524	6.51223	7.2927	5.94415	6.1328
MSTRG.11545	MD05G1204900	Chr05:33445281-33449294	7.92273	5.10953	8.08553	6.25657	6.01429	7.82148	6.81897	6.54651
MSTRG.11546	MD05G1205000	Chr05:33449623-33450632	129.247	143.86	87.0507	35.7766	74.3041	64.8583	93.0716	76.3859
MSTRG.11547	MD05G1205100	Chr05:33451491-33455245	9.04308	7.22195	7.9689	7.56476	7.33878	10.3259	8.19387	10.5721
MSTRG.11548	MD05G1205200	Chr05:33455783-33459437	17.5863	16.5988	18.8667	16.1507	17.2342	15.3875	17.0033	16.0491
MSTRG.11549	MD05G1205400	Chr05:33464094-33466760	11.4731	9.33148	11.9647	8.80371	8.94281	8.75661	10.2486	8.64883
MSTRG.1155	MD00G1163400	Chr00:36790413-36792587	9.23284	13.7541	6.81428	10.0424	6.96846	6.97403	8.40838	7.83406
MSTRG.11550	MD05G1205500	Chr05:33468406-33470349	2.32281	3.83724	1.90609	1.36381	1.92713	2.58972	1.87566	2.02161
MSTRG.11551	-	Chr05:33472899-33473158	0	5.42231	0	0	0	0	0	0
MSTRG.11552	MD05G1205600	Chr05:33488304-33491924	4.50983	2.94958	6.49496	0.68285	2.63332	3.76388	2.73561	2.31825
MSTRG.11553	MD05G1205700	Chr05:33492569-33497427	6.79194	5.46092	4.73259	4.69653	5.07596	4.91738	5.55578	5.58237
MSTRG.11554	MD05G1205800	Chr05:33498232-33502458	32.6689	25.7815	23.8128	18.0072	24.6904	29.5987	23.2077	27.2491
MSTRG.11555	MD05G1205900	Chr05:33515070-33516331	1.15125	0.399331	0.924222	0.104719	0.416892	0.260673	0.348648	0.16389
MSTRG.11556	MD05G1206000	Chr05:33516457-33519022	5.31192	4.88817	5.40546	3.28951	3.86242	4.70436	4.23188	4.20949
MSTRG.11557	-	Chr05:33526304-33526521	0	0	0	0	0	0	1.72569	0
MSTRG.11558	MD05G1206200	Chr05:33533126-33537089	14.8426	14.0716	17.2467	20.7151	17.6884	19.0977	17.1773	17.6275
MSTRG.11559	MD05G1206300	Chr05:33538343-33542221	21.7905	23.7031	24.3525	32.7813	24.979	21.6264	24.3387	19.8387
MSTRG.1156	-	Chr00:36793126-36793367	0	0	0	0	0	0.750405	1.84386	0.547348
MSTRG.11560	MD05G1206400	Chr05:33543028-33545949	20.2011	27.1444	22.8559	31.6138	26.785	23.3318	23.8261	23.3505
MSTRG.11561	MD05G1206600	Chr05:33584345-33585722	0.113483	0.432471	0	0.340201	0.348196	0.24272	0.23969	0.113988
MSTRG.11562	MD05G1206700	Chr05:33585725-33589537	10.9005	16.4197	8.65919	13.8668	12.5405	10.2955	17.7416	15.3478
MSTRG.11563	MD05G1206800	Chr05:33592451-33599544	12.399	9.52349	16.0238	11.8387	8.64122	9.57243	9.18381	8.95578
MSTRG.11564	MD05G1206900	Chr05:33602936-33604706	4.72944	4.2714	9.0437	7.65977	6.45161	6.43745	5.10389	5.88299
MSTRG.11565	MD05G1207000	Chr05:33633794-33636315	36.7131	12.6997	83.5949	20.9721	11.9454	2.785	15.583	2.8018
MSTRG.11566	MD05G1207200	Chr05:33701325-33703483	0	0	0	0.100518	0.354287	0.13014	0.10933	0.122212
MSTRG.11567	MD05G1207300	Chr05:33773982-33775827	7.30972	3.20126	3.0197	5.20175	1.52648	1.39351	2.00721	1.14999
MSTRG.11568	MD05G1207700	Chr05:33866573-33869789	0.0606628	0.263101	0.35951	0.122739	0.272567	0.2323	0.260928	0.221336
MSTRG.11569	-	Chr05:33909385-33910132	0.16012	0.151572	0.469016	0	0.0455451	0.329207	0.665553	0.409545
MSTRG.1157	-	Chr00:36846559-36846812	2.92002	1.17322	0	1.21832	0	0	1.52459	0.347416
MSTRG.11570	MD05G1208000	Chr05:33927589-33928165	5.55505	10.198	14.3729	14.5501	6.85624	6.93128	3.66861	3.91307
MSTRG.11571	MD05G1208300	Chr05:33964636-33971325	23.589	20.4451	19.85	23.6522	21.1899	19.2365	23.1803	22.5931
MSTRG.11572	MD05G1208500	Chr05:34017790-34023475	18.8925	17.2722	18.6399	24.22	21.9633	19.1463	20.5901	20.0626
MSTRG.11573	MD05G1208600	Chr05:34028881-34032695	12.8509	10.4847	9.61172	11.7897	13.486	18.9994	12.1348	15.6043
MSTRG.11574	-	Chr05:34032707-34033481	10.5355	12.7324	7.30988	16.3839	14.698	9.79589	18.5828	15.3441
MSTRG.11575	MD05G1208700	Chr05:34069530-34071008	1.0392	0.414069	0.595762	0.0868807	0.475494	0.654258	0.64347	0.470193
MSTRG.11576	MD05G1208800	Chr05:34072661-34076465	14.0219	13.1728	13.7274	18.2991	13.7119	14.8386	14.05	13.2445
MSTRG.11577	MD05G1208900	Chr05:34080114-34084002	0.110794	0.480898	0.218236	0.474104	0.568735	0.925193	0.442238	0.358208
MSTRG.11578	MD05G1209000	Chr05:34080114-34084002	8.35527	5.77606	10.1602	6.6732	6.80535	7.13251	5.66289	5.8301
MSTRG.11579	MD05G1209100	Chr05:34084634-34088911	7.46872	8.27063	6.66041	9.40714	8.9841	8.74972	8.98534	8.83937
MSTRG.1158	MD00G1163600	Chr00:36865267-36866022	0	0	0	0	0.17637	0.0784287	0	0.148625
MSTRG.11580	MD05G1209200	Chr05:34088916-34091448	17.5408	17.23	15.4024	13.5174	14.1091	15.2934	15.4676	14.4925
MSTRG.11581	MD05G1209300	Chr05:34091774-34096063	6.96489	8.70919	8.01539	13.3255	10.3143	10.9752	9.4881	8.68247
MSTRG.11582	MD05G1209400	Chr05:34097138-34100658	1.65553	1.29451	1.20792	1.04967	1.10302	1.59677	1.71448	1.4654
MSTRG.11583	-	Chr05:34103488-34103808	3.47532	4.90355	6.47962	1.27968	2.31142	2.75157	1.50496	2.46282
MSTRG.11584	MD05G1209500	Chr05:34107869-34112388	4.29394	3.13862	5.43312	5.47279	5.19599	5.09747	3.82281	3.65249
MSTRG.11585	MD05G1209600	Chr05:34113263-34121308	13.3001	13.1188	13.6978	15.3108	14.2398	13.6242	13.2996	13.5385
MSTRG.11586	MD05G1209700	Chr05:34122008-34124732	0.609458	0.347982	0	0	0.104222	0.251534	0.249565	0.11843
MSTRG.11587	MD05G1209800	Chr05:34130142-34132777	20.4262	19.1685	20.1243	13.6176	17.3158	17.035	18.7859	17.3346
MSTRG.11588	MD05G1209900	Chr05:34133164-34137367	3.34448	3.09401	5.28803	3.93997	4.98803	3.96694	3.61894	4.11256
MSTRG.11589	MD05G1210000,MD05G1210100,MD05G1210200,MD05G1210600,MD05G1210700,MD05G1211000	Chr05:34146211-34256854	83.1672	89.8494	51.6745	41.8417	43.5102	45.0128	58.022	54.6753
MSTRG.1159	MD00G1163700	Chr00:36867357-36868944	0.735081	0.439016	0.451301	0.460554	0.481642	0.355439	0.40641	0.424584
MSTRG.11590	-	Chr05:34146211-34256854	5.03745	0	0	0	0	0	0	0
MSTRG.11591	MD05G1210300	Chr05:34146211-34256854	0	0	0	0	0	0	0	0
MSTRG.11592	MD05G1210400	Chr05:34146211-34256854	5.16224	3.66432	8.83308	0.329441	1.61438	4.67382	3.44008	1.5418
MSTRG.11593	-	Chr05:34146211-34256854	0.914278	1.43137	1.38907	1.25142	1.11687	1.24344	1.44928	1.26856
MSTRG.11594	MD05G1210500	Chr05:34146211-34256854	0.410416	1.0769	1.10763	0.924242	0.347281	0.718161	0.992158	0.845282
MSTRG.11595	MD05G1210800	Chr05:34146211-34256854	0	0	0	0	0	0	0	0
MSTRG.11596	MD05G1210900	Chr05:34146211-34256854	0	0	0	0	0	0	0	0
MSTRG.11597	MD05G1211100	Chr05:34146211-34256854	0	0.520234	0	0	0	0	0.323457	0.160836
MSTRG.11598	MD05G1211200	Chr05:34146211-34256854	0	1.15743	0	0	0	0	0	0
MSTRG.11599	-	Chr05:34274619-34275130	4.7371	2.33596	0.538496	1.63106	1.61348	1.42422	1.17221	2.06328
MSTRG.116	-	Chr00:1757167-1758895	0	0	0	0	0	0.0288781	0	0.0388765
MSTRG.1160	MD00G1163800	Chr00:36912274-36913374	11.136	8.67908	4.32427	8.34348	7.82	8.51209	13.6491	10.0953
MSTRG.11600	MD05G1211500	Chr05:34275510-34280076	5.64062	3.95637	1.90014	1.92074	2.94905	2.18958	3.97601	2.84093
MSTRG.11601	MD05G1211600	Chr05:34281711-34283187	1.31473	0.53065	1.08977	0.626396	0.78482	0.659413	1.02556	0.984383
MSTRG.11602	MD05G1211700	Chr05:34290452-34292273	0.827119	0	0.394925	0	0.464406	0	0.655647	0.513769
MSTRG.11603	MD05G1211800,MD05G1211900	Chr05:34315310-34319374	10.8716	16.8064	8.08498	9.44223	10.8588	8.70403	15.4653	15.0971
MSTRG.11604	-	Chr05:34319927-34320131	0	0	0	0	1.34635	0	0	0
MSTRG.11605	-	Chr05:34362770-34363116	1.73275	1.03421	3.2631	1.62085	1.13044	0.861523	0.911124	0.529138
MSTRG.11606	MD05G1212500	Chr05:34393131-34394015	0.240223	0.449848	0.931597	0.942615	0.764732	0.490152	1.22	0.217553
MSTRG.11607	MD05G1213100,MD05G1213200,MD05G1213400,MD05G1213500	Chr05:34440256-34485727	17.7513	26.0016	10.1645	18.4075	14.9786	15.3851	26.3807	24.592
MSTRG.11608	MD05G1213300	Chr05:34440256-34485727	6.19082	6.09053	7.30942	4.52944	7.25268	7.33997	5.91013	5.26702
MSTRG.11609	MD05G1213600	Chr05:34501550-34507034	2.09604	2.09888	2.27386	1.44156	1.77265	2.52445	2.2524	1.97565
MSTRG.1161	-	Chr00:36913415-36913620	0	9.81739	0	0	3.45477	5.97773	0	2.42473
MSTRG.11610	MD05G1213700	Chr05:34507534-34514239	14.6199	13.3383	11.989	12.3854	12.7819	12.1058	13.811	14.1859
MSTRG.11611	MD05G1213800	Chr05:34515820-34583685	6.1196	6.72286	9.57638	10.5465	9.17018	8.71319	7.89528	8.11845
MSTRG.11612	MD05G1213900,MD05G1214100,MD05G1214200,MD05G1214700	Chr05:34515820-34583685	4.15695	1.80212	5.90342	5.50106	4.2472	3.39657	5.05848	4.10958
MSTRG.11613	MD05G1214000,MD05G1214300	Chr05:34515820-34583685	5.49857	7.20341	4.54618	3.91484	5.47943	5.81655	7.96271	6.61325
MSTRG.11614	MD05G1214400,MD05G1214800	Chr05:34515820-34583685	12.8709	13.2925	12.3993	16.4178	17.0472	16.798	14.7161	13.8678
MSTRG.11615	MD05G1214500	Chr05:34515820-34583685	0	0	0	0	0	0	0	0
MSTRG.11616	MD05G1214600	Chr05:34515820-34583685	0	0	0.393179	0	0	0	0	0
MSTRG.11617	MD05G1214900	Chr05:34588302-34592331	13.2497	9.52959	10.9476	12.4461	13.1309	12.5158	9.59368	9.20352
MSTRG.11618	MD05G1215100	Chr05:34611352-34615152	18.019	16.8816	15.922	11.7209	14.6357	14.3027	17.5858	15.8619
MSTRG.11619	MD05G1215200	Chr05:34616425-34618498	463.006	724.812	249.677	349.862	294.737	283.586	571.136	406.503
MSTRG.1162	MD00G1163900	Chr00:36983405-36984982	2.50302	0.972266	2.77454	3.52426	2.8356	1.02147	0.692056	1.61525
MSTRG.11620	-	Chr05:34616425-34618498	2.47795	5.74606	0.895431	3.91081	2.71333	1.13644	4.97885	1.5651
MSTRG.11621	-	Chr05:34628287-34628769	1.83922	1.99116	1.47735	4.76566	1.89135	2.40165	3.2563	4.05064
MSTRG.11622	-	Chr05:34633420-34634293	0.652427	0.496099	0.510956	0.910455	1.08202	0.436348	0.926578	0.825153
MSTRG.11623	MD05G1215400	Chr05:34648884-34650774	0.680203	0.553022	0.670536	0.844158	0.995626	1.08512	0.886795	0.800978
MSTRG.11624	MD05G1215500	Chr05:34652126-34654898	0.91644	0.567019	1.76688	0.296868	1.42785	1.15471	0.642097	1.30485
MSTRG.11625	MD05G1215600	Chr05:34656301-34662781	8.71599	8.5401	5.54333	5.88029	6.68462	7.12097	9.94019	8.00934
MSTRG.11626	MD05G1215800	Chr05:34670126-34671650	0.128041	0.243484	0.125373	0.127674	0.598024	0.0637107	0.27853	0.196655
MSTRG.11627	MD05G1215900	Chr05:34677253-34678513	13.1447	15.0433	13.2493	18.1207	17.402	18.1358	15.5602	19.0344
MSTRG.11628	MD05G1216000	Chr05:34718637-34718884	4.85703	2.55561	0	1.32564	3.52031	2.13405	0	0.375824
MSTRG.11629	MD05G1216100	Chr05:34723438-34726058	7.20148	5.34292	8.84886	8.89259	8.90516	8.20456	7.23334	7.64962
MSTRG.1163	MD00G1164000	Chr00:37003459-37008448	19.4364	19.197	17.0896	23.1653	19.914	19.9872	23.6642	22.334
MSTRG.11630	MD05G1216200	Chr05:34726133-34726784	233.648	205.282	252.561	142.823	188.476	206.335	144.209	162.342
MSTRG.11631	MD05G1216300,MD05G1216800,MD05G1217100,MD05G1217300,MD05G1217400	Chr05:34729548-34814663	9.07923	7.84089	8.772	10.8493	11.8578	11.4519	10.2203	9.39243
MSTRG.11632	-	Chr05:34729548-34814663	7.21988	2.37323	0.13889	3.3701	1.26035	0.276999	0.603899	0.62552
MSTRG.11633	MD05G1216400	Chr05:34729548-34814663	0.117522	0	0.0578923	0.295972	0.323084	0.370684	0.200176	0.164975
MSTRG.11634	MD05G1216500	Chr05:34729548-34814663	0	0	0	0	0	0	0	0
MSTRG.11635	MD05G1216600	Chr05:34729548-34814663	0	0	0	0	0	0	0	0
MSTRG.11636	MD05G1216700	Chr05:34729548-34814663	0	0	0	0	0	0	0	0
MSTRG.11637	MD05G1216900	Chr05:34729548-34814663	0	0	0	0	0	0	0	0
MSTRG.11638	MD05G1217000	Chr05:34729548-34814663	0	0	0	0	0	0	0	0
MSTRG.11639	-	Chr05:34729548-34814663	0.488635	0.442579	0	0.925483	0.465084	0.772384	1.52158	0.412627
MSTRG.1164	-	Chr00:37224100-37224368	0	0	0	1.01324	0	0	1.22034	0
MSTRG.11640	MD05G1217200	Chr05:34729548-34814663	0	0	0	0	0.0471464	0.0601763	0.0696534	0.040458
MSTRG.11641	-	Chr05:34816054-34816340	0	1.61802	0.864282	1.68593	3.08658	1.8219	0.964694	1.03655
MSTRG.11642	-	Chr05:34825688-34827167	0	0.565337	0.389501	0	0.404959	0.435856	0.626671	0.436389
MSTRG.11643	MD05G1217800,MD05G1217900	Chr05:34865306-34868346	1.49717	2.34668	1.52805	1.43459	1.48247	2.32587	2.81153	2.60049
MSTRG.11644	MD05G1218000	Chr05:34869578-34873441	1.64526	1.69092	1.03961	1.66126	1.36891	1.80497	1.5923	1.76299
MSTRG.11645	-	Chr05:34886918-34887391	0	0.879543	0.304679	1.22788	0.797499	1.17646	0.161744	0.191695
MSTRG.11646	-	Chr05:34888523-34888883	0	0	0.50054	0	0.295479	0.276595	0.810957	0
MSTRG.11647	-	Chr05:34893176-34893633	0.670955	0	0.32255	0	0.13132	0	0.342994	0.309383
MSTRG.11648	MD05G1218200	Chr05:34898954-34900295	5.33564	6.58977	8.51863	9.47756	7.94119	8.23607	5.216	5.33433
MSTRG.11649	MD05G1219000	Chr05:34957501-34958878	0.974721	1.07724	2.28667	1.28096	1.07899	1.11466	0.53876	0.353037
MSTRG.1165	-	Chr00:37224761-37225182	0	0.712733	0.371592	0.372904	0	0	0	0.222786
MSTRG.11650	MD05G1219100	Chr05:34960137-34966374	46.755	41.9183	50.2755	37.1792	40.5952	44.0007	32.0321	33.2658
MSTRG.11651	MD05G1219300	Chr05:34970171-34979864	6.58212	7.07828	7.9574	11.8653	8.73122	8.41324	9.47721	9.91903
MSTRG.11652	MD05G1219400	Chr05:34981750-34983079	2.50062	2.61854	3.30483	4.39575	4.72978	3.29659	2.62511	2.77964
MSTRG.11653	MD05G1219500	Chr05:34986968-34994006	16.0757	16.1663	14.5409	16.351	14.8418	14.7604	16.4517	15.1352
MSTRG.11654	MD05G1219600,MD05G1219700	Chr05:34997977-35016324	5.55406	3.33031	4.57873	7.45713	6.7796	6.8873	7.17033	6.48168
MSTRG.11655	MD05G1219800	Chr05:35019486-35019882	1.74356	3.18048	2.07729	4.99017	1.36837	1.10569	1.4261	0.918716
MSTRG.11656	MD05G1219900	Chr05:35278287-35281661	0.443332	0.221283	1.20329	2.66153	0.926398	0.940489	0.440693	0.402374
MSTRG.11657	-	Chr05:35293294-35293494	0	0	0	0	0	0	2.95953	0
MSTRG.11658	MD05G1220500	Chr05:35313745-35315399	11.7787	10.8675	11.0178	11.6949	9.13946	8.55117	8.23348	8.72209
MSTRG.11659	MD05G1220600	Chr05:35332609-35333827	2.16501	1.49065	1.87239	0.521284	1.48353	1.17865	1.29832	0.846569
MSTRG.1166	MD00G1164400	Chr00:37243999-37253705	0	0	0	0	0.0463872	0	0	0
MSTRG.11660	MD05G1220800	Chr05:35338582-35354352	7.24688	1.76989	0.521476	0.241701	0.389559	0.473127	3.44293	1.52958
MSTRG.11661	MD05G1220900	Chr05:35354801-35359007	6.04858	4.24565	5.85047	3.75631	3.92065	5.47989	3.45704	3.06861
MSTRG.11662	MD05G1221000	Chr05:35354801-35359007	268.995	247.345	360.659	238.897	271.183	255.275	225.958	215.101
MSTRG.11663	-	Chr05:35383731-35384784	0	0	0	0	0	0	0.112369	0.0345765
MSTRG.11664	-	Chr05:35393934-35394258	1.34795	0	0	1.24441	0.452114	0.683863	1.08867	0.183316
MSTRG.11665	MD05G1221200	Chr05:35401405-35409813	5.60684	4.65181	4.96854	6.51666	6.02967	5.22806	6.34308	5.27061
MSTRG.11666	MD05G1222100	Chr05:35458519-35463215	0	0	0.972798	2.70518	0.595719	0.745242	1.41743	0.530693
MSTRG.11667	MD05G1222200	Chr05:35476652-35478207	6.20412	3.89821	3.19836	0.526034	1.23871	1.59975	2.89695	1.77189
MSTRG.11668	MD05G1222300	Chr05:35485857-35489844	6.97798	6.29176	6.52849	3.82208	5.00017	6.47108	4.70643	5.14727
MSTRG.11669	MD05G1222400	Chr05:35494339-35508090	11.3179	11.7974	9.09136	8.92702	9.25379	10.1873	11.282	10.6756
MSTRG.1167	-	Chr00:37243999-37253705	1.11136	5.11242	3.19585	3.21027	92.6439	3.82333	3.37925	1.72667
MSTRG.11670	MD05G1222500	Chr05:35494339-35508090	11.2094	10.7571	10.1686	10.4927	8.09871	9.27287	10.1637	9.04904
MSTRG.11671	MD05G1222600	Chr05:35517988-35524318	14.7775	14.3854	17.905	16.4603	15.5721	15.3709	13.729	13.5616
MSTRG.11672	MD05G1222700	Chr05:35525838-35527355	3.29554	2.26934	2.29447	2.16128	2.96961	1.82759	3.38934	3.0077
MSTRG.11673	MD05G1222800	Chr05:35527953-35530208	13.1766	11.7672	12.2463	12.9285	11.576	11.8234	13.5547	13.4008
MSTRG.11674	MD05G1222900	Chr05:35537540-35538464	0	0.148432	0.153075	0.155625	0.167058	0.0778794	0.360199	0
MSTRG.11675	MD05G1223000	Chr05:35549635-35551247	0	0.240752	0.123955	0.126241	1.5352	0.0629868	1.66851	0.195263
MSTRG.11676	MD05G1223100	Chr05:35562548-35567658	0.179333	0.379958	0.424908	0.398799	0.602839	0.316481	0.412489	0.479386
MSTRG.11677	MD05G1223200	Chr05:35569554-35570163	4.47583	6.81014	5.38537	2.72872	3.41005	3.97557	3.61217	4.36565
MSTRG.11678	MD05G1223300	Chr05:35574908-35575268	0	0	0	0	0	0	0	0
MSTRG.11679	MD05G1223400	Chr05:35609399-35609819	1.1699	5.7256	8.95602	9.36128	8.32339	5.16411	2.61155	4.28313
MSTRG.1168	-	Chr00:37490309-37490553	1.71186	0	2.94045	0	2.49133	0.792576	0.869216	0
MSTRG.11680	MD05G1223500	Chr05:35627715-35630497	10.0374	12.3925	18.1413	10.0881	12.5207	14.7286	8.61819	8.28249
MSTRG.11681	MD05G1223600	Chr05:35631178-35644990	8.44587	7.85123	15.9487	12.7114	11.0918	11.4521	8.15647	7.54048
MSTRG.11682	-	Chr05:35649381-35650013	0.201988	0	0	1.99247	0	0.439675	0.772622	1.17907
MSTRG.11683	MD05G1223700	Chr05:35657914-35659495	16.7682	18.8674	10.072	9.64952	13.5181	10.3513	17.3813	15.238
MSTRG.11684	MD05G1224100	Chr05:35678669-35681650	5.98793	2.89283	3.55169	7.96759	14.8036	10.5324	3.44838	3.83891
MSTRG.11685	MD05G1224200	Chr05:35695605-35703954	6.0308	6.59329	6.23055	8.78247	7.15881	6.79544	8.3073	7.05884
MSTRG.11686	MD05G1224300	Chr05:35711475-35711922	9.76203	6.75571	12.0537	11.4491	9.41639	12.0318	7.98937	8.82028
MSTRG.11687	MD05G1224500	Chr05:35717466-35725823	22.8636	17.8222	18.7961	19.1029	16.5952	16.0952	19.1482	20.0496
MSTRG.11688	MD05G1224600	Chr05:35726700-35731443	29.1741	26.3645	31.7159	27.1251	35.459	31.9229	28.6422	29.7111
MSTRG.11689	-	Chr05:35726700-35731443	1.99171	0.587804	1.86165	2.45497	1.1522	1.99424	2.48468	2.70249
MSTRG.1169	MD00G1164900	Chr00:37523949-37528584	13.9478	14.7997	11.4105	13.8306	12.815	12.6612	14.6656	15.4166
MSTRG.11690	MD05G1224700	Chr05:35735327-35738183	1.434	2.40961	0.263445	0.16861	0.311285	0.349822	0.555409	0.371612
MSTRG.11691	MD05G1224800,MD05G1225000	Chr05:35745311-35765035	7.37644	3.3533	4.9861	5.33008	4.82036	4.5325	3.9713	5.43293
MSTRG.11692	MD05G1224900	Chr05:35745311-35765035	0	0	0	0	0	0	0	0
MSTRG.11693	-	Chr05:35745311-35765035	1.05038	0.725404	0.969392	1.69439	1.72452	1.94077	0.882439	1.16431
MSTRG.11694	MD05G1225200	Chr05:35807096-35812319	1.34108	0.942402	1.61018	2.58758	1.42929	1.33623	1.47181	1.52428
MSTRG.11695	-	Chr05:35852116-35852361	8.39893	5.26772	4.3383	4.09723	4.75038	4.60332	4.29834	4.04234
MSTRG.11696	-	Chr05:35880904-35881135	0	0	0	5.19733	0	0	0	0
MSTRG.11697	-	Chr05:35891668-35891981	16.9126	14.8381	15.7129	16.831	20.7396	18.1158	18.2151	16.7795
MSTRG.11698	MD05G1226200	Chr05:35934364-35943383	1.43083	1.35441	2.0421	3.36427	2.03936	2.41506	1.47766	2.11708
MSTRG.11699	MD05G1226300	Chr05:35966861-35968171	0	0	0	0	0.0868966	0	0	0.0458796
MSTRG.117	MD00G1014300	Chr00:1790475-1793055	95.983	103.868	87.824	83.3954	69.061	75.0458	64.154	57.9867
MSTRG.1170	-	Chr00:37573957-37574425	1.61049	0.596532	0.620094	0.312278	0.181702	1.00381	0.347408	0.629394
MSTRG.11700	MD05G1226400	Chr05:35968674-35970245	0.433975	0.310309	0.319253	0.434008	0.688457	0.161175	0.917246	0.728837
MSTRG.11701	MD05G1226500	Chr05:35970246-35971824	1.02672	0.756048	0.854377	0.634585	0.37336	0.327319	0.384781	0.37901
MSTRG.11702	-	Chr05:35973297-36087596	0.90818	5.45769	2.49487	1.62523	1.7405	1.31147	2.34417	5.79803
MSTRG.11703	MD05G1226600	Chr05:35973297-36087596	0.640786	0.652414	0.684536	1.52701	0.698956	0.614009	0.555854	0.496469
MSTRG.11704	-	Chr05:35973297-36087596	0.502453	2.72562	0.952324	0.474913	1.60139	0.755232	2.12662	3.10525
MSTRG.11705	-	Chr05:35973297-36087596	0	1.77888	0	0	0	0.922889	0	0
MSTRG.11706	-	Chr05:35973297-36087596	0.850498	0.399665	0.206643	0	0	0.224227	1.26085	0.405421
MSTRG.11707	-	Chr05:35973297-36087596	0.509957	0.242454	0.624195	0.254269	0.898151	0.535076	0.677023	0.603217
MSTRG.11708	MD05G1226700	Chr05:35973297-36087596	0.558103	0.416492	0.807133	0.963116	0.844771	1.01165	0.706658	0.550608
MSTRG.11709	MD05G1226800,MD05G1227000	Chr05:35973297-36087596	1.48268	2.32721	1.19378	4.81165	1.12895	2.96397	2.68224	2.70705
MSTRG.1171	MD00G1165000	Chr00:37575238-37586531	5.68522	6.73345	5.00455	4.93386	5.51279	5.27718	6.81323	5.69499
MSTRG.11710	MD05G1226900	Chr05:35973297-36087596	0	0.322909	0	0	0	0	0.377072	0
MSTRG.11711	-	Chr05:36124001-36124212	0	0	0	5.55964	1.03376	0	0	2.33425
MSTRG.11712	-	Chr05:36125735-36126014	1.02319	0.866042	0.928054	1.80382	0.683983	0.973434	0.521001	1.45643
MSTRG.11713	-	Chr05:36127768-36128053	0.957082	3.26677	1.7457	0	0.640196	0.918978	1.49299	1.29377
MSTRG.11714	-	Chr05:36148171-36148663	0.888937	0	0.571739	0.576681	0.251069	0.308897	0.639901	0.702526
MSTRG.11715	MD05G1227800	Chr05:36197239-36198401	0.139501	0.410457	0.272912	0.968926	0.610212	0.947049	1.77872	0.824431
MSTRG.11716	-	Chr05:36210602-36272201	10.2685	12.5705	3.93507	4.62587	3.40615	3.72567	5.32472	7.6081
MSTRG.11717	MD05G1228000,MD05G1228600,MD05G1228700	Chr05:36210602-36272201	38.0208	34.3914	31.5127	43.1339	42.2658	42.245	45.359	44.1749
MSTRG.11718	MD05G1228100	Chr05:36210602-36272201	0	0	0	0	0	0	0	0
MSTRG.11719	MD05G1228200	Chr05:36210602-36272201	0	0	0	0	0	0	0	0
MSTRG.1172	MD00G1165100	Chr00:37601155-37603282	10.7116	11.1815	11.5647	8.86372	9.11345	5.57313	11.3164	5.83933
MSTRG.11720	MD05G1228300	Chr05:36210602-36272201	0	0	0	0	0	0	0	0
MSTRG.11721	MD05G1228400	Chr05:36210602-36272201	0	0	0	0	0.0292409	0	0.0433882	0
MSTRG.11722	MD05G1228500	Chr05:36210602-36272201	0	0	0	0	0	0	0	0
MSTRG.11723	MD05G1229400	Chr05:36288209-36294765	6.14124	5.52373	7.51799	7.40213	6.16217	6.02304	5.50305	5.63303
MSTRG.11724	MD05G1229500	Chr05:36294982-36296611	0.30914	0.237315	0.24359	0.435792	0.368842	0.656347	0.337217	0.777976
MSTRG.11725	MD05G1229600	Chr05:36298830-36301156	17.8689	20.4977	7.87385	10.9345	13.9602	13.5071	19.1798	21.26
MSTRG.11726	MD05G1229700	Chr05:36307689-36318794	24.3965	18.4427	19.2544	21.962	21.8599	22.3191	20.1739	20.9968
MSTRG.11727	MD05G1229800	Chr05:36307689-36318794	15.1084	13.7994	13.7131	11.9704	12.5898	13.3545	13.4177	12.5204
MSTRG.11728	MD05G1229900	Chr05:36329122-36347135	12.5555	11.9712	11.2623	9.96473	10.9758	10.6746	11.5169	12.3661
MSTRG.11729	MD05G1230000	Chr05:36357661-36358748	7.77192	6.81441	8.45753	6.27033	10.4618	8.19101	5.80295	5.55283
MSTRG.1173	MD00G1165200	Chr00:37607782-37609378	7.34705	3.72782	7.96502	0.823899	1.63541	3.09109	2.64984	1.26297
MSTRG.11730	MD05G1230100	Chr05:36358925-36359333	0.411652	0.376661	1.17954	3.15252	1.58693	1.8372	0.420682	0.735085
MSTRG.11731	MD05G1230200	Chr05:36365551-36368856	153.787	125.103	128.467	90.5161	196.866	149.378	104.386	102.755
MSTRG.11732	MD05G1230300	Chr05:36369224-36382375	14.7113	14.9182	16.9753	18.3136	16.516	16.3904	17.3686	17.2896
MSTRG.11733	MD05G1230400	Chr05:36384013-36389067	6.49211	5.48014	9.30316	6.86863	7.83338	7.48604	7.13048	6.73616
MSTRG.11734	MD05G1230600	Chr05:36413557-36415430	93.7397	115.03	113.508	57.2839	74.9232	69.4095	52.1296	55.6387
MSTRG.11735	MD05G1230700	Chr05:36427022-36429994	171.486	158.967	155.489	96.1313	129.959	139.074	130.083	111.301
MSTRG.11736	-	Chr05:36435734-36436207	0.316362	2.05227	1.21871	2.14878	0.906945	0.501785	1.02392	0.961603
MSTRG.11737	-	Chr05:36436880-36437199	0	0	0	0	0.193808	0	0	0.65634
MSTRG.11738	MD05G1230800,MD05G1231700,MD05G1232100,MD05G1232700,MD05G1232900,MD05G1233000	Chr05:36455368-36579808	17.5229	15.7125	19.6207	25.7602	19.1162	20.5117	18.9279	19.0629
MSTRG.11739	MD05G1230900,MD05G1231000,MD05G1231200,MD05G1231300,MD05G1231400,MD05G1231500,MD05G1231600	Chr05:36455368-36579808	12.2758	14.8554	10.0767	14.0072	13.0515	11.1498	15.1506	14.8557
MSTRG.1174	-	Chr00:37676576-37677629	16.7491	15.8081	16.4325	11.8666	15.828	14.9891	17.9186	18.4552
MSTRG.11740	-	Chr05:36455368-36579808	0	0.591687	0.152544	0.620363	0.288206	0.840845	0.489362	0.596536
MSTRG.11741	MD05G1231100	Chr05:36455368-36579808	0.0772206	0.185848	0.152433	0.273083	0.180061	0.166953	0.143639	0.0997426
MSTRG.11742	-	Chr05:36455368-36579808	2.10232	1.17756	0.845236	0.398888	0.569046	0.587586	0.423961	0.868358
MSTRG.11743	MD05G1231800	Chr05:36455368-36579808	0	0	0	0	0	0	0	0
MSTRG.11744	MD05G1231900	Chr05:36455368-36579808	0	0	0	0	0	0	0	0
MSTRG.11745	MD05G1232000	Chr05:36455368-36579808	0	0	0	0	0	0	0	0
MSTRG.11746	MD05G1232200	Chr05:36455368-36579808	1.2005	0.795941	0.654288	1.5866	1.16221	0.785042	1.19385	1.00812
MSTRG.11747	MD05G1232300	Chr05:36455368-36579808	0	0	0	0	0	0	0	0
MSTRG.11748	MD05G1232400	Chr05:36455368-36579808	0	0.0395823	0	0.0415431	0	0	0	0.0138376
MSTRG.11749	MD05G1232500	Chr05:36455368-36579808	3.9013	11.378	2.32257	6.27937	2.09923	4.00378	5.72662	7.53627
MSTRG.1175	MD00G1165400	Chr00:37678747-37693135	13.9885	13.902	15.1584	14.2456	15.4002	17.1466	16.89	17.0811
MSTRG.11750	MD05G1232600	Chr05:36455368-36579808	0	0	0	0	0	0	0	0
MSTRG.11751	MD05G1232800	Chr05:36455368-36579808	0	0	0	0	0	0	0	0
MSTRG.11752	-	Chr05:36455368-36579808	0	0	0.657646	0	0.195293	0.341922	0	0.66129
MSTRG.11753	MD05G1233100	Chr05:36591831-36593123	5.48512	5.5677	4.06017	4.86608	5.97994	4.72249	6.66928	6.09656
MSTRG.11754	MD05G1233200	Chr05:36593294-36595190	21.6751	21.2519	20.3407	17.8953	20.5387	20.2364	21.621	22.2454
MSTRG.11755	-	Chr05:36596978-36597415	0.362886	0.334204	0	0	0.376089	0	0	0
MSTRG.11756	MD05G1233300	Chr05:36608421-36609990	16.0533	17.1845	16.7537	19.7321	20.252	18.2423	18.7176	19.9949
MSTRG.11757	MD05G1233400	Chr05:36612650-36615679	24.6514	23.1295	20.3312	20.6402	19.9774	22.5349	22.3685	22.3189
MSTRG.11758	MD05G1233500	Chr05:36619577-36621488	2.96171	2.75519	2.95135	3.75896	3.24039	3.61643	4.7087	6.11037
MSTRG.11759	-	Chr05:36628332-36628595	1.25417	0	0	1.07348	1.84925	0.592288	0	0.617073
MSTRG.1176	MD00G1165500	Chr00:37695342-37695950	1.93238	0.257222	0.800396	2.15528	0.895619	0.729337	1.17735	0.930909
MSTRG.11760	MD05G1233600	Chr05:36631560-36639711	3.16817	1.71602	7.22415	4.66241	6.51936	5.41826	3.97332	2.85889
MSTRG.11761	MD05G1233700,MD05G1233900	Chr05:36631560-36639711	5.93017	5.55679	4.47335	4.84994	4.4705	4.18819	5.25531	5.32858
MSTRG.11762	MD05G1233800	Chr05:36631560-36639711	0	0	8.39075	0	2.08298	1.15639	1.26323	0
MSTRG.11763	MD05G1234000	Chr05:36641576-36645295	58.7952	59.3779	60.9862	55.6676	54.9671	57.442	57.8291	54.054
MSTRG.11764	MD05G1234200	Chr05:36649946-36653507	143.824	120.828	130.319	83.2544	109.498	110.11	119.2	110.834
MSTRG.11765	MD05G1234400	Chr05:36670821-36675135	59.6666	57.4809	67.5454	53.3498	64.0982	74.3203	64.7183	79.4272
MSTRG.11766	-	Chr05:36684081-36684383	2.42691	0.703165	3.73472	1.4668	0.861249	1.58869	2.53478	0.517874
MSTRG.11767	MD05G1234900	Chr05:36701744-36706884	39.8024	37.5056	32.2104	27.3879	33.2498	33.9405	33.7556	32.2836
MSTRG.11768	MD05G1235000	Chr05:36708684-36712224	1.40327	0.449215	1.09157	0.966983	1.23286	0.795055	1.16683	0.865397
MSTRG.11769	MD05G1235100	Chr05:36716905-36721103	1.64729	2.37602	1.93521	2.20394	1.34385	1.77143	2.32912	3.035
MSTRG.1177	MD00G1165600	Chr00:37697364-37699583	0.135853	0.911757	0.534945	11.002	3.09926	2.54028	3.05296	0.477111
MSTRG.11770	MD05G1235200	Chr05:36721572-36724678	6.34658	5.54163	8.43743	4.4325	5.08772	4.85045	5.16261	4.7431
MSTRG.11771	MD05G1235300	Chr05:36724879-36728692	45.3171	37.1623	57.711	30.1984	39.1473	41.6165	31.7856	29.0885
MSTRG.11772	MD05G1235400	Chr05:36730492-36733465	6.20228	5.43984	5.80784	6.30839	5.81949	5.5365	6.29505	5.01277
MSTRG.11773	MD05G1235500	Chr05:36735505-36738238	5.64255	4.61197	6.95478	4.83924	6.17702	5.45126	4.85231	5.70723
MSTRG.11774	MD05G1235700	Chr05:36742511-36746525	4.44293	3.31463	6.82429	6.23351	6.07814	5.55161	5.12597	4.66435
MSTRG.11775	MD05G1235800	Chr05:36742511-36746525	2.17443	0.924868	3.59868	2.27456	2.01242	2.41029	3.49438	2.48212
MSTRG.11776	-	Chr05:36746556-36775817	0.389967	0	0	0.384562	0.454053	0.479879	0.808273	0.485266
MSTRG.11777	MD05G1235900	Chr05:36746556-36775817	0.106914	0.154067	0.0526917	0.215575	0.447773	0.270171	0.476109	0.559553
MSTRG.11778	MD05G1236000	Chr05:36746556-36775817	5.446	6.6367	5.52632	5.02095	4.94837	5.33077	6.9205	6.55754
MSTRG.11779	MD05G1236100	Chr05:36746556-36775817	0.157855	0.0912689	0.218261	0.191597	0.0755785	0.0998912	0.158399	0.0506403
MSTRG.1178	MD00G1165700	Chr00:37713180-37714804	0.386405	0.546184	3.38561	3.81647	1.88505	1.76293	1.89775	1.13941
MSTRG.11780	MD05G1236200,MD05G1236300	Chr05:36746556-36775817	30.3327	39.0847	34.1949	41.6905	41.4573	35.822	37.3175	36.4616
MSTRG.11781	MD05G1236400	Chr05:36780233-36785244	0.730948	0.466341	0.558992	0.489266	0.417548	0.442534	0.384942	0.71641
MSTRG.11782	MD05G1236700	Chr05:36790570-36793108	2.91596	2.04178	2.50444	2.02819	2.44189	2.258	2.21108	1.90853
MSTRG.11783	MD05G1236900	Chr05:36797878-36798918	0.939053	0.290212	0.904638	0	0.503257	0.63435	0.497784	0.666216
MSTRG.11784	MD05G1237000,MD05G1237500	Chr05:36799789-36851936	14.9892	15.2142	17.6177	12.9127	15.9612	14.5195	17.1687	14.4662
MSTRG.11785	-	Chr05:36799789-36851936	17.6028	9.73886	9.63403	17.5015	8.02314	11.5289	10.846	17.761
MSTRG.11786	MD05G1237100	Chr05:36799789-36851936	1.5448	3.72859	0.800141	1.4403	3.50361	3.59613	2.88275	3.52286
MSTRG.11787	MD05G1237200	Chr05:36799789-36851936	0.266091	0.0320443	0.229912	0.403609	0.471621	0.193813	0.559693	0.430204
MSTRG.11788	-	Chr05:36799789-36851936	0	0	0	0	0	0	1.05834	0.548844
MSTRG.11789	MD05G1237400	Chr05:36799789-36851936	0.422217	0.310952	0.231604	0.207968	0.449905	0.387474	0.453822	0.213972
MSTRG.1179	-	Chr00:37722753-37723633	1.25176	1.74127	3.92009	6.98899	2.95761	3.32255	4.07049	1.57014
MSTRG.11790	MD05G1237300	Chr05:36799789-36851936	0	0	0	0	0.115575	0	0	0
MSTRG.11791	MD05G1237800	Chr05:36901462-36912745	1.88286	2.7421	0.976653	1.10621	1.89757	1.22731	2.1967	1.70888
MSTRG.11792	MD05G1237900,MD05G1238000,MD05G1238100	Chr05:36914463-36917246	1.46932	0.929301	0.866298	0.619579	0.929366	1.67068	1.56837	0.831191
MSTRG.11793	MD05G1238200	Chr05:36917306-36921728	36.2116	38.3876	34.7639	42.6802	39.0411	34.3355	38.3335	36.3563
MSTRG.11794	MD05G1238300	Chr05:36945335-36952256	13.6318	14.5236	18.3519	18.9315	18.243	19.0844	18.6824	19.5317
MSTRG.11795	MD05G1238400	Chr05:36957021-36959513	3.93674	2.92843	3.20723	3.68731	2.80246	2.51319	1.93805	1.87473
MSTRG.11796	MD05G1238500	Chr05:36974042-36976637	3.18449	3.66596	3.70053	2.88509	2.66285	2.90789	2.83972	1.97126
MSTRG.11797	MD05G1238600,MD05G1238800	Chr05:36981824-36988333	2.67616	3.19284	3.81152	7.78043	5.06998	7.8308	5.28399	6.25789
[truncated: 55,182 more rows]
