# Supplementary material for: Genetic mechanisms in the repression of flowering by gibberellins in apple (Malus x domestica Borkh.)
Source: BMC Genomics. 2019 Oct 16;20:747. doi: 10.1186/s12864-019-6090-6 (PMC6796362; doi:10.1186/s12864-019-6090-6)
Supplement: Supplementary file 5 — Additional file 5: Table S2. Classification of transcript models using GffCompare. Class codes were assigned to each transcript based on the relationship between this transcript and its closest reference transcript. Table S3. Best hits for unannotated transcripts (class codes: i, y, p, u) from BlastN and the NCBI non-redundant nucleotide collection database (nt). Table S4. Sequence length and expression of unannotated transcripts that have no hit from the nt database. [file 12864_2019_6090_MOESM5_ESM.xlsx]

## Sheet: Table S2
ref_gene_id	ref_id	class_code	qry_gene_id	qry_id	len	ref_match_len
MD00G1000200	mRNA:MD00G1000200	=	MD00G1000200	mRNA:MD00G1000200	896	896
MD00G1000300	mRNA:MD00G1000300	=	MD00G1000300	mRNA:MD00G1000300	1638	1638
MD00G1000500	mRNA:MD00G1000500	=	MD00G1000500	mRNA:MD00G1000500	1581	1581
MD00G1000600	mRNA:MD00G1000600	=	MD00G1000600	mRNA:MD00G1000600	1193	1193
MD00G1000700	mRNA:MD00G1000700	=	MD00G1000700	mRNA:MD00G1000700	1496	1496
MD00G1000800	mRNA:MD00G1000800	=	MD00G1000800	mRNA:MD00G1000800	1251	1251
MD00G1000900	mRNA:MD00G1000900	=	MD00G1000900	mRNA:MD00G1000900	476	476
MD00G1001000	mRNA:MD00G1001000	=	MD00G1001000	mRNA:MD00G1001000	1368	1368
MD00G1001200	mRNA:MD00G1001200	=	MD00G1001200	mRNA:MD00G1001200	1184	1184
MD00G1001400	mRNA:MD00G1001400	=	MD00G1001400	mRNA:MD00G1001400	2933	2933
MD00G1001500	mRNA:MD00G1001500	=	MD00G1001500	mRNA:MD00G1001500	2904	2904
MD00G1001800	mRNA:MD00G1001800	=	MD00G1001800	mRNA:MD00G1001800	1486	1486
MD00G1001900	mRNA:MD00G1001900	=	MD00G1001900	mRNA:MD00G1001900	849	849
MD00G1002000	mRNA:MD00G1002000	=	MD00G1002000	mRNA:MD00G1002000	4067	4067
MD00G1002100	mRNA:MD00G1002100	=	MD00G1002100	mRNA:MD00G1002100	951	951
MD00G1002200	mRNA:MD00G1002200	=	MD00G1002200	mRNA:MD00G1002200	497	497
MD00G1002500	mRNA:MD00G1002500	=	MD00G1002500	mRNA:MD00G1002500	459	459
MD00G1003400	mRNA:MD00G1003400	=	MD00G1003400	mRNA:MD00G1003400	2976	2976
MD00G1003500	mRNA:MD00G1003500	=	MD00G1003500	mRNA:MD00G1003500	783	783
MD00G1003600	mRNA:MD00G1003600	=	MD00G1003600	mRNA:MD00G1003600	1493	1493
MD00G1003800	mRNA:MD00G1003800	=	MD00G1003800	mRNA:MD00G1003800	2231	2231
MD00G1004100	mRNA:MD00G1004100	=	MD00G1004100	mRNA:MD00G1004100	1721	1721
MD00G1004200	mRNA:MD00G1004200	=	MD00G1004200	mRNA:MD00G1004200	1244	1244
MD00G1004300	mRNA:MD00G1004300	=	MD00G1004300	mRNA:MD00G1004300	2892	2892
MD00G1004400	mRNA:MD00G1004400	=	MD00G1004400	mRNA:MD00G1004400	542	542
MD00G1004500	mRNA:MD00G1004500	=	MD00G1004500	mRNA:MD00G1004500	426	426
MD00G1004600	mRNA:MD00G1004600	=	MD00G1004600	mRNA:MD00G1004600	683	683
MD00G1004700	ncRNA:MD00G1004700	=	MD00G1004700	ncRNA:MD00G1004700	114	114
MD00G1004900	mRNA:MD00G1004900	=	MD00G1004900	mRNA:MD00G1004900	1363	1363
MD00G1005000	mRNA:MD00G1005000	=	MD00G1005000	mRNA:MD00G1005000	1165	1165
MD00G1005100	mRNA:MD00G1005100	=	MD00G1005100	mRNA:MD00G1005100	800	800
MD00G1005300	mRNA:MD00G1005300	=	MD00G1005300	mRNA:MD00G1005300	312	312
MD00G1005600	mRNA:MD00G1005600	=	MD00G1005600	mRNA:MD00G1005600	1133	1133
MD00G1005700	mRNA:MD00G1005700	=	MD00G1005700	mRNA:MD00G1005700	1658	1658
MD00G1006100	mRNA:MD00G1006100	=	MD00G1006100	mRNA:MD00G1006100	321	321
MD00G1006200	mRNA:MD00G1006200	=	MD00G1006200	mRNA:MD00G1006200	720	720
MD00G1005800	mRNA:MD00G1005800	=	MD00G1005800	mRNA:MD00G1005800	679	679
MD00G1005900	ncRNA:MD00G1005900	=	MD00G1005900	ncRNA:MD00G1005900	116	116
MD00G1006000	mRNA:MD00G1006000	=	MD00G1006000	mRNA:MD00G1006000	960	960
MD00G1006500	mRNA:MD00G1006500	=	MD00G1006500	mRNA:MD00G1006500	3015	3015
MD00G1006600	mRNA:MD00G1006600	=	MD00G1006600	mRNA:MD00G1006600	3160	3160
MD00G1006700	mRNA:MD00G1006700	=	MD00G1006700	mRNA:MD00G1006700	3339	3339
MD00G1006800	mRNA:MD00G1006800	=	MD00G1006800	mRNA:MD00G1006800	3343	3343
MD00G1006900	mRNA:MD00G1006900	=	MD00G1006900	mRNA:MD00G1006900	3324	3324
MD00G1007000	mRNA:MD00G1007000	=	MD00G1007000	mRNA:MD00G1007000	3151	3151
MD00G1007100	mRNA:MD00G1007100	=	MD00G1007100	mRNA:MD00G1007100	1810	1810
MD00G1007200	mRNA:MD00G1007200	=	MD00G1007200	mRNA:MD00G1007200	1241	1241
MD00G1007400	mRNA:MD00G1007400	=	MD00G1007400	mRNA:MD00G1007400	530	530
MD00G1007500	mRNA:MD00G1007500	=	MD00G1007500	mRNA:MD00G1007500	393	393
MD00G1007600	mRNA:MD00G1007600	=	MD00G1007600	mRNA:MD00G1007600	2577	2577
MD00G1007700	mRNA:MD00G1007700	=	MD00G1007700	mRNA:MD00G1007700	1405	1405
MD00G1007800	mRNA:MD00G1007800	=	MD00G1007800	mRNA:MD00G1007800	2419	2419
MD00G1007900	mRNA:MD00G1007900	=	MD00G1007900	mRNA:MD00G1007900	1206	1206
MD00G1008000	mRNA:MD00G1008000	=	MD00G1008000	mRNA:MD00G1008000	2109	2109
MD00G1008100	mRNA:MD00G1008100	=	MD00G1008100	mRNA:MD00G1008100	2259	2259
MD00G1008200	mRNA:MD00G1008200	=	MD00G1008200	mRNA:MD00G1008200	4488	4488
MD00G1008400	mRNA:MD00G1008400	=	MD00G1008400	mRNA:MD00G1008400	1243	1243
MD00G1008700	mRNA:MD00G1008700	=	MD00G1008700	mRNA:MD00G1008700	3541	3541
MD00G1009000	mRNA:MD00G1009000	=	MD00G1009000	mRNA:MD00G1009000	2091	2091
MD00G1009200	mRNA:MD00G1009200	=	MD00G1009200	mRNA:MD00G1009200	288	288
MD00G1009300	mRNA:MD00G1009300	=	MD00G1009300	mRNA:MD00G1009300	2869	2869
MD00G1009500	mRNA:MD00G1009500	=	MD00G1009500	mRNA:MD00G1009500	1224	1224
MD00G1009700	mRNA:MD00G1009700	=	MD00G1009700	mRNA:MD00G1009700	2229	2229
MD00G1009800	mRNA:MD00G1009800	=	MD00G1009800	mRNA:MD00G1009800	3324	3324
MD00G1009900	mRNA:MD00G1009900	=	MD00G1009900	mRNA:MD00G1009900	1212	1212
MD00G1010000	mRNA:MD00G1010000	=	MD00G1010000	mRNA:MD00G1010000	3034	3034
MD00G1010200	mRNA:MD00G1010200	=	MD00G1010200	mRNA:MD00G1010200	1435	1435
MD00G1010600	mRNA:MD00G1010600	=	MD00G1010600	mRNA:MD00G1010600	464	464
MD00G1010700	mRNA:MD00G1010700	=	MD00G1010700	mRNA:MD00G1010700	587	587
MD00G1010900	ncRNA:MD00G1010900	=	MD00G1010900	ncRNA:MD00G1010900	410	410
MD00G1011300	mRNA:MD00G1011300	=	MD00G1011300	mRNA:MD00G1011300	600	600
MD00G1011400	mRNA:MD00G1011400	=	MD00G1011400	mRNA:MD00G1011400	523	523
MD00G1011500	mRNA:MD00G1011500	=	MD00G1011500	mRNA:MD00G1011500	2121	2121
MD00G1011600	mRNA:MD00G1011600	=	MD00G1011600	mRNA:MD00G1011600	802	802
MD00G1011700	mRNA:MD00G1011700	=	MD00G1011700	mRNA:MD00G1011700	3188	3188
MD00G1011800	ncRNA:MD00G1011800	=	MD00G1011800	ncRNA:MD00G1011800	319	319
MD00G1011900	mRNA:MD00G1011900	=	MD00G1011900	mRNA:MD00G1011900	2233	2233
MD00G1012000	mRNA:MD00G1012000	=	MD00G1012000	mRNA:MD00G1012000	231	231
MD00G1012200	mRNA:MD00G1012200	=	MD00G1012200	mRNA:MD00G1012200	1386	1386
MD00G1012300	mRNA:MD00G1012300	=	MD00G1012300	mRNA:MD00G1012300	1940	1940
MD00G1012400	mRNA:MD00G1012400	=	MD00G1012400	mRNA:MD00G1012400	1674	1674
MD00G1012600	mRNA:MD00G1012600	=	MD00G1012600	mRNA:MD00G1012600	2909	2909
MD00G1012800	mRNA:MD00G1012800	=	MD00G1012800	mRNA:MD00G1012800	2270	2270
MD00G1012900	mRNA:MD00G1012900	=	MD00G1012900	mRNA:MD00G1012900	2037	2037
MD00G1013000	mRNA:MD00G1013000	=	MD00G1013000	mRNA:MD00G1013000	2082	2082
MD00G1013300	mRNA:MD00G1013300	=	MD00G1013300	mRNA:MD00G1013300	2165	2165
MD00G1013100	ncRNA:MD00G1013100	=	MD00G1013100	ncRNA:MD00G1013100	120	120
MD00G1013200	ncRNA:MD00G1013200	=	MD00G1013200	ncRNA:MD00G1013200	119	119
MD00G1013500	mRNA:MD00G1013500	=	MD00G1013500	mRNA:MD00G1013500	1302	1302
MD00G1013600	mRNA:MD00G1013600	=	MD00G1013600	mRNA:MD00G1013600	1460	1460
MD00G1013700	mRNA:MD00G1013700	=	MD00G1013700	mRNA:MD00G1013700	1576	1576
MD00G1013800	mRNA:MD00G1013800	=	MD00G1013800	mRNA:MD00G1013800	3156	3156
MD00G1013900	mRNA:MD00G1013900	=	MD00G1013900	mRNA:MD00G1013900	1041	1041
MD00G1014000	mRNA:MD00G1014000	=	MD00G1014000	mRNA:MD00G1014000	1424	1424
MD00G1014200	mRNA:MD00G1014200	=	MD00G1014200	mRNA:MD00G1014200	1069	1069
MD00G1014100	mRNA:MD00G1014100	=	MD00G1014100	mRNA:MD00G1014100	473	473
MD00G1014300	mRNA:MD00G1014300	=	MD00G1014300	mRNA:MD00G1014300	1164	1164
MD00G1014400	ncRNA:MD00G1014400	=	MD00G1014400	ncRNA:MD00G1014400	295	295
MD00G1015500	mRNA:MD00G1015500	=	MD00G1015500	mRNA:MD00G1015500	1401	1401
MD00G1015600	mRNA:MD00G1015600	=	MD00G1015600	mRNA:MD00G1015600	1530	1530
MD00G1015700	mRNA:MD00G1015700	=	MD00G1015700	mRNA:MD00G1015700	1237	1237
MD00G1015800	mRNA:MD00G1015800	=	MD00G1015800	mRNA:MD00G1015800	1608	1608
MD00G1016400	mRNA:MD00G1016400	=	MD00G1016400	mRNA:MD00G1016400	1560	1560
MD00G1016700	mRNA:MD00G1016700	=	MD00G1016700	mRNA:MD00G1016700	4523	4523
MD00G1016800	mRNA:MD00G1016800	=	MD00G1016800	mRNA:MD00G1016800	1992	1992
MD00G1017000	mRNA:MD00G1017000	=	MD00G1017000	mRNA:MD00G1017000	2323	2323
MD00G1017100	mRNA:MD00G1017100	=	MD00G1017100	mRNA:MD00G1017100	1858	1858
MD00G1017200	mRNA:MD00G1017200	=	MD00G1017200	mRNA:MD00G1017200	579	579
MD00G1017300	mRNA:MD00G1017300	=	MD00G1017300	mRNA:MD00G1017300	1868	1868
MD00G1017400	mRNA:MD00G1017400	=	MD00G1017400	mRNA:MD00G1017400	3181	3181
MD00G1017700	mRNA:MD00G1017700	=	MD00G1017700	mRNA:MD00G1017700	615	615
MD00G1017800	mRNA:MD00G1017800	=	MD00G1017800	mRNA:MD00G1017800	798	798
MD00G1018100	mRNA:MD00G1018100	=	MD00G1018100	mRNA:MD00G1018100	680	680
MD00G1018400	mRNA:MD00G1018400	=	MD00G1018400	mRNA:MD00G1018400	732	732
MD00G1018600	mRNA:MD00G1018600	=	MD00G1018600	mRNA:MD00G1018600	1225	1225
MD00G1018700	mRNA:MD00G1018700	=	MD00G1018700	mRNA:MD00G1018700	926	926
MD00G1018800	mRNA:MD00G1018800	=	MD00G1018800	mRNA:MD00G1018800	436	436
MD00G1018900	mRNA:MD00G1018900	=	MD00G1018900	mRNA:MD00G1018900	878	878
MD00G1019100	mRNA:MD00G1019100	=	MD00G1019100	mRNA:MD00G1019100	1775	1775
MD00G1019200	mRNA:MD00G1019200	=	MD00G1019200	mRNA:MD00G1019200	1375	1375
MD00G1019700	mRNA:MD00G1019700	=	MD00G1019700	mRNA:MD00G1019700	4387	4387
MD00G1020000	mRNA:MD00G1020000	=	MD00G1020000	mRNA:MD00G1020000	2367	2367
MD00G1020100	mRNA:MD00G1020100	=	MD00G1020100	mRNA:MD00G1020100	1159	1159
MD00G1020200	mRNA:MD00G1020200	=	MD00G1020200	mRNA:MD00G1020200	857	857
MD00G1019900	mRNA:MD00G1019900	=	MD00G1019900	mRNA:MD00G1019900	215	215
MD00G1021200	mRNA:MD00G1021200	=	MD00G1021200	mRNA:MD00G1021200	799	799
MD00G1020300	mRNA:MD00G1020300	=	MD00G1020300	mRNA:MD00G1020300	3317	3317
MD00G1020400	mRNA:MD00G1020400	=	MD00G1020400	mRNA:MD00G1020400	2191	2191
MD00G1020500	mRNA:MD00G1020500	=	MD00G1020500	mRNA:MD00G1020500	1229	1229
MD00G1020600	mRNA:MD00G1020600	=	MD00G1020600	mRNA:MD00G1020600	2259	2259
MD00G1020700	mRNA:MD00G1020700	=	MD00G1020700	mRNA:MD00G1020700	4108	4108
MD00G1020800	ncRNA:MD00G1020800	=	MD00G1020800	ncRNA:MD00G1020800	591	591
MD00G1022000	mRNA:MD00G1022000	=	MD00G1022000	mRNA:MD00G1022000	1029	1029
MD00G1022100	mRNA:MD00G1022100	=	MD00G1022100	mRNA:MD00G1022100	1430	1430
MD00G1020900	ncRNA:MD00G1020900	=	MD00G1020900	ncRNA:MD00G1020900	117	117
MD00G1021000	ncRNA:MD00G1021000	=	MD00G1021000	ncRNA:MD00G1021000	106	106
MD00G1021100	mRNA:MD00G1021100	=	MD00G1021100	mRNA:MD00G1021100	2859	2859
MD00G1021300	mRNA:MD00G1021300	=	MD00G1021300	mRNA:MD00G1021300	449	449
MD00G1021400	mRNA:MD00G1021400	=	MD00G1021400	mRNA:MD00G1021400	662	662
MD00G1021500	mRNA:MD00G1021500	=	MD00G1021500	mRNA:MD00G1021500	886	886
MD00G1021600	mRNA:MD00G1021600	=	MD00G1021600	mRNA:MD00G1021600	316	316
MD00G1021700	mRNA:MD00G1021700	=	MD00G1021700	mRNA:MD00G1021700	227	227
MD00G1021800	mRNA:MD00G1021800	=	MD00G1021800	mRNA:MD00G1021800	1365	1365
MD00G1021900	mRNA:MD00G1021900	=	MD00G1021900	mRNA:MD00G1021900	447	447
MD00G1022200	mRNA:MD00G1022200	=	MD00G1022200	mRNA:MD00G1022200	832	832
MD00G1022400	mRNA:MD00G1022400	=	MD00G1022400	mRNA:MD00G1022400	1483	1483
MD00G1022900	mRNA:MD00G1022900	=	MD00G1022900	mRNA:MD00G1022900	1881	1881
MD00G1023000	mRNA:MD00G1023000	=	MD00G1023000	mRNA:MD00G1023000	1059	1059
MD00G1023300	mRNA:MD00G1023300	=	MD00G1023300	mRNA:MD00G1023300	1040	1040
MD00G1023500	mRNA:MD00G1023500	=	MD00G1023500	mRNA:MD00G1023500	750	750
MD00G1023400	mRNA:MD00G1023400	=	MD00G1023400	mRNA:MD00G1023400	768	768
MD00G1023600	mRNA:MD00G1023600	=	MD00G1023600	mRNA:MD00G1023600	2764	2764
MD00G1024000	mRNA:MD00G1024000	=	MD00G1024000	mRNA:MD00G1024000	840	840
MD00G1024100	mRNA:MD00G1024100	=	MD00G1024100	mRNA:MD00G1024100	628	628
MD00G1024200	mRNA:MD00G1024200	=	MD00G1024200	mRNA:MD00G1024200	1206	1206
MD00G1024300	mRNA:MD00G1024300	=	MD00G1024300	mRNA:MD00G1024300	945	945
MD00G1024400	mRNA:MD00G1024400	=	MD00G1024400	mRNA:MD00G1024400	1132	1132
MD00G1024500	mRNA:MD00G1024500	=	MD00G1024500	mRNA:MD00G1024500	2205	2205
MD00G1023700	mRNA:MD00G1023700	=	MD00G1023700	mRNA:MD00G1023700	915	915
MD00G1023800	mRNA:MD00G1023800	=	MD00G1023800	mRNA:MD00G1023800	186	186
MD00G1023900	ncRNA:MD00G1023900	=	MD00G1023900	ncRNA:MD00G1023900	108	108
MD00G1024800	mRNA:MD00G1024800	=	MD00G1024800	mRNA:MD00G1024800	2631	2631
MD00G1024900	mRNA:MD00G1024900	=	MD00G1024900	mRNA:MD00G1024900	617	617
MD00G1025200	mRNA:MD00G1025200	=	MD00G1025200	mRNA:MD00G1025200	3109	3109
MD00G1025500	mRNA:MD00G1025500	=	MD00G1025500	mRNA:MD00G1025500	2809	2809
MD00G1025600	mRNA:MD00G1025600	=	MD00G1025600	mRNA:MD00G1025600	680	680
MD00G1025700	mRNA:MD00G1025700	=	MD00G1025700	mRNA:MD00G1025700	936	936
MD00G1025800	mRNA:MD00G1025800	=	MD00G1025800	mRNA:MD00G1025800	2229	2229
MD00G1025900	mRNA:MD00G1025900	=	MD00G1025900	mRNA:MD00G1025900	1242	1242
MD00G1026000	mRNA:MD00G1026000	=	MD00G1026000	mRNA:MD00G1026000	768	768
MD00G1026100	mRNA:MD00G1026100	=	MD00G1026100	mRNA:MD00G1026100	2220	2220
MD00G1027000	mRNA:MD00G1027000	=	MD00G1027000	mRNA:MD00G1027000	2141	2141
MD00G1026200	mRNA:MD00G1026200	=	MD00G1026200	mRNA:MD00G1026200	2416	2416
MD00G1026300	mRNA:MD00G1026300	=	MD00G1026300	mRNA:MD00G1026300	1184	1184
MD00G1026400	mRNA:MD00G1026400	=	MD00G1026400	mRNA:MD00G1026400	1219	1219
MD00G1026500	mRNA:MD00G1026500	=	MD00G1026500	mRNA:MD00G1026500	1998	1998
MD00G1026600	mRNA:MD00G1026600	=	MD00G1026600	mRNA:MD00G1026600	297	297
MD00G1026700	mRNA:MD00G1026700	=	MD00G1026700	mRNA:MD00G1026700	576	576
MD00G1026800	mRNA:MD00G1026800	=	MD00G1026800	mRNA:MD00G1026800	603	603
MD00G1026900	mRNA:MD00G1026900	=	MD00G1026900	mRNA:MD00G1026900	333	333
MD00G1027100	mRNA:MD00G1027100	=	MD00G1027100	mRNA:MD00G1027100	950	950
MD00G1027200	mRNA:MD00G1027200	=	MD00G1027200	mRNA:MD00G1027200	1769	1769
MD00G1027300	mRNA:MD00G1027300	=	MD00G1027300	mRNA:MD00G1027300	748	748
MD00G1027400	ncRNA:MD00G1027400	=	MD00G1027400	ncRNA:MD00G1027400	1088	1088
MD00G1027500	ncRNA:MD00G1027500	=	MD00G1027500	ncRNA:MD00G1027500	1861	1861
MD00G1027600	mRNA:MD00G1027600	=	MD00G1027600	mRNA:MD00G1027600	1189	1189
MD00G1027700	mRNA:MD00G1027700	=	MD00G1027700	mRNA:MD00G1027700	2397	2397
MD00G1027800	mRNA:MD00G1027800	=	MD00G1027800	mRNA:MD00G1027800	2354	2354
MD00G1027900	mRNA:MD00G1027900	=	MD00G1027900	mRNA:MD00G1027900	1301	1301
MD00G1028000	mRNA:MD00G1028000	=	MD00G1028000	mRNA:MD00G1028000	1167	1167
MD00G1028100	ncRNA:MD00G1028100	=	MD00G1028100	ncRNA:MD00G1028100	328	328
MD00G1028200	mRNA:MD00G1028200	=	MD00G1028200	mRNA:MD00G1028200	614	614
MD00G1028400	mRNA:MD00G1028400	=	MD00G1028400	mRNA:MD00G1028400	1141	1141
MD00G1028700	mRNA:MD00G1028700	=	MD00G1028700	mRNA:MD00G1028700	6779	6779
MD00G1028800	mRNA:MD00G1028800	=	MD00G1028800	mRNA:MD00G1028800	2272	2272
MD00G1028900	mRNA:MD00G1028900	=	MD00G1028900	mRNA:MD00G1028900	4011	4011
MD00G1029100	mRNA:MD00G1029100	=	MD00G1029100	mRNA:MD00G1029100	1871	1871
MD00G1029200	mRNA:MD00G1029200	=	MD00G1029200	mRNA:MD00G1029200	255	255
MD00G1029300	mRNA:MD00G1029300	=	MD00G1029300	mRNA:MD00G1029300	1323	1323
MD00G1029400	mRNA:MD00G1029400	=	MD00G1029400	mRNA:MD00G1029400	248	248
MD00G1029500	mRNA:MD00G1029500	=	MD00G1029500	mRNA:MD00G1029500	323	323
MD00G1029900	ncRNA:MD00G1029900	=	MD00G1029900	ncRNA:MD00G1029900	598	598
MD00G1030000	mRNA:MD00G1030000	=	MD00G1030000	mRNA:MD00G1030000	3028	3028
MD00G1030400	mRNA:MD00G1030400	=	MD00G1030400	mRNA:MD00G1030400	2717	2717
MD00G1030500	mRNA:MD00G1030500	=	MD00G1030500	mRNA:MD00G1030500	2172	2172
MD00G1030600	mRNA:MD00G1030600	=	MD00G1030600	mRNA:MD00G1030600	2927	2927
MD00G1031100	mRNA:MD00G1031100	=	MD00G1031100	mRNA:MD00G1031100	7850	7850
MD00G1031200	mRNA:MD00G1031200	=	MD00G1031200	mRNA:MD00G1031200	1896	1896
MD00G1031300	mRNA:MD00G1031300	=	MD00G1031300	mRNA:MD00G1031300	2440	2440
MD00G1031600	mRNA:MD00G1031600	=	MD00G1031600	mRNA:MD00G1031600	4482	4482
MD00G1031700	mRNA:MD00G1031700	=	MD00G1031700	mRNA:MD00G1031700	2873	2873
MD00G1031900	mRNA:MD00G1031900	=	MD00G1031900	mRNA:MD00G1031900	3049	3049
MD00G1032200	mRNA:MD00G1032200	=	MD00G1032200	mRNA:MD00G1032200	1436	1436
MD00G1032300	mRNA:MD00G1032300	=	MD00G1032300	mRNA:MD00G1032300	1524	1524
MD00G1032400	mRNA:MD00G1032400	=	MD00G1032400	mRNA:MD00G1032400	1883	1883
MD00G1032500	mRNA:MD00G1032500	=	MD00G1032500	mRNA:MD00G1032500	1799	1799
MD00G1032600	mRNA:MD00G1032600	=	MD00G1032600	mRNA:MD00G1032600	1586	1586
MD00G1032700	mRNA:MD00G1032700	=	MD00G1032700	mRNA:MD00G1032700	1574	1574
MD00G1033000	mRNA:MD00G1033000	=	MD00G1033000	mRNA:MD00G1033000	783	783
MD00G1033100	mRNA:MD00G1033100	=	MD00G1033100	mRNA:MD00G1033100	990	990
MD00G1033200	mRNA:MD00G1033200	=	MD00G1033200	mRNA:MD00G1033200	601	601
MD00G1033300	ncRNA:MD00G1033300	=	MD00G1033300	ncRNA:MD00G1033300	234	234
MD00G1033400	mRNA:MD00G1033400	=	MD00G1033400	mRNA:MD00G1033400	1289	1289
MD00G1033500	mRNA:MD00G1033500	=	MD00G1033500	mRNA:MD00G1033500	1745	1745
MD00G1033600	mRNA:MD00G1033600	=	MD00G1033600	mRNA:MD00G1033600	1960	1960
MD00G1033700	mRNA:MD00G1033700	=	MD00G1033700	mRNA:MD00G1033700	429	429
MD00G1033800	mRNA:MD00G1033800	=	MD00G1033800	mRNA:MD00G1033800	355	355
MD00G1033900	mRNA:MD00G1033900	=	MD00G1033900	mRNA:MD00G1033900	1229	1229
MD00G1034500	mRNA:MD00G1034500	=	MD00G1034500	mRNA:MD00G1034500	2159	2159
MD00G1034600	mRNA:MD00G1034600	=	MD00G1034600	mRNA:MD00G1034600	1687	1687
MD00G1034800	mRNA:MD00G1034800	=	MD00G1034800	mRNA:MD00G1034800	1674	1674
MD00G1035000	mRNA:MD00G1035000	=	MD00G1035000	mRNA:MD00G1035000	2650	2650
MD00G1035400	mRNA:MD00G1035400	=	MD00G1035400	mRNA:MD00G1035400	1542	1542
MD00G1035800	mRNA:MD00G1035800	=	MD00G1035800	mRNA:MD00G1035800	1271	1271
MD00G1035900	mRNA:MD00G1035900	=	MD00G1035900	mRNA:MD00G1035900	1033	1033
MD00G1036100	mRNA:MD00G1036100	=	MD00G1036100	mRNA:MD00G1036100	2013	2013
MD00G1036200	mRNA:MD00G1036200	=	MD00G1036200	mRNA:MD00G1036200	378	378
MD00G1036300	mRNA:MD00G1036300	=	MD00G1036300	mRNA:MD00G1036300	1623	1623
MD00G1036500	ncRNA:MD00G1036500	=	MD00G1036500	ncRNA:MD00G1036500	174	174
MD00G1036600	mRNA:MD00G1036600	=	MD00G1036600	mRNA:MD00G1036600	372	372
MD00G1036800	mRNA:MD00G1036800	=	MD00G1036800	mRNA:MD00G1036800	2502	2502
MD00G1036900	mRNA:MD00G1036900	=	MD00G1036900	mRNA:MD00G1036900	457	457
MD00G1037000	mRNA:MD00G1037000	=	MD00G1037000	mRNA:MD00G1037000	962	962
MD00G1037100	mRNA:MD00G1037100	=	MD00G1037100	mRNA:MD00G1037100	2174	2174
MD00G1037200	mRNA:MD00G1037200	=	MD00G1037200	mRNA:MD00G1037200	1021	1021
MD00G1037300	mRNA:MD00G1037300	=	MD00G1037300	mRNA:MD00G1037300	1513	1513
MD00G1038200	mRNA:MD00G1038200	=	MD00G1038200	mRNA:MD00G1038200	1581	1581
MD00G1038300	mRNA:MD00G1038300	=	MD00G1038300	mRNA:MD00G1038300	2463	2463
MD00G1038400	mRNA:MD00G1038400	=	MD00G1038400	mRNA:MD00G1038400	1673	1673
MD00G1038500	mRNA:MD00G1038500	=	MD00G1038500	mRNA:MD00G1038500	1264	1264
MD00G1038800	mRNA:MD00G1038800	=	MD00G1038800	mRNA:MD00G1038800	1569	1569
MD00G1038900	mRNA:MD00G1038900	=	MD00G1038900	mRNA:MD00G1038900	3290	3290
MD00G1039000	ncRNA:MD00G1039000	=	MD00G1039000	ncRNA:MD00G1039000	268	268
MD00G1039200	mRNA:MD00G1039200	=	MD00G1039200	mRNA:MD00G1039200	2646	2646
MD00G1039100	ncRNA:MD00G1039100	=	MD00G1039100	ncRNA:MD00G1039100	107	107
MD00G1039300	mRNA:MD00G1039300	=	MD00G1039300	mRNA:MD00G1039300	2200	2200
MD00G1039500	mRNA:MD00G1039500	=	MD00G1039500	mRNA:MD00G1039500	1630	1630
MD00G1039600	mRNA:MD00G1039600	=	MD00G1039600	mRNA:MD00G1039600	2380	2380
MD00G1039900	mRNA:MD00G1039900	=	MD00G1039900	mRNA:MD00G1039900	1060	1060
MD00G1040000	mRNA:MD00G1040000	=	MD00G1040000	mRNA:MD00G1040000	1531	1531
MD00G1040100	mRNA:MD00G1040100	=	MD00G1040100	mRNA:MD00G1040100	1060	1060
MD00G1040200	mRNA:MD00G1040200	=	MD00G1040200	mRNA:MD00G1040200	1193	1193
MD00G1040300	mRNA:MD00G1040300	=	MD00G1040300	mRNA:MD00G1040300	1032	1032
MD00G1040500	mRNA:MD00G1040500	=	MD00G1040500	mRNA:MD00G1040500	5237	5237
MD00G1040600	mRNA:MD00G1040600	=	MD00G1040600	mRNA:MD00G1040600	1197	1197
MD00G1040900	mRNA:MD00G1040900	=	MD00G1040900	mRNA:MD00G1040900	1928	1928
MD00G1041100	mRNA:MD00G1041100	=	MD00G1041100	mRNA:MD00G1041100	2602	2602
MD00G1041200	mRNA:MD00G1041200	=	MD00G1041200	mRNA:MD00G1041200	1608	1608
MD00G1041300	mRNA:MD00G1041300	=	MD00G1041300	mRNA:MD00G1041300	1621	1621
MD00G1041400	mRNA:MD00G1041400	=	MD00G1041400	mRNA:MD00G1041400	946	946
MD00G1041900	mRNA:MD00G1041900	=	MD00G1041900	mRNA:MD00G1041900	2952	2952
MD00G1043300	mRNA:MD00G1043300	=	MD00G1043300	mRNA:MD00G1043300	3266	3266
MD00G1043500	mRNA:MD00G1043500	=	MD00G1043500	mRNA:MD00G1043500	702	702
MD00G1043700	mRNA:MD00G1043700	=	MD00G1043700	mRNA:MD00G1043700	1376	1376
MD00G1043800	mRNA:MD00G1043800	=	MD00G1043800	mRNA:MD00G1043800	1635	1635
MD00G1044500	mRNA:MD00G1044500	=	MD00G1044500	mRNA:MD00G1044500	1059	1059
MD00G1045100	mRNA:MD00G1045100	=	MD00G1045100	mRNA:MD00G1045100	1209	1209
MD00G1045200	mRNA:MD00G1045200	=	MD00G1045200	mRNA:MD00G1045200	2524	2524
MD00G1045300	mRNA:MD00G1045300	=	MD00G1045300	mRNA:MD00G1045300	1459	1459
MD00G1045700	mRNA:MD00G1045700	=	MD00G1045700	mRNA:MD00G1045700	1080	1080
MD00G1046300	mRNA:MD00G1046300	=	MD00G1046300	mRNA:MD00G1046300	2000	2000
MD00G1046400	mRNA:MD00G1046400	=	MD00G1046400	mRNA:MD00G1046400	441	441
MD00G1047200	mRNA:MD00G1047200	=	MD00G1047200	mRNA:MD00G1047200	978	978
MD00G1047300	mRNA:MD00G1047300	=	MD00G1047300	mRNA:MD00G1047300	1416	1416
MD00G1046500	mRNA:MD00G1046500	=	MD00G1046500	mRNA:MD00G1046500	1225	1225
MD00G1046600	mRNA:MD00G1046600	=	MD00G1046600	mRNA:MD00G1046600	761	761
MD00G1046700	mRNA:MD00G1046700	=	MD00G1046700	mRNA:MD00G1046700	3039	3039
MD00G1047400	mRNA:MD00G1047400	=	MD00G1047400	mRNA:MD00G1047400	3135	3135
MD00G1047500	mRNA:MD00G1047500	=	MD00G1047500	mRNA:MD00G1047500	922	922
MD00G1046800	mRNA:MD00G1046800	=	MD00G1046800	mRNA:MD00G1046800	1118	1118
MD00G1046900	ncRNA:MD00G1046900	=	MD00G1046900	ncRNA:MD00G1046900	330	330
MD00G1047000	mRNA:MD00G1047000	=	MD00G1047000	mRNA:MD00G1047000	295	295
MD00G1047100	mRNA:MD00G1047100	=	MD00G1047100	mRNA:MD00G1047100	1567	1567
MD00G1047600	mRNA:MD00G1047600	=	MD00G1047600	mRNA:MD00G1047600	639	639
MD00G1047800	ncRNA:MD00G1047800	=	MD00G1047800	ncRNA:MD00G1047800	264	264
MD00G1047900	mRNA:MD00G1047900	=	MD00G1047900	mRNA:MD00G1047900	667	667
MD00G1048200	mRNA:MD00G1048200	=	MD00G1048200	mRNA:MD00G1048200	1040	1040
MD00G1048400	mRNA:MD00G1048400	=	MD00G1048400	mRNA:MD00G1048400	741	741
MD00G1048500	ncRNA:MD00G1048500	=	MD00G1048500	ncRNA:MD00G1048500	418	418
MD00G1048600	mRNA:MD00G1048600	=	MD00G1048600	mRNA:MD00G1048600	342	342
MD00G1048800	mRNA:MD00G1048800	=	MD00G1048800	mRNA:MD00G1048800	1118	1118
MD00G1048900	mRNA:MD00G1048900	=	MD00G1048900	mRNA:MD00G1048900	1391	1391
MD00G1049000	mRNA:MD00G1049000	=	MD00G1049000	mRNA:MD00G1049000	1738	1738
MD00G1049100	mRNA:MD00G1049100	=	MD00G1049100	mRNA:MD00G1049100	1332	1332
MD00G1049200	mRNA:MD00G1049200	=	MD00G1049200	mRNA:MD00G1049200	2081	2081
MD00G1050100	mRNA:MD00G1050100	=	MD00G1050100	mRNA:MD00G1050100	2934	2934
MD00G1050200	mRNA:MD00G1050200	=	MD00G1050200	mRNA:MD00G1050200	4384	4384
MD00G1050300	mRNA:MD00G1050300	=	MD00G1050300	mRNA:MD00G1050300	832	832
MD00G1050400	mRNA:MD00G1050400	=	MD00G1050400	mRNA:MD00G1050400	948	948
MD00G1050500	mRNA:MD00G1050500	=	MD00G1050500	mRNA:MD00G1050500	1606	1606
MD00G1050600	mRNA:MD00G1050600	=	MD00G1050600	mRNA:MD00G1050600	1451	1451
MD00G1050700	mRNA:MD00G1050700	=	MD00G1050700	mRNA:MD00G1050700	2193	2193
MD00G1051100	mRNA:MD00G1051100	=	MD00G1051100	mRNA:MD00G1051100	692	692
MD00G1051200	mRNA:MD00G1051200	=	MD00G1051200	mRNA:MD00G1051200	2640	2640
MD00G1051300	mRNA:MD00G1051300	=	MD00G1051300	mRNA:MD00G1051300	2714	2714
MD00G1051400	mRNA:MD00G1051400	=	MD00G1051400	mRNA:MD00G1051400	2308	2308
MD00G1051500	mRNA:MD00G1051500	=	MD00G1051500	mRNA:MD00G1051500	1813	1813
MD00G1051800	mRNA:MD00G1051800	=	MD00G1051800	mRNA:MD00G1051800	1452	1452
MD00G1052000	mRNA:MD00G1052000	=	MD00G1052000	mRNA:MD00G1052000	944	944
MD00G1052100	mRNA:MD00G1052100	=	MD00G1052100	mRNA:MD00G1052100	1444	1444
MD00G1052200	mRNA:MD00G1052200	=	MD00G1052200	mRNA:MD00G1052200	403	403
MD00G1052600	mRNA:MD00G1052600	=	MD00G1052600	mRNA:MD00G1052600	1019	1019
MD00G1052700	mRNA:MD00G1052700	=	MD00G1052700	mRNA:MD00G1052700	874	874
MD00G1052900	mRNA:MD00G1052900	=	MD00G1052900	mRNA:MD00G1052900	1452	1452
MD00G1053300	mRNA:MD00G1053300	=	MD00G1053300	mRNA:MD00G1053300	3822	3822
MD00G1053600	mRNA:MD00G1053600	=	MD00G1053600	mRNA:MD00G1053600	958	958
MD00G1053700	mRNA:MD00G1053700	=	MD00G1053700	mRNA:MD00G1053700	2536	2536
MD00G1053800	mRNA:MD00G1053800	=	MD00G1053800	mRNA:MD00G1053800	195	195
MD00G1053900	mRNA:MD00G1053900	=	MD00G1053900	mRNA:MD00G1053900	1745	1745
MD00G1054100	mRNA:MD00G1054100	=	MD00G1054100	mRNA:MD00G1054100	4640	4640
MD00G1054200	mRNA:MD00G1054200	=	MD00G1054200	mRNA:MD00G1054200	1160	1160
MD00G1054300	mRNA:MD00G1054300	=	MD00G1054300	mRNA:MD00G1054300	199	199
MD00G1054400	mRNA:MD00G1054400	=	MD00G1054400	mRNA:MD00G1054400	305	305
MD00G1054500	mRNA:MD00G1054500	=	MD00G1054500	mRNA:MD00G1054500	2290	2290
MD00G1055200	mRNA:MD00G1055200	=	MD00G1055200	mRNA:MD00G1055200	2119	2119
MD00G1055300	mRNA:MD00G1055300	=	MD00G1055300	mRNA:MD00G1055300	2015	2015
MD00G1055400	mRNA:MD00G1055400	=	MD00G1055400	mRNA:MD00G1055400	713	713
MD00G1055600	mRNA:MD00G1055600	=	MD00G1055600	mRNA:MD00G1055600	730	730
MD00G1055500	ncRNA:MD00G1055500	=	MD00G1055500	ncRNA:MD00G1055500	585	585
MD00G1055800	mRNA:MD00G1055800	=	MD00G1055800	mRNA:MD00G1055800	3544	3544
MD00G1056000	mRNA:MD00G1056000	=	MD00G1056000	mRNA:MD00G1056000	1476	1476
MD00G1056100	mRNA:MD00G1056100	=	MD00G1056100	mRNA:MD00G1056100	2187	2187
MD00G1056300	mRNA:MD00G1056300	=	MD00G1056300	mRNA:MD00G1056300	2818	2818
MD00G1056400	mRNA:MD00G1056400	=	MD00G1056400	mRNA:MD00G1056400	767	767
MD00G1056500	mRNA:MD00G1056500	=	MD00G1056500	mRNA:MD00G1056500	1034	1034
MD00G1056700	mRNA:MD00G1056700	=	MD00G1056700	mRNA:MD00G1056700	1920	1920
MD00G1056800	mRNA:MD00G1056800	=	MD00G1056800	mRNA:MD00G1056800	1769	1769
MD00G1057000	mRNA:MD00G1057000	=	MD00G1057000	mRNA:MD00G1057000	1406	1406
MD00G1057100	mRNA:MD00G1057100	=	MD00G1057100	mRNA:MD00G1057100	2505	2505
MD00G1057200	mRNA:MD00G1057200	=	MD00G1057200	mRNA:MD00G1057200	708	708
MD00G1057300	mRNA:MD00G1057300	=	MD00G1057300	mRNA:MD00G1057300	330	330
MD00G1057400	mRNA:MD00G1057400	=	MD00G1057400	mRNA:MD00G1057400	948	948
MD00G1057500	mRNA:MD00G1057500	=	MD00G1057500	mRNA:MD00G1057500	1100	1100
MD00G1057600	mRNA:MD00G1057600	=	MD00G1057600	mRNA:MD00G1057600	393	393
MD00G1057700	mRNA:MD00G1057700	=	MD00G1057700	mRNA:MD00G1057700	633	633
MD00G1057800	mRNA:MD00G1057800	=	MD00G1057800	mRNA:MD00G1057800	2818	2818
MD00G1057900	mRNA:MD00G1057900	=	MD00G1057900	mRNA:MD00G1057900	2165	2165
MD00G1058000	mRNA:MD00G1058000	=	MD00G1058000	mRNA:MD00G1058000	2433	2433
MD00G1058300	mRNA:MD00G1058300	=	MD00G1058300	mRNA:MD00G1058300	1138	1138
MD00G1058400	mRNA:MD00G1058400	=	MD00G1058400	mRNA:MD00G1058400	578	578
MD00G1058500	mRNA:MD00G1058500	=	MD00G1058500	mRNA:MD00G1058500	1885	1885
MD00G1058600	mRNA:MD00G1058600	=	MD00G1058600	mRNA:MD00G1058600	813	813
MD00G1058700	mRNA:MD00G1058700	=	MD00G1058700	mRNA:MD00G1058700	2195	2195
MD00G1058900	mRNA:MD00G1058900	=	MD00G1058900	mRNA:MD00G1058900	1018	1018
MD00G1059000	mRNA:MD00G1059000	=	MD00G1059000	mRNA:MD00G1059000	910	910
MD00G1059100	mRNA:MD00G1059100	=	MD00G1059100	mRNA:MD00G1059100	1810	1810
MD00G1059200	mRNA:MD00G1059200	=	MD00G1059200	mRNA:MD00G1059200	1205	1205
MD00G1059700	mRNA:MD00G1059700	=	MD00G1059700	mRNA:MD00G1059700	717	717
MD00G1060100	mRNA:MD00G1060100	=	MD00G1060100	mRNA:MD00G1060100	3002	3002
MD00G1060000	mRNA:MD00G1060000	=	MD00G1060000	mRNA:MD00G1060000	1128	1128
MD00G1060200	mRNA:MD00G1060200	=	MD00G1060200	mRNA:MD00G1060200	822	822
MD00G1060300	mRNA:MD00G1060300	=	MD00G1060300	mRNA:MD00G1060300	309	309
MD00G1060400	mRNA:MD00G1060400	=	MD00G1060400	mRNA:MD00G1060400	1296	1296
MD00G1060700	mRNA:MD00G1060700	=	MD00G1060700	mRNA:MD00G1060700	2753	2753
MD00G1060800	mRNA:MD00G1060800	=	MD00G1060800	mRNA:MD00G1060800	1222	1222
MD00G1060900	mRNA:MD00G1060900	=	MD00G1060900	mRNA:MD00G1060900	2001	2001
MD00G1061100	mRNA:MD00G1061100	=	MD00G1061100	mRNA:MD00G1061100	3516	3516
MD00G1061200	mRNA:MD00G1061200	=	MD00G1061200	mRNA:MD00G1061200	3606	3606
MD00G1061600	mRNA:MD00G1061600	=	MD00G1061600	mRNA:MD00G1061600	1340	1340
MD00G1061700	mRNA:MD00G1061700	=	MD00G1061700	mRNA:MD00G1061700	3380	3380
MD00G1061800	mRNA:MD00G1061800	=	MD00G1061800	mRNA:MD00G1061800	1510	1510
MD00G1062100	mRNA:MD00G1062100	=	MD00G1062100	mRNA:MD00G1062100	1436	1436
MD00G1062200	mRNA:MD00G1062200	=	MD00G1062200	mRNA:MD00G1062200	1839	1839
MD00G1062300	mRNA:MD00G1062300	=	MD00G1062300	mRNA:MD00G1062300	2197	2197
MD00G1062900	mRNA:MD00G1062900	=	MD00G1062900	mRNA:MD00G1062900	625	625
MD00G1062500	ncRNA:MD00G1062500	=	MD00G1062500	ncRNA:MD00G1062500	301	301
MD00G1062600	mRNA:MD00G1062600	=	MD00G1062600	mRNA:MD00G1062600	2058	2058
MD00G1062800	mRNA:MD00G1062800	=	MD00G1062800	mRNA:MD00G1062800	3056	3056
MD00G1062700	mRNA:MD00G1062700	=	MD00G1062700	mRNA:MD00G1062700	513	513
MD00G1063000	mRNA:MD00G1063000	=	MD00G1063000	mRNA:MD00G1063000	3117	3117
MD00G1063100	ncRNA:MD00G1063100	=	MD00G1063100	ncRNA:MD00G1063100	107	107
MD00G1063400	mRNA:MD00G1063400	=	MD00G1063400	mRNA:MD00G1063400	2630	2630
MD00G1063500	mRNA:MD00G1063500	=	MD00G1063500	mRNA:MD00G1063500	1833	1833
MD00G1063900	mRNA:MD00G1063900	=	MD00G1063900	mRNA:MD00G1063900	2530	2530
MD00G1064000	mRNA:MD00G1064000	=	MD00G1064000	mRNA:MD00G1064000	1483	1483
MD00G1064100	mRNA:MD00G1064100	=	MD00G1064100	mRNA:MD00G1064100	2622	2622
MD00G1064200	mRNA:MD00G1064200	=	MD00G1064200	mRNA:MD00G1064200	677	677
MD00G1064400	mRNA:MD00G1064400	=	MD00G1064400	mRNA:MD00G1064400	1472	1472
MD00G1064700	mRNA:MD00G1064700	=	MD00G1064700	mRNA:MD00G1064700	1341	1341
MD00G1064800	mRNA:MD00G1064800	=	MD00G1064800	mRNA:MD00G1064800	1186	1186
MD00G1065000	mRNA:MD00G1065000	=	MD00G1065000	mRNA:MD00G1065000	2496	2496
MD00G1065100	mRNA:MD00G1065100	=	MD00G1065100	mRNA:MD00G1065100	534	534
MD00G1065200	mRNA:MD00G1065200	=	MD00G1065200	mRNA:MD00G1065200	2640	2640
MD00G1065300	mRNA:MD00G1065300	=	MD00G1065300	mRNA:MD00G1065300	2875	2875
MD00G1066200	mRNA:MD00G1066200	=	MD00G1066200	mRNA:MD00G1066200	269	269
MD00G1066300	mRNA:MD00G1066300	=	MD00G1066300	mRNA:MD00G1066300	1267	1267
MD00G1066600	mRNA:MD00G1066600	=	MD00G1066600	mRNA:MD00G1066600	2123	2123
MD00G1066700	mRNA:MD00G1066700	=	MD00G1066700	mRNA:MD00G1066700	1324	1324
MD00G1066800	mRNA:MD00G1066800	=	MD00G1066800	mRNA:MD00G1066800	1188	1188
MD00G1066900	ncRNA:MD00G1066900	=	MD00G1066900	ncRNA:MD00G1066900	357	357
MD00G1067200	mRNA:MD00G1067200	=	MD00G1067200	mRNA:MD00G1067200	510	510
MD00G1067300	mRNA:MD00G1067300	=	MD00G1067300	mRNA:MD00G1067300	3120	3120
MD00G1067500	mRNA:MD00G1067500	=	MD00G1067500	mRNA:MD00G1067500	880	880
MD00G1067900	mRNA:MD00G1067900	=	MD00G1067900	mRNA:MD00G1067900	1266	1266
MD00G1068300	mRNA:MD00G1068300	=	MD00G1068300	mRNA:MD00G1068300	2706	2706
MD00G1068500	mRNA:MD00G1068500	=	MD00G1068500	mRNA:MD00G1068500	1735	1735
MD00G1068600	mRNA:MD00G1068600	=	MD00G1068600	mRNA:MD00G1068600	1281	1281
MD00G1068700	mRNA:MD00G1068700	=	MD00G1068700	mRNA:MD00G1068700	2000	2000
MD00G1069800	mRNA:MD00G1069800	=	MD00G1069800	mRNA:MD00G1069800	1410	1410
MD00G1069900	mRNA:MD00G1069900	=	MD00G1069900	mRNA:MD00G1069900	1107	1107
MD00G1070000	mRNA:MD00G1070000	=	MD00G1070000	mRNA:MD00G1070000	1410	1410
MD00G1070100	mRNA:MD00G1070100	=	MD00G1070100	mRNA:MD00G1070100	1344	1344
MD00G1070400	mRNA:MD00G1070400	=	MD00G1070400	mRNA:MD00G1070400	2501	2501
MD00G1070500	mRNA:MD00G1070500	=	MD00G1070500	mRNA:MD00G1070500	1197	1197
MD00G1070600	mRNA:MD00G1070600	=	MD00G1070600	mRNA:MD00G1070600	498	498
MD00G1070700	mRNA:MD00G1070700	=	MD00G1070700	mRNA:MD00G1070700	1549	1549
MD00G1071000	mRNA:MD00G1071000	=	MD00G1071000	mRNA:MD00G1071000	552	552
MD00G1071100	mRNA:MD00G1071100	=	MD00G1071100	mRNA:MD00G1071100	528	528
MD00G1071200	mRNA:MD00G1071200	=	MD00G1071200	mRNA:MD00G1071200	1666	1666
MD00G1071300	mRNA:MD00G1071300	=	MD00G1071300	mRNA:MD00G1071300	4592	4592
MD00G1071800	mRNA:MD00G1071800	=	MD00G1071800	mRNA:MD00G1071800	1167	1167
MD00G1071900	mRNA:MD00G1071900	=	MD00G1071900	mRNA:MD00G1071900	1533	1533
MD00G1072100	mRNA:MD00G1072100	=	MD00G1072100	mRNA:MD00G1072100	3876	3876
MD00G1072200	mRNA:MD00G1072200	=	MD00G1072200	mRNA:MD00G1072200	1587	1587
MD00G1072300	mRNA:MD00G1072300	=	MD00G1072300	mRNA:MD00G1072300	7578	7578
MD00G1072500	mRNA:MD00G1072500	=	MD00G1072500	mRNA:MD00G1072500	1244	1244
MD00G1072600	mRNA:MD00G1072600	=	MD00G1072600	mRNA:MD00G1072600	841	841
MD00G1072700	mRNA:MD00G1072700	=	MD00G1072700	mRNA:MD00G1072700	2142	2142
MD00G1072800	mRNA:MD00G1072800	=	MD00G1072800	mRNA:MD00G1072800	896	896
MD00G1073200	mRNA:MD00G1073200	=	MD00G1073200	mRNA:MD00G1073200	270	270
MD00G1073300	mRNA:MD00G1073300	=	MD00G1073300	mRNA:MD00G1073300	2707	2707
MD00G1073400	mRNA:MD00G1073400	=	MD00G1073400	mRNA:MD00G1073400	1191	1191
MD00G1073900	mRNA:MD00G1073900	=	MD00G1073900	mRNA:MD00G1073900	347	347
MD00G1074000	mRNA:MD00G1074000	=	MD00G1074000	mRNA:MD00G1074000	2105	2105
MD00G1074100	mRNA:MD00G1074100	=	MD00G1074100	mRNA:MD00G1074100	1204	1204
MD00G1075100	mRNA:MD00G1075100	=	MD00G1075100	mRNA:MD00G1075100	2299	2299
MD00G1075300	mRNA:MD00G1075300	=	MD00G1075300	mRNA:MD00G1075300	1212	1212
MD00G1075400	mRNA:MD00G1075400	=	MD00G1075400	mRNA:MD00G1075400	1782	1782
MD00G1075500	mRNA:MD00G1075500	=	MD00G1075500	mRNA:MD00G1075500	1030	1030
MD00G1075700	mRNA:MD00G1075700	=	MD00G1075700	mRNA:MD00G1075700	1919	1919
MD00G1075800	mRNA:MD00G1075800	=	MD00G1075800	mRNA:MD00G1075800	2281	2281
MD00G1076000	mRNA:MD00G1076000	=	MD00G1076000	mRNA:MD00G1076000	1593	1593
MD00G1076100	mRNA:MD00G1076100	=	MD00G1076100	mRNA:MD00G1076100	494	494
MD00G1076200	mRNA:MD00G1076200	=	MD00G1076200	mRNA:MD00G1076200	1803	1803
MD00G1076300	mRNA:MD00G1076300	=	MD00G1076300	mRNA:MD00G1076300	2049	2049
MD00G1076400	mRNA:MD00G1076400	=	MD00G1076400	mRNA:MD00G1076400	3563	3563
MD00G1076700	mRNA:MD00G1076700	=	MD00G1076700	mRNA:MD00G1076700	2755	2755
MD00G1076800	mRNA:MD00G1076800	=	MD00G1076800	mRNA:MD00G1076800	1047	1047
MD00G1076900	mRNA:MD00G1076900	=	MD00G1076900	mRNA:MD00G1076900	690	690
MD00G1077000	mRNA:MD00G1077000	=	MD00G1077000	mRNA:MD00G1077000	1102	1102
MD00G1077800	mRNA:MD00G1077800	=	MD00G1077800	mRNA:MD00G1077800	2304	2304
MD00G1077900	mRNA:MD00G1077900	=	MD00G1077900	mRNA:MD00G1077900	887	887
MD00G1078000	mRNA:MD00G1078000	=	MD00G1078000	mRNA:MD00G1078000	604	604
MD00G1078100	mRNA:MD00G1078100	=	MD00G1078100	mRNA:MD00G1078100	5525	5525
MD00G1078300	mRNA:MD00G1078300	=	MD00G1078300	mRNA:MD00G1078300	3550	3550
MD00G1078400	mRNA:MD00G1078400	=	MD00G1078400	mRNA:MD00G1078400	2050	2050
MD00G1078500	mRNA:MD00G1078500	=	MD00G1078500	mRNA:MD00G1078500	2135	2135
MD00G1078600	mRNA:MD00G1078600	=	MD00G1078600	mRNA:MD00G1078600	1162	1162
MD00G1078900	mRNA:MD00G1078900	=	MD00G1078900	mRNA:MD00G1078900	2547	2547
MD00G1079000	ncRNA:MD00G1079000	=	MD00G1079000	ncRNA:MD00G1079000	521	521
MD00G1079100	mRNA:MD00G1079100	=	MD00G1079100	mRNA:MD00G1079100	3426	3426
MD00G1079200	mRNA:MD00G1079200	=	MD00G1079200	mRNA:MD00G1079200	1855	1855
MD00G1079300	mRNA:MD00G1079300	=	MD00G1079300	mRNA:MD00G1079300	601	601
MD00G1079900	mRNA:MD00G1079900	=	MD00G1079900	mRNA:MD00G1079900	738	738
MD00G1079400	mRNA:MD00G1079400	=	MD00G1079400	mRNA:MD00G1079400	517	517
MD00G1079500	mRNA:MD00G1079500	=	MD00G1079500	mRNA:MD00G1079500	392	392
MD00G1079600	mRNA:MD00G1079600	=	MD00G1079600	mRNA:MD00G1079600	276	276
MD00G1079700	mRNA:MD00G1079700	=	MD00G1079700	mRNA:MD00G1079700	465	465
MD00G1079800	ncRNA:MD00G1079800	=	MD00G1079800	ncRNA:MD00G1079800	676	676
MD00G1080100	mRNA:MD00G1080100	=	MD00G1080100	mRNA:MD00G1080100	954	954
MD00G1080300	mRNA:MD00G1080300	=	MD00G1080300	mRNA:MD00G1080300	855	855
MD00G1080400	mRNA:MD00G1080400	=	MD00G1080400	mRNA:MD00G1080400	2450	2450
MD00G1080700	mRNA:MD00G1080700	=	MD00G1080700	mRNA:MD00G1080700	2191	2191
MD00G1080800	mRNA:MD00G1080800	=	MD00G1080800	mRNA:MD00G1080800	2100	2100
MD00G1080900	mRNA:MD00G1080900	=	MD00G1080900	mRNA:MD00G1080900	2218	2218
MD00G1081600	mRNA:MD00G1081600	=	MD00G1081600	mRNA:MD00G1081600	895	895
MD00G1081800	mRNA:MD00G1081800	=	MD00G1081800	mRNA:MD00G1081800	1243	1243
MD00G1082000	mRNA:MD00G1082000	=	MD00G1082000	mRNA:MD00G1082000	525	525
MD00G1082100	mRNA:MD00G1082100	=	MD00G1082100	mRNA:MD00G1082100	2634	2634
MD00G1082300	mRNA:MD00G1082300	=	MD00G1082300	mRNA:MD00G1082300	2379	2379
MD00G1082200	mRNA:MD00G1082200	=	MD00G1082200	mRNA:MD00G1082200	2034	2034
MD00G1083000	mRNA:MD00G1083000	=	MD00G1083000	mRNA:MD00G1083000	1759	1759
MD00G1083100	mRNA:MD00G1083100	=	MD00G1083100	mRNA:MD00G1083100	2036	2036
MD00G1083400	mRNA:MD00G1083400	=	MD00G1083400	mRNA:MD00G1083400	1125	1125
MD00G1083700	mRNA:MD00G1083700	=	MD00G1083700	mRNA:MD00G1083700	2248	2248
MD00G1083500	mRNA:MD00G1083500	=	MD00G1083500	mRNA:MD00G1083500	1557	1557
MD00G1083600	mRNA:MD00G1083600	=	MD00G1083600	mRNA:MD00G1083600	1139	1139
MD00G1083800	mRNA:MD00G1083800	=	MD00G1083800	mRNA:MD00G1083800	1535	1535
MD00G1083900	mRNA:MD00G1083900	=	MD00G1083900	mRNA:MD00G1083900	1854	1854
MD00G1084000	mRNA:MD00G1084000	=	MD00G1084000	mRNA:MD00G1084000	1149	1149
MD00G1084200	mRNA:MD00G1084200	=	MD00G1084200	mRNA:MD00G1084200	1797	1797
MD00G1084300	mRNA:MD00G1084300	=	MD00G1084300	mRNA:MD00G1084300	2798	2798
MD00G1084400	mRNA:MD00G1084400	=	MD00G1084400	mRNA:MD00G1084400	1976	1976
MD00G1084600	mRNA:MD00G1084600	=	MD00G1084600	mRNA:MD00G1084600	2554	2554
MD00G1085000	mRNA:MD00G1085000	=	MD00G1085000	mRNA:MD00G1085000	714	714
MD00G1085100	mRNA:MD00G1085100	=	MD00G1085100	mRNA:MD00G1085100	2738	2738
MD00G1085200	mRNA:MD00G1085200	=	MD00G1085200	mRNA:MD00G1085200	1391	1391
MD00G1085400	mRNA:MD00G1085400	=	MD00G1085400	mRNA:MD00G1085400	408	408
MD00G1085500	mRNA:MD00G1085500	=	MD00G1085500	mRNA:MD00G1085500	2959	2959
MD00G1085600	mRNA:MD00G1085600	=	MD00G1085600	mRNA:MD00G1085600	2913	2913
MD00G1085900	mRNA:MD00G1085900	=	MD00G1085900	mRNA:MD00G1085900	2620	2620
MD00G1086100	mRNA:MD00G1086100	=	MD00G1086100	mRNA:MD00G1086100	3512	3512
MD00G1086200	mRNA:MD00G1086200	=	MD00G1086200	mRNA:MD00G1086200	1052	1052
MD00G1086500	mRNA:MD00G1086500	=	MD00G1086500	mRNA:MD00G1086500	2134	2134
MD00G1086800	mRNA:MD00G1086800	=	MD00G1086800	mRNA:MD00G1086800	3203	3203
MD00G1086900	mRNA:MD00G1086900	=	MD00G1086900	mRNA:MD00G1086900	1581	1581
MD00G1087000	mRNA:MD00G1087000	=	MD00G1087000	mRNA:MD00G1087000	1613	1613
MD00G1087300	mRNA:MD00G1087300	=	MD00G1087300	mRNA:MD00G1087300	2110	2110
MD00G1087400	mRNA:MD00G1087400	=	MD00G1087400	mRNA:MD00G1087400	1689	1689
MD00G1087500	mRNA:MD00G1087500	=	MD00G1087500	mRNA:MD00G1087500	1208	1208
MD00G1087700	mRNA:MD00G1087700	=	MD00G1087700	mRNA:MD00G1087700	2878	2878
MD00G1087900	mRNA:MD00G1087900	=	MD00G1087900	mRNA:MD00G1087900	1571	1571
MD00G1088100	mRNA:MD00G1088100	=	MD00G1088100	mRNA:MD00G1088100	967	967
MD00G1088600	mRNA:MD00G1088600	=	MD00G1088600	mRNA:MD00G1088600	2030	2030
MD00G1089100	mRNA:MD00G1089100	=	MD00G1089100	mRNA:MD00G1089100	1002	1002
MD00G1089200	mRNA:MD00G1089200	=	MD00G1089200	mRNA:MD00G1089200	2757	2757
MD00G1089400	mRNA:MD00G1089400	=	MD00G1089400	mRNA:MD00G1089400	1870	1870
MD00G1089500	mRNA:MD00G1089500	=	MD00G1089500	mRNA:MD00G1089500	769	769
MD00G1089600	mRNA:MD00G1089600	=	MD00G1089600	mRNA:MD00G1089600	2556	2556
MD00G1089700	mRNA:MD00G1089700	=	MD00G1089700	mRNA:MD00G1089700	2195	2195
MD00G1090000	mRNA:MD00G1090000	=	MD00G1090000	mRNA:MD00G1090000	1951	1951
MD00G1090300	mRNA:MD00G1090300	=	MD00G1090300	mRNA:MD00G1090300	439	439
MD00G1090500	mRNA:MD00G1090500	=	MD00G1090500	mRNA:MD00G1090500	1002	1002
MD00G1090600	mRNA:MD00G1090600	=	MD00G1090600	mRNA:MD00G1090600	446	446
MD00G1090900	mRNA:MD00G1090900	=	MD00G1090900	mRNA:MD00G1090900	2925	2925
MD00G1091100	mRNA:MD00G1091100	=	MD00G1091100	mRNA:MD00G1091100	2400	2400
MD00G1091200	mRNA:MD00G1091200	=	MD00G1091200	mRNA:MD00G1091200	1093	1093
MD00G1091400	mRNA:MD00G1091400	=	MD00G1091400	mRNA:MD00G1091400	518	518
MD00G1091600	mRNA:MD00G1091600	=	MD00G1091600	mRNA:MD00G1091600	1337	1337
MD00G1091500	mRNA:MD00G1091500	=	MD00G1091500	mRNA:MD00G1091500	667	667
MD00G1091800	mRNA:MD00G1091800	=	MD00G1091800	mRNA:MD00G1091800	1905	1905
MD00G1092000	mRNA:MD00G1092000	=	MD00G1092000	mRNA:MD00G1092000	1068	1068
MD00G1092100	mRNA:MD00G1092100	=	MD00G1092100	mRNA:MD00G1092100	2578	2578
MD00G1092200	ncRNA:MD00G1092200	=	MD00G1092200	ncRNA:MD00G1092200	980	980
MD00G1092500	mRNA:MD00G1092500	=	MD00G1092500	mRNA:MD00G1092500	680	680
MD00G1092600	mRNA:MD00G1092600	=	MD00G1092600	mRNA:MD00G1092600	981	981
MD00G1092800	mRNA:MD00G1092800	=	MD00G1092800	mRNA:MD00G1092800	585	585
MD00G1092900	mRNA:MD00G1092900	=	MD00G1092900	mRNA:MD00G1092900	1276	1276
MD00G1093200	mRNA:MD00G1093200	=	MD00G1093200	mRNA:MD00G1093200	429	429
MD00G1093300	mRNA:MD00G1093300	=	MD00G1093300	mRNA:MD00G1093300	1362	1362
MD00G1093400	mRNA:MD00G1093400	=	MD00G1093400	mRNA:MD00G1093400	2870	2870
MD00G1093500	mRNA:MD00G1093500	=	MD00G1093500	mRNA:MD00G1093500	853	853
MD00G1093600	mRNA:MD00G1093600	=	MD00G1093600	mRNA:MD00G1093600	1453	1453
MD00G1093800	mRNA:MD00G1093800	=	MD00G1093800	mRNA:MD00G1093800	719	719
MD00G1093900	mRNA:MD00G1093900	=	MD00G1093900	mRNA:MD00G1093900	1062	1062
MD00G1094000	mRNA:MD00G1094000	=	MD00G1094000	mRNA:MD00G1094000	774	774
MD00G1094100	mRNA:MD00G1094100	=	MD00G1094100	mRNA:MD00G1094100	3168	3168
MD00G1094500	ncRNA:MD00G1094500	=	MD00G1094500	ncRNA:MD00G1094500	373	373
MD00G1094600	mRNA:MD00G1094600	=	MD00G1094600	mRNA:MD00G1094600	1014	1014
MD00G1094900	mRNA:MD00G1094900	=	MD00G1094900	mRNA:MD00G1094900	1553	1553
MD00G1095300	mRNA:MD00G1095300	=	MD00G1095300	mRNA:MD00G1095300	3133	3133
MD00G1095400	mRNA:MD00G1095400	=	MD00G1095400	mRNA:MD00G1095400	1240	1240
MD00G1095600	mRNA:MD00G1095600	=	MD00G1095600	mRNA:MD00G1095600	1980	1980
MD00G1095700	mRNA:MD00G1095700	=	MD00G1095700	mRNA:MD00G1095700	2113	2113
MD00G1095800	mRNA:MD00G1095800	=	MD00G1095800	mRNA:MD00G1095800	1649	1649
MD00G1095900	mRNA:MD00G1095900	=	MD00G1095900	mRNA:MD00G1095900	905	905
MD00G1096000	mRNA:MD00G1096000	=	MD00G1096000	mRNA:MD00G1096000	831	831
MD00G1096200	mRNA:MD00G1096200	=	MD00G1096200	mRNA:MD00G1096200	1824	1824
MD00G1096600	mRNA:MD00G1096600	=	MD00G1096600	mRNA:MD00G1096600	3002	3002
MD00G1096700	mRNA:MD00G1096700	=	MD00G1096700	mRNA:MD00G1096700	192	192
MD00G1096800	mRNA:MD00G1096800	=	MD00G1096800	mRNA:MD00G1096800	474	474
MD00G1096900	mRNA:MD00G1096900	=	MD00G1096900	mRNA:MD00G1096900	2270	2270
MD00G1097000	mRNA:MD00G1097000	=	MD00G1097000	mRNA:MD00G1097000	1369	1369
MD00G1097100	mRNA:MD00G1097100	=	MD00G1097100	mRNA:MD00G1097100	529	529
MD00G1097300	mRNA:MD00G1097300	=	MD00G1097300	mRNA:MD00G1097300	1348	1348
MD00G1097500	mRNA:MD00G1097500	=	MD00G1097500	mRNA:MD00G1097500	3565	3565
MD00G1097600	mRNA:MD00G1097600	=	MD00G1097600	mRNA:MD00G1097600	685	685
MD00G1097700	mRNA:MD00G1097700	=	MD00G1097700	mRNA:MD00G1097700	518	518
MD00G1097800	mRNA:MD00G1097800	=	MD00G1097800	mRNA:MD00G1097800	1728	1728
MD00G1098200	mRNA:MD00G1098200	=	MD00G1098200	mRNA:MD00G1098200	856	856
MD00G1098300	mRNA:MD00G1098300	=	MD00G1098300	mRNA:MD00G1098300	856	856
MD00G1098400	mRNA:MD00G1098400	=	MD00G1098400	mRNA:MD00G1098400	1244	1244
MD00G1098500	mRNA:MD00G1098500	=	MD00G1098500	mRNA:MD00G1098500	1496	1496
MD00G1098700	mRNA:MD00G1098700	=	MD00G1098700	mRNA:MD00G1098700	1384	1384
MD00G1099100	mRNA:MD00G1099100	=	MD00G1099100	mRNA:MD00G1099100	1618	1618
MD00G1099200	mRNA:MD00G1099200	=	MD00G1099200	mRNA:MD00G1099200	150	150
MD00G1099300	mRNA:MD00G1099300	=	MD00G1099300	mRNA:MD00G1099300	345	345
MD00G1099400	mRNA:MD00G1099400	=	MD00G1099400	mRNA:MD00G1099400	1318	1318
MD00G1099500	mRNA:MD00G1099500	=	MD00G1099500	mRNA:MD00G1099500	2739	2739
MD00G1099600	mRNA:MD00G1099600	=	MD00G1099600	mRNA:MD00G1099600	1072	1072
MD00G1099800	mRNA:MD00G1099800	=	MD00G1099800	mRNA:MD00G1099800	895	895
MD00G1100000	mRNA:MD00G1100000	=	MD00G1100000	mRNA:MD00G1100000	1308	1308
MD00G1100100	ncRNA:MD00G1100100	=	MD00G1100100	ncRNA:MD00G1100100	118	118
MD00G1100400	ncRNA:MD00G1100400	=	MD00G1100400	ncRNA:MD00G1100400	630	630
MD00G1100500	mRNA:MD00G1100500	=	MD00G1100500	mRNA:MD00G1100500	1278	1278
MD00G1100600	mRNA:MD00G1100600	=	MD00G1100600	mRNA:MD00G1100600	3347	3347
MD00G1101100	mRNA:MD00G1101100	=	MD00G1101100	mRNA:MD00G1101100	3436	3436
MD00G1101300	mRNA:MD00G1101300	=	MD00G1101300	mRNA:MD00G1101300	422	422
MD00G1101400	mRNA:MD00G1101400	=	MD00G1101400	mRNA:MD00G1101400	1659	1659
MD00G1101700	mRNA:MD00G1101700	=	MD00G1101700	mRNA:MD00G1101700	2479	2479
MD00G1101900	mRNA:MD00G1101900	=	MD00G1101900	mRNA:MD00G1101900	2310	2310
MD00G1102100	mRNA:MD00G1102100	=	MD00G1102100	mRNA:MD00G1102100	2344	2344
MD00G1102200	mRNA:MD00G1102200	=	MD00G1102200	mRNA:MD00G1102200	2129	2129
MD00G1102300	mRNA:MD00G1102300	=	MD00G1102300	mRNA:MD00G1102300	602	602
MD00G1102500	mRNA:MD00G1102500	=	MD00G1102500	mRNA:MD00G1102500	322	322
MD00G1102700	mRNA:MD00G1102700	=	MD00G1102700	mRNA:MD00G1102700	1440	1440
MD00G1102900	mRNA:MD00G1102900	=	MD00G1102900	mRNA:MD00G1102900	2217	2217
MD00G1103100	mRNA:MD00G1103100	=	MD00G1103100	mRNA:MD00G1103100	1205	1205
MD00G1103300	mRNA:MD00G1103300	=	MD00G1103300	mRNA:MD00G1103300	1015	1015
MD00G1103800	mRNA:MD00G1103800	=	MD00G1103800	mRNA:MD00G1103800	1402	1402
MD00G1103900	mRNA:MD00G1103900	=	MD00G1103900	mRNA:MD00G1103900	2416	2416
MD00G1104000	mRNA:MD00G1104000	=	MD00G1104000	mRNA:MD00G1104000	2062	2062
MD00G1104100	mRNA:MD00G1104100	=	MD00G1104100	mRNA:MD00G1104100	907	907
MD00G1104200	mRNA:MD00G1104200	=	MD00G1104200	mRNA:MD00G1104200	1783	1783
MD00G1104300	mRNA:MD00G1104300	=	MD00G1104300	mRNA:MD00G1104300	2301	2301
MD00G1104600	mRNA:MD00G1104600	=	MD00G1104600	mRNA:MD00G1104600	3414	3414
MD00G1104700	mRNA:MD00G1104700	=	MD00G1104700	mRNA:MD00G1104700	1065	1065
MD00G1104800	mRNA:MD00G1104800	=	MD00G1104800	mRNA:MD00G1104800	1260	1260
MD00G1104900	mRNA:MD00G1104900	=	MD00G1104900	mRNA:MD00G1104900	1563	1563
MD00G1105000	mRNA:MD00G1105000	=	MD00G1105000	mRNA:MD00G1105000	585	585
MD00G1105100	mRNA:MD00G1105100	=	MD00G1105100	mRNA:MD00G1105100	627	627
MD00G1105300	mRNA:MD00G1105300	=	MD00G1105300	mRNA:MD00G1105300	609	609
MD00G1105600	mRNA:MD00G1105600	=	MD00G1105600	mRNA:MD00G1105600	328	328
MD00G1105700	mRNA:MD00G1105700	=	MD00G1105700	mRNA:MD00G1105700	1932	1932
MD00G1106000	ncRNA:MD00G1106000	=	MD00G1106000	ncRNA:MD00G1106000	370	370
MD00G1106100	mRNA:MD00G1106100	=	MD00G1106100	mRNA:MD00G1106100	1019	1019
MD00G1106300	mRNA:MD00G1106300	=	MD00G1106300	mRNA:MD00G1106300	1007	1007
MD00G1106400	mRNA:MD00G1106400	=	MD00G1106400	mRNA:MD00G1106400	3312	3312
MD00G1106500	mRNA:MD00G1106500	=	MD00G1106500	mRNA:MD00G1106500	3063	3063
MD00G1106600	mRNA:MD00G1106600	=	MD00G1106600	mRNA:MD00G1106600	825	825
MD00G1106700	mRNA:MD00G1106700	=	MD00G1106700	mRNA:MD00G1106700	405	405
MD00G1107000	ncRNA:MD00G1107000	=	MD00G1107000	ncRNA:MD00G1107000	314	314
MD00G1107100	mRNA:MD00G1107100	=	MD00G1107100	mRNA:MD00G1107100	2396	2396
MD00G1107200	mRNA:MD00G1107200	=	MD00G1107200	mRNA:MD00G1107200	1367	1367
MD00G1107300	mRNA:MD00G1107300	=	MD00G1107300	mRNA:MD00G1107300	1647	1647
MD00G1107400	mRNA:MD00G1107400	=	MD00G1107400	mRNA:MD00G1107400	627	627
MD00G1107500	mRNA:MD00G1107500	=	MD00G1107500	mRNA:MD00G1107500	3538	3538
MD00G1107600	mRNA:MD00G1107600	=	MD00G1107600	mRNA:MD00G1107600	2209	2209
MD00G1107800	mRNA:MD00G1107800	=	MD00G1107800	mRNA:MD00G1107800	1382	1382
MD00G1107700	mRNA:MD00G1107700	=	MD00G1107700	mRNA:MD00G1107700	238	238
MD00G1108000	mRNA:MD00G1108000	=	MD00G1108000	mRNA:MD00G1108000	5537	5537
MD00G1108200	mRNA:MD00G1108200	=	MD00G1108200	mRNA:MD00G1108200	1850	1850
MD00G1108700	mRNA:MD00G1108700	=	MD00G1108700	mRNA:MD00G1108700	669	669
MD00G1108800	mRNA:MD00G1108800	=	MD00G1108800	mRNA:MD00G1108800	559	559
MD00G1108900	mRNA:MD00G1108900	=	MD00G1108900	mRNA:MD00G1108900	564	564
MD00G1109100	mRNA:MD00G1109100	=	MD00G1109100	mRNA:MD00G1109100	844	844
MD00G1109200	mRNA:MD00G1109200	=	MD00G1109200	mRNA:MD00G1109200	837	837
MD00G1109300	mRNA:MD00G1109300	=	MD00G1109300	mRNA:MD00G1109300	494	494
MD00G1109400	mRNA:MD00G1109400	=	MD00G1109400	mRNA:MD00G1109400	628	628
MD00G1109600	mRNA:MD00G1109600	=	MD00G1109600	mRNA:MD00G1109600	3400	3400
MD00G1109700	mRNA:MD00G1109700	=	MD00G1109700	mRNA:MD00G1109700	725	725
MD00G1109800	mRNA:MD00G1109800	=	MD00G1109800	mRNA:MD00G1109800	859	859
MD00G1109900	mRNA:MD00G1109900	=	MD00G1109900	mRNA:MD00G1109900	2460	2460
MD00G1110000	ncRNA:MD00G1110000	=	MD00G1110000	ncRNA:MD00G1110000	223	223
MD00G1110200	mRNA:MD00G1110200	=	MD00G1110200	mRNA:MD00G1110200	672	672
MD00G1110400	mRNA:MD00G1110400	=	MD00G1110400	mRNA:MD00G1110400	3902	3902
MD00G1110500	mRNA:MD00G1110500	=	MD00G1110500	mRNA:MD00G1110500	1723	1723
MD00G1110700	mRNA:MD00G1110700	=	MD00G1110700	mRNA:MD00G1110700	2031	2031
MD00G1111000	mRNA:MD00G1111000	=	MD00G1111000	mRNA:MD00G1111000	1099	1099
MD00G1111300	mRNA:MD00G1111300	=	MD00G1111300	mRNA:MD00G1111300	864	864
MD00G1111400	mRNA:MD00G1111400	=	MD00G1111400	mRNA:MD00G1111400	533	533
MD00G1111500	mRNA:MD00G1111500	=	MD00G1111500	mRNA:MD00G1111500	818	818
MD00G1111700	mRNA:MD00G1111700	=	MD00G1111700	mRNA:MD00G1111700	1721	1721
MD00G1111800	mRNA:MD00G1111800	=	MD00G1111800	mRNA:MD00G1111800	1586	1586
MD00G1111900	mRNA:MD00G1111900	=	MD00G1111900	mRNA:MD00G1111900	1867	1867
MD00G1112100	mRNA:MD00G1112100	=	MD00G1112100	mRNA:MD00G1112100	1410	1410
MD00G1112200	mRNA:MD00G1112200	=	MD00G1112200	mRNA:MD00G1112200	492	492
MD00G1112500	mRNA:MD00G1112500	=	MD00G1112500	mRNA:MD00G1112500	1623	1623
MD00G1112600	ncRNA:MD00G1112600	=	MD00G1112600	ncRNA:MD00G1112600	330	330
MD00G1113000	mRNA:MD00G1113000	=	MD00G1113000	mRNA:MD00G1113000	373	373
MD00G1113200	mRNA:MD00G1113200	=	MD00G1113200	mRNA:MD00G1113200	1303	1303
MD00G1113300	mRNA:MD00G1113300	=	MD00G1113300	mRNA:MD00G1113300	447	447
MD00G1113700	mRNA:MD00G1113700	=	MD00G1113700	mRNA:MD00G1113700	2718	2718
MD00G1113800	mRNA:MD00G1113800	=	MD00G1113800	mRNA:MD00G1113800	2672	2672
MD00G1113900	mRNA:MD00G1113900	=	MD00G1113900	mRNA:MD00G1113900	948	948
MD00G1114100	mRNA:MD00G1114100	=	MD00G1114100	mRNA:MD00G1114100	650	650
MD00G1114000	mRNA:MD00G1114000	=	MD00G1114000	mRNA:MD00G1114000	438	438
MD00G1114300	mRNA:MD00G1114300	=	MD00G1114300	mRNA:MD00G1114300	2499	2499
MD00G1114400	mRNA:MD00G1114400	=	MD00G1114400	mRNA:MD00G1114400	1502	1502
MD00G1114500	mRNA:MD00G1114500	=	MD00G1114500	mRNA:MD00G1114500	4209	4209
MD00G1114600	mRNA:MD00G1114600	=	MD00G1114600	mRNA:MD00G1114600	3479	3479
MD00G1114700	mRNA:MD00G1114700	=	MD00G1114700	mRNA:MD00G1114700	356	356
MD00G1114800	mRNA:MD00G1114800	=	MD00G1114800	mRNA:MD00G1114800	865	865
MD00G1115000	mRNA:MD00G1115000	=	MD00G1115000	mRNA:MD00G1115000	783	783
MD00G1115100	mRNA:MD00G1115100	=	MD00G1115100	mRNA:MD00G1115100	776	776
MD00G1115200	mRNA:MD00G1115200	=	MD00G1115200	mRNA:MD00G1115200	885	885
MD00G1115400	mRNA:MD00G1115400	=	MD00G1115400	mRNA:MD00G1115400	1071	1071
MD00G1115600	mRNA:MD00G1115600	=	MD00G1115600	mRNA:MD00G1115600	3114	3114
MD00G1115500	mRNA:MD00G1115500	=	MD00G1115500	mRNA:MD00G1115500	980	980
MD00G1115700	mRNA:MD00G1115700	=	MD00G1115700	mRNA:MD00G1115700	1278	1278
MD00G1116000	mRNA:MD00G1116000	=	MD00G1116000	mRNA:MD00G1116000	1018	1018
MD00G1116100	mRNA:MD00G1116100	=	MD00G1116100	mRNA:MD00G1116100	3552	3552
MD00G1116300	mRNA:MD00G1116300	=	MD00G1116300	mRNA:MD00G1116300	747	747
MD00G1116400	mRNA:MD00G1116400	=	MD00G1116400	mRNA:MD00G1116400	1080	1080
MD00G1116500	ncRNA:MD00G1116500	=	MD00G1116500	ncRNA:MD00G1116500	77	77
MD00G1116600	mRNA:MD00G1116600	=	MD00G1116600	mRNA:MD00G1116600	1374	1374
MD00G1116700	mRNA:MD00G1116700	=	MD00G1116700	mRNA:MD00G1116700	1942	1942
MD00G1118600	mRNA:MD00G1118600	=	MD00G1118600	mRNA:MD00G1118600	2000	2000
MD00G1118700	mRNA:MD00G1118700	=	MD00G1118700	mRNA:MD00G1118700	540	540
MD00G1118800	mRNA:MD00G1118800	=	MD00G1118800	mRNA:MD00G1118800	1450	1450
MD00G1118900	mRNA:MD00G1118900	=	MD00G1118900	mRNA:MD00G1118900	858	858
MD00G1119400	mRNA:MD00G1119400	=	MD00G1119400	mRNA:MD00G1119400	819	819
MD00G1119700	ncRNA:MD00G1119700	=	MD00G1119700	ncRNA:MD00G1119700	298	298
MD00G1119900	mRNA:MD00G1119900	=	MD00G1119900	mRNA:MD00G1119900	909	909
MD00G1120000	mRNA:MD00G1120000	=	MD00G1120000	mRNA:MD00G1120000	1946	1946
MD00G1120100	mRNA:MD00G1120100	=	MD00G1120100	mRNA:MD00G1120100	2614	2614
MD00G1120300	mRNA:MD00G1120300	=	MD00G1120300	mRNA:MD00G1120300	765	765
MD00G1120400	mRNA:MD00G1120400	=	MD00G1120400	mRNA:MD00G1120400	1763	1763
MD00G1120500	ncRNA:MD00G1120500	=	MD00G1120500	ncRNA:MD00G1120500	705	705
MD00G1120600	mRNA:MD00G1120600	=	MD00G1120600	mRNA:MD00G1120600	3982	3982
MD00G1120700	mRNA:MD00G1120700	=	MD00G1120700	mRNA:MD00G1120700	1170	1170
MD00G1121000	mRNA:MD00G1121000	=	MD00G1121000	mRNA:MD00G1121000	630	630
MD00G1121200	mRNA:MD00G1121200	=	MD00G1121200	mRNA:MD00G1121200	3817	3817
MD00G1120800	mRNA:MD00G1120800	=	MD00G1120800	mRNA:MD00G1120800	615	615
MD00G1120900	mRNA:MD00G1120900	=	MD00G1120900	mRNA:MD00G1120900	2658	2658
MD00G1121100	ncRNA:MD00G1121100	=	MD00G1121100	ncRNA:MD00G1121100	473	473
MD00G1121300	mRNA:MD00G1121300	=	MD00G1121300	mRNA:MD00G1121300	1554	1554
MD00G1121400	ncRNA:MD00G1121400	=	MD00G1121400	ncRNA:MD00G1121400	257	257
MD00G1121500	mRNA:MD00G1121500	=	MD00G1121500	mRNA:MD00G1121500	1235	1235
MD00G1121600	mRNA:MD00G1121600	=	MD00G1121600	mRNA:MD00G1121600	498	498
MD00G1122000	mRNA:MD00G1122000	=	MD00G1122000	mRNA:MD00G1122000	1231	1231
MD00G1122100	mRNA:MD00G1122100	=	MD00G1122100	mRNA:MD00G1122100	351	351
MD00G1122200	mRNA:MD00G1122200	=	MD00G1122200	mRNA:MD00G1122200	270	270
MD00G1122300	mRNA:MD00G1122300	=	MD00G1122300	mRNA:MD00G1122300	732	732
MD00G1123000	mRNA:MD00G1123000	=	MD00G1123000	mRNA:MD00G1123000	1382	1382
MD00G1123300	mRNA:MD00G1123300	=	MD00G1123300	mRNA:MD00G1123300	617	617
MD00G1123600	mRNA:MD00G1123600	=	MD00G1123600	mRNA:MD00G1123600	1128	1128
MD00G1124300	ncRNA:MD00G1124300	=	MD00G1124300	ncRNA:MD00G1124300	203	203
MD00G1124400	mRNA:MD00G1124400	=	MD00G1124400	mRNA:MD00G1124400	987	987
MD00G1124500	mRNA:MD00G1124500	=	MD00G1124500	mRNA:MD00G1124500	2094	2094
MD00G1124700	mRNA:MD00G1124700	=	MD00G1124700	mRNA:MD00G1124700	3012	3012
MD00G1124800	ncRNA:MD00G1124800	=	MD00G1124800	ncRNA:MD00G1124800	918	918
MD00G1124900	mRNA:MD00G1124900	=	MD00G1124900	mRNA:MD00G1124900	720	720
MD00G1125100	mRNA:MD00G1125100	=	MD00G1125100	mRNA:MD00G1125100	2065	2065
MD00G1125200	mRNA:MD00G1125200	=	MD00G1125200	mRNA:MD00G1125200	778	778
MD00G1125400	mRNA:MD00G1125400	=	MD00G1125400	mRNA:MD00G1125400	1378	1378
MD00G1125500	mRNA:MD00G1125500	=	MD00G1125500	mRNA:MD00G1125500	1990	1990
MD00G1125600	mRNA:MD00G1125600	=	MD00G1125600	mRNA:MD00G1125600	3225	3225
MD00G1125700	ncRNA:MD00G1125700	=	MD00G1125700	ncRNA:MD00G1125700	228	228
MD00G1125800	mRNA:MD00G1125800	=	MD00G1125800	mRNA:MD00G1125800	1030	1030
MD00G1125900	mRNA:MD00G1125900	=	MD00G1125900	mRNA:MD00G1125900	2900	2900
MD00G1126000	mRNA:MD00G1126000	=	MD00G1126000	mRNA:MD00G1126000	663	663
MD00G1126100	mRNA:MD00G1126100	=	MD00G1126100	mRNA:MD00G1126100	1104	1104
MD00G1126200	mRNA:MD00G1126200	=	MD00G1126200	mRNA:MD00G1126200	800	800
MD00G1126700	mRNA:MD00G1126700	=	MD00G1126700	mRNA:MD00G1126700	824	824
MD00G1126800	mRNA:MD00G1126800	=	MD00G1126800	mRNA:MD00G1126800	1488	1488
MD00G1126900	mRNA:MD00G1126900	=	MD00G1126900	mRNA:MD00G1126900	3114	3114
MD00G1127000	mRNA:MD00G1127000	=	MD00G1127000	mRNA:MD00G1127000	1403	1403
MD00G1127200	mRNA:MD00G1127200	=	MD00G1127200	mRNA:MD00G1127200	1644	1644
MD00G1127300	mRNA:MD00G1127300	=	MD00G1127300	mRNA:MD00G1127300	3667	3667
MD00G1127400	mRNA:MD00G1127400	=	MD00G1127400	mRNA:MD00G1127400	3620	3620
MD00G1127500	mRNA:MD00G1127500	=	MD00G1127500	mRNA:MD00G1127500	1716	1716
MD00G1127700	mRNA:MD00G1127700	=	MD00G1127700	mRNA:MD00G1127700	612	612
MD00G1127900	mRNA:MD00G1127900	=	MD00G1127900	mRNA:MD00G1127900	1883	1883
MD00G1128100	mRNA:MD00G1128100	=	MD00G1128100	mRNA:MD00G1128100	1791	1791
MD00G1128200	mRNA:MD00G1128200	=	MD00G1128200	mRNA:MD00G1128200	2080	2080
MD00G1128300	mRNA:MD00G1128300	=	MD00G1128300	mRNA:MD00G1128300	3996	3996
MD00G1128400	mRNA:MD00G1128400	=	MD00G1128400	mRNA:MD00G1128400	840	840
MD00G1128900	ncRNA:MD00G1128900	=	MD00G1128900	ncRNA:MD00G1128900	253	253
MD00G1129000	mRNA:MD00G1129000	=	MD00G1129000	mRNA:MD00G1129000	711	711
MD00G1129100	mRNA:MD00G1129100	=	MD00G1129100	mRNA:MD00G1129100	3522	3522
MD00G1129200	mRNA:MD00G1129200	=	MD00G1129200	mRNA:MD00G1129200	1873	1873
MD00G1129300	mRNA:MD00G1129300	=	MD00G1129300	mRNA:MD00G1129300	360	360
MD00G1129600	ncRNA:MD00G1129600	=	MD00G1129600	ncRNA:MD00G1129600	1301	1301
MD00G1129700	mRNA:MD00G1129700	=	MD00G1129700	mRNA:MD00G1129700	1606	1606
MD00G1129800	mRNA:MD00G1129800	=	MD00G1129800	mRNA:MD00G1129800	1197	1197
MD00G1130000	mRNA:MD00G1130000	=	MD00G1130000	mRNA:MD00G1130000	1769	1769
MD00G1130100	mRNA:MD00G1130100	=	MD00G1130100	mRNA:MD00G1130100	895	895
MD00G1130500	mRNA:MD00G1130500	=	MD00G1130500	mRNA:MD00G1130500	1513	1513
MD00G1130600	mRNA:MD00G1130600	=	MD00G1130600	mRNA:MD00G1130600	1666	1666
MD00G1130700	mRNA:MD00G1130700	=	MD00G1130700	mRNA:MD00G1130700	1518	1518
MD00G1130900	mRNA:MD00G1130900	=	MD00G1130900	mRNA:MD00G1130900	3042	3042
MD00G1131200	mRNA:MD00G1131200	=	MD00G1131200	mRNA:MD00G1131200	2133	2133
MD00G1131300	mRNA:MD00G1131300	=	MD00G1131300	mRNA:MD00G1131300	699	699
MD00G1131600	mRNA:MD00G1131600	=	MD00G1131600	mRNA:MD00G1131600	2015	2015
MD00G1131800	mRNA:MD00G1131800	=	MD00G1131800	mRNA:MD00G1131800	1400	1400
MD00G1131900	mRNA:MD00G1131900	=	MD00G1131900	mRNA:MD00G1131900	526	526
MD00G1132300	mRNA:MD00G1132300	=	MD00G1132300	mRNA:MD00G1132300	2256	2256
MD00G1132400	mRNA:MD00G1132400	=	MD00G1132400	mRNA:MD00G1132400	1192	1192
MD00G1132600	mRNA:MD00G1132600	=	MD00G1132600	mRNA:MD00G1132600	1540	1540
MD00G1133200	mRNA:MD00G1133200	=	MD00G1133200	mRNA:MD00G1133200	441	441
MD00G1133300	mRNA:MD00G1133300	=	MD00G1133300	mRNA:MD00G1133300	831	831
MD00G1133400	mRNA:MD00G1133400	=	MD00G1133400	mRNA:MD00G1133400	435	435
MD00G1133500	mRNA:MD00G1133500	=	MD00G1133500	mRNA:MD00G1133500	954	954
MD00G1134000	mRNA:MD00G1134000	=	MD00G1134000	mRNA:MD00G1134000	627	627
MD00G1134400	mRNA:MD00G1134400	=	MD00G1134400	mRNA:MD00G1134400	747	747
MD00G1134600	mRNA:MD00G1134600	=	MD00G1134600	mRNA:MD00G1134600	991	991
MD00G1134700	mRNA:MD00G1134700	=	MD00G1134700	mRNA:MD00G1134700	233	233
MD00G1134800	mRNA:MD00G1134800	=	MD00G1134800	mRNA:MD00G1134800	1349	1349
MD00G1135400	mRNA:MD00G1135400	=	MD00G1135400	mRNA:MD00G1135400	921	921
MD00G1135500	mRNA:MD00G1135500	=	MD00G1135500	mRNA:MD00G1135500	551	551
MD00G1135600	mRNA:MD00G1135600	=	MD00G1135600	mRNA:MD00G1135600	1468	1468
MD00G1135700	mRNA:MD00G1135700	=	MD00G1135700	mRNA:MD00G1135700	883	883
MD00G1135800	mRNA:MD00G1135800	=	MD00G1135800	mRNA:MD00G1135800	440	440
MD00G1135900	mRNA:MD00G1135900	=	MD00G1135900	mRNA:MD00G1135900	514	514
MD00G1136000	mRNA:MD00G1136000	=	MD00G1136000	mRNA:MD00G1136000	1104	1104
MD00G1136100	mRNA:MD00G1136100	=	MD00G1136100	mRNA:MD00G1136100	826	826
MD00G1136200	mRNA:MD00G1136200	=	MD00G1136200	mRNA:MD00G1136200	950	950
MD00G1136300	mRNA:MD00G1136300	=	MD00G1136300	mRNA:MD00G1136300	927	927
MD00G1136500	mRNA:MD00G1136500	=	MD00G1136500	mRNA:MD00G1136500	1313	1313
MD00G1136600	mRNA:MD00G1136600	=	MD00G1136600	mRNA:MD00G1136600	2679	2679
MD00G1136700	mRNA:MD00G1136700	=	MD00G1136700	mRNA:MD00G1136700	471	471
MD00G1136800	mRNA:MD00G1136800	=	MD00G1136800	mRNA:MD00G1136800	1473	1473
MD00G1137200	mRNA:MD00G1137200	=	MD00G1137200	mRNA:MD00G1137200	1297	1297
MD00G1137300	mRNA:MD00G1137300	=	MD00G1137300	mRNA:MD00G1137300	1648	1648
MD00G1137500	mRNA:MD00G1137500	=	MD00G1137500	mRNA:MD00G1137500	3248	3248
MD00G1137700	mRNA:MD00G1137700	=	MD00G1137700	mRNA:MD00G1137700	865	865
MD00G1137800	mRNA:MD00G1137800	=	MD00G1137800	mRNA:MD00G1137800	1056	1056
MD00G1138200	mRNA:MD00G1138200	=	MD00G1138200	mRNA:MD00G1138200	3741	3741
MD00G1138300	mRNA:MD00G1138300	=	MD00G1138300	mRNA:MD00G1138300	2737	2737
MD00G1138500	mRNA:MD00G1138500	=	MD00G1138500	mRNA:MD00G1138500	1680	1680
MD00G1139000	mRNA:MD00G1139000	=	MD00G1139000	mRNA:MD00G1139000	1057	1057
MD00G1139300	mRNA:MD00G1139300	=	MD00G1139300	mRNA:MD00G1139300	1497	1497
MD00G1139400	mRNA:MD00G1139400	=	MD00G1139400	mRNA:MD00G1139400	822	822
MD00G1139600	mRNA:MD00G1139600	=	MD00G1139600	mRNA:MD00G1139600	1463	1463
MD00G1139900	mRNA:MD00G1139900	=	MD00G1139900	mRNA:MD00G1139900	1950	1950
MD00G1140000	mRNA:MD00G1140000	=	MD00G1140000	mRNA:MD00G1140000	1876	1876
MD00G1140100	mRNA:MD00G1140100	=	MD00G1140100	mRNA:MD00G1140100	336	336
MD00G1140200	mRNA:MD00G1140200	=	MD00G1140200	mRNA:MD00G1140200	2367	2367
MD00G1140300	mRNA:MD00G1140300	=	MD00G1140300	mRNA:MD00G1140300	1981	1981
MD00G1140500	mRNA:MD00G1140500	=	MD00G1140500	mRNA:MD00G1140500	3767	3767
MD00G1140600	mRNA:MD00G1140600	=	MD00G1140600	mRNA:MD00G1140600	2690	2690
MD00G1140700	mRNA:MD00G1140700	=	MD00G1140700	mRNA:MD00G1140700	1404	1404
MD00G1140800	mRNA:MD00G1140800	=	MD00G1140800	mRNA:MD00G1140800	1196	1196
MD00G1141200	mRNA:MD00G1141200	=	MD00G1141200	mRNA:MD00G1141200	1244	1244
MD00G1141700	mRNA:MD00G1141700	=	MD00G1141700	mRNA:MD00G1141700	1594	1594
MD00G1142200	mRNA:MD00G1142200	=	MD00G1142200	mRNA:MD00G1142200	1139	1139
MD00G1142400	mRNA:MD00G1142400	=	MD00G1142400	mRNA:MD00G1142400	1615	1615
MD00G1142500	mRNA:MD00G1142500	=	MD00G1142500	mRNA:MD00G1142500	2848	2848
MD00G1142600	mRNA:MD00G1142600	=	MD00G1142600	mRNA:MD00G1142600	1644	1644
MD00G1143000	mRNA:MD00G1143000	=	MD00G1143000	mRNA:MD00G1143000	952	952
MD00G1143300	mRNA:MD00G1143300	=	MD00G1143300	mRNA:MD00G1143300	1725	1725
MD00G1143400	mRNA:MD00G1143400	=	MD00G1143400	mRNA:MD00G1143400	1794	1794
MD00G1143500	mRNA:MD00G1143500	=	MD00G1143500	mRNA:MD00G1143500	1538	1538
MD00G1143700	mRNA:MD00G1143700	=	MD00G1143700	mRNA:MD00G1143700	5324	5324
MD00G1144300	mRNA:MD00G1144300	=	MD00G1144300	mRNA:MD00G1144300	2181	2181
MD00G1144400	mRNA:MD00G1144400	=	MD00G1144400	mRNA:MD00G1144400	1933	1933
MD00G1144500	mRNA:MD00G1144500	=	MD00G1144500	mRNA:MD00G1144500	1125	1125
MD00G1144600	mRNA:MD00G1144600	=	MD00G1144600	mRNA:MD00G1144600	750	750
MD00G1144700	mRNA:MD00G1144700	=	MD00G1144700	mRNA:MD00G1144700	1356	1356
MD00G1144800	mRNA:MD00G1144800	=	MD00G1144800	mRNA:MD00G1144800	943	943
MD00G1145000	mRNA:MD00G1145000	=	MD00G1145000	mRNA:MD00G1145000	1429	1429
MD00G1145100	mRNA:MD00G1145100	=	MD00G1145100	mRNA:MD00G1145100	1380	1380
MD00G1145400	mRNA:MD00G1145400	=	MD00G1145400	mRNA:MD00G1145400	732	732
MD00G1145600	mRNA:MD00G1145600	=	MD00G1145600	mRNA:MD00G1145600	816	816
MD00G1145700	mRNA:MD00G1145700	=	MD00G1145700	mRNA:MD00G1145700	2959	2959
MD00G1146800	mRNA:MD00G1146800	=	MD00G1146800	mRNA:MD00G1146800	2461	2461
MD00G1147000	mRNA:MD00G1147000	=	MD00G1147000	mRNA:MD00G1147000	2147	2147
MD00G1147100	mRNA:MD00G1147100	=	MD00G1147100	mRNA:MD00G1147100	1071	1071
MD00G1147200	mRNA:MD00G1147200	=	MD00G1147200	mRNA:MD00G1147200	1518	1518
MD00G1147600	mRNA:MD00G1147600	=	MD00G1147600	mRNA:MD00G1147600	1151	1151
MD00G1147700	mRNA:MD00G1147700	=	MD00G1147700	mRNA:MD00G1147700	1028	1028
MD00G1147900	ncRNA:MD00G1147900	=	MD00G1147900	ncRNA:MD00G1147900	361	361
MD00G1148000	mRNA:MD00G1148000	=	MD00G1148000	mRNA:MD00G1148000	1411	1411
MD00G1148100	mRNA:MD00G1148100	=	MD00G1148100	mRNA:MD00G1148100	3425	3425
MD00G1148200	mRNA:MD00G1148200	=	MD00G1148200	mRNA:MD00G1148200	1210	1210
MD00G1148300	mRNA:MD00G1148300	=	MD00G1148300	mRNA:MD00G1148300	1838	1838
MD00G1148400	mRNA:MD00G1148400	=	MD00G1148400	mRNA:MD00G1148400	1095	1095
MD00G1148500	mRNA:MD00G1148500	=	MD00G1148500	mRNA:MD00G1148500	882	882
MD00G1148600	mRNA:MD00G1148600	=	MD00G1148600	mRNA:MD00G1148600	1248	1248
MD00G1148800	mRNA:MD00G1148800	=	MD00G1148800	mRNA:MD00G1148800	1297	1297
MD00G1148900	mRNA:MD00G1148900	=	MD00G1148900	mRNA:MD00G1148900	720	720
MD00G1149000	mRNA:MD00G1149000	=	MD00G1149000	mRNA:MD00G1149000	1188	1188
MD00G1149200	mRNA:MD00G1149200	=	MD00G1149200	mRNA:MD00G1149200	4977	4977
MD00G1149300	mRNA:MD00G1149300	=	MD00G1149300	mRNA:MD00G1149300	2270	2270
MD00G1149500	mRNA:MD00G1149500	=	MD00G1149500	mRNA:MD00G1149500	2198	2198
MD00G1149900	mRNA:MD00G1149900	=	MD00G1149900	mRNA:MD00G1149900	1921	1921
MD00G1150000	mRNA:MD00G1150000	=	MD00G1150000	mRNA:MD00G1150000	2303	2303
MD00G1150100	mRNA:MD00G1150100	=	MD00G1150100	mRNA:MD00G1150100	522	522
MD00G1150200	mRNA:MD00G1150200	=	MD00G1150200	mRNA:MD00G1150200	516	516
MD00G1150300	mRNA:MD00G1150300	=	MD00G1150300	mRNA:MD00G1150300	399	399
MD00G1150500	mRNA:MD00G1150500	=	MD00G1150500	mRNA:MD00G1150500	577	577
MD00G1150600	mRNA:MD00G1150600	=	MD00G1150600	mRNA:MD00G1150600	354	354
MD00G1150800	mRNA:MD00G1150800	=	MD00G1150800	mRNA:MD00G1150800	450	450
MD00G1150900	mRNA:MD00G1150900	=	MD00G1150900	mRNA:MD00G1150900	524	524
MD00G1151000	mRNA:MD00G1151000	=	MD00G1151000	mRNA:MD00G1151000	288	288
MD00G1151100	mRNA:MD00G1151100	=	MD00G1151100	mRNA:MD00G1151100	1085	1085
MD00G1151200	mRNA:MD00G1151200	=	MD00G1151200	mRNA:MD00G1151200	383	383
MD00G1151300	mRNA:MD00G1151300	=	MD00G1151300	mRNA:MD00G1151300	310	310
MD00G1151400	mRNA:MD00G1151400	=	MD00G1151400	mRNA:MD00G1151400	386	386
MD00G1151500	mRNA:MD00G1151500	=	MD00G1151500	mRNA:MD00G1151500	1113	1113
MD00G1151800	mRNA:MD00G1151800	=	MD00G1151800	mRNA:MD00G1151800	748	748
MD00G1151900	mRNA:MD00G1151900	=	MD00G1151900	mRNA:MD00G1151900	396	396
MD00G1152000	mRNA:MD00G1152000	=	MD00G1152000	mRNA:MD00G1152000	3450	3450
MD00G1152100	mRNA:MD00G1152100	=	MD00G1152100	mRNA:MD00G1152100	1260	1260
MD00G1152300	mRNA:MD00G1152300	=	MD00G1152300	mRNA:MD00G1152300	2145	2145
MD00G1152500	mRNA:MD00G1152500	=	MD00G1152500	mRNA:MD00G1152500	3627	3627
MD00G1152600	mRNA:MD00G1152600	=	MD00G1152600	mRNA:MD00G1152600	1016	1016
MD00G1152700	mRNA:MD00G1152700	=	MD00G1152700	mRNA:MD00G1152700	1869	1869
MD00G1152800	mRNA:MD00G1152800	=	MD00G1152800	mRNA:MD00G1152800	558	558
MD00G1154100	mRNA:MD00G1154100	=	MD00G1154100	mRNA:MD00G1154100	2056	2056
MD00G1154200	mRNA:MD00G1154200	=	MD00G1154200	mRNA:MD00G1154200	682	682
MD00G1154900	mRNA:MD00G1154900	=	MD00G1154900	mRNA:MD00G1154900	615	615
MD00G1155200	mRNA:MD00G1155200	=	MD00G1155200	mRNA:MD00G1155200	2425	2425
MD00G1155400	mRNA:MD00G1155400	=	MD00G1155400	mRNA:MD00G1155400	306	306
MD00G1156000	mRNA:MD00G1156000	=	MD00G1156000	mRNA:MD00G1156000	2688	2688
MD00G1156100	mRNA:MD00G1156100	=	MD00G1156100	mRNA:MD00G1156100	1620	1620
MD00G1156200	mRNA:MD00G1156200	=	MD00G1156200	mRNA:MD00G1156200	3477	3477
MD00G1156300	mRNA:MD00G1156300	=	MD00G1156300	mRNA:MD00G1156300	1907	1907
MD00G1156400	mRNA:MD00G1156400	=	MD00G1156400	mRNA:MD00G1156400	2102	2102
MD00G1156500	mRNA:MD00G1156500	=	MD00G1156500	mRNA:MD00G1156500	745	745
MD00G1156900	mRNA:MD00G1156900	=	MD00G1156900	mRNA:MD00G1156900	2075	2075
MD00G1157000	mRNA:MD00G1157000	=	MD00G1157000	mRNA:MD00G1157000	744	744
MD00G1157300	mRNA:MD00G1157300	=	MD00G1157300	mRNA:MD00G1157300	1161	1161
MD00G1157400	mRNA:MD00G1157400	=	MD00G1157400	mRNA:MD00G1157400	2209	2209
MD00G1157500	mRNA:MD00G1157500	=	MD00G1157500	mRNA:MD00G1157500	606	606
MD00G1158000	mRNA:MD00G1158000	=	MD00G1158000	mRNA:MD00G1158000	787	787
MD00G1158300	mRNA:MD00G1158300	=	MD00G1158300	mRNA:MD00G1158300	1616	1616
MD00G1158500	mRNA:MD00G1158500	=	MD00G1158500	mRNA:MD00G1158500	3021	3021
MD00G1158400	mRNA:MD00G1158400	=	MD00G1158400	mRNA:MD00G1158400	346	346
MD00G1158600	ncRNA:MD00G1158600	=	MD00G1158600	ncRNA:MD00G1158600	547	547
MD00G1158900	mRNA:MD00G1158900	=	MD00G1158900	mRNA:MD00G1158900	696	696
MD00G1159000	mRNA:MD00G1159000	=	MD00G1159000	mRNA:MD00G1159000	786	786
MD00G1159200	mRNA:MD00G1159200	=	MD00G1159200	mRNA:MD00G1159200	1272	1272
MD00G1159300	mRNA:MD00G1159300	=	MD00G1159300	mRNA:MD00G1159300	1976	1976
MD00G1159400	mRNA:MD00G1159400	=	MD00G1159400	mRNA:MD00G1159400	4721	4721
MD00G1159500	mRNA:MD00G1159500	=	MD00G1159500	mRNA:MD00G1159500	1915	1915
MD00G1159900	mRNA:MD00G1159900	=	MD00G1159900	mRNA:MD00G1159900	2267	2267
MD00G1160000	mRNA:MD00G1160000	=	MD00G1160000	mRNA:MD00G1160000	989	989
MD00G1160200	mRNA:MD00G1160200	=	MD00G1160200	mRNA:MD00G1160200	1777	1777
MD00G1160300	mRNA:MD00G1160300	=	MD00G1160300	mRNA:MD00G1160300	3524	3524
MD00G1160500	mRNA:MD00G1160500	=	MD00G1160500	mRNA:MD00G1160500	1380	1380
MD00G1160600	mRNA:MD00G1160600	=	MD00G1160600	mRNA:MD00G1160600	1573	1573
MD00G1160700	mRNA:MD00G1160700	=	MD00G1160700	mRNA:MD00G1160700	1313	1313
MD00G1160900	mRNA:MD00G1160900	=	MD00G1160900	mRNA:MD00G1160900	630	630
MD00G1161000	mRNA:MD00G1161000	=	MD00G1161000	mRNA:MD00G1161000	1664	1664
MD00G1161300	mRNA:MD00G1161300	=	MD00G1161300	mRNA:MD00G1161300	1398	1398
MD00G1161400	mRNA:MD00G1161400	=	MD00G1161400	mRNA:MD00G1161400	1649	1649
MD00G1162000	mRNA:MD00G1162000	=	MD00G1162000	mRNA:MD00G1162000	1113	1113
MD00G1162900	mRNA:MD00G1162900	=	MD00G1162900	mRNA:MD00G1162900	4105	4105
MD00G1163000	mRNA:MD00G1163000	=	MD00G1163000	mRNA:MD00G1163000	1007	1007
MD00G1163100	ncRNA:MD00G1163100	=	MD00G1163100	ncRNA:MD00G1163100	245	245
MD00G1163200	mRNA:MD00G1163200	=	MD00G1163200	mRNA:MD00G1163200	672	672
MD00G1163300	mRNA:MD00G1163300	=	MD00G1163300	mRNA:MD00G1163300	1248	1248
MD00G1163400	mRNA:MD00G1163400	=	MD00G1163400	mRNA:MD00G1163400	1824	1824
MD00G1163600	ncRNA:MD00G1163600	=	MD00G1163600	ncRNA:MD00G1163600	332	332
MD00G1163700	ncRNA:MD00G1163700	=	MD00G1163700	ncRNA:MD00G1163700	1159	1159
MD00G1163800	mRNA:MD00G1163800	=	MD00G1163800	mRNA:MD00G1163800	612	612
MD00G1163900	mRNA:MD00G1163900	=	MD00G1163900	mRNA:MD00G1163900	973	973
MD00G1164000	mRNA:MD00G1164000	=	MD00G1164000	mRNA:MD00G1164000	2338	2338
MD00G1164400	mRNA:MD00G1164400	=	MD00G1164400	mRNA:MD00G1164400	939	939
MD00G1164900	mRNA:MD00G1164900	=	MD00G1164900	mRNA:MD00G1164900	2829	2829
MD00G1165000	mRNA:MD00G1165000	=	MD00G1165000	mRNA:MD00G1165000	1661	1661
MD00G1165100	mRNA:MD00G1165100	=	MD00G1165100	mRNA:MD00G1165100	1325	1325
MD00G1165200	mRNA:MD00G1165200	=	MD00G1165200	mRNA:MD00G1165200	1076	1076
MD00G1165400	mRNA:MD00G1165400	=	MD00G1165400	mRNA:MD00G1165400	2493	2493
MD00G1165500	mRNA:MD00G1165500	=	MD00G1165500	mRNA:MD00G1165500	514	514
MD00G1165600	mRNA:MD00G1165600	=	MD00G1165600	mRNA:MD00G1165600	1500	1500
MD00G1165700	mRNA:MD00G1165700	=	MD00G1165700	mRNA:MD00G1165700	652	652
MD00G1165800	mRNA:MD00G1165800	=	MD00G1165800	mRNA:MD00G1165800	2478	2478
MD00G1166100	mRNA:MD00G1166100	=	MD00G1166100	mRNA:MD00G1166100	739	739
MD00G1166400	mRNA:MD00G1166400	=	MD00G1166400	mRNA:MD00G1166400	5400	5400
MD00G1166700	mRNA:MD00G1166700	=	MD00G1166700	mRNA:MD00G1166700	2935	2935
MD00G1166800	mRNA:MD00G1166800	=	MD00G1166800	mRNA:MD00G1166800	604	604
MD00G1167000	mRNA:MD00G1167000	=	MD00G1167000	mRNA:MD00G1167000	1655	1655
MD00G1167600	ncRNA:MD00G1167600	=	MD00G1167600	ncRNA:MD00G1167600	91	91
MD00G1167700	mRNA:MD00G1167700	=	MD00G1167700	mRNA:MD00G1167700	1281	1281
MD00G1167800	mRNA:MD00G1167800	=	MD00G1167800	mRNA:MD00G1167800	699	699
MD00G1168000	mRNA:MD00G1168000	=	MD00G1168000	mRNA:MD00G1168000	2976	2976
MD00G1168100	mRNA:MD00G1168100	=	MD00G1168100	mRNA:MD00G1168100	477	477
MD00G1168400	mRNA:MD00G1168400	=	MD00G1168400	mRNA:MD00G1168400	2288	2288
MD00G1168500	mRNA:MD00G1168500	=	MD00G1168500	mRNA:MD00G1168500	1112	1112
MD00G1168200	mRNA:MD00G1168200	=	MD00G1168200	mRNA:MD00G1168200	1547	1547
MD00G1168300	mRNA:MD00G1168300	=	MD00G1168300	mRNA:MD00G1168300	4475	4475
MD00G1168700	mRNA:MD00G1168700	=	MD00G1168700	mRNA:MD00G1168700	2244	2244
MD00G1168800	mRNA:MD00G1168800	=	MD00G1168800	mRNA:MD00G1168800	1928	1928
MD00G1169400	mRNA:MD00G1169400	=	MD00G1169400	mRNA:MD00G1169400	1362	1362
MD00G1169500	mRNA:MD00G1169500	=	MD00G1169500	mRNA:MD00G1169500	1293	1293
MD00G1169600	mRNA:MD00G1169600	=	MD00G1169600	mRNA:MD00G1169600	1477	1477
MD00G1169900	mRNA:MD00G1169900	=	MD00G1169900	mRNA:MD00G1169900	1245	1245
MD00G1170100	mRNA:MD00G1170100	=	MD00G1170100	mRNA:MD00G1170100	669	669
MD00G1170500	ncRNA:MD00G1170500	=	MD00G1170500	ncRNA:MD00G1170500	391	391
MD00G1170600	mRNA:MD00G1170600	=	MD00G1170600	mRNA:MD00G1170600	653	653
MD00G1170700	mRNA:MD00G1170700	=	MD00G1170700	mRNA:MD00G1170700	2531	2531
MD00G1170800	mRNA:MD00G1170800	=	MD00G1170800	mRNA:MD00G1170800	2138	2138
MD00G1170900	mRNA:MD00G1170900	=	MD00G1170900	mRNA:MD00G1170900	3144	3144
MD00G1171000	ncRNA:MD00G1171000	=	MD00G1171000	ncRNA:MD00G1171000	229	229
MD00G1171100	mRNA:MD00G1171100	=	MD00G1171100	mRNA:MD00G1171100	1045	1045
MD00G1171200	mRNA:MD00G1171200	=	MD00G1171200	mRNA:MD00G1171200	5084	5084
MD00G1171400	mRNA:MD00G1171400	=	MD00G1171400	mRNA:MD00G1171400	663	663
MD00G1171600	mRNA:MD00G1171600	=	MD00G1171600	mRNA:MD00G1171600	1068	1068
MD00G1171700	mRNA:MD00G1171700	=	MD00G1171700	mRNA:MD00G1171700	540	540
MD00G1171800	mRNA:MD00G1171800	=	MD00G1171800	mRNA:MD00G1171800	3531	3531
MD00G1171900	mRNA:MD00G1171900	=	MD00G1171900	mRNA:MD00G1171900	2786	2786
MD00G1172000	mRNA:MD00G1172000	=	MD00G1172000	mRNA:MD00G1172000	1101	1101
MD00G1172100	mRNA:MD00G1172100	=	MD00G1172100	mRNA:MD00G1172100	1439	1439
MD00G1172200	mRNA:MD00G1172200	=	MD00G1172200	mRNA:MD00G1172200	310	310
MD00G1172300	ncRNA:MD00G1172300	=	MD00G1172300	ncRNA:MD00G1172300	548	548
MD00G1172400	mRNA:MD00G1172400	=	MD00G1172400	mRNA:MD00G1172400	1615	1615
MD00G1172900	mRNA:MD00G1172900	=	MD00G1172900	mRNA:MD00G1172900	2117	2117
MD00G1173100	mRNA:MD00G1173100	=	MD00G1173100	mRNA:MD00G1173100	672	672
MD00G1173300	mRNA:MD00G1173300	=	MD00G1173300	mRNA:MD00G1173300	1639	1639
MD00G1173600	mRNA:MD00G1173600	=	MD00G1173600	mRNA:MD00G1173600	1462	1462
MD00G1173700	mRNA:MD00G1173700	=	MD00G1173700	mRNA:MD00G1173700	3919	3919
MD00G1173800	mRNA:MD00G1173800	=	MD00G1173800	mRNA:MD00G1173800	936	936
MD00G1173900	mRNA:MD00G1173900	=	MD00G1173900	mRNA:MD00G1173900	714	714
MD00G1174200	mRNA:MD00G1174200	=	MD00G1174200	mRNA:MD00G1174200	798	798
MD00G1174300	mRNA:MD00G1174300	=	MD00G1174300	mRNA:MD00G1174300	1762	1762
MD00G1174400	mRNA:MD00G1174400	=	MD00G1174400	mRNA:MD00G1174400	1251	1251
MD00G1174500	mRNA:MD00G1174500	=	MD00G1174500	mRNA:MD00G1174500	764	764
MD00G1174600	mRNA:MD00G1174600	=	MD00G1174600	mRNA:MD00G1174600	1262	1262
MD00G1175300	mRNA:MD00G1175300	=	MD00G1175300	mRNA:MD00G1175300	424	424
MD00G1175400	mRNA:MD00G1175400	=	MD00G1175400	mRNA:MD00G1175400	910	910
MD00G1175500	mRNA:MD00G1175500	=	MD00G1175500	mRNA:MD00G1175500	1189	1189
MD00G1175600	mRNA:MD00G1175600	=	MD00G1175600	mRNA:MD00G1175600	701	701
MD00G1176100	mRNA:MD00G1176100	=	MD00G1176100	mRNA:MD00G1176100	2079	2079
MD00G1176300	mRNA:MD00G1176300	=	MD00G1176300	mRNA:MD00G1176300	1418	1418
MD00G1176700	mRNA:MD00G1176700	=	MD00G1176700	mRNA:MD00G1176700	876	876
MD00G1177100	mRNA:MD00G1177100	=	MD00G1177100	mRNA:MD00G1177100	444	444
MD00G1177200	mRNA:MD00G1177200	=	MD00G1177200	mRNA:MD00G1177200	2697	2697
MD00G1177300	mRNA:MD00G1177300	=	MD00G1177300	mRNA:MD00G1177300	2067	2067
MD00G1177400	mRNA:MD00G1177400	=	MD00G1177400	mRNA:MD00G1177400	1682	1682
MD00G1178200	mRNA:MD00G1178200	=	MD00G1178200	mRNA:MD00G1178200	1403	1403
MD00G1178300	mRNA:MD00G1178300	=	MD00G1178300	mRNA:MD00G1178300	1494	1494
MD00G1178400	mRNA:MD00G1178400	=	MD00G1178400	mRNA:MD00G1178400	734	734
MD00G1178900	mRNA:MD00G1178900	=	MD00G1178900	mRNA:MD00G1178900	3238	3238
MD00G1179000	mRNA:MD00G1179000	=	MD00G1179000	mRNA:MD00G1179000	1739	1739
MD00G1179100	mRNA:MD00G1179100	=	MD00G1179100	mRNA:MD00G1179100	1541	1541
MD00G1179200	mRNA:MD00G1179200	=	MD00G1179200	mRNA:MD00G1179200	2001	2001
MD00G1179300	mRNA:MD00G1179300	=	MD00G1179300	mRNA:MD00G1179300	727	727
MD00G1179400	mRNA:MD00G1179400	=	MD00G1179400	mRNA:MD00G1179400	861	861
MD00G1179500	mRNA:MD00G1179500	=	MD00G1179500	mRNA:MD00G1179500	2819	2819
MD00G1179800	mRNA:MD00G1179800	=	MD00G1179800	mRNA:MD00G1179800	1489	1489
MD00G1180100	mRNA:MD00G1180100	=	MD00G1180100	mRNA:MD00G1180100	1111	1111
MD00G1180200	mRNA:MD00G1180200	=	MD00G1180200	mRNA:MD00G1180200	1737	1737
MD00G1180300	mRNA:MD00G1180300	=	MD00G1180300	mRNA:MD00G1180300	1038	1038
MD00G1181300	mRNA:MD00G1181300	=	MD00G1181300	mRNA:MD00G1181300	3724	3724
MD00G1181400	mRNA:MD00G1181400	=	MD00G1181400	mRNA:MD00G1181400	1491	1491
MD00G1181800	mRNA:MD00G1181800	=	MD00G1181800	mRNA:MD00G1181800	1388	1388
MD00G1182100	mRNA:MD00G1182100	=	MD00G1182100	mRNA:MD00G1182100	606	606
MD00G1182200	mRNA:MD00G1182200	=	MD00G1182200	mRNA:MD00G1182200	1667	1667
MD00G1182300	mRNA:MD00G1182300	=	MD00G1182300	mRNA:MD00G1182300	880	880
MD00G1182600	mRNA:MD00G1182600	=	MD00G1182600	mRNA:MD00G1182600	198	198
MD00G1182800	mRNA:MD00G1182800	=	MD00G1182800	mRNA:MD00G1182800	285	285
MD00G1183000	mRNA:MD00G1183000	=	MD00G1183000	mRNA:MD00G1183000	2760	2760
MD00G1183300	mRNA:MD00G1183300	=	MD00G1183300	mRNA:MD00G1183300	273	273
MD00G1183400	mRNA:MD00G1183400	=	MD00G1183400	mRNA:MD00G1183400	1750	1750
MD00G1183900	ncRNA:MD00G1183900	=	MD00G1183900	ncRNA:MD00G1183900	774	774
MD00G1184200	mRNA:MD00G1184200	=	MD00G1184200	mRNA:MD00G1184200	1360	1360
MD00G1184300	mRNA:MD00G1184300	=	MD00G1184300	mRNA:MD00G1184300	3058	3058
MD00G1184900	mRNA:MD00G1184900	=	MD00G1184900	mRNA:MD00G1184900	1619	1619
MD00G1185200	mRNA:MD00G1185200	=	MD00G1185200	mRNA:MD00G1185200	2421	2421
MD00G1185400	mRNA:MD00G1185400	=	MD00G1185400	mRNA:MD00G1185400	2926	2926
MD00G1185500	mRNA:MD00G1185500	=	MD00G1185500	mRNA:MD00G1185500	945	945
MD00G1185600	mRNA:MD00G1185600	=	MD00G1185600	mRNA:MD00G1185600	1040	1040
MD00G1185700	mRNA:MD00G1185700	=	MD00G1185700	mRNA:MD00G1185700	1014	1014
MD00G1186000	mRNA:MD00G1186000	=	MD00G1186000	mRNA:MD00G1186000	720	720
MD00G1186100	mRNA:MD00G1186100	=	MD00G1186100	mRNA:MD00G1186100	701	701
MD00G1186200	mRNA:MD00G1186200	=	MD00G1186200	mRNA:MD00G1186200	1439	1439
MD00G1186900	mRNA:MD00G1186900	=	MD00G1186900	mRNA:MD00G1186900	717	717
MD00G1187100	mRNA:MD00G1187100	=	MD00G1187100	mRNA:MD00G1187100	809	809
MD00G1187000	mRNA:MD00G1187000	=	MD00G1187000	mRNA:MD00G1187000	534	534
MD00G1187200	mRNA:MD00G1187200	=	MD00G1187200	mRNA:MD00G1187200	755	755
MD00G1187300	mRNA:MD00G1187300	=	MD00G1187300	mRNA:MD00G1187300	1536	1536
MD00G1187400	mRNA:MD00G1187400	=	MD00G1187400	mRNA:MD00G1187400	812	812
MD00G1187500	mRNA:MD00G1187500	=	MD00G1187500	mRNA:MD00G1187500	4498	4498
MD00G1188100	mRNA:MD00G1188100	=	MD00G1188100	mRNA:MD00G1188100	360	360
MD00G1188200	mRNA:MD00G1188200	=	MD00G1188200	mRNA:MD00G1188200	543	543
MD00G1188300	mRNA:MD00G1188300	=	MD00G1188300	mRNA:MD00G1188300	340	340
MD00G1188400	mRNA:MD00G1188400	=	MD00G1188400	mRNA:MD00G1188400	671	671
MD00G1188600	mRNA:MD00G1188600	=	MD00G1188600	mRNA:MD00G1188600	1037	1037
MD00G1188700	mRNA:MD00G1188700	=	MD00G1188700	mRNA:MD00G1188700	2803	2803
MD00G1189000	mRNA:MD00G1189000	=	MD00G1189000	mRNA:MD00G1189000	1408	1408
MD00G1189200	mRNA:MD00G1189200	=	MD00G1189200	mRNA:MD00G1189200	1098	1098
MD00G1189300	mRNA:MD00G1189300	=	MD00G1189300	mRNA:MD00G1189300	1629	1629
MD00G1189400	mRNA:MD00G1189400	=	MD00G1189400	mRNA:MD00G1189400	626	626
MD00G1189600	mRNA:MD00G1189600	=	MD00G1189600	mRNA:MD00G1189600	1045	1045
MD00G1189700	ncRNA:MD00G1189700	=	MD00G1189700	ncRNA:MD00G1189700	113	113
MD00G1189900	mRNA:MD00G1189900	=	MD00G1189900	mRNA:MD00G1189900	727	727
MD00G1190100	ncRNA:MD00G1190100	=	MD00G1190100	ncRNA:MD00G1190100	1266	1266
MD00G1190500	mRNA:MD00G1190500	=	MD00G1190500	mRNA:MD00G1190500	902	902
MD00G1190600	mRNA:MD00G1190600	=	MD00G1190600	mRNA:MD00G1190600	318	318
MD00G1190700	mRNA:MD00G1190700	=	MD00G1190700	mRNA:MD00G1190700	1710	1710
MD00G1190800	mRNA:MD00G1190800	=	MD00G1190800	mRNA:MD00G1190800	1246	1246
MD00G1191100	ncRNA:MD00G1191100	=	MD00G1191100	ncRNA:MD00G1191100	664	664
MD00G1191200	ncRNA:MD00G1191200	=	MD00G1191200	ncRNA:MD00G1191200	773	773
MD00G1191600	mRNA:MD00G1191600	=	MD00G1191600	mRNA:MD00G1191600	1035	1035
MD00G1191700	mRNA:MD00G1191700	=	MD00G1191700	mRNA:MD00G1191700	228	228
MD00G1191800	mRNA:MD00G1191800	=	MD00G1191800	mRNA:MD00G1191800	1939	1939
MD00G1191900	mRNA:MD00G1191900	=	MD00G1191900	mRNA:MD00G1191900	780	780
MD00G1192200	ncRNA:MD00G1192200	=	MD00G1192200	ncRNA:MD00G1192200	106	106
MD00G1192400	mRNA:MD00G1192400	=	MD00G1192400	mRNA:MD00G1192400	1637	1637
MD00G1192500	mRNA:MD00G1192500	=	MD00G1192500	mRNA:MD00G1192500	389	389
MD00G1192700	mRNA:MD00G1192700	=	MD00G1192700	mRNA:MD00G1192700	981	981
MD00G1193000	mRNA:MD00G1193000	=	MD00G1193000	mRNA:MD00G1193000	653	653
MD00G1193100	mRNA:MD00G1193100	=	MD00G1193100	mRNA:MD00G1193100	498	498
MD00G1199400	mRNA:MD00G1199400	=	MD00G1199400	mRNA:MD00G1199400	1728	1728
MD00G1199500	mRNA:MD00G1199500	=	MD00G1199500	mRNA:MD00G1199500	427	427
MD00G1199600	mRNA:MD00G1199600	=	MD00G1199600	mRNA:MD00G1199600	852	852
MD00G1200100	mRNA:MD00G1200100	=	MD00G1200100	mRNA:MD00G1200100	797	797
MD00G1200200	mRNA:MD00G1200200	=	MD00G1200200	mRNA:MD00G1200200	372	372
MD00G1200300	mRNA:MD00G1200300	=	MD00G1200300	mRNA:MD00G1200300	411	411
MD00G1200900	mRNA:MD00G1200900	=	MD00G1200900	mRNA:MD00G1200900	2433	2433
MD00G1201000	mRNA:MD00G1201000	=	MD00G1201000	mRNA:MD00G1201000	2234	2234
MD00G1201200	mRNA:MD00G1201200	=	MD00G1201200	mRNA:MD00G1201200	411	411
MD00G1201300	mRNA:MD00G1201300	=	MD00G1201300	mRNA:MD00G1201300	1439	1439
MD00G1201600	mRNA:MD00G1201600	=	MD00G1201600	mRNA:MD00G1201600	2748	2748
MD00G1201700	mRNA:MD00G1201700	=	MD00G1201700	mRNA:MD00G1201700	810	810
MD00G1201800	mRNA:MD00G1201800	=	MD00G1201800	mRNA:MD00G1201800	608	608
MD00G1202200	ncRNA:MD00G1202200	=	MD00G1202200	ncRNA:MD00G1202200	1002	1002
MD00G1202300	mRNA:MD00G1202300	=	MD00G1202300	mRNA:MD00G1202300	1293	1293
MD00G1202400	mRNA:MD00G1202400	=	MD00G1202400	mRNA:MD00G1202400	2122	2122
MD00G1202500	mRNA:MD00G1202500	=	MD00G1202500	mRNA:MD00G1202500	1315	1315
MD00G1202600	mRNA:MD00G1202600	=	MD00G1202600	mRNA:MD00G1202600	1235	1235
MD00G1202700	ncRNA:MD00G1202700	=	MD00G1202700	ncRNA:MD00G1202700	538	538
MD00G1202900	mRNA:MD00G1202900	=	MD00G1202900	mRNA:MD00G1202900	635	635
MD00G1202800	ncRNA:MD00G1202800	=	MD00G1202800	ncRNA:MD00G1202800	105	105
MD00G1203000	ncRNA:MD00G1203000	=	MD00G1203000	ncRNA:MD00G1203000	3465	3465
MD00G1203100	mRNA:MD00G1203100	=	MD00G1203100	mRNA:MD00G1203100	777	777
MD00G1203400	mRNA:MD00G1203400	=	MD00G1203400	mRNA:MD00G1203400	631	631
MD00G1203500	mRNA:MD00G1203500	=	MD00G1203500	mRNA:MD00G1203500	473	473
MD00G1203600	mRNA:MD00G1203600	=	MD00G1203600	mRNA:MD00G1203600	2966	2966
MD00G1203700	mRNA:MD00G1203700	=	MD00G1203700	mRNA:MD00G1203700	1422	1422
MD00G1203800	mRNA:MD00G1203800	=	MD00G1203800	mRNA:MD00G1203800	836	836
MD00G1204100	mRNA:MD00G1204100	=	MD00G1204100	mRNA:MD00G1204100	2404	2404
MD00G1204600	mRNA:MD00G1204600	=	MD00G1204600	mRNA:MD00G1204600	1825	1825
MD00G1204700	mRNA:MD00G1204700	=	MD00G1204700	mRNA:MD00G1204700	4373	4373
MD00G1205200	mRNA:MD00G1205200	=	MD00G1205200	mRNA:MD00G1205200	340	340
MD00G1205700	mRNA:MD00G1205700	=	MD00G1205700	mRNA:MD00G1205700	464	464
MD00G1206500	mRNA:MD00G1206500	=	MD00G1206500	mRNA:MD00G1206500	741	741
MD00G1206600	mRNA:MD00G1206600	=	MD00G1206600	mRNA:MD00G1206600	721	721
MD00G1206800	mRNA:MD00G1206800	=	MD00G1206800	mRNA:MD00G1206800	1320	1320
MD00G1206900	mRNA:MD00G1206900	=	MD00G1206900	mRNA:MD00G1206900	471	471
MD00G1207000	mRNA:MD00G1207000	=	MD00G1207000	mRNA:MD00G1207000	855	855
MD00G1207300	mRNA:MD00G1207300	=	MD00G1207300	mRNA:MD00G1207300	1413	1413
MD00G1208200	mRNA:MD00G1208200	=	MD00G1208200	mRNA:MD00G1208200	1410	1410
MD00G1208300	mRNA:MD00G1208300	=	MD00G1208300	mRNA:MD00G1208300	2270	2270
MD00G1208400	mRNA:MD00G1208400	=	MD00G1208400	mRNA:MD00G1208400	1224	1224
MD00G1208500	mRNA:MD00G1208500	=	MD00G1208500	mRNA:MD00G1208500	527	527
MD00G1208600	mRNA:MD00G1208600	=	MD00G1208600	mRNA:MD00G1208600	1978	1978
MD00G1214100	mRNA:MD00G1214100	=	MD00G1214100	mRNA:MD00G1214100	1018	1018
MD00G1214200	mRNA:MD00G1214200	=	MD00G1214200	mRNA:MD00G1214200	3773	3773
MD00G1214400	mRNA:MD00G1214400	=	MD00G1214400	mRNA:MD00G1214400	515	515
MD00G1214500	mRNA:MD00G1214500	=	MD00G1214500	mRNA:MD00G1214500	1237	1237
MD00G1214800	mRNA:MD00G1214800	=	MD00G1214800	mRNA:MD00G1214800	1311	1311
MD00G1215200	mRNA:MD00G1215200	=	MD00G1215200	mRNA:MD00G1215200	1185	1185
MD00G1215600	mRNA:MD00G1215600	=	MD00G1215600	mRNA:MD00G1215600	1266	1266
MD00G1215700	mRNA:MD00G1215700	=	MD00G1215700	mRNA:MD00G1215700	967	967
MD00G1215800	mRNA:MD00G1215800	=	MD00G1215800	mRNA:MD00G1215800	935	935
MD00G1215900	ncRNA:MD00G1215900	=	MD00G1215900	ncRNA:MD00G1215900	784	784
MD00G1220000	mRNA:MD00G1220000	=	MD00G1220000	mRNA:MD00G1220000	2187	2187
MD00G1220100	ncRNA:MD00G1220100	=	MD00G1220100	ncRNA:MD00G1220100	366	366
MD00G1220300	mRNA:MD00G1220300	=	MD00G1220300	mRNA:MD00G1220300	907	907
MD00G1220400	mRNA:MD00G1220400	=	MD00G1220400	mRNA:MD00G1220400	404	404
MD00G1220600	mRNA:MD00G1220600	=	MD00G1220600	mRNA:MD00G1220600	1207	1207
MD00G1220700	mRNA:MD00G1220700	=	MD00G1220700	mRNA:MD00G1220700	408	408
MD00G1220800	mRNA:MD00G1220800	=	MD00G1220800	mRNA:MD00G1220800	2461	2461
MD00G1220900	mRNA:MD00G1220900	=	MD00G1220900	mRNA:MD00G1220900	2256	2256
MD00G1221000	mRNA:MD00G1221000	=	MD00G1221000	mRNA:MD00G1221000	978	978
MD00G1221100	mRNA:MD00G1221100	=	MD00G1221100	mRNA:MD00G1221100	288	288
MD00G1221400	mRNA:MD00G1221400	=	MD00G1221400	mRNA:MD00G1221400	1789	1789
MD00G1000100	mRNA:MD00G1000100	=	MD00G1000100	mRNA:MD00G1000100	255	255
MD00G1000400	mRNA:MD00G1000400	=	MD00G1000400	mRNA:MD00G1000400	492	492
MD00G1001100	ncRNA:MD00G1001100	=	MD00G1001100	ncRNA:MD00G1001100	678	678
MD00G1001300	mRNA:MD00G1001300	=	MD00G1001300	mRNA:MD00G1001300	213	213
MD00G1001600	ncRNA:MD00G1001600	=	MD00G1001600	ncRNA:MD00G1001600	117	117
MD00G1001700	mRNA:MD00G1001700	=	MD00G1001700	mRNA:MD00G1001700	546	546
MD00G1002300	ncRNA:MD00G1002300	=	MD00G1002300	ncRNA:MD00G1002300	108	108
MD00G1002400	ncRNA:MD00G1002400	=	MD00G1002400	ncRNA:MD00G1002400	113	113
MD00G1002600	mRNA:MD00G1002600	=	MD00G1002600	mRNA:MD00G1002600	883	883
MD00G1002700	mRNA:MD00G1002700	=	MD00G1002700	mRNA:MD00G1002700	1319	1319
MD00G1002800	ncRNA:MD00G1002800	=	MD00G1002800	ncRNA:MD00G1002800	177	177
MD00G1002900	ncRNA:MD00G1002900	=	MD00G1002900	ncRNA:MD00G1002900	115	115
MD00G1003000	ncRNA:MD00G1003000	=	MD00G1003000	ncRNA:MD00G1003000	114	114
MD00G1003100	ncRNA:MD00G1003100	=	MD00G1003100	ncRNA:MD00G1003100	108	108
MD00G1003200	ncRNA:MD00G1003200	=	MD00G1003200	ncRNA:MD00G1003200	107	107
MD00G1003300	ncRNA:MD00G1003300	=	MD00G1003300	ncRNA:MD00G1003300	119	119
MD00G1003700	ncRNA:MD00G1003700	=	MD00G1003700	ncRNA:MD00G1003700	117	117
MD00G1003900	mRNA:MD00G1003900	=	MD00G1003900	mRNA:MD00G1003900	1322	1322
MD00G1004000	mRNA:MD00G1004000	=	MD00G1004000	mRNA:MD00G1004000	1382	1382
MD00G1004800	mRNA:MD00G1004800	=	MD00G1004800	mRNA:MD00G1004800	864	864
MD00G1005200	mRNA:MD00G1005200	=	MD00G1005200	mRNA:MD00G1005200	702	702
MD00G1005400	mRNA:MD00G1005400	=	MD00G1005400	mRNA:MD00G1005400	489	489
MD00G1005500	mRNA:MD00G1005500	=	MD00G1005500	mRNA:MD00G1005500	1827	1827
MD00G1006300	ncRNA:MD00G1006300	=	MD00G1006300	ncRNA:MD00G1006300	724	724
MD00G1006400	mRNA:MD00G1006400	=	MD00G1006400	mRNA:MD00G1006400	1391	1391
MD00G1007300	mRNA:MD00G1007300	=	MD00G1007300	mRNA:MD00G1007300	1041	1041
MD00G1008300	mRNA:MD00G1008300	=	MD00G1008300	mRNA:MD00G1008300	798	798
MD00G1008500	mRNA:MD00G1008500	=	MD00G1008500	mRNA:MD00G1008500	891	891
MD00G1008600	mRNA:MD00G1008600	=	MD00G1008600	mRNA:MD00G1008600	1347	1347
MD00G1008800	mRNA:MD00G1008800	=	MD00G1008800	mRNA:MD00G1008800	705	705
MD00G1008900	mRNA:MD00G1008900	=	MD00G1008900	mRNA:MD00G1008900	165	165
MD00G1009100	ncRNA:MD00G1009100	=	MD00G1009100	ncRNA:MD00G1009100	77	77
MD00G1009400	mRNA:MD00G1009400	=	MD00G1009400	mRNA:MD00G1009400	692	692
MD00G1009600	mRNA:MD00G1009600	=	MD00G1009600	mRNA:MD00G1009600	2538	2538
MD00G1010100	mRNA:MD00G1010100	=	MD00G1010100	mRNA:MD00G1010100	258	258
MD00G1010300	mRNA:MD00G1010300	=	MD00G1010300	mRNA:MD00G1010300	522	522
MD00G1010400	mRNA:MD00G1010400	=	MD00G1010400	mRNA:MD00G1010400	903	903
MD00G1010500	mRNA:MD00G1010500	=	MD00G1010500	mRNA:MD00G1010500	177	177
MD00G1010800	mRNA:MD00G1010800	=	MD00G1010800	mRNA:MD00G1010800	473	473
MD00G1011000	mRNA:MD00G1011000	=	MD00G1011000	mRNA:MD00G1011000	915	915
MD00G1011100	mRNA:MD00G1011100	=	MD00G1011100	mRNA:MD00G1011100	1494	1494
MD00G1011200	mRNA:MD00G1011200	=	MD00G1011200	mRNA:MD00G1011200	642	642
MD00G1012100	mRNA:MD00G1012100	=	MD00G1012100	mRNA:MD00G1012100	3088	3088
MD00G1012500	mRNA:MD00G1012500	=	MD00G1012500	mRNA:MD00G1012500	378	378
MD00G1012700	mRNA:MD00G1012700	=	MD00G1012700	mRNA:MD00G1012700	581	581
MD00G1013400	ncRNA:MD00G1013400	=	MD00G1013400	ncRNA:MD00G1013400	129	129
MD00G1014500	ncRNA:MD00G1014500	=	MD00G1014500	ncRNA:MD00G1014500	105	105
MD00G1014600	ncRNA:MD00G1014600	=	MD00G1014600	ncRNA:MD00G1014600	114	114
MD00G1014700	ncRNA:MD00G1014700	=	MD00G1014700	ncRNA:MD00G1014700	105	105
MD00G1014800	mRNA:MD00G1014800	=	MD00G1014800	mRNA:MD00G1014800	1909	1909
MD00G1014900	mRNA:MD00G1014900	=	MD00G1014900	mRNA:MD00G1014900	1806	1806
MD00G1015000	mRNA:MD00G1015000	=	MD00G1015000	mRNA:MD00G1015000	393	393
MD00G1015100	mRNA:MD00G1015100	=	MD00G1015100	mRNA:MD00G1015100	1635	1635
MD00G1015200	ncRNA:MD00G1015200	=	MD00G1015200	ncRNA:MD00G1015200	123	123
MD00G1015300	ncRNA:MD00G1015300	=	MD00G1015300	ncRNA:MD00G1015300	119	119
MD00G1015400	ncRNA:MD00G1015400	=	MD00G1015400	ncRNA:MD00G1015400	105	105
MD00G1015900	ncRNA:MD00G1015900	=	MD00G1015900	ncRNA:MD00G1015900	120	120
MD00G1016000	ncRNA:MD00G1016000	=	MD00G1016000	ncRNA:MD00G1016000	120	120
MD00G1016100	ncRNA:MD00G1016100	=	MD00G1016100	ncRNA:MD00G1016100	114	114
MD00G1016200	mRNA:MD00G1016200	=	MD00G1016200	mRNA:MD00G1016200	922	922
MD00G1016300	ncRNA:MD00G1016300	=	MD00G1016300	ncRNA:MD00G1016300	253	253
MD00G1016500	mRNA:MD00G1016500	=	MD00G1016500	mRNA:MD00G1016500	354	354
MD00G1016600	mRNA:MD00G1016600	=	MD00G1016600	mRNA:MD00G1016600	223	223
MD00G1016900	mRNA:MD00G1016900	=	MD00G1016900	mRNA:MD00G1016900	747	747
MD00G1017500	mRNA:MD00G1017500	=	MD00G1017500	mRNA:MD00G1017500	894	894
MD00G1017600	mRNA:MD00G1017600	=	MD00G1017600	mRNA:MD00G1017600	1446	1446
MD00G1017900	ncRNA:MD00G1017900	=	MD00G1017900	ncRNA:MD00G1017900	108	108
MD00G1018000	ncRNA:MD00G1018000	=	MD00G1018000	ncRNA:MD00G1018000	116	116
MD00G1018200	mRNA:MD00G1018200	=	MD00G1018200	mRNA:MD00G1018200	437	437
MD00G1018300	mRNA:MD00G1018300	=	MD00G1018300	mRNA:MD00G1018300	368	368
MD00G1018500	ncRNA:MD00G1018500	=	MD00G1018500	ncRNA:MD00G1018500	120	120
MD00G1019000	ncRNA:MD00G1019000	=	MD00G1019000	ncRNA:MD00G1019000	114	114
MD00G1019300	ncRNA:MD00G1019300	=	MD00G1019300	ncRNA:MD00G1019300	122	122
MD00G1019400	ncRNA:MD00G1019400	=	MD00G1019400	ncRNA:MD00G1019400	122	122
MD00G1019500	ncRNA:MD00G1019500	=	MD00G1019500	ncRNA:MD00G1019500	114	114
MD00G1019600	ncRNA:MD00G1019600	=	MD00G1019600	ncRNA:MD00G1019600	108	108
MD00G1019800	mRNA:MD00G1019800	=	MD00G1019800	mRNA:MD00G1019800	297	297
MD00G1022300	ncRNA:MD00G1022300	=	MD00G1022300	ncRNA:MD00G1022300	117	117
MD00G1022500	mRNA:MD00G1022500	=	MD00G1022500	mRNA:MD00G1022500	333	333
MD00G1022600	mRNA:MD00G1022600	=	MD00G1022600	mRNA:MD00G1022600	366	366
MD00G1022700	mRNA:MD00G1022700	=	MD00G1022700	mRNA:MD00G1022700	490	490
MD00G1022800	ncRNA:MD00G1022800	=	MD00G1022800	ncRNA:MD00G1022800	112	112
MD00G1023100	mRNA:MD00G1023100	=	MD00G1023100	mRNA:MD00G1023100	399	399
MD00G1023200	ncRNA:MD00G1023200	=	MD00G1023200	ncRNA:MD00G1023200	533	533
MD00G1024600	mRNA:MD00G1024600	=	MD00G1024600	mRNA:MD00G1024600	4128	4128
MD00G1024700	mRNA:MD00G1024700	=	MD00G1024700	mRNA:MD00G1024700	1149	1149
MD00G1025000	ncRNA:MD00G1025000	=	MD00G1025000	ncRNA:MD00G1025000	105	105
MD00G1025100	ncRNA:MD00G1025100	=	MD00G1025100	ncRNA:MD00G1025100	115	115
MD00G1025300	ncRNA:MD00G1025300	=	MD00G1025300	ncRNA:MD00G1025300	116	116
MD00G1025400	ncRNA:MD00G1025400	=	MD00G1025400	ncRNA:MD00G1025400	117	117
MD00G1028300	mRNA:MD00G1028300	=	MD00G1028300	mRNA:MD00G1028300	276	276
MD00G1028500	mRNA:MD00G1028500	=	MD00G1028500	mRNA:MD00G1028500	651	651
MD00G1028600	mRNA:MD00G1028600	=	MD00G1028600	mRNA:MD00G1028600	402	402
MD00G1029000	mRNA:MD00G1029000	=	MD00G1029000	mRNA:MD00G1029000	1181	1181
MD00G1029600	ncRNA:MD00G1029600	=	MD00G1029600	ncRNA:MD00G1029600	112	112
MD00G1029700	ncRNA:MD00G1029700	=	MD00G1029700	ncRNA:MD00G1029700	114	114
MD00G1029800	ncRNA:MD00G1029800	=	MD00G1029800	ncRNA:MD00G1029800	114	114
MD00G1030100	ncRNA:MD00G1030100	=	MD00G1030100	ncRNA:MD00G1030100	119	119
MD00G1030200	ncRNA:MD00G1030200	=	MD00G1030200	ncRNA:MD00G1030200	112	112
MD00G1030300	mRNA:MD00G1030300	=	MD00G1030300	mRNA:MD00G1030300	1727	1727
MD00G1030700	ncRNA:MD00G1030700	=	MD00G1030700	ncRNA:MD00G1030700	114	114
MD00G1030800	ncRNA:MD00G1030800	=	MD00G1030800	ncRNA:MD00G1030800	120	120
MD00G1030900	ncRNA:MD00G1030900	=	MD00G1030900	ncRNA:MD00G1030900	115	115
MD00G1031000	ncRNA:MD00G1031000	=	MD00G1031000	ncRNA:MD00G1031000	112	112
MD00G1031400	ncRNA:MD00G1031400	=	MD00G1031400	ncRNA:MD00G1031400	117	117
MD00G1031500	mRNA:MD00G1031500	=	MD00G1031500	mRNA:MD00G1031500	1186	1186
MD00G1031800	mRNA:MD00G1031800	=	MD00G1031800	mRNA:MD00G1031800	1044	1044
MD00G1032000	ncRNA:MD00G1032000	=	MD00G1032000	ncRNA:MD00G1032000	120	120
MD00G1032100	ncRNA:MD00G1032100	=	MD00G1032100	ncRNA:MD00G1032100	120	120
MD00G1032800	ncRNA:MD00G1032800	=	MD00G1032800	ncRNA:MD00G1032800	115	115
MD00G1032900	ncRNA:MD00G1032900	=	MD00G1032900	ncRNA:MD00G1032900	119	119
MD00G1034000	mRNA:MD00G1034000	=	MD00G1034000	mRNA:MD00G1034000	828	828
MD00G1034100	mRNA:MD00G1034100	=	MD00G1034100	mRNA:MD00G1034100	1170	1170
MD00G1034200	ncRNA:MD00G1034200	=	MD00G1034200	ncRNA:MD00G1034200	121	121
MD00G1034300	ncRNA:MD00G1034300	=	MD00G1034300	ncRNA:MD00G1034300	238	238
MD00G1034400	ncRNA:MD00G1034400	=	MD00G1034400	ncRNA:MD00G1034400	75	75
MD00G1034700	mRNA:MD00G1034700	=	MD00G1034700	mRNA:MD00G1034700	171	171
MD00G1034900	mRNA:MD00G1034900	=	MD00G1034900	mRNA:MD00G1034900	726	726
MD00G1035100	mRNA:MD00G1035100	=	MD00G1035100	mRNA:MD00G1035100	279	279
MD00G1035200	mRNA:MD00G1035200	=	MD00G1035200	mRNA:MD00G1035200	816	816
MD00G1035300	mRNA:MD00G1035300	=	MD00G1035300	mRNA:MD00G1035300	177	177
MD00G1035500	mRNA:MD00G1035500	=	MD00G1035500	mRNA:MD00G1035500	171	171
MD00G1035600	ncRNA:MD00G1035600	=	MD00G1035600	ncRNA:MD00G1035600	114	114
MD00G1035700	ncRNA:MD00G1035700	=	MD00G1035700	ncRNA:MD00G1035700	114	114
MD00G1036000	mRNA:MD00G1036000	=	MD00G1036000	mRNA:MD00G1036000	1148	1148
MD00G1036400	ncRNA:MD00G1036400	=	MD00G1036400	ncRNA:MD00G1036400	122	122
MD00G1036700	mRNA:MD00G1036700	=	MD00G1036700	mRNA:MD00G1036700	1452	1452
MD00G1037400	mRNA:MD00G1037400	=	MD00G1037400	mRNA:MD00G1037400	306	306
MD00G1037500	mRNA:MD00G1037500	=	MD00G1037500	mRNA:MD00G1037500	1215	1215
MD00G1037600	mRNA:MD00G1037600	=	MD00G1037600	mRNA:MD00G1037600	696	696
MD00G1037700	mRNA:MD00G1037700	=	MD00G1037700	mRNA:MD00G1037700	4140	4140
MD00G1037800	ncRNA:MD00G1037800	=	MD00G1037800	ncRNA:MD00G1037800	112	112
MD00G1037900	ncRNA:MD00G1037900	=	MD00G1037900	ncRNA:MD00G1037900	120	120
MD00G1038000	ncRNA:MD00G1038000	=	MD00G1038000	ncRNA:MD00G1038000	375	375
MD00G1038100	mRNA:MD00G1038100	=	MD00G1038100	mRNA:MD00G1038100	249	249
MD00G1038600	mRNA:MD00G1038600	=	MD00G1038600	mRNA:MD00G1038600	225	225
MD00G1038700	mRNA:MD00G1038700	=	MD00G1038700	mRNA:MD00G1038700	699	699
MD00G1039400	mRNA:MD00G1039400	=	MD00G1039400	mRNA:MD00G1039400	1765	1765
MD00G1039700	ncRNA:MD00G1039700	=	MD00G1039700	ncRNA:MD00G1039700	196	196
MD00G1039800	ncRNA:MD00G1039800	=	MD00G1039800	ncRNA:MD00G1039800	117	117
MD00G1040400	mRNA:MD00G1040400	=	MD00G1040400	mRNA:MD00G1040400	732	732
MD00G1040700	ncRNA:MD00G1040700	=	MD00G1040700	ncRNA:MD00G1040700	120	120
MD00G1040800	ncRNA:MD00G1040800	=	MD00G1040800	ncRNA:MD00G1040800	118	118
MD00G1041000	mRNA:MD00G1041000	=	MD00G1041000	mRNA:MD00G1041000	501	501
MD00G1041500	ncRNA:MD00G1041500	=	MD00G1041500	ncRNA:MD00G1041500	117	117
MD00G1041600	ncRNA:MD00G1041600	=	MD00G1041600	ncRNA:MD00G1041600	117	117
MD00G1041700	ncRNA:MD00G1041700	=	MD00G1041700	ncRNA:MD00G1041700	117	117
MD00G1041800	mRNA:MD00G1041800	=	MD00G1041800	mRNA:MD00G1041800	480	480
MD00G1042000	mRNA:MD00G1042000	=	MD00G1042000	mRNA:MD00G1042000	1761	1761
MD00G1042100	ncRNA:MD00G1042100	=	MD00G1042100	ncRNA:MD00G1042100	107	107
MD00G1042200	ncRNA:MD00G1042200	=	MD00G1042200	ncRNA:MD00G1042200	113	113
MD00G1042300	ncRNA:MD00G1042300	=	MD00G1042300	ncRNA:MD00G1042300	123	123
MD00G1042400	ncRNA:MD00G1042400	=	MD00G1042400	ncRNA:MD00G1042400	115	115
MD00G1042500	ncRNA:MD00G1042500	=	MD00G1042500	ncRNA:MD00G1042500	114	114
MD00G1042600	ncRNA:MD00G1042600	=	MD00G1042600	ncRNA:MD00G1042600	121	121
MD00G1042700	ncRNA:MD00G1042700	=	MD00G1042700	ncRNA:MD00G1042700	120	120
MD00G1042800	ncRNA:MD00G1042800	=	MD00G1042800	ncRNA:MD00G1042800	114	114
MD00G1042900	ncRNA:MD00G1042900	=	MD00G1042900	ncRNA:MD00G1042900	117	117
MD00G1043000	ncRNA:MD00G1043000	=	MD00G1043000	ncRNA:MD00G1043000	112	112
MD00G1043100	ncRNA:MD00G1043100	=	MD00G1043100	ncRNA:MD00G1043100	114	114
MD00G1043200	ncRNA:MD00G1043200	=	MD00G1043200	ncRNA:MD00G1043200	121	121
MD00G1043400	mRNA:MD00G1043400	=	MD00G1043400	mRNA:MD00G1043400	600	600
MD00G1043600	ncRNA:MD00G1043600	=	MD00G1043600	ncRNA:MD00G1043600	411	411
MD00G1043900	mRNA:MD00G1043900	=	MD00G1043900	mRNA:MD00G1043900	426	426
MD00G1044000	mRNA:MD00G1044000	=	MD00G1044000	mRNA:MD00G1044000	405	405
MD00G1044100	mRNA:MD00G1044100	=	MD00G1044100	mRNA:MD00G1044100	636	636
MD00G1044200	mRNA:MD00G1044200	=	MD00G1044200	mRNA:MD00G1044200	1746	1746
MD00G1044300	mRNA:MD00G1044300	=	MD00G1044300	mRNA:MD00G1044300	1131	1131
MD00G1044400	mRNA:MD00G1044400	=	MD00G1044400	mRNA:MD00G1044400	179	179
MD00G1044600	ncRNA:MD00G1044600	=	MD00G1044600	ncRNA:MD00G1044600	112	112
MD00G1044700	ncRNA:MD00G1044700	=	MD00G1044700	ncRNA:MD00G1044700	122	122
MD00G1044800	mRNA:MD00G1044800	=	MD00G1044800	mRNA:MD00G1044800	420	420
MD00G1044900	mRNA:MD00G1044900	=	MD00G1044900	mRNA:MD00G1044900	342	342
MD00G1045000	mRNA:MD00G1045000	=	MD00G1045000	mRNA:MD00G1045000	507	507
MD00G1045400	mRNA:MD00G1045400	=	MD00G1045400	mRNA:MD00G1045400	439	439
MD00G1045500	mRNA:MD00G1045500	=	MD00G1045500	mRNA:MD00G1045500	1167	1167
MD00G1045600	mRNA:MD00G1045600	=	MD00G1045600	mRNA:MD00G1045600	354	354
MD00G1045800	mRNA:MD00G1045800	=	MD00G1045800	mRNA:MD00G1045800	1083	1083
MD00G1045900	mRNA:MD00G1045900	=	MD00G1045900	mRNA:MD00G1045900	325	325
MD00G1046000	mRNA:MD00G1046000	=	MD00G1046000	mRNA:MD00G1046000	516	516
MD00G1046100	ncRNA:MD00G1046100	=	MD00G1046100	ncRNA:MD00G1046100	113	113
MD00G1046200	mRNA:MD00G1046200	=	MD00G1046200	mRNA:MD00G1046200	1434	1434
MD00G1047700	ncRNA:MD00G1047700	=	MD00G1047700	ncRNA:MD00G1047700	114	114
MD00G1048000	mRNA:MD00G1048000	=	MD00G1048000	mRNA:MD00G1048000	240	240
MD00G1048100	mRNA:MD00G1048100	=	MD00G1048100	mRNA:MD00G1048100	3117	3117
MD00G1048300	mRNA:MD00G1048300	=	MD00G1048300	mRNA:MD00G1048300	3036	3036
MD00G1048700	mRNA:MD00G1048700	=	MD00G1048700	mRNA:MD00G1048700	312	312
MD00G1049300	ncRNA:MD00G1049300	=	MD00G1049300	ncRNA:MD00G1049300	113	113
MD00G1049400	mRNA:MD00G1049400	=	MD00G1049400	mRNA:MD00G1049400	951	951
MD00G1049500	mRNA:MD00G1049500	=	MD00G1049500	mRNA:MD00G1049500	1503	1503
MD00G1049600	mRNA:MD00G1049600	=	MD00G1049600	mRNA:MD00G1049600	963	963
MD00G1049700	mRNA:MD00G1049700	=	MD00G1049700	mRNA:MD00G1049700	1239	1239
MD00G1049800	mRNA:MD00G1049800	=	MD00G1049800	mRNA:MD00G1049800	1578	1578
MD00G1049900	ncRNA:MD00G1049900	=	MD00G1049900	ncRNA:MD00G1049900	108	108
MD00G1050000	ncRNA:MD00G1050000	=	MD00G1050000	ncRNA:MD00G1050000	116	116
MD00G1050800	mRNA:MD00G1050800	=	MD00G1050800	mRNA:MD00G1050800	663	663
MD00G1050900	ncRNA:MD00G1050900	=	MD00G1050900	ncRNA:MD00G1050900	105	105
MD00G1051000	mRNA:MD00G1051000	=	MD00G1051000	mRNA:MD00G1051000	624	624
MD00G1051600	mRNA:MD00G1051600	=	MD00G1051600	mRNA:MD00G1051600	873	873
MD00G1051700	mRNA:MD00G1051700	=	MD00G1051700	mRNA:MD00G1051700	2333	2333
MD00G1051900	mRNA:MD00G1051900	=	MD00G1051900	mRNA:MD00G1051900	1122	1122
MD00G1052300	mRNA:MD00G1052300	=	MD00G1052300	mRNA:MD00G1052300	536	536
MD00G1052400	mRNA:MD00G1052400	=	MD00G1052400	mRNA:MD00G1052400	198	198
MD00G1052500	mRNA:MD00G1052500	=	MD00G1052500	mRNA:MD00G1052500	384	384
MD00G1052800	mRNA:MD00G1052800	=	MD00G1052800	mRNA:MD00G1052800	291	291
MD00G1053000	mRNA:MD00G1053000	=	MD00G1053000	mRNA:MD00G1053000	189	189
MD00G1053100	mRNA:MD00G1053100	=	MD00G1053100	mRNA:MD00G1053100	858	858
MD00G1053200	ncRNA:MD00G1053200	=	MD00G1053200	ncRNA:MD00G1053200	115	115
MD00G1053400	ncRNA:MD00G1053400	=	MD00G1053400	ncRNA:MD00G1053400	120	120
MD00G1053500	mRNA:MD00G1053500	=	MD00G1053500	mRNA:MD00G1053500	576	576
MD00G1054000	mRNA:MD00G1054000	=	MD00G1054000	mRNA:MD00G1054000	606	606
MD00G1054600	mRNA:MD00G1054600	=	MD00G1054600	mRNA:MD00G1054600	1203	1203
MD00G1054700	ncRNA:MD00G1054700	=	MD00G1054700	ncRNA:MD00G1054700	114	114
MD00G1054800	ncRNA:MD00G1054800	=	MD00G1054800	ncRNA:MD00G1054800	118	118
MD00G1054900	ncRNA:MD00G1054900	=	MD00G1054900	ncRNA:MD00G1054900	118	118
MD00G1055000	ncRNA:MD00G1055000	=	MD00G1055000	ncRNA:MD00G1055000	119	119
MD00G1055100	mRNA:MD00G1055100	=	MD00G1055100	mRNA:MD00G1055100	1482	1482
MD00G1055700	ncRNA:MD00G1055700	=	MD00G1055700	ncRNA:MD00G1055700	111	111
MD00G1055900	ncRNA:MD00G1055900	=	MD00G1055900	ncRNA:MD00G1055900	90	90
MD00G1056200	mRNA:MD00G1056200	=	MD00G1056200	mRNA:MD00G1056200	636	636
MD00G1056600	ncRNA:MD00G1056600	=	MD00G1056600	ncRNA:MD00G1056600	75	75
MD00G1056900	mRNA:MD00G1056900	=	MD00G1056900	mRNA:MD00G1056900	270	270
MD00G1058100	mRNA:MD00G1058100	=	MD00G1058100	mRNA:MD00G1058100	776	776
MD00G1058200	mRNA:MD00G1058200	=	MD00G1058200	mRNA:MD00G1058200	213	213
MD00G1058800	mRNA:MD00G1058800	=	MD00G1058800	mRNA:MD00G1058800	548	548
MD00G1059300	mRNA:MD00G1059300	=	MD00G1059300	mRNA:MD00G1059300	396	396
MD00G1059400	mRNA:MD00G1059400	=	MD00G1059400	mRNA:MD00G1059400	498	498
MD00G1059500	ncRNA:MD00G1059500	=	MD00G1059500	ncRNA:MD00G1059500	121	121
MD00G1059600	ncRNA:MD00G1059600	=	MD00G1059600	ncRNA:MD00G1059600	117	117
MD00G1059800	mRNA:MD00G1059800	=	MD00G1059800	mRNA:MD00G1059800	174	174
MD00G1059900	mRNA:MD00G1059900	=	MD00G1059900	mRNA:MD00G1059900	1205	1205
MD00G1060500	mRNA:MD00G1060500	=	MD00G1060500	mRNA:MD00G1060500	389	389
MD00G1060600	mRNA:MD00G1060600	=	MD00G1060600	mRNA:MD00G1060600	704	704
MD00G1061000	mRNA:MD00G1061000	=	MD00G1061000	mRNA:MD00G1061000	2304	2304
MD00G1061300	ncRNA:MD00G1061300	=	MD00G1061300	ncRNA:MD00G1061300	124	124
MD00G1061400	ncRNA:MD00G1061400	=	MD00G1061400	ncRNA:MD00G1061400	119	119
MD00G1061500	ncRNA:MD00G1061500	=	MD00G1061500	ncRNA:MD00G1061500	874	874
MD00G1061900	mRNA:MD00G1061900	=	MD00G1061900	mRNA:MD00G1061900	546	546
MD00G1062000	mRNA:MD00G1062000	=	MD00G1062000	mRNA:MD00G1062000	300	300
MD00G1062400	mRNA:MD00G1062400	=	MD00G1062400	mRNA:MD00G1062400	228	228
MD00G1063200	mRNA:MD00G1063200	=	MD00G1063200	mRNA:MD00G1063200	393	393
MD00G1063300	mRNA:MD00G1063300	=	MD00G1063300	mRNA:MD00G1063300	826	826
MD00G1063600	mRNA:MD00G1063600	=	MD00G1063600	mRNA:MD00G1063600	607	607
MD00G1063700	mRNA:MD00G1063700	=	MD00G1063700	mRNA:MD00G1063700	876	876
MD00G1063800	ncRNA:MD00G1063800	=	MD00G1063800	ncRNA:MD00G1063800	120	120
MD00G1064300	mRNA:MD00G1064300	=	MD00G1064300	mRNA:MD00G1064300	799	799
MD00G1064500	mRNA:MD00G1064500	=	MD00G1064500	mRNA:MD00G1064500	1197	1197
MD00G1064600	mRNA:MD00G1064600	=	MD00G1064600	mRNA:MD00G1064600	1479	1479
MD00G1064900	ncRNA:MD00G1064900	=	MD00G1064900	ncRNA:MD00G1064900	294	294
MD00G1065400	ncRNA:MD00G1065400	=	MD00G1065400	ncRNA:MD00G1065400	278	278
MD00G1065500	mRNA:MD00G1065500	=	MD00G1065500	mRNA:MD00G1065500	945	945
MD00G1065600	mRNA:MD00G1065600	=	MD00G1065600	mRNA:MD00G1065600	222	222
MD00G1065700	mRNA:MD00G1065700	=	MD00G1065700	mRNA:MD00G1065700	598	598
MD00G1065800	ncRNA:MD00G1065800	=	MD00G1065800	ncRNA:MD00G1065800	116	116
MD00G1065900	mRNA:MD00G1065900	=	MD00G1065900	mRNA:MD00G1065900	159	159
MD00G1066000	mRNA:MD00G1066000	=	MD00G1066000	mRNA:MD00G1066000	948	948
MD00G1066100	mRNA:MD00G1066100	=	MD00G1066100	mRNA:MD00G1066100	630	630
MD00G1066400	ncRNA:MD00G1066400	=	MD00G1066400	ncRNA:MD00G1066400	92	92
MD00G1066500	ncRNA:MD00G1066500	=	MD00G1066500	ncRNA:MD00G1066500	114	114
MD00G1067000	mRNA:MD00G1067000	=	MD00G1067000	mRNA:MD00G1067000	261	261
MD00G1067100	mRNA:MD00G1067100	=	MD00G1067100	mRNA:MD00G1067100	602	602
MD00G1067400	mRNA:MD00G1067400	=	MD00G1067400	mRNA:MD00G1067400	1389	1389
MD00G1067600	mRNA:MD00G1067600	=	MD00G1067600	mRNA:MD00G1067600	222	222
MD00G1067700	mRNA:MD00G1067700	=	MD00G1067700	mRNA:MD00G1067700	408	408
MD00G1067800	mRNA:MD00G1067800	=	MD00G1067800	mRNA:MD00G1067800	409	409
MD00G1068000	mRNA:MD00G1068000	=	MD00G1068000	mRNA:MD00G1068000	633	633
MD00G1068100	mRNA:MD00G1068100	=	MD00G1068100	mRNA:MD00G1068100	828	828
MD00G1068200	ncRNA:MD00G1068200	=	MD00G1068200	ncRNA:MD00G1068200	112	112
MD00G1068400	ncRNA:MD00G1068400	=	MD00G1068400	ncRNA:MD00G1068400	235	235
MD00G1068800	mRNA:MD00G1068800	=	MD00G1068800	mRNA:MD00G1068800	1302	1302
MD00G1068900	ncRNA:MD00G1068900	=	MD00G1068900	ncRNA:MD00G1068900	114	114
MD00G1069000	ncRNA:MD00G1069000	=	MD00G1069000	ncRNA:MD00G1069000	117	117
MD00G1069100	ncRNA:MD00G1069100	=	MD00G1069100	ncRNA:MD00G1069100	236	236
MD00G1069200	ncRNA:MD00G1069200	=	MD00G1069200	ncRNA:MD00G1069200	114	114
MD00G1069300	mRNA:MD00G1069300	=	MD00G1069300	mRNA:MD00G1069300	600	600
MD00G1069400	ncRNA:MD00G1069400	=	MD00G1069400	ncRNA:MD00G1069400	123	123
MD00G1069500	mRNA:MD00G1069500	=	MD00G1069500	mRNA:MD00G1069500	2277	2277
MD00G1069600	ncRNA:MD00G1069600	=	MD00G1069600	ncRNA:MD00G1069600	106	106
MD00G1069700	ncRNA:MD00G1069700	=	MD00G1069700	ncRNA:MD00G1069700	120	120
MD00G1070200	ncRNA:MD00G1070200	=	MD00G1070200	ncRNA:MD00G1070200	115	115
MD00G1070300	ncRNA:MD00G1070300	=	MD00G1070300	ncRNA:MD00G1070300	113	113
MD00G1070800	mRNA:MD00G1070800	=	MD00G1070800	mRNA:MD00G1070800	1962	1962
MD00G1070900	ncRNA:MD00G1070900	=	MD00G1070900	ncRNA:MD00G1070900	596	596
MD00G1071400	ncRNA:MD00G1071400	=	MD00G1071400	ncRNA:MD00G1071400	106	106
MD00G1071500	mRNA:MD00G1071500	=	MD00G1071500	mRNA:MD00G1071500	951	951
MD00G1071600	mRNA:MD00G1071600	=	MD00G1071600	mRNA:MD00G1071600	1182	1182
MD00G1071700	mRNA:MD00G1071700	=	MD00G1071700	mRNA:MD00G1071700	1044	1044
MD00G1072000	ncRNA:MD00G1072000	=	MD00G1072000	ncRNA:MD00G1072000	114	114
MD00G1072400	mRNA:MD00G1072400	=	MD00G1072400	mRNA:MD00G1072400	222	222
MD00G1072900	mRNA:MD00G1072900	=	MD00G1072900	mRNA:MD00G1072900	627	627
MD00G1073000	mRNA:MD00G1073000	=	MD00G1073000	mRNA:MD00G1073000	393	393
MD00G1073100	mRNA:MD00G1073100	=	MD00G1073100	mRNA:MD00G1073100	588	588
MD00G1073500	mRNA:MD00G1073500	=	MD00G1073500	mRNA:MD00G1073500	232	232
MD00G1073600	ncRNA:MD00G1073600	=	MD00G1073600	ncRNA:MD00G1073600	120	120
MD00G1073700	mRNA:MD00G1073700	=	MD00G1073700	mRNA:MD00G1073700	162	162
MD00G1073800	ncRNA:MD00G1073800	=	MD00G1073800	ncRNA:MD00G1073800	115	115
MD00G1074200	ncRNA:MD00G1074200	=	MD00G1074200	ncRNA:MD00G1074200	117	117
MD00G1074300	ncRNA:MD00G1074300	=	MD00G1074300	ncRNA:MD00G1074300	114	114
MD00G1074400	ncRNA:MD00G1074400	=	MD00G1074400	ncRNA:MD00G1074400	106	106
MD00G1074500	ncRNA:MD00G1074500	=	MD00G1074500	ncRNA:MD00G1074500	117	117
MD00G1074600	mRNA:MD00G1074600	=	MD00G1074600	mRNA:MD00G1074600	447	447
MD00G1074700	mRNA:MD00G1074700	=	MD00G1074700	mRNA:MD00G1074700	153	153
MD00G1074800	ncRNA:MD00G1074800	=	MD00G1074800	ncRNA:MD00G1074800	114	114
MD00G1074900	ncRNA:MD00G1074900	=	MD00G1074900	ncRNA:MD00G1074900	114	114
MD00G1075000	mRNA:MD00G1075000	=	MD00G1075000	mRNA:MD00G1075000	1658	1658
MD00G1075200	mRNA:MD00G1075200	=	MD00G1075200	mRNA:MD00G1075200	1260	1260
MD00G1075600	mRNA:MD00G1075600	=	MD00G1075600	mRNA:MD00G1075600	738	738
MD00G1075900	ncRNA:MD00G1075900	=	MD00G1075900	ncRNA:MD00G1075900	84	84
MD00G1076500	mRNA:MD00G1076500	=	MD00G1076500	mRNA:MD00G1076500	969	969
MD00G1076600	ncRNA:MD00G1076600	=	MD00G1076600	ncRNA:MD00G1076600	207	207
MD00G1077100	mRNA:MD00G1077100	=	MD00G1077100	mRNA:MD00G1077100	898	898
MD00G1077200	mRNA:MD00G1077200	=	MD00G1077200	mRNA:MD00G1077200	255	255
MD00G1077300	mRNA:MD00G1077300	=	MD00G1077300	mRNA:MD00G1077300	2226	2226
MD00G1077400	mRNA:MD00G1077400	=	MD00G1077400	mRNA:MD00G1077400	2190	2190
MD00G1077500	mRNA:MD00G1077500	=	MD00G1077500	mRNA:MD00G1077500	246	246
MD00G1077600	mRNA:MD00G1077600	=	MD00G1077600	mRNA:MD00G1077600	333	333
MD00G1077700	mRNA:MD00G1077700	=	MD00G1077700	mRNA:MD00G1077700	468	468
MD00G1078200	mRNA:MD00G1078200	=	MD00G1078200	mRNA:MD00G1078200	861	861
MD00G1078700	ncRNA:MD00G1078700	=	MD00G1078700	ncRNA:MD00G1078700	120	120
MD00G1078800	ncRNA:MD00G1078800	=	MD00G1078800	ncRNA:MD00G1078800	112	112
MD00G1080000	mRNA:MD00G1080000	=	MD00G1080000	mRNA:MD00G1080000	3288	3288
MD00G1080200	mRNA:MD00G1080200	=	MD00G1080200	mRNA:MD00G1080200	795	795
MD00G1080500	mRNA:MD00G1080500	=	MD00G1080500	mRNA:MD00G1080500	676	676
MD00G1080600	mRNA:MD00G1080600	=	MD00G1080600	mRNA:MD00G1080600	690	690
MD00G1081000	mRNA:MD00G1081000	=	MD00G1081000	mRNA:MD00G1081000	2508	2508
MD00G1081100	mRNA:MD00G1081100	=	MD00G1081100	mRNA:MD00G1081100	546	546
MD00G1081200	mRNA:MD00G1081200	=	MD00G1081200	mRNA:MD00G1081200	1386	1386
MD00G1081300	mRNA:MD00G1081300	=	MD00G1081300	mRNA:MD00G1081300	2589	2589
MD00G1081400	mRNA:MD00G1081400	=	MD00G1081400	mRNA:MD00G1081400	2337	2337
MD00G1081500	mRNA:MD00G1081500	=	MD00G1081500	mRNA:MD00G1081500	1650	1650
MD00G1081700	mRNA:MD00G1081700	=	MD00G1081700	mRNA:MD00G1081700	366	366
MD00G1081900	mRNA:MD00G1081900	=	MD00G1081900	mRNA:MD00G1081900	546	546
MD00G1082400	mRNA:MD00G1082400	=	MD00G1082400	mRNA:MD00G1082400	2433	2433
MD00G1082500	mRNA:MD00G1082500	=	MD00G1082500	mRNA:MD00G1082500	1134	1134
MD00G1082600	mRNA:MD00G1082600	=	MD00G1082600	mRNA:MD00G1082600	723	723
MD00G1082700	mRNA:MD00G1082700	=	MD00G1082700	mRNA:MD00G1082700	327	327
MD00G1082800	mRNA:MD00G1082800	=	MD00G1082800	mRNA:MD00G1082800	274	274
MD00G1082900	mRNA:MD00G1082900	=	MD00G1082900	mRNA:MD00G1082900	2418	2418
MD00G1083200	mRNA:MD00G1083200	=	MD00G1083200	mRNA:MD00G1083200	933	933
MD00G1083300	mRNA:MD00G1083300	=	MD00G1083300	mRNA:MD00G1083300	1233	1233
MD00G1084100	ncRNA:MD00G1084100	=	MD00G1084100	ncRNA:MD00G1084100	107	107
MD00G1084500	mRNA:MD00G1084500	=	MD00G1084500	mRNA:MD00G1084500	876	876
MD00G1084700	mRNA:MD00G1084700	=	MD00G1084700	mRNA:MD00G1084700	4722	4722
MD00G1084800	mRNA:MD00G1084800	=	MD00G1084800	mRNA:MD00G1084800	333	333
MD00G1084900	mRNA:MD00G1084900	=	MD00G1084900	mRNA:MD00G1084900	201	201
MD00G1085300	mRNA:MD00G1085300	=	MD00G1085300	mRNA:MD00G1085300	1611	1611
MD00G1085700	mRNA:MD00G1085700	=	MD00G1085700	mRNA:MD00G1085700	388	388
MD00G1085800	mRNA:MD00G1085800	=	MD00G1085800	mRNA:MD00G1085800	660	660
MD00G1086000	ncRNA:MD00G1086000	=	MD00G1086000	ncRNA:MD00G1086000	106	106
MD00G1086300	mRNA:MD00G1086300	=	MD00G1086300	mRNA:MD00G1086300	480	480
MD00G1086400	ncRNA:MD00G1086400	=	MD00G1086400	ncRNA:MD00G1086400	117	117
MD00G1086600	ncRNA:MD00G1086600	=	MD00G1086600	ncRNA:MD00G1086600	117	117
MD00G1086700	ncRNA:MD00G1086700	=	MD00G1086700	ncRNA:MD00G1086700	120	120
MD00G1087100	mRNA:MD00G1087100	=	MD00G1087100	mRNA:MD00G1087100	1794	1794
MD00G1087200	mRNA:MD00G1087200	=	MD00G1087200	mRNA:MD00G1087200	794	794
MD00G1087600	mRNA:MD00G1087600	=	MD00G1087600	mRNA:MD00G1087600	3758	3758
MD00G1087800	mRNA:MD00G1087800	=	MD00G1087800	mRNA:MD00G1087800	1308	1308
MD00G1088000	ncRNA:MD00G1088000	=	MD00G1088000	ncRNA:MD00G1088000	106	106
MD00G1088200	ncRNA:MD00G1088200	=	MD00G1088200	ncRNA:MD00G1088200	107	107
MD00G1088300	mRNA:MD00G1088300	=	MD00G1088300	mRNA:MD00G1088300	462	462
MD00G1088400	mRNA:MD00G1088400	=	MD00G1088400	mRNA:MD00G1088400	504	504
MD00G1088500	mRNA:MD00G1088500	=	MD00G1088500	mRNA:MD00G1088500	798	798
MD00G1088700	ncRNA:MD00G1088700	=	MD00G1088700	ncRNA:MD00G1088700	117	117
MD00G1088800	ncRNA:MD00G1088800	=	MD00G1088800	ncRNA:MD00G1088800	96	96
MD00G1088900	ncRNA:MD00G1088900	=	MD00G1088900	ncRNA:MD00G1088900	115	115
MD00G1089000	ncRNA:MD00G1089000	=	MD00G1089000	ncRNA:MD00G1089000	122	122
MD00G1089300	ncRNA:MD00G1089300	=	MD00G1089300	ncRNA:MD00G1089300	198	198
MD00G1089800	mRNA:MD00G1089800	=	MD00G1089800	mRNA:MD00G1089800	1026	1026
MD00G1089900	mRNA:MD00G1089900	=	MD00G1089900	mRNA:MD00G1089900	744	744
MD00G1090100	ncRNA:MD00G1090100	=	MD00G1090100	ncRNA:MD00G1090100	113	113
MD00G1090200	ncRNA:MD00G1090200	=	MD00G1090200	ncRNA:MD00G1090200	113	113
MD00G1090400	ncRNA:MD00G1090400	=	MD00G1090400	ncRNA:MD00G1090400	105	105
MD00G1090700	ncRNA:MD00G1090700	=	MD00G1090700	ncRNA:MD00G1090700	112	112
MD00G1090800	ncRNA:MD00G1090800	=	MD00G1090800	ncRNA:MD00G1090800	114	114
MD00G1091000	ncRNA:MD00G1091000	=	MD00G1091000	ncRNA:MD00G1091000	114	114
MD00G1091300	ncRNA:MD00G1091300	=	MD00G1091300	ncRNA:MD00G1091300	113	113
MD00G1091700	ncRNA:MD00G1091700	=	MD00G1091700	ncRNA:MD00G1091700	111	111
MD00G1091900	mRNA:MD00G1091900	=	MD00G1091900	mRNA:MD00G1091900	495	495
MD00G1092300	mRNA:MD00G1092300	=	MD00G1092300	mRNA:MD00G1092300	916	916
MD00G1092400	mRNA:MD00G1092400	=	MD00G1092400	mRNA:MD00G1092400	159	159
MD00G1092700	mRNA:MD00G1092700	=	MD00G1092700	mRNA:MD00G1092700	1614	1614
MD00G1093000	mRNA:MD00G1093000	=	MD00G1093000	mRNA:MD00G1093000	1017	1017
MD00G1093100	ncRNA:MD00G1093100	=	MD00G1093100	ncRNA:MD00G1093100	382	382
MD00G1093700	mRNA:MD00G1093700	=	MD00G1093700	mRNA:MD00G1093700	747	747
MD00G1094200	ncRNA:MD00G1094200	=	MD00G1094200	ncRNA:MD00G1094200	73	73
MD00G1094300	ncRNA:MD00G1094300	=	MD00G1094300	ncRNA:MD00G1094300	318	318
MD00G1094400	ncRNA:MD00G1094400	=	MD00G1094400	ncRNA:MD00G1094400	124	124
MD00G1094700	ncRNA:MD00G1094700	=	MD00G1094700	ncRNA:MD00G1094700	117	117
MD00G1094800	mRNA:MD00G1094800	=	MD00G1094800	mRNA:MD00G1094800	1020	1020
MD00G1095000	mRNA:MD00G1095000	=	MD00G1095000	mRNA:MD00G1095000	1410	1410
MD00G1095100	mRNA:MD00G1095100	=	MD00G1095100	mRNA:MD00G1095100	1944	1944
MD00G1095200	ncRNA:MD00G1095200	=	MD00G1095200	ncRNA:MD00G1095200	351	351
MD00G1095500	mRNA:MD00G1095500	=	MD00G1095500	mRNA:MD00G1095500	219	219
MD00G1096100	mRNA:MD00G1096100	=	MD00G1096100	mRNA:MD00G1096100	1113	1113
MD00G1096300	ncRNA:MD00G1096300	=	MD00G1096300	ncRNA:MD00G1096300	116	116
MD00G1096400	mRNA:MD00G1096400	=	MD00G1096400	mRNA:MD00G1096400	446	446
MD00G1096500	mRNA:MD00G1096500	=	MD00G1096500	mRNA:MD00G1096500	400	400
MD00G1097200	mRNA:MD00G1097200	=	MD00G1097200	mRNA:MD00G1097200	1836	1836
MD00G1097400	mRNA:MD00G1097400	=	MD00G1097400	mRNA:MD00G1097400	837	837
MD00G1097900	ncRNA:MD00G1097900	=	MD00G1097900	ncRNA:MD00G1097900	117	117
MD00G1098000	mRNA:MD00G1098000	=	MD00G1098000	mRNA:MD00G1098000	471	471
MD00G1098100	mRNA:MD00G1098100	=	MD00G1098100	mRNA:MD00G1098100	491	491
MD00G1098600	ncRNA:MD00G1098600	=	MD00G1098600	ncRNA:MD00G1098600	115	115
MD00G1098800	ncRNA:MD00G1098800	=	MD00G1098800	ncRNA:MD00G1098800	121	121
MD00G1098900	ncRNA:MD00G1098900	=	MD00G1098900	ncRNA:MD00G1098900	120	120
MD00G1099000	ncRNA:MD00G1099000	=	MD00G1099000	ncRNA:MD00G1099000	114	114
MD00G1099700	mRNA:MD00G1099700	=	MD00G1099700	mRNA:MD00G1099700	370	370
MD00G1099900	mRNA:MD00G1099900	=	MD00G1099900	mRNA:MD00G1099900	441	441
MD00G1100200	ncRNA:MD00G1100200	=	MD00G1100200	ncRNA:MD00G1100200	118	118
MD00G1100300	ncRNA:MD00G1100300	=	MD00G1100300	ncRNA:MD00G1100300	115	115
MD00G1100700	mRNA:MD00G1100700	=	MD00G1100700	mRNA:MD00G1100700	666	666
MD00G1100800	mRNA:MD00G1100800	=	MD00G1100800	mRNA:MD00G1100800	592	592
MD00G1100900	ncRNA:MD00G1100900	=	MD00G1100900	ncRNA:MD00G1100900	113	113
MD00G1101000	ncRNA:MD00G1101000	=	MD00G1101000	ncRNA:MD00G1101000	121	121
MD00G1101200	mRNA:MD00G1101200	=	MD00G1101200	mRNA:MD00G1101200	411	411
MD00G1101500	mRNA:MD00G1101500	=	MD00G1101500	mRNA:MD00G1101500	1161	1161
MD00G1101600	mRNA:MD00G1101600	=	MD00G1101600	mRNA:MD00G1101600	210	210
MD00G1101800	ncRNA:MD00G1101800	=	MD00G1101800	ncRNA:MD00G1101800	115	115
MD00G1102000	mRNA:MD00G1102000	=	MD00G1102000	mRNA:MD00G1102000	206	206
MD00G1102400	ncRNA:MD00G1102400	=	MD00G1102400	ncRNA:MD00G1102400	116	116
MD00G1102600	ncRNA:MD00G1102600	=	MD00G1102600	ncRNA:MD00G1102600	277	277
MD00G1102800	ncRNA:MD00G1102800	=	MD00G1102800	ncRNA:MD00G1102800	107	107
MD00G1103000	mRNA:MD00G1103000	=	MD00G1103000	mRNA:MD00G1103000	501	501
MD00G1103200	ncRNA:MD00G1103200	=	MD00G1103200	ncRNA:MD00G1103200	447	447
MD00G1103400	ncRNA:MD00G1103400	=	MD00G1103400	ncRNA:MD00G1103400	126	126
MD00G1103500	mRNA:MD00G1103500	=	MD00G1103500	mRNA:MD00G1103500	307	307
MD00G1103600	mRNA:MD00G1103600	=	MD00G1103600	mRNA:MD00G1103600	576	576
MD00G1103700	mRNA:MD00G1103700	=	MD00G1103700	mRNA:MD00G1103700	1722	1722
MD00G1104400	mRNA:MD00G1104400	=	MD00G1104400	mRNA:MD00G1104400	2217	2217
MD00G1104500	ncRNA:MD00G1104500	=	MD00G1104500	ncRNA:MD00G1104500	683	683
MD00G1105200	mRNA:MD00G1105200	=	MD00G1105200	mRNA:MD00G1105200	309	309
MD00G1105400	mRNA:MD00G1105400	=	MD00G1105400	mRNA:MD00G1105400	3205	3205
MD00G1105500	mRNA:MD00G1105500	=	MD00G1105500	mRNA:MD00G1105500	535	535
MD00G1105800	mRNA:MD00G1105800	=	MD00G1105800	mRNA:MD00G1105800	1611	1611
MD00G1105900	ncRNA:MD00G1105900	=	MD00G1105900	ncRNA:MD00G1105900	117	117
MD00G1106200	ncRNA:MD00G1106200	=	MD00G1106200	ncRNA:MD00G1106200	105	105
MD00G1106800	mRNA:MD00G1106800	=	MD00G1106800	mRNA:MD00G1106800	1465	1465
MD00G1106900	mRNA:MD00G1106900	=	MD00G1106900	mRNA:MD00G1106900	818	818
MD00G1107900	mRNA:MD00G1107900	=	MD00G1107900	mRNA:MD00G1107900	819	819
MD00G1108100	ncRNA:MD00G1108100	=	MD00G1108100	ncRNA:MD00G1108100	352	352
MD00G1108300	ncRNA:MD00G1108300	=	MD00G1108300	ncRNA:MD00G1108300	125	125
MD00G1108400	mRNA:MD00G1108400	=	MD00G1108400	mRNA:MD00G1108400	645	645
MD00G1108500	mRNA:MD00G1108500	=	MD00G1108500	mRNA:MD00G1108500	414	414
MD00G1108600	ncRNA:MD00G1108600	=	MD00G1108600	ncRNA:MD00G1108600	119	119
MD00G1109000	ncRNA:MD00G1109000	=	MD00G1109000	ncRNA:MD00G1109000	112	112
MD00G1109500	mRNA:MD00G1109500	=	MD00G1109500	mRNA:MD00G1109500	1659	1659
MD00G1110100	ncRNA:MD00G1110100	=	MD00G1110100	ncRNA:MD00G1110100	874	874
MD00G1110300	mRNA:MD00G1110300	=	MD00G1110300	mRNA:MD00G1110300	468	468
MD00G1110600	ncRNA:MD00G1110600	=	MD00G1110600	ncRNA:MD00G1110600	114	114
MD00G1110800	mRNA:MD00G1110800	=	MD00G1110800	mRNA:MD00G1110800	984	984
MD00G1110900	mRNA:MD00G1110900	=	MD00G1110900	mRNA:MD00G1110900	221	221
MD00G1111100	mRNA:MD00G1111100	=	MD00G1111100	mRNA:MD00G1111100	273	273
MD00G1111200	mRNA:MD00G1111200	=	MD00G1111200	mRNA:MD00G1111200	546	546
MD00G1111600	mRNA:MD00G1111600	=	MD00G1111600	mRNA:MD00G1111600	296	296
MD00G1112000	mRNA:MD00G1112000	=	MD00G1112000	mRNA:MD00G1112000	768	768
MD00G1112300	mRNA:MD00G1112300	=	MD00G1112300	mRNA:MD00G1112300	474	474
MD00G1112400	mRNA:MD00G1112400	=	MD00G1112400	mRNA:MD00G1112400	1431	1431
MD00G1112700	ncRNA:MD00G1112700	=	MD00G1112700	ncRNA:MD00G1112700	118	118
MD00G1112800	ncRNA:MD00G1112800	=	MD00G1112800	ncRNA:MD00G1112800	922	922
MD00G1112900	ncRNA:MD00G1112900	=	MD00G1112900	ncRNA:MD00G1112900	233	233
MD00G1113100	ncRNA:MD00G1113100	=	MD00G1113100	ncRNA:MD00G1113100	502	502
MD00G1113400	ncRNA:MD00G1113400	=	MD00G1113400	ncRNA:MD00G1113400	114	114
MD00G1113500	mRNA:MD00G1113500	=	MD00G1113500	mRNA:MD00G1113500	342	342
MD00G1113600	mRNA:MD00G1113600	=	MD00G1113600	mRNA:MD00G1113600	612	612
MD00G1114200	mRNA:MD00G1114200	=	MD00G1114200	mRNA:MD00G1114200	468	468
MD00G1114900	mRNA:MD00G1114900	=	MD00G1114900	mRNA:MD00G1114900	219	219
MD00G1115300	mRNA:MD00G1115300	=	MD00G1115300	mRNA:MD00G1115300	1487	1487
MD00G1115800	mRNA:MD00G1115800	=	MD00G1115800	mRNA:MD00G1115800	1023	1023
MD00G1115900	mRNA:MD00G1115900	=	MD00G1115900	mRNA:MD00G1115900	717	717
MD00G1116200	mRNA:MD00G1116200	=	MD00G1116200	mRNA:MD00G1116200	372	372
MD00G1116800	ncRNA:MD00G1116800	=	MD00G1116800	ncRNA:MD00G1116800	429	429
MD00G1116900	ncRNA:MD00G1116900	=	MD00G1116900	ncRNA:MD00G1116900	117	117
MD00G1117000	mRNA:MD00G1117000	=	MD00G1117000	mRNA:MD00G1117000	1200	1200
MD00G1117100	mRNA:MD00G1117100	=	MD00G1117100	mRNA:MD00G1117100	542	542
MD00G1117200	mRNA:MD00G1117200	=	MD00G1117200	mRNA:MD00G1117200	568	568
MD00G1117300	mRNA:MD00G1117300	=	MD00G1117300	mRNA:MD00G1117300	420	420
MD00G1117400	mRNA:MD00G1117400	=	MD00G1117400	mRNA:MD00G1117400	405	405
MD00G1117500	mRNA:MD00G1117500	=	MD00G1117500	mRNA:MD00G1117500	354	354
MD00G1117600	ncRNA:MD00G1117600	=	MD00G1117600	ncRNA:MD00G1117600	115	115
MD00G1117700	mRNA:MD00G1117700	=	MD00G1117700	mRNA:MD00G1117700	1200	1200
MD00G1117800	mRNA:MD00G1117800	=	MD00G1117800	mRNA:MD00G1117800	516	516
MD00G1117900	mRNA:MD00G1117900	=	MD00G1117900	mRNA:MD00G1117900	993	993
MD00G1118000	mRNA:MD00G1118000	=	MD00G1118000	mRNA:MD00G1118000	279	279
MD00G1118100	ncRNA:MD00G1118100	=	MD00G1118100	ncRNA:MD00G1118100	118	118
MD00G1118200	mRNA:MD00G1118200	=	MD00G1118200	mRNA:MD00G1118200	1898	1898
MD00G1118300	mRNA:MD00G1118300	=	MD00G1118300	mRNA:MD00G1118300	687	687
MD00G1118400	mRNA:MD00G1118400	=	MD00G1118400	mRNA:MD00G1118400	1374	1374
MD00G1118500	ncRNA:MD00G1118500	=	MD00G1118500	ncRNA:MD00G1118500	214	214
MD00G1119000	ncRNA:MD00G1119000	=	MD00G1119000	ncRNA:MD00G1119000	120	120
MD00G1119100	ncRNA:MD00G1119100	=	MD00G1119100	ncRNA:MD00G1119100	122	122
MD00G1119200	ncRNA:MD00G1119200	=	MD00G1119200	ncRNA:MD00G1119200	116	116
MD00G1119300	ncRNA:MD00G1119300	=	MD00G1119300	ncRNA:MD00G1119300	126	126
MD00G1119500	ncRNA:MD00G1119500	=	MD00G1119500	ncRNA:MD00G1119500	115	115
MD00G1119600	mRNA:MD00G1119600	=	MD00G1119600	mRNA:MD00G1119600	1455	1455
MD00G1119800	ncRNA:MD00G1119800	=	MD00G1119800	ncRNA:MD00G1119800	114	114
MD00G1120200	ncRNA:MD00G1120200	=	MD00G1120200	ncRNA:MD00G1120200	459	459
MD00G1121700	mRNA:MD00G1121700	=	MD00G1121700	mRNA:MD00G1121700	153	153
MD00G1121800	ncRNA:MD00G1121800	=	MD00G1121800	ncRNA:MD00G1121800	112	112
MD00G1121900	ncRNA:MD00G1121900	=	MD00G1121900	ncRNA:MD00G1121900	106	106
MD00G1122400	ncRNA:MD00G1122400	=	MD00G1122400	ncRNA:MD00G1122400	391	391
MD00G1122500	mRNA:MD00G1122500	=	MD00G1122500	mRNA:MD00G1122500	491	491
MD00G1122600	mRNA:MD00G1122600	=	MD00G1122600	mRNA:MD00G1122600	429	429
MD00G1122700	mRNA:MD00G1122700	=	MD00G1122700	mRNA:MD00G1122700	924	924
MD00G1122800	mRNA:MD00G1122800	=	MD00G1122800	mRNA:MD00G1122800	579	579
MD00G1122900	mRNA:MD00G1122900	=	MD00G1122900	mRNA:MD00G1122900	1288	1288
MD00G1123100	ncRNA:MD00G1123100	=	MD00G1123100	ncRNA:MD00G1123100	112	112
MD00G1123200	ncRNA:MD00G1123200	=	MD00G1123200	ncRNA:MD00G1123200	117	117
MD00G1123400	ncRNA:MD00G1123400	=	MD00G1123400	ncRNA:MD00G1123400	114	114
MD00G1123500	ncRNA:MD00G1123500	=	MD00G1123500	ncRNA:MD00G1123500	114	114
MD00G1123700	mRNA:MD00G1123700	=	MD00G1123700	mRNA:MD00G1123700	402	402
MD00G1123800	ncRNA:MD00G1123800	=	MD00G1123800	ncRNA:MD00G1123800	117	117
MD00G1123900	mRNA:MD00G1123900	=	MD00G1123900	mRNA:MD00G1123900	1311	1311
MD00G1124000	mRNA:MD00G1124000	=	MD00G1124000	mRNA:MD00G1124000	213	213
MD00G1124100	mRNA:MD00G1124100	=	MD00G1124100	mRNA:MD00G1124100	1638	1638
MD00G1124200	mRNA:MD00G1124200	=	MD00G1124200	mRNA:MD00G1124200	1177	1177
MD00G1124600	ncRNA:MD00G1124600	=	MD00G1124600	ncRNA:MD00G1124600	1194	1194
MD00G1125000	ncRNA:MD00G1125000	=	MD00G1125000	ncRNA:MD00G1125000	114	114
MD00G1125300	mRNA:MD00G1125300	=	MD00G1125300	mRNA:MD00G1125300	588	588
MD00G1126300	ncRNA:MD00G1126300	=	MD00G1126300	ncRNA:MD00G1126300	74	74
MD00G1126400	mRNA:MD00G1126400	=	MD00G1126400	mRNA:MD00G1126400	783	783
MD00G1126500	ncRNA:MD00G1126500	=	MD00G1126500	ncRNA:MD00G1126500	74	74
MD00G1126600	ncRNA:MD00G1126600	=	MD00G1126600	ncRNA:MD00G1126600	114	114
MD00G1127100	mRNA:MD00G1127100	=	MD00G1127100	mRNA:MD00G1127100	1707	1707
MD00G1127600	mRNA:MD00G1127600	=	MD00G1127600	mRNA:MD00G1127600	834	834
MD00G1127800	mRNA:MD00G1127800	=	MD00G1127800	mRNA:MD00G1127800	688	688
MD00G1128000	mRNA:MD00G1128000	=	MD00G1128000	mRNA:MD00G1128000	1602	1602
MD00G1128500	mRNA:MD00G1128500	=	MD00G1128500	mRNA:MD00G1128500	1122	1122
MD00G1128600	ncRNA:MD00G1128600	=	MD00G1128600	ncRNA:MD00G1128600	123	123
MD00G1128700	ncRNA:MD00G1128700	=	MD00G1128700	ncRNA:MD00G1128700	119	119
MD00G1128800	mRNA:MD00G1128800	=	MD00G1128800	mRNA:MD00G1128800	621	621
MD00G1129400	mRNA:MD00G1129400	=	MD00G1129400	mRNA:MD00G1129400	1443	1443
MD00G1129500	mRNA:MD00G1129500	=	MD00G1129500	mRNA:MD00G1129500	1660	1660
MD00G1129900	mRNA:MD00G1129900	=	MD00G1129900	mRNA:MD00G1129900	1435	1435
MD00G1130200	mRNA:MD00G1130200	=	MD00G1130200	mRNA:MD00G1130200	990	990
MD00G1130300	ncRNA:MD00G1130300	=	MD00G1130300	ncRNA:MD00G1130300	103	103
MD00G1130400	mRNA:MD00G1130400	=	MD00G1130400	mRNA:MD00G1130400	621	621
MD00G1130800	mRNA:MD00G1130800	=	MD00G1130800	mRNA:MD00G1130800	720	720
MD00G1131000	mRNA:MD00G1131000	=	MD00G1131000	mRNA:MD00G1131000	402	402
MD00G1131100	mRNA:MD00G1131100	=	MD00G1131100	mRNA:MD00G1131100	1707	1707
MD00G1131400	ncRNA:MD00G1131400	=	MD00G1131400	ncRNA:MD00G1131400	120	120
MD00G1131500	ncRNA:MD00G1131500	=	MD00G1131500	ncRNA:MD00G1131500	117	117
MD00G1131700	ncRNA:MD00G1131700	=	MD00G1131700	ncRNA:MD00G1131700	116	116
MD00G1132000	mRNA:MD00G1132000	=	MD00G1132000	mRNA:MD00G1132000	765	765
MD00G1132100	mRNA:MD00G1132100	=	MD00G1132100	mRNA:MD00G1132100	1035	1035
MD00G1132200	mRNA:MD00G1132200	=	MD00G1132200	mRNA:MD00G1132200	390	390
MD00G1132500	mRNA:MD00G1132500	=	MD00G1132500	mRNA:MD00G1132500	438	438
MD00G1132700	ncRNA:MD00G1132700	=	MD00G1132700	ncRNA:MD00G1132700	117	117
MD00G1132800	ncRNA:MD00G1132800	=	MD00G1132800	ncRNA:MD00G1132800	118	118
MD00G1132900	ncRNA:MD00G1132900	=	MD00G1132900	ncRNA:MD00G1132900	118	118
MD00G1133000	mRNA:MD00G1133000	=	MD00G1133000	mRNA:MD00G1133000	330	330
MD00G1133100	mRNA:MD00G1133100	=	MD00G1133100	mRNA:MD00G1133100	132	132
MD00G1133600	mRNA:MD00G1133600	=	MD00G1133600	mRNA:MD00G1133600	483	483
MD00G1133700	mRNA:MD00G1133700	=	MD00G1133700	mRNA:MD00G1133700	636	636
MD00G1133800	mRNA:MD00G1133800	=	MD00G1133800	mRNA:MD00G1133800	504	504
MD00G1133900	ncRNA:MD00G1133900	=	MD00G1133900	ncRNA:MD00G1133900	814	814
MD00G1134100	mRNA:MD00G1134100	=	MD00G1134100	mRNA:MD00G1134100	609	609
MD00G1134200	mRNA:MD00G1134200	=	MD00G1134200	mRNA:MD00G1134200	1725	1725
MD00G1134300	ncRNA:MD00G1134300	=	MD00G1134300	ncRNA:MD00G1134300	267	267
MD00G1134500	mRNA:MD00G1134500	=	MD00G1134500	mRNA:MD00G1134500	252	252
MD00G1134900	mRNA:MD00G1134900	=	MD00G1134900	mRNA:MD00G1134900	271	271
MD00G1135000	ncRNA:MD00G1135000	=	MD00G1135000	ncRNA:MD00G1135000	112	112
MD00G1135100	ncRNA:MD00G1135100	=	MD00G1135100	ncRNA:MD00G1135100	118	118
MD00G1135200	ncRNA:MD00G1135200	=	MD00G1135200	ncRNA:MD00G1135200	114	114
MD00G1135300	ncRNA:MD00G1135300	=	MD00G1135300	ncRNA:MD00G1135300	112	112
MD00G1136400	mRNA:MD00G1136400	=	MD00G1136400	mRNA:MD00G1136400	450	450
MD00G1136900	ncRNA:MD00G1136900	=	MD00G1136900	ncRNA:MD00G1136900	215	215
MD00G1137000	ncRNA:MD00G1137000	=	MD00G1137000	ncRNA:MD00G1137000	206	206
MD00G1137100	mRNA:MD00G1137100	=	MD00G1137100	mRNA:MD00G1137100	1246	1246
MD00G1137400	ncRNA:MD00G1137400	=	MD00G1137400	ncRNA:MD00G1137400	860	860
MD00G1137600	ncRNA:MD00G1137600	=	MD00G1137600	ncRNA:MD00G1137600	115	115
MD00G1137900	mRNA:MD00G1137900	=	MD00G1137900	mRNA:MD00G1137900	867	867
MD00G1138000	mRNA:MD00G1138000	=	MD00G1138000	mRNA:MD00G1138000	211	211
MD00G1138100	ncRNA:MD00G1138100	=	MD00G1138100	ncRNA:MD00G1138100	97	97
MD00G1138400	ncRNA:MD00G1138400	=	MD00G1138400	ncRNA:MD00G1138400	111	111
MD00G1138600	mRNA:MD00G1138600	=	MD00G1138600	mRNA:MD00G1138600	2012	2012
MD00G1138700	mRNA:MD00G1138700	=	MD00G1138700	mRNA:MD00G1138700	2139	2139
MD00G1138800	ncRNA:MD00G1138800	=	MD00G1138800	ncRNA:MD00G1138800	81	81
MD00G1138900	ncRNA:MD00G1138900	=	MD00G1138900	ncRNA:MD00G1138900	74	74
MD00G1139100	ncRNA:MD00G1139100	=	MD00G1139100	ncRNA:MD00G1139100	139	139
MD00G1139200	mRNA:MD00G1139200	=	MD00G1139200	mRNA:MD00G1139200	249	249
MD00G1139500	mRNA:MD00G1139500	=	MD00G1139500	mRNA:MD00G1139500	570	570
MD00G1139700	mRNA:MD00G1139700	=	MD00G1139700	mRNA:MD00G1139700	570	570
MD00G1139800	mRNA:MD00G1139800	=	MD00G1139800	mRNA:MD00G1139800	1164	1164
MD00G1140400	mRNA:MD00G1140400	=	MD00G1140400	mRNA:MD00G1140400	492	492
MD00G1140900	mRNA:MD00G1140900	=	MD00G1140900	mRNA:MD00G1140900	2171	2171
MD00G1141000	ncRNA:MD00G1141000	=	MD00G1141000	ncRNA:MD00G1141000	223	223
MD00G1141100	mRNA:MD00G1141100	=	MD00G1141100	mRNA:MD00G1141100	2101	2101
MD00G1141300	mRNA:MD00G1141300	=	MD00G1141300	mRNA:MD00G1141300	848	848
MD00G1141400	mRNA:MD00G1141400	=	MD00G1141400	mRNA:MD00G1141400	795	795
MD00G1141500	mRNA:MD00G1141500	=	MD00G1141500	mRNA:MD00G1141500	967	967
MD00G1141600	mRNA:MD00G1141600	=	MD00G1141600	mRNA:MD00G1141600	477	477
MD00G1141800	mRNA:MD00G1141800	=	MD00G1141800	mRNA:MD00G1141800	768	768
MD00G1141900	ncRNA:MD00G1141900	=	MD00G1141900	ncRNA:MD00G1141900	111	111
MD00G1142000	ncRNA:MD00G1142000	=	MD00G1142000	ncRNA:MD00G1142000	299	299
MD00G1142100	ncRNA:MD00G1142100	=	MD00G1142100	ncRNA:MD00G1142100	110	110
MD00G1142300	mRNA:MD00G1142300	=	MD00G1142300	mRNA:MD00G1142300	276	276
MD00G1142700	mRNA:MD00G1142700	=	MD00G1142700	mRNA:MD00G1142700	1077	1077
MD00G1142800	mRNA:MD00G1142800	=	MD00G1142800	mRNA:MD00G1142800	1164	1164
MD00G1142900	ncRNA:MD00G1142900	=	MD00G1142900	ncRNA:MD00G1142900	112	112
MD00G1143100	ncRNA:MD00G1143100	=	MD00G1143100	ncRNA:MD00G1143100	114	114
MD00G1143200	ncRNA:MD00G1143200	=	MD00G1143200	ncRNA:MD00G1143200	112	112
MD00G1143600	mRNA:MD00G1143600	=	MD00G1143600	mRNA:MD00G1143600	959	959
MD00G1143800	mRNA:MD00G1143800	=	MD00G1143800	mRNA:MD00G1143800	1317	1317
MD00G1143900	ncRNA:MD00G1143900	=	MD00G1143900	ncRNA:MD00G1143900	116	116
MD00G1144000	ncRNA:MD00G1144000	=	MD00G1144000	ncRNA:MD00G1144000	106	106
MD00G1144100	mRNA:MD00G1144100	=	MD00G1144100	mRNA:MD00G1144100	553	553
MD00G1144200	mRNA:MD00G1144200	=	MD00G1144200	mRNA:MD00G1144200	156	156
MD00G1144900	ncRNA:MD00G1144900	=	MD00G1144900	ncRNA:MD00G1144900	75	75
MD00G1145200	mRNA:MD00G1145200	=	MD00G1145200	mRNA:MD00G1145200	1748	1748
MD00G1145300	mRNA:MD00G1145300	=	MD00G1145300	mRNA:MD00G1145300	1575	1575
MD00G1145500	mRNA:MD00G1145500	=	MD00G1145500	mRNA:MD00G1145500	1367	1367
MD00G1145800	ncRNA:MD00G1145800	=	MD00G1145800	ncRNA:MD00G1145800	203	203
MD00G1145900	ncRNA:MD00G1145900	=	MD00G1145900	ncRNA:MD00G1145900	113	113
MD00G1146000	ncRNA:MD00G1146000	=	MD00G1146000	ncRNA:MD00G1146000	111	111
MD00G1146100	ncRNA:MD00G1146100	=	MD00G1146100	ncRNA:MD00G1146100	118	118
MD00G1146200	mRNA:MD00G1146200	=	MD00G1146200	mRNA:MD00G1146200	1116	1116
MD00G1146300	mRNA:MD00G1146300	=	MD00G1146300	mRNA:MD00G1146300	243	243
MD00G1146400	ncRNA:MD00G1146400	=	MD00G1146400	ncRNA:MD00G1146400	117	117
MD00G1146500	ncRNA:MD00G1146500	=	MD00G1146500	ncRNA:MD00G1146500	116	116
MD00G1146600	mRNA:MD00G1146600	=	MD00G1146600	mRNA:MD00G1146600	198	198
MD00G1146700	ncRNA:MD00G1146700	=	MD00G1146700	ncRNA:MD00G1146700	108	108
MD00G1146900	mRNA:MD00G1146900	=	MD00G1146900	mRNA:MD00G1146900	3267	3267
MD00G1147300	mRNA:MD00G1147300	=	MD00G1147300	mRNA:MD00G1147300	1362	1362
MD00G1147400	ncRNA:MD00G1147400	=	MD00G1147400	ncRNA:MD00G1147400	362	362
MD00G1147500	ncRNA:MD00G1147500	=	MD00G1147500	ncRNA:MD00G1147500	104	104
MD00G1147800	mRNA:MD00G1147800	=	MD00G1147800	mRNA:MD00G1147800	1197	1197
MD00G1148700	mRNA:MD00G1148700	=	MD00G1148700	mRNA:MD00G1148700	534	534
MD00G1149100	mRNA:MD00G1149100	=	MD00G1149100	mRNA:MD00G1149100	387	387
MD00G1149400	mRNA:MD00G1149400	=	MD00G1149400	mRNA:MD00G1149400	447	447
MD00G1149600	ncRNA:MD00G1149600	=	MD00G1149600	ncRNA:MD00G1149600	114	114
MD00G1149700	ncRNA:MD00G1149700	=	MD00G1149700	ncRNA:MD00G1149700	118	118
MD00G1149800	mRNA:MD00G1149800	=	MD00G1149800	mRNA:MD00G1149800	1179	1179
MD00G1150400	mRNA:MD00G1150400	=	MD00G1150400	mRNA:MD00G1150400	3027	3027
MD00G1150700	mRNA:MD00G1150700	=	MD00G1150700	mRNA:MD00G1150700	663	663
MD00G1151600	mRNA:MD00G1151600	=	MD00G1151600	mRNA:MD00G1151600	382	382
MD00G1151700	mRNA:MD00G1151700	=	MD00G1151700	mRNA:MD00G1151700	360	360
MD00G1152200	mRNA:MD00G1152200	=	MD00G1152200	mRNA:MD00G1152200	353	353
MD00G1152400	mRNA:MD00G1152400	=	MD00G1152400	mRNA:MD00G1152400	1065	1065
MD00G1152900	mRNA:MD00G1152900	=	MD00G1152900	mRNA:MD00G1152900	786	786
MD00G1153000	ncRNA:MD00G1153000	=	MD00G1153000	ncRNA:MD00G1153000	91	91
MD00G1153100	ncRNA:MD00G1153100	=	MD00G1153100	ncRNA:MD00G1153100	319	319
MD00G1153200	mRNA:MD00G1153200	=	MD00G1153200	mRNA:MD00G1153200	339	339
MD00G1153300	mRNA:MD00G1153300	=	MD00G1153300	mRNA:MD00G1153300	690	690
MD00G1153400	mRNA:MD00G1153400	=	MD00G1153400	mRNA:MD00G1153400	1047	1047
MD00G1153500	mRNA:MD00G1153500	=	MD00G1153500	mRNA:MD00G1153500	1680	1680
MD00G1153600	mRNA:MD00G1153600	=	MD00G1153600	mRNA:MD00G1153600	1566	1566
MD00G1153700	mRNA:MD00G1153700	=	MD00G1153700	mRNA:MD00G1153700	528	528
MD00G1153800	mRNA:MD00G1153800	=	MD00G1153800	mRNA:MD00G1153800	795	795
MD00G1153900	mRNA:MD00G1153900	=	MD00G1153900	mRNA:MD00G1153900	432	432
MD00G1154000	mRNA:MD00G1154000	=	MD00G1154000	mRNA:MD00G1154000	603	603
MD00G1154300	ncRNA:MD00G1154300	=	MD00G1154300	ncRNA:MD00G1154300	74	74
MD00G1154400	mRNA:MD00G1154400	=	MD00G1154400	mRNA:MD00G1154400	834	834
MD00G1154500	mRNA:MD00G1154500	=	MD00G1154500	mRNA:MD00G1154500	153	153
MD00G1154600	mRNA:MD00G1154600	=	MD00G1154600	mRNA:MD00G1154600	129	129
MD00G1154700	mRNA:MD00G1154700	=	MD00G1154700	mRNA:MD00G1154700	501	501
MD00G1154800	mRNA:MD00G1154800	=	MD00G1154800	mRNA:MD00G1154800	501	501
MD00G1155000	mRNA:MD00G1155000	=	MD00G1155000	mRNA:MD00G1155000	501	501
MD00G1155100	mRNA:MD00G1155100	=	MD00G1155100	mRNA:MD00G1155100	663	663
MD00G1155300	mRNA:MD00G1155300	=	MD00G1155300	mRNA:MD00G1155300	261	261
MD00G1155500	ncRNA:MD00G1155500	=	MD00G1155500	ncRNA:MD00G1155500	106	106
MD00G1155600	ncRNA:MD00G1155600	=	MD00G1155600	ncRNA:MD00G1155600	122	122
MD00G1155700	ncRNA:MD00G1155700	=	MD00G1155700	ncRNA:MD00G1155700	122	122
MD00G1155800	ncRNA:MD00G1155800	=	MD00G1155800	ncRNA:MD00G1155800	121	121
MD00G1155900	ncRNA:MD00G1155900	=	MD00G1155900	ncRNA:MD00G1155900	115	115
MD00G1156600	mRNA:MD00G1156600	=	MD00G1156600	mRNA:MD00G1156600	197	197
MD00G1156700	ncRNA:MD00G1156700	=	MD00G1156700	ncRNA:MD00G1156700	112	112
MD00G1156800	mRNA:MD00G1156800	=	MD00G1156800	mRNA:MD00G1156800	1063	1063
MD00G1157100	ncRNA:MD00G1157100	=	MD00G1157100	ncRNA:MD00G1157100	114	114
MD00G1157200	mRNA:MD00G1157200	=	MD00G1157200	mRNA:MD00G1157200	1556	1556
MD00G1157600	ncRNA:MD00G1157600	=	MD00G1157600	ncRNA:MD00G1157600	271	271
MD00G1157700	mRNA:MD00G1157700	=	MD00G1157700	mRNA:MD00G1157700	852	852
MD00G1157800	ncRNA:MD00G1157800	=	MD00G1157800	ncRNA:MD00G1157800	112	112
MD00G1157900	ncRNA:MD00G1157900	=	MD00G1157900	ncRNA:MD00G1157900	119	119
MD00G1158100	ncRNA:MD00G1158100	=	MD00G1158100	ncRNA:MD00G1158100	340	340
MD00G1158200	ncRNA:MD00G1158200	=	MD00G1158200	ncRNA:MD00G1158200	117	117
MD00G1158700	mRNA:MD00G1158700	=	MD00G1158700	mRNA:MD00G1158700	3578	3578
MD00G1158800	mRNA:MD00G1158800	=	MD00G1158800	mRNA:MD00G1158800	1334	1334
MD00G1159100	mRNA:MD00G1159100	=	MD00G1159100	mRNA:MD00G1159100	806	806
MD00G1159600	ncRNA:MD00G1159600	=	MD00G1159600	ncRNA:MD00G1159600	108	108
MD00G1159700	ncRNA:MD00G1159700	=	MD00G1159700	ncRNA:MD00G1159700	114	114
MD00G1159800	ncRNA:MD00G1159800	=	MD00G1159800	ncRNA:MD00G1159800	117	117
MD00G1160100	ncRNA:MD00G1160100	=	MD00G1160100	ncRNA:MD00G1160100	103	103
MD00G1160400	mRNA:MD00G1160400	=	MD00G1160400	mRNA:MD00G1160400	1566	1566
MD00G1160800	mRNA:MD00G1160800	=	MD00G1160800	mRNA:MD00G1160800	1422	1422
MD00G1161100	mRNA:MD00G1161100	=	MD00G1161100	mRNA:MD00G1161100	363	363
MD00G1161200	ncRNA:MD00G1161200	=	MD00G1161200	ncRNA:MD00G1161200	258	258
MD00G1161500	mRNA:MD00G1161500	=	MD00G1161500	mRNA:MD00G1161500	692	692
MD00G1161600	mRNA:MD00G1161600	=	MD00G1161600	mRNA:MD00G1161600	570	570
MD00G1161700	mRNA:MD00G1161700	=	MD00G1161700	mRNA:MD00G1161700	456	456
MD00G1161800	ncRNA:MD00G1161800	=	MD00G1161800	ncRNA:MD00G1161800	112	112
MD00G1161900	ncRNA:MD00G1161900	=	MD00G1161900	ncRNA:MD00G1161900	108	108
MD00G1162100	mRNA:MD00G1162100	=	MD00G1162100	mRNA:MD00G1162100	609	609
MD00G1162200	mRNA:MD00G1162200	=	MD00G1162200	mRNA:MD00G1162200	630	630
MD00G1162300	mRNA:MD00G1162300	=	MD00G1162300	mRNA:MD00G1162300	954	954
MD00G1162400	ncRNA:MD00G1162400	=	MD00G1162400	ncRNA:MD00G1162400	128	128
MD00G1162500	ncRNA:MD00G1162500	=	MD00G1162500	ncRNA:MD00G1162500	121	121
MD00G1162600	ncRNA:MD00G1162600	=	MD00G1162600	ncRNA:MD00G1162600	114	114
MD00G1162700	ncRNA:MD00G1162700	=	MD00G1162700	ncRNA:MD00G1162700	122	122
MD00G1162800	ncRNA:MD00G1162800	=	MD00G1162800	ncRNA:MD00G1162800	106	106
MD00G1163500	mRNA:MD00G1163500	=	MD00G1163500	mRNA:MD00G1163500	411	411
MD00G1164100	ncRNA:MD00G1164100	=	MD00G1164100	ncRNA:MD00G1164100	117	117
MD00G1164200	mRNA:MD00G1164200	=	MD00G1164200	mRNA:MD00G1164200	240	240
MD00G1164300	mRNA:MD00G1164300	=	MD00G1164300	mRNA:MD00G1164300	513	513
MD00G1164500	ncRNA:MD00G1164500	=	MD00G1164500	ncRNA:MD00G1164500	112	112
MD00G1164600	mRNA:MD00G1164600	=	MD00G1164600	mRNA:MD00G1164600	426	426
MD00G1164700	mRNA:MD00G1164700	=	MD00G1164700	mRNA:MD00G1164700	3830	3830
MD00G1164800	ncRNA:MD00G1164800	=	MD00G1164800	ncRNA:MD00G1164800	107	107
MD00G1165300	mRNA:MD00G1165300	=	MD00G1165300	mRNA:MD00G1165300	807	807
MD00G1165900	mRNA:MD00G1165900	=	MD00G1165900	mRNA:MD00G1165900	180	180
MD00G1166000	ncRNA:MD00G1166000	=	MD00G1166000	ncRNA:MD00G1166000	118	118
MD00G1166200	ncRNA:MD00G1166200	=	MD00G1166200	ncRNA:MD00G1166200	121	121
MD00G1166300	mRNA:MD00G1166300	=	MD00G1166300	mRNA:MD00G1166300	471	471
MD00G1166500	mRNA:MD00G1166500	=	MD00G1166500	mRNA:MD00G1166500	2007	2007
MD00G1166600	mRNA:MD00G1166600	=	MD00G1166600	mRNA:MD00G1166600	234	234
MD00G1166900	mRNA:MD00G1166900	=	MD00G1166900	mRNA:MD00G1166900	350	350
MD00G1167100	ncRNA:MD00G1167100	=	MD00G1167100	ncRNA:MD00G1167100	581	581
MD00G1167200	ncRNA:MD00G1167200	=	MD00G1167200	ncRNA:MD00G1167200	118	118
MD00G1167300	ncRNA:MD00G1167300	=	MD00G1167300	ncRNA:MD00G1167300	118	118
MD00G1167400	ncRNA:MD00G1167400	=	MD00G1167400	ncRNA:MD00G1167400	115	115
MD00G1167500	mRNA:MD00G1167500	=	MD00G1167500	mRNA:MD00G1167500	1512	1512
MD00G1167900	mRNA:MD00G1167900	=	MD00G1167900	mRNA:MD00G1167900	684	684
MD00G1168600	mRNA:MD00G1168600	=	MD00G1168600	mRNA:MD00G1168600	339	339
MD00G1168900	ncRNA:MD00G1168900	=	MD00G1168900	ncRNA:MD00G1168900	118	118
MD00G1169000	ncRNA:MD00G1169000	=	MD00G1169000	ncRNA:MD00G1169000	134	134
MD00G1169100	ncRNA:MD00G1169100	=	MD00G1169100	ncRNA:MD00G1169100	121	121
MD00G1169200	ncRNA:MD00G1169200	=	MD00G1169200	ncRNA:MD00G1169200	120	120
MD00G1169300	ncRNA:MD00G1169300	=	MD00G1169300	ncRNA:MD00G1169300	118	118
MD00G1169700	mRNA:MD00G1169700	=	MD00G1169700	mRNA:MD00G1169700	1302	1302
MD00G1169800	mRNA:MD00G1169800	=	MD00G1169800	mRNA:MD00G1169800	1335	1335
MD00G1170000	mRNA:MD00G1170000	=	MD00G1170000	mRNA:MD00G1170000	516	516
MD00G1170200	ncRNA:MD00G1170200	=	MD00G1170200	ncRNA:MD00G1170200	120	120
MD00G1170300	ncRNA:MD00G1170300	=	MD00G1170300	ncRNA:MD00G1170300	116	116
MD00G1170400	mRNA:MD00G1170400	=	MD00G1170400	mRNA:MD00G1170400	2457	2457
MD00G1171300	ncRNA:MD00G1171300	=	MD00G1171300	ncRNA:MD00G1171300	110	110
MD00G1171500	mRNA:MD00G1171500	=	MD00G1171500	mRNA:MD00G1171500	1893	1893
MD00G1172500	mRNA:MD00G1172500	=	MD00G1172500	mRNA:MD00G1172500	1524	1524
MD00G1172600	mRNA:MD00G1172600	=	MD00G1172600	mRNA:MD00G1172600	363	363
MD00G1172700	mRNA:MD00G1172700	=	MD00G1172700	mRNA:MD00G1172700	3492	3492
MD00G1172800	ncRNA:MD00G1172800	=	MD00G1172800	ncRNA:MD00G1172800	118	118
MD00G1173000	mRNA:MD00G1173000	=	MD00G1173000	mRNA:MD00G1173000	1275	1275
MD00G1173200	mRNA:MD00G1173200	=	MD00G1173200	mRNA:MD00G1173200	243	243
MD00G1173400	ncRNA:MD00G1173400	=	MD00G1173400	ncRNA:MD00G1173400	8471	8471
MD00G1173500	mRNA:MD00G1173500	=	MD00G1173500	mRNA:MD00G1173500	321	321
MD00G1174000	ncRNA:MD00G1174000	=	MD00G1174000	ncRNA:MD00G1174000	120	120
MD00G1174100	ncRNA:MD00G1174100	=	MD00G1174100	ncRNA:MD00G1174100	119	119
MD00G1174700	ncRNA:MD00G1174700	=	MD00G1174700	ncRNA:MD00G1174700	244	244
MD00G1174800	mRNA:MD00G1174800	=	MD00G1174800	mRNA:MD00G1174800	393	393
MD00G1174900	mRNA:MD00G1174900	=	MD00G1174900	mRNA:MD00G1174900	531	531
MD00G1175000	mRNA:MD00G1175000	=	MD00G1175000	mRNA:MD00G1175000	894	894
MD00G1175100	mRNA:MD00G1175100	=	MD00G1175100	mRNA:MD00G1175100	336	336
MD00G1175200	mRNA:MD00G1175200	=	MD00G1175200	mRNA:MD00G1175200	1539	1539
MD00G1175700	mRNA:MD00G1175700	=	MD00G1175700	mRNA:MD00G1175700	258	258
MD00G1175800	mRNA:MD00G1175800	=	MD00G1175800	mRNA:MD00G1175800	453	453
MD00G1175900	mRNA:MD00G1175900	=	MD00G1175900	mRNA:MD00G1175900	609	609
MD00G1176000	mRNA:MD00G1176000	=	MD00G1176000	mRNA:MD00G1176000	1014	1014
MD00G1176200	ncRNA:MD00G1176200	=	MD00G1176200	ncRNA:MD00G1176200	122	122
MD00G1176400	mRNA:MD00G1176400	=	MD00G1176400	mRNA:MD00G1176400	1240	1240
MD00G1176500	mRNA:MD00G1176500	=	MD00G1176500	mRNA:MD00G1176500	378	378
MD00G1176600	ncRNA:MD00G1176600	=	MD00G1176600	ncRNA:MD00G1176600	74	74
MD00G1176800	mRNA:MD00G1176800	=	MD00G1176800	mRNA:MD00G1176800	510	510
MD00G1176900	mRNA:MD00G1176900	=	MD00G1176900	mRNA:MD00G1176900	294	294
MD00G1177000	mRNA:MD00G1177000	=	MD00G1177000	mRNA:MD00G1177000	331	331
MD00G1177500	ncRNA:MD00G1177500	=	MD00G1177500	ncRNA:MD00G1177500	117	117
MD00G1177600	mRNA:MD00G1177600	=	MD00G1177600	mRNA:MD00G1177600	468	468
MD00G1177700	mRNA:MD00G1177700	=	MD00G1177700	mRNA:MD00G1177700	252	252
MD00G1177800	mRNA:MD00G1177800	=	MD00G1177800	mRNA:MD00G1177800	480	480
MD00G1177900	ncRNA:MD00G1177900	=	MD00G1177900	ncRNA:MD00G1177900	119	119
MD00G1178000	mRNA:MD00G1178000	=	MD00G1178000	mRNA:MD00G1178000	432	432
MD00G1178100	mRNA:MD00G1178100	=	MD00G1178100	mRNA:MD00G1178100	315	315
MD00G1178500	ncRNA:MD00G1178500	=	MD00G1178500	ncRNA:MD00G1178500	105	105
MD00G1178600	mRNA:MD00G1178600	=	MD00G1178600	mRNA:MD00G1178600	213	213
MD00G1178700	mRNA:MD00G1178700	=	MD00G1178700	mRNA:MD00G1178700	705	705
MD00G1178800	mRNA:MD00G1178800	=	MD00G1178800	mRNA:MD00G1178800	456	456
MD00G1179600	mRNA:MD00G1179600	=	MD00G1179600	mRNA:MD00G1179600	267	267
MD00G1179700	mRNA:MD00G1179700	=	MD00G1179700	mRNA:MD00G1179700	436	436
MD00G1179900	mRNA:MD00G1179900	=	MD00G1179900	mRNA:MD00G1179900	207	207
MD00G1180000	mRNA:MD00G1180000	=	MD00G1180000	mRNA:MD00G1180000	279	279
MD00G1180400	ncRNA:MD00G1180400	=	MD00G1180400	ncRNA:MD00G1180400	120	120
MD00G1180500	ncRNA:MD00G1180500	=	MD00G1180500	ncRNA:MD00G1180500	106	106
MD00G1180600	ncRNA:MD00G1180600	=	MD00G1180600	ncRNA:MD00G1180600	114	114
MD00G1180700	ncRNA:MD00G1180700	=	MD00G1180700	ncRNA:MD00G1180700	106	106
MD00G1180800	ncRNA:MD00G1180800	=	MD00G1180800	ncRNA:MD00G1180800	116	116
MD00G1180900	ncRNA:MD00G1180900	=	MD00G1180900	ncRNA:MD00G1180900	112	112
MD00G1181000	ncRNA:MD00G1181000	=	MD00G1181000	ncRNA:MD00G1181000	120	120
MD00G1181100	ncRNA:MD00G1181100	=	MD00G1181100	ncRNA:MD00G1181100	120	120
MD00G1181200	ncRNA:MD00G1181200	=	MD00G1181200	ncRNA:MD00G1181200	118	118
MD00G1181500	mRNA:MD00G1181500	=	MD00G1181500	mRNA:MD00G1181500	609	609
MD00G1181600	mRNA:MD00G1181600	=	MD00G1181600	mRNA:MD00G1181600	600	600
MD00G1181700	mRNA:MD00G1181700	=	MD00G1181700	mRNA:MD00G1181700	342	342
MD00G1181900	ncRNA:MD00G1181900	=	MD00G1181900	ncRNA:MD00G1181900	133	133
MD00G1182000	ncRNA:MD00G1182000	=	MD00G1182000	ncRNA:MD00G1182000	119	119
MD00G1182400	mRNA:MD00G1182400	=	MD00G1182400	mRNA:MD00G1182400	132	132
MD00G1182500	ncRNA:MD00G1182500	=	MD00G1182500	ncRNA:MD00G1182500	114	114
MD00G1182700	ncRNA:MD00G1182700	=	MD00G1182700	ncRNA:MD00G1182700	108	108
MD00G1182900	ncRNA:MD00G1182900	=	MD00G1182900	ncRNA:MD00G1182900	122	122
MD00G1183100	mRNA:MD00G1183100	=	MD00G1183100	mRNA:MD00G1183100	270	270
MD00G1183200	ncRNA:MD00G1183200	=	MD00G1183200	ncRNA:MD00G1183200	303	303
MD00G1183500	ncRNA:MD00G1183500	=	MD00G1183500	ncRNA:MD00G1183500	372	372
MD00G1183600	ncRNA:MD00G1183600	=	MD00G1183600	ncRNA:MD00G1183600	111	111
MD00G1183700	ncRNA:MD00G1183700	=	MD00G1183700	ncRNA:MD00G1183700	118	118
MD00G1183800	ncRNA:MD00G1183800	=	MD00G1183800	ncRNA:MD00G1183800	121	121
MD00G1184000	mRNA:MD00G1184000	=	MD00G1184000	mRNA:MD00G1184000	686	686
MD00G1184100	mRNA:MD00G1184100	=	MD00G1184100	mRNA:MD00G1184100	549	549
MD00G1184400	mRNA:MD00G1184400	=	MD00G1184400	mRNA:MD00G1184400	302	302
MD00G1184500	mRNA:MD00G1184500	=	MD00G1184500	mRNA:MD00G1184500	420	420
MD00G1184600	ncRNA:MD00G1184600	=	MD00G1184600	ncRNA:MD00G1184600	107	107
MD00G1184700	ncRNA:MD00G1184700	=	MD00G1184700	ncRNA:MD00G1184700	120	120
MD00G1184800	ncRNA:MD00G1184800	=	MD00G1184800	ncRNA:MD00G1184800	117	117
MD00G1185000	ncRNA:MD00G1185000	=	MD00G1185000	ncRNA:MD00G1185000	115	115
MD00G1185100	ncRNA:MD00G1185100	=	MD00G1185100	ncRNA:MD00G1185100	117	117
MD00G1185300	mRNA:MD00G1185300	=	MD00G1185300	mRNA:MD00G1185300	567	567
MD00G1185800	mRNA:MD00G1185800	=	MD00G1185800	mRNA:MD00G1185800	704	704
MD00G1185900	mRNA:MD00G1185900	=	MD00G1185900	mRNA:MD00G1185900	252	252
MD00G1186300	mRNA:MD00G1186300	=	MD00G1186300	mRNA:MD00G1186300	416	416
MD00G1186400	mRNA:MD00G1186400	=	MD00G1186400	mRNA:MD00G1186400	210	210
MD00G1186500	mRNA:MD00G1186500	=	MD00G1186500	mRNA:MD00G1186500	288	288
MD00G1186600	mRNA:MD00G1186600	=	MD00G1186600	mRNA:MD00G1186600	520	520
MD00G1186700	mRNA:MD00G1186700	=	MD00G1186700	mRNA:MD00G1186700	1357	1357
MD00G1186800	mRNA:MD00G1186800	=	MD00G1186800	mRNA:MD00G1186800	267	267
MD00G1187600	mRNA:MD00G1187600	=	MD00G1187600	mRNA:MD00G1187600	1232	1232
MD00G1187700	mRNA:MD00G1187700	=	MD00G1187700	mRNA:MD00G1187700	150	150
MD00G1187800	mRNA:MD00G1187800	=	MD00G1187800	mRNA:MD00G1187800	171	171
MD00G1187900	ncRNA:MD00G1187900	=	MD00G1187900	ncRNA:MD00G1187900	120	120
MD00G1188000	mRNA:MD00G1188000	=	MD00G1188000	mRNA:MD00G1188000	249	249
MD00G1188500	mRNA:MD00G1188500	=	MD00G1188500	mRNA:MD00G1188500	525	525
MD00G1188800	ncRNA:MD00G1188800	=	MD00G1188800	ncRNA:MD00G1188800	1312	1312
MD00G1188900	mRNA:MD00G1188900	=	MD00G1188900	mRNA:MD00G1188900	933	933
MD00G1189100	mRNA:MD00G1189100	=	MD00G1189100	mRNA:MD00G1189100	2667	2667
MD00G1189500	mRNA:MD00G1189500	=	MD00G1189500	mRNA:MD00G1189500	192	192
MD00G1189800	ncRNA:MD00G1189800	=	MD00G1189800	ncRNA:MD00G1189800	107	107
MD00G1190000	mRNA:MD00G1190000	=	MD00G1190000	mRNA:MD00G1190000	536	536
MD00G1190200	mRNA:MD00G1190200	=	MD00G1190200	mRNA:MD00G1190200	498	498
MD00G1190300	ncRNA:MD00G1190300	=	MD00G1190300	ncRNA:MD00G1190300	226	226
MD00G1190400	ncRNA:MD00G1190400	=	MD00G1190400	ncRNA:MD00G1190400	566	566
MD00G1190900	mRNA:MD00G1190900	=	MD00G1190900	mRNA:MD00G1190900	1266	1266
MD00G1191000	mRNA:MD00G1191000	=	MD00G1191000	mRNA:MD00G1191000	245	245
MD00G1191300	ncRNA:MD00G1191300	=	MD00G1191300	ncRNA:MD00G1191300	107	107
MD00G1191400	ncRNA:MD00G1191400	=	MD00G1191400	ncRNA:MD00G1191400	117	117
MD00G1191500	ncRNA:MD00G1191500	=	MD00G1191500	ncRNA:MD00G1191500	340	340
MD00G1192000	mRNA:MD00G1192000	=	MD00G1192000	mRNA:MD00G1192000	894	894
MD00G1192100	mRNA:MD00G1192100	=	MD00G1192100	mRNA:MD00G1192100	456	456
MD00G1192300	mRNA:MD00G1192300	=	MD00G1192300	mRNA:MD00G1192300	570	570
MD00G1192600	mRNA:MD00G1192600	=	MD00G1192600	mRNA:MD00G1192600	280	280
MD00G1192800	mRNA:MD00G1192800	=	MD00G1192800	mRNA:MD00G1192800	597	597
MD00G1192900	mRNA:MD00G1192900	=	MD00G1192900	mRNA:MD00G1192900	2877	2877
MD00G1193200	mRNA:MD00G1193200	=	MD00G1193200	mRNA:MD00G1193200	312	312
MD00G1193300	ncRNA:MD00G1193300	=	MD00G1193300	ncRNA:MD00G1193300	122	122
MD00G1193400	ncRNA:MD00G1193400	=	MD00G1193400	ncRNA:MD00G1193400	122	122
[truncated: 99,444 more rows]

## Sheet: Table S3
geneid	transcriptid	sseqid	descrption	ident	length	mismatch	gapopen	qstart	qend	sstart	send	evalue	bitscore
MSTRG.8115	MSTRG.8115.1	KJ000231.1	Abies alba retrotransposon Ty1-copia PARTC, partial sequence	84.034	119	19	0	1	119	3901	4019	9.47e-22	115
MSTRG.2496	MSTRG.2496.2	LT799837.1	Allium nutans genome assembly, organelle: plastid:chloroplast	98.361	61	1	0	166	226	104101	104041	1.36e-19	108
MSTRG.27354	MSTRG.27354.1	KT834303.1	Amelanchier asiatica isolate 1199 clone L4 LEAFY2 (LFY2) gene, exon 2, intron 2, exon 3, and partial cds	85.965	114	14	1	1	112	410	297	1.05e-23	121
MSTRG.1346	MSTRG.1346.1	KU698782.1	Amelanchier canadensis isolate EAVM_2012849 putative LOV domain-containing protein mRNA, complete cds	79.752	242	32	11	299	535	8	237	1.22e-34	159
MSTRG.30409	MSTRG.30409.1	LT669790.1	Arabis alpina genome assembly, chromosome: 3	88.333	60	7	0	2461	2520	21293640	21293699	7.75e-08	73.1
MSTRG.23894	MSTRG.23894.1	KT932966.1	Chaenomeles japonica chloroplast, complete genome	94.737	266	12	1	1	264	126629	126364	2.07e-111	412
MSTRG.24022	MSTRG.24022.1	KY419956.1	Cormus domestica plastid, partial genome	95.984	249	9	1	1	249	46729	46482	1.16e-108	403
MSTRG.37086	MSTRG.37086.3	KT221622.1	Cotoneaster orbicularis microsatellite cor44 sequence	86.577	149	14	3	39	181	149	1	7.6e-35	159
MSTRG.37086	MSTRG.37086.2	KT221622.1	Cotoneaster orbicularis microsatellite cor44 sequence	86.577	149	14	3	39	181	149	1	9.08e-35	159
MSTRG.26587	MSTRG.26587.1	LN713255.1	Cucumis melo genomic chromosome, chr_1	90.196	51	5	0	205	255	31410931	31410881	2.93e-07	67.6
MSTRG.1722	MSTRG.1722.1	LN713265.1	Cucumis melo genomic chromosome, chr_11	79.769	173	31	4	24	194	20122258	20122088	3.3e-23	122
MSTRG.38810	MSTRG.38810.1	GQ856148.1	Cucurbita pepo mitochondrion, complete genome	93.75	48	2	1	82	128	475807	475854	4.83e-08	71.3
MSTRG.19372	MSTRG.19372.1	MG703802.1	Cydonia oblonga voucher S. L. Zhou BOP010020 photosystem II protein M (psbM) gene, partial cds; and psbM-trnD intergenic spacer, partial sequence; chloroplast	97.717	219	5	0	1	219	562	344	6.08e-101	377
MSTRG.24020	MSTRG.24020.1	KY420031.1	Dichotomanthes tristaniicarpa plastid, partial genome	97.333	300	8	0	1	300	45607	45906	8.24e-141	510
MSTRG.2843	MSTRG.2843.1	EU123921.1	Eriobotrya japonica expansin 3 (EXPA3) mRNA, partial cds	85.782	211	27	1	9	216	1054	844	1.25e-53	220
MSTRG.12471	MSTRG.12471.1	KP941774.1	Eriobotrya japonica FT1 (FT1) gene, FT1-2 allele, complete cds	95.455	154	7	0	16	169	2049	2202	5.13e-61	246
MSTRG.8816	MSTRG.8816.1	JX041626.1	Eriobotrya japonica plasma intrinsic protein 2 mRNA, complete cds	89.655	58	2	3	159	215	1060	1006	1.78e-08	71.3
MSTRG.32130	MSTRG.32130.1	KY085905.1	Eriobotrya japonica plastid, complete genome	96.094	256	8	1	1	256	84603	84856	1.54e-112	416
MSTRG.14363	MSTRG.14363.3	GU320722.1	Eriobotrya japonica TFL1-like protein (TFL1-1) gene, complete cds	92.771	581	39	3	719	1298	2356	2934	0	837
MSTRG.15202	MSTRG.15202.1	KY794808.1	Hippophae rhamnoides chloroplast, complete genome	87.77	139	16	1	566	703	40531	40669	6.85e-35	161
MSTRG.30053	MSTRG.30053.1	KY420027.1	Kageneckia crataegifolia plastid, partial genome	96.122	361	14	0	1	361	938	1298	1.26e-164	590
MSTRG.1509	MSTRG.1509.1	KY420027.1	Kageneckia crataegifolia plastid, partial genome	96.686	513	15	1	1	513	126584	127094	0	852
MSTRG.13462	MSTRG.13462.1	MG022623.1	Lagenaria siceraria isolate USVL1VR-Ls chloroplast, complete genome	96.396	111	4	0	251	361	107187	107077	2.5e-42	183
MSTRG.21604	MSTRG.21604.1	CP023114.1	Lupinus angustifolius cultivar Tanjil chromosome LG-02	87.097	62	5	3	1555	1614	13854534	13854594	2.72e-06	67.6
MSTRG.5075	MSTRG.5075.1	CP023116.1	Lupinus angustifolius cultivar Tanjil chromosome LG-04	91.192	193	6	1	141	322	9553934	9553742	7.48e-63	252
MSTRG.5141	MSTRG.5141.1	CP023116.1	Lupinus angustifolius cultivar Tanjil chromosome LG-04	75.141	177	36	7	114	286	4947702	4947874	3.38e-10	76.8
MSTRG.23822	MSTRG.23822.1	CP023120.1	Lupinus angustifolius cultivar Tanjil chromosome LG-08	90.625	64	6	0	178	241	10258043	10258106	4.61e-13	86.1
MSTRG.7356	MSTRG.7356.1	CP023125.1	Lupinus angustifolius cultivar Tanjil chromosome LG-13	75.98	204	47	2	2193	2395	14893980	14894182	1.72e-17	104
MSTRG.36861	MSTRG.36861.1	KX499859.1	Malus baccata chloroplast, complete genome	98.485	594	9	0	1	594	17925	18518	0	1048
MSTRG.26157	MSTRG.26157.1	MG703707.1	Malus baccata voucher S. L. Zhou BOP016421 rpl20-rps2 intergenic spacer, partial sequence; chloroplast	98.416	442	4	3	1	442	166	604	0	774
MSTRG.26014	MSTRG.26014.1	AF030859.1	Malus domestica ACC oxidase gene, complete cds	85.784	408	48	10	2640	3043	949	1350	2.3e-113	424
MSTRG.26015	MSTRG.26015.1	AF030859.1	Malus domestica ACC oxidase gene, complete cds	85.784	408	48	10	1014	1417	1350	949	1.66e-113	424
MSTRG.4312	MSTRG.4312.1	KM521537.1	Malus domestica clone Fuji miRNA172 gene, complete sequence	99.065	107	1	0	1	107	3781	3675	9.24e-45	193
MSTRG.23215	MSTRG.23215.1	KF530875.1	Malus domestica clone McC1_McC2 genomic sequence	99.167	360	3	0	1	360	147355	147714	0	651
MSTRG.10971	MSTRG.10971.1	KF530875.1	Malus domestica clone McC1_McC2 genomic sequence	98.328	299	5	0	1	299	147434	147732	8.16e-146	527
MSTRG.8795	MSTRG.8795.1	KF530875.1	Malus domestica clone McC1_McC2 genomic sequence	99.134	462	4	0	1	462	147203	147664	0	833
MSTRG.38691	MSTRG.38691.1	KF530875.1	Malus domestica clone McC1_McC2 genomic sequence	98.092	524	10	0	3	526	147655	147132	0	915
MSTRG.9754	MSTRG.9754.1	KF530875.1	Malus domestica clone McC1_McC2 genomic sequence	98.467	261	4	0	1	261	147695	147435	2e-126	462
MSTRG.35278	MSTRG.35278.1	KF530875.1	Malus domestica clone McC1_McC2 genomic sequence	97.701	261	5	1	1	260	148159	148419	1.55e-122	449
MSTRG.34283	MSTRG.34283.1	KF530875.1	Malus domestica clone McC1_McC2 genomic sequence	98.917	277	3	0	1	277	147633	147357	5.87e-137	497
MSTRG.34246	MSTRG.34246.1	KF530875.1	Malus domestica clone McC1_McC2 genomic sequence	99.309	579	4	0	1	579	147813	147235	0	1050
MSTRG.30368	MSTRG.30368.1	KF530875.1	Malus domestica clone McC1_McC2 genomic sequence	98.473	262	4	0	1	262	147672	147411	5.63e-127	464
MSTRG.27330	MSTRG.27330.1	KF530875.1	Malus domestica clone McC1_McC2 genomic sequence	98.19	221	4	0	1	221	148241	148021	2.84e-104	388
MSTRG.27307	MSTRG.27307.1	KF530875.1	Malus domestica clone McC1_McC2 genomic sequence	82.839	472	45	18	1	471	279196	279632	9.68e-104	390
MSTRG.27000	MSTRG.27000.1	KF530875.1	Malus domestica clone McC1_McC2 genomic sequence	97.942	243	5	0	1	243	148419	148177	8.69e-115	424
MSTRG.22421	MSTRG.22421.1	KF530875.1	Malus domestica clone McC1_McC2 genomic sequence	98.515	202	3	0	1	202	147676	147475	2e-95	359
MSTRG.20103	MSTRG.20103.1	KF530875.1	Malus domestica clone McC1_McC2 genomic sequence	98.473	524	6	1	1	524	147328	147849	0	924
MSTRG.15809	MSTRG.15809.1	KF530875.1	Malus domestica clone McC1_McC2 genomic sequence	99.07	860	5	2	1	860	147924	147068	0	1543
MSTRG.8866	MSTRG.8866.1	KM521535.1	Malus domestica clone Royal Gala miRNA172 gene, complete sequence	87.975	158	19	0	240	397	3680	3837	4.75e-43	187
MSTRG.9376	MSTRG.9376.1	KF530876.2	Malus domestica clone WiC1_WiC2 genomic sequence	98.092	262	5	0	1	262	347503	347764	9.34e-125	457
MSTRG.9245	MSTRG.9245.1	KF530876.2	Malus domestica clone WiC1_WiC2 genomic sequence	96.654	269	8	1	1	269	282160	281893	2.08e-121	446
MSTRG.8931	MSTRG.8931.1	KF530876.2	Malus domestica clone WiC1_WiC2 genomic sequence	98.054	257	5	0	1	257	151355	151099	5.5e-122	448
MSTRG.7035	MSTRG.7035.1	KF530876.2	Malus domestica clone WiC1_WiC2 genomic sequence	96.744	215	7	0	1	215	346378	346592	2.18e-95	359
MSTRG.6757	MSTRG.6757.1	KF530876.2	Malus domestica clone WiC1_WiC2 genomic sequence	97.328	262	6	1	1	261	148672	148411	7.24e-121	444
MSTRG.6449	MSTRG.6449.1	KF530876.2	Malus domestica clone WiC1_WiC2 genomic sequence	92.053	302	20	4	3	302	271152	271451	3.99e-114	422
MSTRG.5050	MSTRG.5050.1	KF530876.2	Malus domestica clone WiC1_WiC2 genomic sequence	97.967	246	5	0	1	246	147920	148165	6.81e-116	427
MSTRG.4092	MSTRG.4092.1	KF530876.2	Malus domestica clone WiC1_WiC2 genomic sequence	97.177	248	7	0	4	251	345000	344753	1.17e-113	420
MSTRG.39476	MSTRG.39476.1	KF530876.2	Malus domestica clone WiC1_WiC2 genomic sequence	90.222	225	17	4	167	387	61018	60795	5.59e-74	289
MSTRG.39343	MSTRG.39343.1	KF530876.2	Malus domestica clone WiC1_WiC2 genomic sequence	88.496	1017	79	15	1214	2224	125737	124753	0	1195
MSTRG.39342	MSTRG.39342.1	KF530876.2	Malus domestica clone WiC1_WiC2 genomic sequence	88.496	1017	79	15	1	1011	124753	125737	0	1195
MSTRG.33263	MSTRG.33263.1	KF530876.2	Malus domestica clone WiC1_WiC2 genomic sequence	96.651	209	7	0	1	209	149276	149484	4.51e-92	348
MSTRG.30976	MSTRG.30976.1	KF530876.2	Malus domestica clone WiC1_WiC2 genomic sequence	94.931	217	11	0	1	217	63392	63176	7.89e-90	340
MSTRG.30580	MSTRG.30580.1	KF530876.2	Malus domestica clone WiC1_WiC2 genomic sequence	96.542	1099	37	1	1	1098	342978	344076	0	1818
MSTRG.30414	MSTRG.30414.1	KF530876.2	Malus domestica clone WiC1_WiC2 genomic sequence	90.659	182	12	4	410	591	120847	120671	3.22e-58	237
MSTRG.29980	MSTRG.29980.1	KF530876.2	Malus domestica clone WiC1_WiC2 genomic sequence	97.276	624	15	2	1	622	342668	343291	0	1057
MSTRG.28907	MSTRG.28907.1	KF530876.2	Malus domestica clone WiC1_WiC2 genomic sequence	99.087	219	2	0	1	219	151156	150938	6.04e-106	394
MSTRG.27268	MSTRG.27268.1	KF530876.2	Malus domestica clone WiC1_WiC2 genomic sequence	92.952	1206	66	12	8	1200	125379	126578	0	1738
MSTRG.27267	MSTRG.27267.1	KF530876.2	Malus domestica clone WiC1_WiC2 genomic sequence	92.264	1422	88	15	457	1864	126578	125165	0	1997
MSTRG.26946	MSTRG.26946.1	KF530876.2	Malus domestica clone WiC1_WiC2 genomic sequence	98.513	269	4	0	1	269	153807	153539	2.66e-130	475
MSTRG.25122	MSTRG.25122.1	KF530876.2	Malus domestica clone WiC1_WiC2 genomic sequence	98.694	536	4	2	1	533	148606	148071	0	948
MSTRG.22027	MSTRG.22027.1	KF530876.2	Malus domestica clone WiC1_WiC2 genomic sequence	97.403	385	10	0	1	385	148887	148503	0	656
MSTRG.21228	MSTRG.21228.1	KF530876.2	Malus domestica clone WiC1_WiC2 genomic sequence	97.898	904	16	3	1	903	149768	150669	0	1561
MSTRG.20836	MSTRG.20836.2	KF530876.2	Malus domestica clone WiC1_WiC2 genomic sequence	98.054	257	5	0	1	257	150722	150466	5.55e-122	448
MSTRG.20836	MSTRG.20836.1	KF530876.2	Malus domestica clone WiC1_WiC2 genomic sequence	97.863	234	5	0	1	234	150754	150521	3.04e-109	405
MSTRG.18459	MSTRG.18459.1	KF530876.2	Malus domestica clone WiC1_WiC2 genomic sequence	97.844	2273	33	11	1	2266	148740	151003	0	3912
MSTRG.17997	MSTRG.17997.1	KF530876.2	Malus domestica clone WiC1_WiC2 genomic sequence	99.367	316	2	0	1	316	149633	149318	1.09e-159	573
MSTRG.17428	MSTRG.17428.1	KF530876.2	Malus domestica clone WiC1_WiC2 genomic sequence	98.228	1637	22	6	1	1635	149393	147762	0	2856
MSTRG.15880	MSTRG.15880.1	KF530876.2	Malus domestica clone WiC1_WiC2 genomic sequence	96.519	1982	52	5	99	2063	344294	342313	0	3262
MSTRG.15879	MSTRG.15879.1	KF530876.2	Malus domestica clone WiC1_WiC2 genomic sequence	97.373	609	16	0	1	609	152125	151517	0	1037
MSTRG.15878	MSTRG.15878.2	KF530876.2	Malus domestica clone WiC1_WiC2 genomic sequence	98.013	151	2	1	1	151	147071	146922	6.39e-66	261
MSTRG.15550	MSTRG.15550.1	KF530876.2	Malus domestica clone WiC1_WiC2 genomic sequence	91.396	2278	170	18	1460	3732	189055	186799	0	3097
MSTRG.15549	MSTRG.15549.1	KF530876.2	Malus domestica clone WiC1_WiC2 genomic sequence	91.351	659	54	3	1518	2175	195876	195220	0	898
MSTRG.14687	MSTRG.14687.1	KF530876.2	Malus domestica clone WiC1_WiC2 genomic sequence	94.298	228	13	0	1	228	283683	283456	1.39e-92	350
MSTRG.14465	MSTRG.14465.1	KF530876.2	Malus domestica clone WiC1_WiC2 genomic sequence	96.099	282	11	0	1	282	348832	348551	7.85e-126	460
MSTRG.11101	MSTRG.11101.1	KF530876.2	Malus domestica clone WiC1_WiC2 genomic sequence	98.125	480	9	0	551	1030	149060	148581	0	837
MSTRG.10420	MSTRG.10420.1	KF530876.2	Malus domestica clone WiC1_WiC2 genomic sequence	98.016	252	5	0	1	252	149171	149422	3.24e-119	438
MSTRG.9866	MSTRG.9866.1	KF530876.2	Malus domestica clone WiC1_WiC2 genomic sequence	99.061	213	2	0	1	213	150924	151136	1.26e-102	383
MSTRG.9334	MSTRG.9334.1	KF530876.2	Malus domestica clone WiC1_WiC2 genomic sequence	97.718	482	11	0	1	482	154612	154131	0	830
MSTRG.9211	MSTRG.9211.1	KF530876.2	Malus domestica clone WiC1_WiC2 genomic sequence	99.371	318	2	0	1	318	150725	151042	8.52e-161	577
MSTRG.802	MSTRG.802.1	KF530876.2	Malus domestica clone WiC1_WiC2 genomic sequence	96.203	553	19	2	463	1015	121073	121623	0	904
MSTRG.7870	MSTRG.7870.1	KF530876.2	Malus domestica clone WiC1_WiC2 genomic sequence	99.153	236	2	0	1	236	148472	148707	2.34e-115	425
MSTRG.6631	MSTRG.6631.1	KF530876.2	Malus domestica clone WiC1_WiC2 genomic sequence	98.718	234	3	0	1	234	150925	151158	1.39e-112	416
MSTRG.5268	MSTRG.5268.1	KF530876.2	Malus domestica clone WiC1_WiC2 genomic sequence	82.895	228	21	10	3	228	186571	186782	3.66e-44	189
MSTRG.39909	MSTRG.39909.1	KF530876.2	Malus domestica clone WiC1_WiC2 genomic sequence	97.987	447	9	0	1	447	342086	341640	0	776
MSTRG.39566	MSTRG.39566.1	KF530876.2	Malus domestica clone WiC1_WiC2 genomic sequence	85.233	1009	110	16	3	996	124745	125729	0	1002
MSTRG.3826	MSTRG.3826.1	KF530876.2	Malus domestica clone WiC1_WiC2 genomic sequence	99.057	212	2	0	1	212	151097	151308	4.52e-102	381
MSTRG.38023	MSTRG.38023.1	KF530876.2	Malus domestica clone WiC1_WiC2 genomic sequence	88	875	84	11	1	859	124860	125729	0	1014
MSTRG.37555	MSTRG.37555.1	KF530876.2	Malus domestica clone WiC1_WiC2 genomic sequence	87.045	247	30	2	2	247	251108	250863	7.3e-71	278
MSTRG.37423	MSTRG.37423.1	KF530876.2	Malus domestica clone WiC1_WiC2 genomic sequence	92.027	301	23	1	60	359	63847	63547	4.84e-114	422
MSTRG.37363	MSTRG.37363.1	KF530876.2	Malus domestica clone WiC1_WiC2 genomic sequence	94.518	1058	56	1	1	1058	188799	187744	0	1631
MSTRG.37323	MSTRG.37323.1	KF530876.2	Malus domestica clone WiC1_WiC2 genomic sequence	99.078	217	2	0	1	217	154656	154872	7.72e-105	390
MSTRG.35819	MSTRG.35819.1	KF530876.2	Malus domestica clone WiC1_WiC2 genomic sequence	98.876	267	3	0	1	267	153278	153012	7.33e-131	477
MSTRG.34970	MSTRG.34970.1	KF530876.2	Malus domestica clone WiC1_WiC2 genomic sequence	97.077	1471	38	3	18	1486	154893	153426	0	2473
MSTRG.34270	MSTRG.34270.1	KF530876.2	Malus domestica clone WiC1_WiC2 genomic sequence	98.466	326	5	0	1	326	153549	153224	3.15e-160	575
MSTRG.3237	MSTRG.3237.1	KF530876.2	Malus domestica clone WiC1_WiC2 genomic sequence	91.556	225	14	5	5	225	119082	118859	3e-79	305
MSTRG.31884	MSTRG.31884.1	KF530876.2	Malus domestica clone WiC1_WiC2 genomic sequence	90.045	221	16	6	21	236	119082	118863	5.35e-72	281
MSTRG.31354	MSTRG.31354.1	KF530876.2	Malus domestica clone WiC1_WiC2 genomic sequence	95.312	256	12	0	1	256	154347	154602	9.29e-110	407
MSTRG.30595	MSTRG.30595.1	KF530876.2	Malus domestica clone WiC1_WiC2 genomic sequence	88.193	415	34	2	4	404	63531	63944	8.96e-132	481
MSTRG.30192	MSTRG.30192.1	KF530876.2	Malus domestica clone WiC1_WiC2 genomic sequence	96.834	537	17	0	1	537	348866	348330	0	898
MSTRG.30010	MSTRG.30010.1	KF530876.2	Malus domestica clone WiC1_WiC2 genomic sequence	96.759	216	2	1	1	216	342161	341951	2.8e-94	355
MSTRG.29952	MSTRG.29952.1	KF530876.2	Malus domestica clone WiC1_WiC2 genomic sequence	99.038	208	2	0	1	208	341753	341960	7.4e-100	374
MSTRG.29402	MSTRG.29402.1	KF530876.2	Malus domestica clone WiC1_WiC2 genomic sequence	85.836	353	50	0	330	682	126365	126013	1.02e-99	375
MSTRG.28212	MSTRG.28212.1	KF530876.2	Malus domestica clone WiC1_WiC2 genomic sequence	95.413	109	5	0	151	259	205636	205744	1.04e-39	174
MSTRG.28025	MSTRG.28025.1	KF530876.2	Malus domestica clone WiC1_WiC2 genomic sequence	92.457	411	30	1	1	411	195360	195769	1.9e-163	586
MSTRG.27434	MSTRG.27434.1	KF530876.2	Malus domestica clone WiC1_WiC2 genomic sequence	98.329	419	7	0	1	419	154225	154643	0	736
MSTRG.26747	MSTRG.26747.1	KF530876.2	Malus domestica clone WiC1_WiC2 genomic sequence	86.586	1573	173	16	633	2174	218703	217138	0	1701
MSTRG.26738	MSTRG.26738.1	KF530876.2	Malus domestica clone WiC1_WiC2 genomic sequence	97.436	234	6	0	174	407	342573	342340	2.6e-107	399
MSTRG.2589	MSTRG.2589.1	KF530876.2	Malus domestica clone WiC1_WiC2 genomic sequence	87.385	1086	96	14	1	1068	124704	125766	0	1208
MSTRG.25608	MSTRG.25608.1	KF530876.2	Malus domestica clone WiC1_WiC2 genomic sequence	98.182	220	2	1	1	220	344488	344705	1.31e-102	383
MSTRG.25406	MSTRG.25406.1	KF530876.2	Malus domestica clone WiC1_WiC2 genomic sequence	96.304	460	12	4	1064	1520	125736	125279	0	750
MSTRG.25394	MSTRG.25394.1	KF530876.2	Malus domestica clone WiC1_WiC2 genomic sequence	98.78	328	3	1	1	327	341830	342157	1.89e-162	582
MSTRG.23825	MSTRG.23825.1	KF530876.2	Malus domestica clone WiC1_WiC2 genomic sequence	100	101	0	0	1	101	154883	154783	1.13e-43	187
MSTRG.23112	MSTRG.23112.1	KF530876.2	Malus domestica clone WiC1_WiC2 genomic sequence	97.64	678	16	0	1	678	348283	348960	0	1164
MSTRG.21407	MSTRG.21407.1	KF530876.2	Malus domestica clone WiC1_WiC2 genomic sequence	92.358	1073	64	14	95	1155	125512	126578	0	1511
MSTRG.20771	MSTRG.20771.1	KF530876.2	Malus domestica clone WiC1_WiC2 genomic sequence	98.381	247	4	0	1	247	152695	152941	4.09e-118	435
MSTRG.2058	MSTRG.2058.1	KF530876.2	Malus domestica clone WiC1_WiC2 genomic sequence	97.222	216	6	0	1	216	344690	344905	1.29e-97	366
MSTRG.19504	MSTRG.19504.1	KF530876.2	Malus domestica clone WiC1_WiC2 genomic sequence	82.571	350	37	15	2	329	60587	60934	1.67e-73	287
MSTRG.19396	MSTRG.19396.1	KF530876.2	Malus domestica clone WiC1_WiC2 genomic sequence	97.386	459	12	0	1	459	154139	154597	0	782
MSTRG.1939	MSTRG.1939.1	KF530876.2	Malus domestica clone WiC1_WiC2 genomic sequence	98.905	274	3	0	1	274	148170	147897	9.69e-135	490
MSTRG.1914	MSTRG.1914.1	KF530876.2	Malus domestica clone WiC1_WiC2 genomic sequence	93.243	370	21	2	1	369	71908	72274	3.67e-150	542
MSTRG.18584	MSTRG.18584.1	KF530876.2	Malus domestica clone WiC1_WiC2 genomic sequence	91.346	208	14	4	3	207	187015	186809	4.88e-72	281
MSTRG.17259	MSTRG.17259.1	KF530876.2	Malus domestica clone WiC1_WiC2 genomic sequence	99.174	242	2	0	1	242	151071	151312	1.11e-118	436
MSTRG.17044	MSTRG.17044.1	KF530876.2	Malus domestica clone WiC1_WiC2 genomic sequence	99.524	210	1	0	1	210	341736	341945	1.24e-102	383
MSTRG.16794	MSTRG.16794.1	KF530876.2	Malus domestica clone WiC1_WiC2 genomic sequence	96.123	1986	67	5	1193	3178	344294	342319	0	3232
MSTRG.1589	MSTRG.1589.1	KF530876.2	Malus domestica clone WiC1_WiC2 genomic sequence	83.671	839	126	11	69	901	140409	141242	0	780
MSTRG.15312	MSTRG.15312.1	KF530876.2	Malus domestica clone WiC1_WiC2 genomic sequence	97.696	217	5	0	1	217	194371	194587	7.78e-100	374
MSTRG.1514	MSTRG.1514.1	KF530876.2	Malus domestica clone WiC1_WiC2 genomic sequence	89.474	399	41	1	271	668	158245	158643	3.29e-138	503
MSTRG.15101	MSTRG.15101.1	KF530876.2	Malus domestica clone WiC1_WiC2 genomic sequence	88.05	159	15	4	1041	1199	257246	257400	2.55e-42	185
MSTRG.14978	MSTRG.14978.1	KF530876.2	Malus domestica clone WiC1_WiC2 genomic sequence	99.559	227	1	0	1	227	152728	152954	4.83e-112	414
MSTRG.14755	MSTRG.14755.1	KF530876.2	Malus domestica clone WiC1_WiC2 genomic sequence	97.872	94	2	0	1434	1527	146919	147012	3.05e-35	163
MSTRG.14376	MSTRG.14376.1	KF530876.2	Malus domestica clone WiC1_WiC2 genomic sequence	80.928	194	15	12	8	194	186604	186782	1.67e-27	134
MSTRG.13881	MSTRG.13881.1	KF530876.2	Malus domestica clone WiC1_WiC2 genomic sequence	95.778	1421	47	8	515	1929	126578	125165	0	2279
MSTRG.13653	MSTRG.13653.1	KF530876.2	Malus domestica clone WiC1_WiC2 genomic sequence	98.722	313	4	0	1	313	341770	342082	1.09e-154	556
MSTRG.13442	MSTRG.13442.1	KF530876.2	Malus domestica clone WiC1_WiC2 genomic sequence	99.034	207	2	0	1	207	150860	151066	2.65e-99	372
MSTRG.12290	MSTRG.12290.1	KF530876.2	Malus domestica clone WiC1_WiC2 genomic sequence	97.368	266	7	0	1	266	151096	150831	1.24e-123	453
MSTRG.12023	MSTRG.12023.1	KF530876.2	Malus domestica clone WiC1_WiC2 genomic sequence	81.159	207	38	1	108	313	63847	63641	1.1e-36	165
MSTRG.1202	MSTRG.1202.1	KF530876.2	Malus domestica clone WiC1_WiC2 genomic sequence	91.429	105	9	0	385	489	154798	154902	1.64e-30	145
MSTRG.951	MSTRG.951.1	KF530876.2	Malus domestica clone WiC1_WiC2 genomic sequence	97.475	198	5	0	1	198	284389	284192	2.61e-89	339
MSTRG.950	MSTRG.950.1	KF530876.2	Malus domestica clone WiC1_WiC2 genomic sequence	81.533	287	44	8	1	285	36599	36320	8.78e-56	228
MSTRG.9474	MSTRG.9474.1	KF530876.2	Malus domestica clone WiC1_WiC2 genomic sequence	98.558	208	3	0	1	208	149093	148886	3.44e-98	368
MSTRG.9461	MSTRG.9461.1	KF530876.2	Malus domestica clone WiC1_WiC2 genomic sequence	96.883	385	12	0	1	385	285100	285484	0	645
MSTRG.9405	MSTRG.9405.1	KF530876.2	Malus domestica clone WiC1_WiC2 genomic sequence	96.837	411	12	1	313	723	344742	345151	0	686
MSTRG.9404	MSTRG.9404.1	KF530876.2	Malus domestica clone WiC1_WiC2 genomic sequence	98.744	398	5	0	1	398	341728	342125	0	708
MSTRG.9304	MSTRG.9304.1	KF530876.2	Malus domestica clone WiC1_WiC2 genomic sequence	97.727	396	9	0	1	396	343329	342934	0	682
MSTRG.9303	MSTRG.9303.1	KF530876.2	Malus domestica clone WiC1_WiC2 genomic sequence	98.222	225	4	0	1	225	344438	344214	6.23e-106	394
MSTRG.9141	MSTRG.9141.1	KF530876.2	Malus domestica clone WiC1_WiC2 genomic sequence	99.115	226	2	0	1	226	152880	153105	8.04e-110	407
MSTRG.9096	MSTRG.9096.1	KF530876.2	Malus domestica clone WiC1_WiC2 genomic sequence	97.619	252	6	0	1	252	344959	344708	1.51e-117	433
MSTRG.9086	MSTRG.9086.1	KF530876.2	Malus domestica clone WiC1_WiC2 genomic sequence	89.873	237	21	3	5	241	186549	186782	4.55e-78	302
MSTRG.8858	MSTRG.8858.1	KF530876.2	Malus domestica clone WiC1_WiC2 genomic sequence	96.721	244	8	0	1	244	283446	283689	1.58e-109	407
MSTRG.8803	MSTRG.8803.1	KF530876.2	Malus domestica clone WiC1_WiC2 genomic sequence	89.14	221	22	2	6	225	35485	35704	8.56e-70	274
MSTRG.8796	MSTRG.8796.1	KF530876.2	Malus domestica clone WiC1_WiC2 genomic sequence	98.367	245	3	1	1	244	150439	150683	1.88e-116	429
MSTRG.8763	MSTRG.8763.1	KF530876.2	Malus domestica clone WiC1_WiC2 genomic sequence	95.299	234	9	2	1	232	281898	281665	1.09e-98	370
MSTRG.8686	MSTRG.8686.1	KF530876.2	Malus domestica clone WiC1_WiC2 genomic sequence	87.5	248	17	8	1	235	125450	125696	9.09e-70	274
MSTRG.867	MSTRG.867.1	KF530876.2	Malus domestica clone WiC1_WiC2 genomic sequence	97.585	207	5	0	2	208	150043	149837	2.69e-94	355
MSTRG.866	MSTRG.866.1	KF530876.2	Malus domestica clone WiC1_WiC2 genomic sequence	98.387	310	5	0	1	310	153409	153100	2.34e-151	545
MSTRG.8654	MSTRG.8654.1	KF530876.2	Malus domestica clone WiC1_WiC2 genomic sequence	90.763	249	12	8	10	250	281178	280933	1.04e-83	322
MSTRG.8577	MSTRG.8577.1	KF530876.2	Malus domestica clone WiC1_WiC2 genomic sequence	99.07	215	2	0	2	216	347499	347713	9.94e-104	387
MSTRG.8569	MSTRG.8569.1	KF530876.2	Malus domestica clone WiC1_WiC2 genomic sequence	94.091	220	12	1	3	222	281255	281473	1.36e-87	333
MSTRG.8448	MSTRG.8448.2	KF530876.2	Malus domestica clone WiC1_WiC2 genomic sequence	92.149	242	9	7	1	234	120599	120838	3.28e-87	333
MSTRG.8448	MSTRG.8448.1	KF530876.2	Malus domestica clone WiC1_WiC2 genomic sequence	90.628	1003	79	9	3703	4702	283874	284864	0	1317
MSTRG.8447	MSTRG.8447.3	KF530876.2	Malus domestica clone WiC1_WiC2 genomic sequence	90.628	1003	79	9	3831	4830	284864	283874	0	1317
MSTRG.8447	MSTRG.8447.1	KF530876.2	Malus domestica clone WiC1_WiC2 genomic sequence	93.711	318	10	7	670	979	120838	120523	1.78e-127	468
MSTRG.8447	MSTRG.8447.2	KF530876.2	Malus domestica clone WiC1_WiC2 genomic sequence	92.276	246	9	7	671	908	120838	120595	3.74e-89	340
MSTRG.8428	MSTRG.8428.1	KF530876.2	Malus domestica clone WiC1_WiC2 genomic sequence	95.821	670	28	0	1	670	125909	126578	0	1083
MSTRG.840	MSTRG.840.3	KF530876.2	Malus domestica clone WiC1_WiC2 genomic sequence	85.766	274	21	13	257	513	240573	240301	5.03e-69	274
MSTRG.840	MSTRG.840.5	KF530876.2	Malus domestica clone WiC1_WiC2 genomic sequence	85.766	274	21	13	243	499	240573	240301	5.08e-69	274
MSTRG.840	MSTRG.840.1	KF530876.2	Malus domestica clone WiC1_WiC2 genomic sequence	85.766	274	21	13	271	527	240573	240301	5.1e-69	274
MSTRG.834	MSTRG.834.1	KF530876.2	Malus domestica clone WiC1_WiC2 genomic sequence	96.345	383	14	0	1	383	282010	282392	7.93e-177	630
MSTRG.8285	MSTRG.8285.1	KF530876.2	Malus domestica clone WiC1_WiC2 genomic sequence	98.621	290	4	0	1	290	348381	348670	6.13e-142	514
MSTRG.8212	MSTRG.8212.1	KF530876.2	Malus domestica clone WiC1_WiC2 genomic sequence	88.123	682	61	10	10	675	124984	125661	0	793
MSTRG.8080	MSTRG.8080.1	KF530876.2	Malus domestica clone WiC1_WiC2 genomic sequence	88.372	215	22	3	118	330	186782	186569	1.03e-63	255
MSTRG.8080	MSTRG.8080.2	KF530876.2	Malus domestica clone WiC1_WiC2 genomic sequence	88.372	215	22	3	115	327	186782	186569	9.6e-64	255
MSTRG.8080	MSTRG.8080.3	KF530876.2	Malus domestica clone WiC1_WiC2 genomic sequence	88.372	215	22	3	115	327	186782	186569	9.58e-64	255
MSTRG.764	MSTRG.764.1	KF530876.2	Malus domestica clone WiC1_WiC2 genomic sequence	96.639	357	12	0	1	357	123160	122804	9.62e-166	593
MSTRG.7217	MSTRG.7217.1	KF530876.2	Malus domestica clone WiC1_WiC2 genomic sequence	89.028	319	32	3	1	317	284248	284565	3.3e-105	392
MSTRG.7045	MSTRG.7045.1	KF530876.2	Malus domestica clone WiC1_WiC2 genomic sequence	93.478	276	10	1	1	276	281894	282161	1.31e-108	403
MSTRG.7040	MSTRG.7040.1	KF530876.2	Malus domestica clone WiC1_WiC2 genomic sequence	95.455	308	14	0	1	308	281447	281754	3.06e-135	492
MSTRG.7026	MSTRG.7026.1	KF530876.2	Malus domestica clone WiC1_WiC2 genomic sequence	96.476	227	8	0	1	227	282374	282148	2.28e-100	375
MSTRG.6975	MSTRG.6975.1	KF530876.2	Malus domestica clone WiC1_WiC2 genomic sequence	97.345	226	6	0	1	226	282921	283146	3.79e-103	385
MSTRG.6960	MSTRG.6960.1	KF530876.2	Malus domestica clone WiC1_WiC2 genomic sequence	99.038	208	2	0	1	208	284657	284864	8.24e-100	374
MSTRG.6959	MSTRG.6959.1	KF530876.2	Malus domestica clone WiC1_WiC2 genomic sequence	99.203	251	2	0	1	251	284550	284800	1.15e-123	453
MSTRG.6901	MSTRG.6901.1	KF530876.2	Malus domestica clone WiC1_WiC2 genomic sequence	82.486	177	18	8	67	240	186782	186616	2.69e-30	143
MSTRG.6875	MSTRG.6875.1	KF530876.2	Malus domestica clone WiC1_WiC2 genomic sequence	93.925	214	10	3	20	232	281017	281228	1.11e-83	320
MSTRG.6786	MSTRG.6786.1	KF530876.2	Malus domestica clone WiC1_WiC2 genomic sequence	99.02	204	2	0	1	204	347508	347711	1.21e-97	366
MSTRG.6428	MSTRG.6428.1	KF530876.2	Malus domestica clone WiC1_WiC2 genomic sequence	99.043	209	2	0	1	209	148467	148259	2.07e-100	375
MSTRG.6427	MSTRG.6427.1	KF530876.2	Malus domestica clone WiC1_WiC2 genomic sequence	99.349	307	2	0	1	307	151302	150996	1.07e-154	556
MSTRG.6426	MSTRG.6426.1	KF530876.2	Malus domestica clone WiC1_WiC2 genomic sequence	99.07	430	4	0	1	430	153834	153405	0	773
MSTRG.6412	MSTRG.6412.1	KF530876.2	Malus domestica clone WiC1_WiC2 genomic sequence	96.863	255	8	0	1	255	151590	151844	7.1e-116	427
MSTRG.6137	MSTRG.6137.1	KF530876.2	Malus domestica clone WiC1_WiC2 genomic sequence	98.636	220	3	0	1	220	153926	153707	7.85e-105	390
MSTRG.6113	MSTRG.6113.1	KF530876.2	Malus domestica clone WiC1_WiC2 genomic sequence	97.608	878	21	0	205	1082	154893	154016	0	1506
MSTRG.6094	MSTRG.6094.1	KF530876.2	Malus domestica clone WiC1_WiC2 genomic sequence	84.427	777	100	15	37	797	162084	161313	0	745
MSTRG.581	MSTRG.581.1	KF530876.2	Malus domestica clone WiC1_WiC2 genomic sequence	99.2	250	1	1	1	249	151034	151283	1.47e-122	449
MSTRG.5598	MSTRG.5598.1	KF530876.2	Malus domestica clone WiC1_WiC2 genomic sequence	98.209	335	6	0	2	336	342373	342707	1.51e-163	586
MSTRG.5497	MSTRG.5497.1	KF530876.2	Malus domestica clone WiC1_WiC2 genomic sequence	99.515	206	1	0	1	206	341921	341716	2.03e-100	375
MSTRG.5453	MSTRG.5453.1	KF530876.2	Malus domestica clone WiC1_WiC2 genomic sequence	99.602	251	1	0	1	251	150968	151218	2.47e-125	459
MSTRG.541	MSTRG.541.1	KF530876.2	Malus domestica clone WiC1_WiC2 genomic sequence	94.241	903	51	1	1	903	187725	188626	0	1378
MSTRG.5385	MSTRG.5385.1	KF530876.2	Malus domestica clone WiC1_WiC2 genomic sequence	91.606	965	60	19	112	1072	119806	118859	0	1314
MSTRG.5384	MSTRG.5384.1	KF530876.2	Malus domestica clone WiC1_WiC2 genomic sequence	91.685	890	55	9	963	1839	125737	124854	0	1216
MSTRG.5329	MSTRG.5329.1	KF530876.2	Malus domestica clone WiC1_WiC2 genomic sequence	92.152	446	27	4	1	438	63530	63975	2.1e-174	623
MSTRG.5194	MSTRG.5194.1	KF530876.2	Malus domestica clone WiC1_WiC2 genomic sequence	98.63	219	3	0	1	219	151023	151241	2.81e-104	388
MSTRG.5163	MSTRG.5163.1	KF530876.2	Malus domestica clone WiC1_WiC2 genomic sequence	98.81	252	3	0	2	253	342135	341884	1.5e-122	449
MSTRG.5145	MSTRG.5145.1	KF530876.2	Malus domestica clone WiC1_WiC2 genomic sequence	87.982	882	82	13	1021	1886	125729	124856	0	1020
MSTRG.5073	MSTRG.5073.1	KF530876.2	Malus domestica clone WiC1_WiC2 genomic sequence	91.705	217	18	0	2	218	35575	35791	3.74e-78	302
MSTRG.5035	MSTRG.5035.1	KF530876.2	Malus domestica clone WiC1_WiC2 genomic sequence	97.5	200	5	0	1	200	148196	147997	1.99e-90	342
MSTRG.5034	MSTRG.5034.1	KF530876.2	Malus domestica clone WiC1_WiC2 genomic sequence	99.153	236	2	0	1	236	345804	345569	2.34e-115	425
MSTRG.5011	MSTRG.5011.1	KF530876.2	Malus domestica clone WiC1_WiC2 genomic sequence	98.5	200	3	0	1	200	148815	148616	9.2e-94	353
MSTRG.5010	MSTRG.5010.1	KF530876.2	Malus domestica clone WiC1_WiC2 genomic sequence	98.603	358	5	0	1	358	153612	153255	5.69e-178	634
MSTRG.4990	MSTRG.4990.1	KF530876.2	Malus domestica clone WiC1_WiC2 genomic sequence	95	240	12	0	1	240	284594	284833	6.76e-101	377
MSTRG.4960	MSTRG.4960.1	KF530876.2	Malus domestica clone WiC1_WiC2 genomic sequence	92.977	299	17	3	1	296	125360	125657	1.81e-117	433
MSTRG.4950	MSTRG.4950.1	KF530876.2	Malus domestica clone WiC1_WiC2 genomic sequence	87.805	164	17	2	144	306	283864	284025	4.47e-44	189
MSTRG.491	MSTRG.491.1	KF530876.2	Malus domestica clone WiC1_WiC2 genomic sequence	99.138	232	2	0	1	232	148561	148330	3.83e-113	418
MSTRG.4825	MSTRG.4825.1	KF530876.2	Malus domestica clone WiC1_WiC2 genomic sequence	99.664	298	1	0	1	298	279842	280139	2.24e-151	545
MSTRG.4823	MSTRG.4823.1	KF530876.2	Malus domestica clone WiC1_WiC2 genomic sequence	91.556	225	14	5	18	238	119082	118859	3.21e-79	305
MSTRG.4822	MSTRG.4822.1	KF530876.2	Malus domestica clone WiC1_WiC2 genomic sequence	87.192	1015	90	13	1008	2006	125729	124739	0	1118
MSTRG.4821	MSTRG.4821.1	KF530876.2	Malus domestica clone WiC1_WiC2 genomic sequence	94.836	213	10	1	1	212	150672	150460	4.62e-87	331
MSTRG.468	MSTRG.468.1	KF530876.2	Malus domestica clone WiC1_WiC2 genomic sequence	81.262	539	67	23	15	523	338992	339526	1.36e-108	405
MSTRG.4605	MSTRG.4605.1	KF530876.2	Malus domestica clone WiC1_WiC2 genomic sequence	98.929	280	3	0	1	280	147204	146925	4.65e-138	501
MSTRG.4514	MSTRG.4514.1	KF530876.2	Malus domestica clone WiC1_WiC2 genomic sequence	88.889	333	35	2	1	332	125190	124859	3.46e-110	409
MSTRG.4513	MSTRG.4513.1	KF530876.2	Malus domestica clone WiC1_WiC2 genomic sequence	94.978	677	34	0	581	1257	126578	125902	0	1062
MSTRG.444	MSTRG.444.1	KF530876.2	Malus domestica clone WiC1_WiC2 genomic sequence	92.171	281	12	3	1	281	281852	281582	3.74e-104	388
MSTRG.4378	MSTRG.4378.1	KF530876.2	Malus domestica clone WiC1_WiC2 genomic sequence	92.308	234	6	11	1	232	118863	119086	3.6e-84	322
MSTRG.4370	MSTRG.4370.1	KF530876.2	Malus domestica clone WiC1_WiC2 genomic sequence	94.632	1155	42	9	466	1609	126578	125433	0	1772
MSTRG.4368	MSTRG.4368.1	KF530876.2	Malus domestica clone WiC1_WiC2 genomic sequence	88.816	304	29	3	1	304	124228	124526	5.41e-98	368
MSTRG.4367	MSTRG.4367.1	KF530876.2	Malus domestica clone WiC1_WiC2 genomic sequence	97.03	303	8	1	1	302	122982	123284	2.98e-140	508
MSTRG.4210	MSTRG.4210.1	KF530876.2	Malus domestica clone WiC1_WiC2 genomic sequence	88	650	60	8	915	1550	125729	125084	0	752
MSTRG.4182	MSTRG.4182.1	KF530876.2	Malus domestica clone WiC1_WiC2 genomic sequence	88.004	892	82	11	1	872	124843	125729	0	1031
MSTRG.4098	MSTRG.4098.1	KF530876.2	Malus domestica clone WiC1_WiC2 genomic sequence	95.686	1043	34	7	1	1039	125718	126753	0	1666
MSTRG.4097	MSTRG.4097.1	KF530876.2	Malus domestica clone WiC1_WiC2 genomic sequence	95.686	1043	34	7	96	1134	126753	125718	0	1666
MSTRG.40471	MSTRG.40471.1	KF530876.2	Malus domestica clone WiC1_WiC2 genomic sequence	88.163	245	18	7	299	540	189512	189748	1.33e-71	281
MSTRG.40470	MSTRG.40470.1	KF530876.2	Malus domestica clone WiC1_WiC2 genomic sequence	95.08	1057	49	1	1	1057	187946	188999	0	1661
MSTRG.40469	MSTRG.40469.1	KF530876.2	Malus domestica clone WiC1_WiC2 genomic sequence	98.113	318	6	0	1	318	342121	341804	3.99e-154	555
MSTRG.40243	MSTRG.40243.1	KF530876.2	Malus domestica clone WiC1_WiC2 genomic sequence	98.23	226	4	0	1	226	150864	151089	1.74e-106	396
MSTRG.39908	MSTRG.39908.1	KF530876.2	Malus domestica clone WiC1_WiC2 genomic sequence	99.606	254	0	1	1	254	148794	148542	1.96e-126	462
MSTRG.39884	MSTRG.39884.1	KF530876.2	Malus domestica clone WiC1_WiC2 genomic sequence	91.88	234	9	9	39	267	119087	118859	4.72e-83	318
MSTRG.39883	MSTRG.39883.1	KF530876.2	Malus domestica clone WiC1_WiC2 genomic sequence	97.034	843	24	1	293	1134	126753	125911	0	1417
MSTRG.39846	MSTRG.39846.1	KF530876.2	Malus domestica clone WiC1_WiC2 genomic sequence	88.256	281	28	5	1	277	318897	318618	6.13e-86	331
MSTRG.39813	MSTRG.39813.1	KF530876.2	Malus domestica clone WiC1_WiC2 genomic sequence	97.904	334	6	1	220	552	342935	343268	1.56e-160	577
MSTRG.39757	MSTRG.39757.1	KF530876.2	Malus domestica clone WiC1_WiC2 genomic sequence	95.929	393	4	2	1	382	152665	153056	1.02e-175	627
MSTRG.39690	MSTRG.39690.1	KF530876.2	Malus domestica clone WiC1_WiC2 genomic sequence	98.347	242	4	0	1	242	154292	154051	2.4e-115	425
MSTRG.39624	MSTRG.39624.1	KF530876.2	Malus domestica clone WiC1_WiC2 genomic sequence	90.152	132	12	1	1	131	189653	189784	1.38e-38	171
MSTRG.39523	MSTRG.39523.1	KF530876.2	Malus domestica clone WiC1_WiC2 genomic sequence	92.344	209	10	6	116	320	119073	118867	3.48e-75	292
MSTRG.39522	MSTRG.39522.1	KF530876.2	Malus domestica clone WiC1_WiC2 genomic sequence	87.766	376	27	9	906	1265	125766	125394	1.83e-113	422
MSTRG.39452	MSTRG.39452.1	KF530876.2	Malus domestica clone WiC1_WiC2 genomic sequence	97.244	254	7	0	1	254	282366	282113	5.47e-117	431
MSTRG.38860	MSTRG.38860.1	KF530876.2	Malus domestica clone WiC1_WiC2 genomic sequence	99.024	205	2	0	1	205	151012	150808	3.38e-98	368
MSTRG.38722	MSTRG.38722.1	KF530876.2	Malus domestica clone WiC1_WiC2 genomic sequence	97.571	494	12	0	1	494	343558	343065	0	846
MSTRG.38690	MSTRG.38690.1	KF530876.2	Malus domestica clone WiC1_WiC2 genomic sequence	98.54	274	4	0	1	274	150878	150605	4.51e-133	484
MSTRG.38553	MSTRG.38553.1	KF530876.2	Malus domestica clone WiC1_WiC2 genomic sequence	87.266	267	34	0	1	267	188381	188647	7.91e-79	305
MSTRG.38383	MSTRG.38383.1	KF530876.2	Malus domestica clone WiC1_WiC2 genomic sequence	86.341	615	67	8	2	603	125119	125729	0	654
MSTRG.38265	MSTRG.38265.1	KF530876.2	Malus domestica clone WiC1_WiC2 genomic sequence	96.667	270	9	0	1	270	281767	281498	1.62e-122	449
MSTRG.38264	MSTRG.38264.1	KF530876.2	Malus domestica clone WiC1_WiC2 genomic sequence	90.631	491	26	9	1	485	283137	282661	8.46e-178	634
MSTRG.38237	MSTRG.38237.1	KF530876.2	Malus domestica clone WiC1_WiC2 genomic sequence	87.742	310	31	7	1	307	202814	203119	4.27e-94	355
MSTRG.38236	MSTRG.38236.1	KF530876.2	Malus domestica clone WiC1_WiC2 genomic sequence	86.621	441	54	4	13	450	202157	202595	2.82e-132	483
MSTRG.38235	MSTRG.38235.1	KF530876.2	Malus domestica clone WiC1_WiC2 genomic sequence	92.727	165	11	1	3	166	298599	298435	1.6e-58	237
MSTRG.38196	MSTRG.38196.1	KF530876.2	Malus domestica clone WiC1_WiC2 genomic sequence	99.095	221	2	0	1	221	152701	152921	4.72e-107	398
MSTRG.38184	MSTRG.38184.1	KF530876.2	Malus domestica clone WiC1_WiC2 genomic sequence	97.788	226	5	0	1	226	346660	346885	8.1e-105	390
MSTRG.38174	MSTRG.38174.1	KF530876.2	Malus domestica clone WiC1_WiC2 genomic sequence	84.644	1322	171	18	595	1893	140342	141654	0	1288
MSTRG.38095	MSTRG.38095.1	KF530876.2	Malus domestica clone WiC1_WiC2 genomic sequence	80.645	217	15	11	1	213	363898	363705	5.24e-30	143
MSTRG.38092	MSTRG.38092.1	KF530876.2	Malus domestica clone WiC1_WiC2 genomic sequence	96.701	485	16	0	1	485	281890	282374	0	808
MSTRG.38043	MSTRG.38043.1	KF530876.2	Malus domestica clone WiC1_WiC2 genomic sequence	86.992	246	18	4	1	233	125439	125683	5.31e-67	265
MSTRG.38022	MSTRG.38022.1	KF530876.2	Malus domestica clone WiC1_WiC2 genomic sequence	91.892	222	14	4	3	221	118859	119079	1.92e-79	307
MSTRG.37971	MSTRG.37971.1	KF530876.2	Malus domestica clone WiC1_WiC2 genomic sequence	87.356	522	50	6	410	918	125729	125211	1.59e-162	584
MSTRG.37959	MSTRG.37959.1	KF530876.2	Malus domestica clone WiC1_WiC2 genomic sequence	98.636	220	3	0	1	220	153410	153629	7.85e-105	390
MSTRG.37946	MSTRG.37946.1	KF530876.2	Malus domestica clone WiC1_WiC2 genomic sequence	95.095	1427	49	11	1	1422	281144	282554	0	2228
MSTRG.37840	MSTRG.37840.1	KF530876.2	Malus domestica clone WiC1_WiC2 genomic sequence	87.868	882	85	12	1105	1970	125729	124854	0	1016
MSTRG.37839	MSTRG.37839.1	KF530876.2	Malus domestica clone WiC1_WiC2 genomic sequence	87.868	882	85	12	81	946	124854	125729	0	1016
MSTRG.37788	MSTRG.37788.1	KF530876.2	Malus domestica clone WiC1_WiC2 genomic sequence	98.494	332	5	0	1	332	153344	153675	1.49e-163	586
MSTRG.37786	MSTRG.37786.1	KF530876.2	Malus domestica clone WiC1_WiC2 genomic sequence	98.174	219	4	0	1	219	148814	149032	1.31e-102	383
MSTRG.37606	MSTRG.37606.1	KF530876.2	Malus domestica clone WiC1_WiC2 genomic sequence	96.309	298	11	0	1	298	188740	189037	1.08e-134	490
MSTRG.37356	MSTRG.37356.1	KF530876.2	Malus domestica clone WiC1_WiC2 genomic sequence	97.471	435	11	0	1	435	343985	344419	0	743
MSTRG.37355	MSTRG.37355.1	KF530876.2	Malus domestica clone WiC1_WiC2 genomic sequence	97.545	448	11	0	1	448	344421	343974	0	767
MSTRG.37318	MSTRG.37318.1	KF530876.2	Malus domestica clone WiC1_WiC2 genomic sequence	98.198	222	4	0	2	223	344455	344234	2.87e-104	388
MSTRG.37317	MSTRG.37317.1	KF530876.2	Malus domestica clone WiC1_WiC2 genomic sequence	99.561	228	1	0	1	228	349034	348807	1.35e-112	416
MSTRG.37274	MSTRG.37274.1	KF530876.2	Malus domestica clone WiC1_WiC2 genomic sequence	97.759	357	8	0	1	357	150966	151322	2.05e-172	616
MSTRG.37260	MSTRG.37260.1	KF530876.2	Malus domestica clone WiC1_WiC2 genomic sequence	92.052	931	74	0	1	931	188271	187341	0	1310
MSTRG.37259	MSTRG.37259.1	KF530876.2	Malus domestica clone WiC1_WiC2 genomic sequence	78.5	400	53	19	2	393	189992	189618	1e-56	231
MSTRG.37224	MSTRG.37224.1	KF530876.2	Malus domestica clone WiC1_WiC2 genomic sequence	81.818	484	43	27	2099	2544	363981	363505	6.44e-96	364
MSTRG.37074	MSTRG.37074.1	KF530876.2	Malus domestica clone WiC1_WiC2 genomic sequence	86.292	569	58	10	1	558	289966	289407	7.71e-167	601
MSTRG.37056	MSTRG.37056.1	KF530876.2	Malus domestica clone WiC1_WiC2 genomic sequence	86.496	274	30	6	194	465	189515	189783	1.46e-75	294
MSTRG.37020	MSTRG.37020.1	KF530876.2	Malus domestica clone WiC1_WiC2 genomic sequence	89.474	152	15	1	9	159	106689	106538	8.27e-45	191
MSTRG.36678	MSTRG.36678.1	KF530876.2	Malus domestica clone WiC1_WiC2 genomic sequence	97.318	261	7	0	1	261	148167	148427	7.24e-121	444
MSTRG.36388	MSTRG.36388.2	KF530876.2	Malus domestica clone WiC1_WiC2 genomic sequence	96.16	677	24	2	212	887	125903	126578	0	1105
MSTRG.36388	MSTRG.36388.1	KF530876.2	Malus domestica clone WiC1_WiC2 genomic sequence	96.16	677	24	2	424	1099	125903	126578	0	1105
MSTRG.36387	MSTRG.36387.1	KF530876.2	Malus domestica clone WiC1_WiC2 genomic sequence	93.805	226	9	4	1	221	118861	119086	4.83e-88	335
MSTRG.36299	MSTRG.36299.1	KF530876.2	Malus domestica clone WiC1_WiC2 genomic sequence	99.153	236	2	0	1	236	151271	151036	2.34e-115	425
MSTRG.36216	MSTRG.36216.1	KF530876.2	Malus domestica clone WiC1_WiC2 genomic sequence	95.716	677	26	2	869	1542	126578	125902	0	1086
MSTRG.36065	MSTRG.36065.1	KF530876.2	Malus domestica clone WiC1_WiC2 genomic sequence	88.194	144	17	0	1	144	283367	283510	2.91e-39	172
MSTRG.36032	MSTRG.36032.1	KF530876.2	Malus domestica clone WiC1_WiC2 genomic sequence	93.186	998	58	8	540	1532	126575	125583	0	1458
MSTRG.35703	MSTRG.35703.1	KF530876.2	Malus domestica clone WiC1_WiC2 genomic sequence	86.645	307	26	5	1	294	125258	125562	3.13e-85	326
MSTRG.35663	MSTRG.35663.1	KF530876.2	Malus domestica clone WiC1_WiC2 genomic sequence	97.01	301	9	0	1	301	148077	148377	1.07e-139	507
MSTRG.35522	MSTRG.35522.1	KF530876.2	Malus domestica clone WiC1_WiC2 genomic sequence	97.748	222	5	0	3	224	345848	346069	1.34e-102	383
MSTRG.35521	MSTRG.35521.1	KF530876.2	Malus domestica clone WiC1_WiC2 genomic sequence	97.971	690	14	0	1	690	342727	343416	0	1197
MSTRG.35456	MSTRG.35456.1	KF530876.2	Malus domestica clone WiC1_WiC2 genomic sequence	92.444	225	12	5	1	221	118859	119082	1.59e-82	316
MSTRG.35453	MSTRG.35453.1	KF530876.2	Malus domestica clone WiC1_WiC2 genomic sequence	98.101	158	2	1	1	158	120633	120789	2.52e-69	274
MSTRG.35441	MSTRG.35441.1	KF530876.2	Malus domestica clone WiC1_WiC2 genomic sequence	94.872	78	4	0	1	78	387539	387616	4.43e-24	122
MSTRG.35406	MSTRG.35406.1	KF530876.2	Malus domestica clone WiC1_WiC2 genomic sequence	94.715	246	13	0	3	248	187966	187721	1.51e-102	383
MSTRG.3535	MSTRG.3535.1	KF530876.2	Malus domestica clone WiC1_WiC2 genomic sequence	98.758	322	4	0	1	322	152575	152254	1.12e-159	573
MSTRG.35328	MSTRG.35328.1	KF530876.2	Malus domestica clone WiC1_WiC2 genomic sequence	94.041	386	21	1	62	447	344614	344997	7.41e-163	584
MSTRG.35249	MSTRG.35249.1	KF530876.2	Malus domestica clone WiC1_WiC2 genomic sequence	79.668	241	38	7	1	239	298396	298165	2.08e-36	163
MSTRG.35214	MSTRG.35214.1	KF530876.2	Malus domestica clone WiC1_WiC2 genomic sequence	97.619	210	5	0	1	210	148942	149151	5.82e-96	361
MSTRG.35175	MSTRG.35175.1	KF530876.2	Malus domestica clone WiC1_WiC2 genomic sequence	97.842	417	9	0	1	417	348209	348625	0	721
MSTRG.351	MSTRG.351.1	KF530876.2	Malus domestica clone WiC1_WiC2 genomic sequence	95.547	494	22	0	1	494	188695	189188	0	791
MSTRG.35019	MSTRG.35019.1	KF530876.2	Malus domestica clone WiC1_WiC2 genomic sequence	96.721	122	3	1	1	122	121633	121513	5.57e-48	202
MSTRG.35010	MSTRG.35010.1	KF530876.2	Malus domestica clone WiC1_WiC2 genomic sequence	93.324	719	42	4	1	715	284148	284864	0	1057
MSTRG.34973	MSTRG.34973.1	KF530876.2	Malus domestica clone WiC1_WiC2 genomic sequence	95.757	707	27	2	1	707	281755	281052	0	1136
MSTRG.34926	MSTRG.34926.1	KF530876.2	Malus domestica clone WiC1_WiC2 genomic sequence	97.642	424	10	0	1	424	153223	153646	0	728
MSTRG.34925	MSTRG.34925.1	KF530876.2	Malus domestica clone WiC1_WiC2 genomic sequence	95.951	247	10	0	1	247	341990	342236	4.15e-108	401
MSTRG.34670	MSTRG.34670.1	KF530876.2	Malus domestica clone WiC1_WiC2 genomic sequence	86.935	199	25	1	1	199	250824	251021	2.79e-54	222
MSTRG.34560	MSTRG.34560.1	KF530876.2	Malus domestica clone WiC1_WiC2 genomic sequence	87.025	316	27	7	1	303	125315	125629	8.91e-91	344
MSTRG.34271	MSTRG.34271.1	KF530876.2	Malus domestica clone WiC1_WiC2 genomic sequence	98.122	213	2	1	1	213	344741	344531	9.84e-99	370
MSTRG.34249	MSTRG.34249.1	KF530876.2	Malus domestica clone WiC1_WiC2 genomic sequence	92.411	224	6	4	1	224	282981	283193	4.39e-80	309
MSTRG.34245	MSTRG.34245.1	KF530876.2	Malus domestica clone WiC1_WiC2 genomic sequence	99.225	258	2	0	1	258	149127	148870	1.53e-127	466
MSTRG.34204	MSTRG.34204.1	KF530876.2	Malus domestica clone WiC1_WiC2 genomic sequence	86.513	519	46	17	22	530	125408	125912	3.24e-152	549
MSTRG.33982	MSTRG.33982.1	KF530876.2	Malus domestica clone WiC1_WiC2 genomic sequence	99.561	228	1	0	1	228	150996	151223	1.35e-112	416
MSTRG.33918	MSTRG.33918.1	KF530876.2	Malus domestica clone WiC1_WiC2 genomic sequence	97.059	340	10	0	1	340	345932	345593	1.19e-159	573
MSTRG.337	MSTRG.337.1	KF530876.2	Malus domestica clone WiC1_WiC2 genomic sequence	87.164	335	35	3	1	328	126032	126365	1.5e-99	374
MSTRG.33522	MSTRG.33522.1	KF530876.2	Malus domestica clone WiC1_WiC2 genomic sequence	89.464	1082	86	10	1223	2298	125734	124675	0	1341
MSTRG.33501	MSTRG.33501.1	KF530876.2	Malus domestica clone WiC1_WiC2 genomic sequence	89.216	1020	82	10	1192	2205	125737	124740	0	1249
MSTRG.33500	MSTRG.33500.1	KF530876.2	Malus domestica clone WiC1_WiC2 genomic sequence	95.217	230	7	3	1	227	118859	119087	6.98e-96	361
MSTRG.33430	MSTRG.33430.1	KF530876.2	Malus domestica clone WiC1_WiC2 genomic sequence	87.232	885	89	13	81	950	124854	125729	0	987
MSTRG.33429	MSTRG.33429.1	KF530876.2	Malus domestica clone WiC1_WiC2 genomic sequence	89.412	425	17	20	1	397	118859	119283	1.12e-140	510
MSTRG.33213	MSTRG.33213.1	KF530876.2	Malus domestica clone WiC1_WiC2 genomic sequence	98.628	583	8	0	1	583	153303	153885	0	1033
MSTRG.33119	MSTRG.33119.1	KF530876.2	Malus domestica clone WiC1_WiC2 genomic sequence	98.628	656	9	0	1	656	150623	151278	0	1162
MSTRG.33090	MSTRG.33090.1	KF530876.2	Malus domestica clone WiC1_WiC2 genomic sequence	89.189	259	16	12	91	341	119113	118859	2.87e-81	313
MSTRG.33089	MSTRG.33089.1	KF530876.2	Malus domestica clone WiC1_WiC2 genomic sequence	88.85	574	42	10	1021	1578	125766	125199	0	686
MSTRG.32903	MSTRG.32903.1	KF530876.2	Malus domestica clone WiC1_WiC2 genomic sequence	99.588	243	1	0	1	243	154122	154364	6.67e-121	444
MSTRG.32902	MSTRG.32902.1	KF530876.2	Malus domestica clone WiC1_WiC2 genomic sequence	99.185	368	3	0	1	368	153301	153668	0	664
MSTRG.32618	MSTRG.32618.1	KF530876.2	Malus domestica clone WiC1_WiC2 genomic sequence	88.101	395	29	8	1	381	125339	125729	7.14e-123	453
MSTRG.32594	MSTRG.32594.1	KF530876.2	Malus domestica clone WiC1_WiC2 genomic sequence	97.425	233	6	0	2	234	149453	149221	5.04e-107	398
MSTRG.3236	MSTRG.3236.1	KF530876.2	Malus domestica clone WiC1_WiC2 genomic sequence	87.006	708	68	12	1	705	125425	124739	0	776
MSTRG.32247	MSTRG.32247.1	KF530876.2	Malus domestica clone WiC1_WiC2 genomic sequence	92.444	225	12	5	1	221	118859	119082	1.65e-82	316
MSTRG.31993	MSTRG.31993.1	KF530876.2	Malus domestica clone WiC1_WiC2 genomic sequence	93.651	252	16	0	46	297	363702	363953	8.63e-101	377
MSTRG.31611	MSTRG.31611.1	KF530876.2	Malus domestica clone WiC1_WiC2 genomic sequence	98.056	360	7	0	1	360	342070	342429	9.58e-176	627
MSTRG.31566	MSTRG.31566.1	KF530876.2	Malus domestica clone WiC1_WiC2 genomic sequence	85.915	355	42	7	292	640	195996	195644	9.21e-99	372
MSTRG.31565	MSTRG.31565.1	KF530876.2	Malus domestica clone WiC1_WiC2 genomic sequence	87.607	1049	75	25	1	1019	124889	125912	0	1166
MSTRG.31560	MSTRG.31560.1	KF530876.2	Malus domestica clone WiC1_WiC2 genomic sequence	98.063	568	11	0	1	568	342718	342151	0	989
MSTRG.31518	MSTRG.31518.1	KF530876.2	Malus domestica clone WiC1_WiC2 genomic sequence	89.018	601	44	11	954	1537	125766	125171	0	725
MSTRG.31453	MSTRG.31453.1	KF530876.2	Malus domestica clone WiC1_WiC2 genomic sequence	87.917	240	15	4	6	232	125579	125341	1.14e-68	270
MSTRG.31423	MSTRG.31423.1	KF530876.2	Malus domestica clone WiC1_WiC2 genomic sequence	94.434	539	28	2	1	538	284710	284173	0	828
MSTRG.31414	MSTRG.31414.1	KF530876.2	Malus domestica clone WiC1_WiC2 genomic sequence	96.632	475	14	2	1	473	282076	282550	0	787
MSTRG.31322	MSTRG.31322.1	KF530876.2	Malus domestica clone WiC1_WiC2 genomic sequence	96.897	290	9	0	1	290	281343	281632	1.34e-133	486
MSTRG.31166	MSTRG.31166.1	KF530876.2	Malus domestica clone WiC1_WiC2 genomic sequence	99.083	218	2	0	1	218	343255	343038	2.16e-105	392
MSTRG.31092	MSTRG.31092.1	KF530876.2	Malus domestica clone WiC1_WiC2 genomic sequence	98.565	209	3	0	1	209	151923	152131	9.62e-99	370
MSTRG.31091	MSTRG.31091.1	KF530876.2	Malus domestica clone WiC1_WiC2 genomic sequence	98.312	237	4	0	1	237	344677	344913	1.41e-112	416
MSTRG.31090	MSTRG.31090.1	KF530876.2	Malus domestica clone WiC1_WiC2 genomic sequence	99.024	205	2	0	1	205	341775	341979	3.38e-98	368
MSTRG.31007	MSTRG.31007.1	KF530876.2	Malus domestica clone WiC1_WiC2 genomic sequence	86.118	389	16	30	1	389	118874	119224	6.93e-103	385
MSTRG.309	MSTRG.309.1	KF530876.2	Malus domestica clone WiC1_WiC2 genomic sequence	95.094	265	13	0	1	265	281551	281287	4.47e-113	418
MSTRG.30851	MSTRG.30851.1	KF530876.2	Malus domestica clone WiC1_WiC2 genomic sequence	96.693	635	19	1	1	635	344667	344035	0	1055
MSTRG.3062	MSTRG.3062.1	KF530876.2	Malus domestica clone WiC1_WiC2 genomic sequence	97.222	324	7	1	1	324	344681	344360	6.82e-152	547
MSTRG.306	MSTRG.306.1	KF530876.2	Malus domestica clone WiC1_WiC2 genomic sequence	86.957	207	22	5	1	203	284417	284212	5.92e-56	228
MSTRG.30585	MSTRG.30585.1	KF530876.2	Malus domestica clone WiC1_WiC2 genomic sequence	95	380	18	1	1	380	281114	281492	2.88e-166	595
MSTRG.30532	MSTRG.30532.1	KF530876.2	Malus domestica clone WiC1_WiC2 genomic sequence	93.403	288	18	1	1	287	281317	281030	3.55e-115	425
MSTRG.30496	MSTRG.30496.1	KF530876.2	Malus domestica clone WiC1_WiC2 genomic sequence	91.209	91	7	1	1	90	63757	63847	2.94e-24	122
MSTRG.30494	MSTRG.30494.1	KF530876.2	Malus domestica clone WiC1_WiC2 genomic sequence	86.375	411	42	5	1	408	212966	213365	1.99e-118	436
MSTRG.30493	MSTRG.30493.1	KF530876.2	Malus domestica clone WiC1_WiC2 genomic sequence	86.437	435	43	8	3	428	212341	212768	3.45e-126	462
MSTRG.30472	MSTRG.30472.1	KF530876.2	Malus domestica clone WiC1_WiC2 genomic sequence	96.512	430	12	2	2	430	282538	282111	0	708
MSTRG.30471	MSTRG.30471.1	KF530876.2	Malus domestica clone WiC1_WiC2 genomic sequence	94.86	1537	63	10	8	1540	282554	281030	0	2386
MSTRG.30470	MSTRG.30470.1	KF530876.2	Malus domestica clone WiC1_WiC2 genomic sequence	95.045	222	11	0	7	228	284471	284250	1.39e-92	350
MSTRG.30469	MSTRG.30469.1	KF530876.2	Malus domestica clone WiC1_WiC2 genomic sequence	83.307	635	64	20	1043	1640	125729	125100	3.77e-151	547
MSTRG.30427	MSTRG.30427.1	KF530876.2	Malus domestica clone WiC1_WiC2 genomic sequence	90.753	292	14	2	1	279	283359	283650	8.04e-101	377
MSTRG.30383	MSTRG.30383.1	KF530876.2	Malus domestica clone WiC1_WiC2 genomic sequence	96.307	352	13	0	1	352	281555	281204	2.65e-161	579
MSTRG.30374	MSTRG.30374.1	KF530876.2	Malus domestica clone WiC1_WiC2 genomic sequence	93.966	232	13	1	75	306	189522	189292	1.94e-92	350
MSTRG.30367	MSTRG.30367.1	KF530876.2	Malus domestica clone WiC1_WiC2 genomic sequence	97.596	208	5	0	1	208	149146	148939	7.45e-95	357
MSTRG.30259	MSTRG.30259.1	KF530876.2	Malus domestica clone WiC1_WiC2 genomic sequence	90.148	203	20	0	2	204	170206	170408	4.59e-67	265
MSTRG.30226	MSTRG.30226.1	KF530876.2	Malus domestica clone WiC1_WiC2 genomic sequence	84.918	305	23	14	521	817	67032	67321	7.48e-73	287
MSTRG.30171	MSTRG.30171.1	KF530876.2	Malus domestica clone WiC1_WiC2 genomic sequence	95.794	214	9	0	1	214	154538	154325	1.67e-91	346
MSTRG.30085	MSTRG.30085.1	KF530876.2	Malus domestica clone WiC1_WiC2 genomic sequence	85.542	415	42	10	1570	1970	61019	60609	3.72e-112	418
MSTRG.30003	MSTRG.30003.1	KF530876.2	Malus domestica clone WiC1_WiC2 genomic sequence	98.913	368	4	0	1	368	153219	152852	0	658
MSTRG.29941	MSTRG.29941.1	KF530876.2	Malus domestica clone WiC1_WiC2 genomic sequence	88.715	319	36	0	1	319	187659	187341	2.35e-104	390
MSTRG.29895	MSTRG.29895.1	KF530876.2	Malus domestica clone WiC1_WiC2 genomic sequence	91.867	541	44	0	2	542	187719	187179	0	756
MSTRG.29894	MSTRG.29894.1	KF530876.2	Malus domestica clone WiC1_WiC2 genomic sequence	85	240	30	5	13	251	344830	345064	3.51e-59	239
MSTRG.29811	MSTRG.29811.1	KF530876.2	Malus domestica clone WiC1_WiC2 genomic sequence	95.814	215	8	1	1	214	63958	63744	1.67e-91	346
MSTRG.29778	MSTRG.29778.1	KF530876.2	Malus domestica clone WiC1_WiC2 genomic sequence	99.194	372	3	0	1	372	153106	152735	0	671
MSTRG.29722	MSTRG.29722.1	KF530876.2	Malus domestica clone WiC1_WiC2 genomic sequence	91.556	225	14	5	3	223	118859	119082	3.41e-79	305
MSTRG.29616	MSTRG.29616.1	KF530876.2	Malus domestica clone WiC1_WiC2 genomic sequence	98.19	221	4	0	1	221	153242	153022	1.02e-103	387
MSTRG.29543	MSTRG.29543.1	KF530876.2	Malus domestica clone WiC1_WiC2 genomic sequence	97.518	282	7	0	1	282	151519	151800	1.68e-132	483
MSTRG.29542	MSTRG.29542.1	KF530876.2	Malus domestica clone WiC1_WiC2 genomic sequence	98.418	316	5	0	424	739	146921	147236	2.75e-154	556
MSTRG.29444	MSTRG.29444.1	KF530876.2	Malus domestica clone WiC1_WiC2 genomic sequence	85.809	909	79	26	2554	3422	367697	366799	0	918
MSTRG.29382	MSTRG.29382.1	KF530876.2	Malus domestica clone WiC1_WiC2 genomic sequence	90.456	922	54	17	635	1548	284033	284928	0	1184
MSTRG.29361	MSTRG.29361.1	KF530876.2	Malus domestica clone WiC1_WiC2 genomic sequence	89.602	327	34	0	399	725	187341	187667	4.78e-112	416
MSTRG.29036	MSTRG.29036.1	KF530876.2	Malus domestica clone WiC1_WiC2 genomic sequence	95.357	280	13	0	1	280	189235	189514	2.98e-121	446
MSTRG.28704	MSTRG.28704.1	KF530876.2	Malus domestica clone WiC1_WiC2 genomic sequence	91.892	222	14	4	2	220	118859	119079	8.48e-80	307
MSTRG.2859	MSTRG.2859.1	KF530876.2	Malus domestica clone WiC1_WiC2 genomic sequence	98.144	485	9	0	1	485	151137	150653	0	846
MSTRG.28202	MSTRG.28202.1	KF530876.2	Malus domestica clone WiC1_WiC2 genomic sequence	94.305	439	25	0	1	439	284425	284863	0	673
MSTRG.28071	MSTRG.28071.1	KF530876.2	Malus domestica clone WiC1_WiC2 genomic sequence	89.375	160	16	1	9	167	91707	91548	1.66e-47	200
MSTRG.28024	MSTRG.28024.1	KF530876.2	Malus domestica clone WiC1_WiC2 genomic sequence	92.308	221	14	1	3	220	151234	151014	6.29e-81	311
MSTRG.27735	MSTRG.27735.1	KF530876.2	Malus domestica clone WiC1_WiC2 genomic sequence	97.84	324	7	0	1	324	347722	347399	8.76e-156	560
MSTRG.27628	MSTRG.27628.2	KF530876.2	Malus domestica clone WiC1_WiC2 genomic sequence	92.751	1007	55	13	5	1004	125583	126578	0	1439
MSTRG.27583	MSTRG.27583.1	KF530876.2	Malus domestica clone WiC1_WiC2 genomic sequence	90.076	262	13	12	159	411	118859	119116	1.26e-85	327
MSTRG.27449	MSTRG.27449.1	KF530876.2	Malus domestica clone WiC1_WiC2 genomic sequence	97.953	342	7	0	1	342	154237	154578	9.18e-166	593
MSTRG.27447	MSTRG.27447.1	KF530876.2	Malus domestica clone WiC1_WiC2 genomic sequence	97.84	324	7	0	1	324	344712	345035	8.76e-156	560
MSTRG.27418	MSTRG.27418.1	KF530876.2	Malus domestica clone WiC1_WiC2 genomic sequence	98.605	215	3	0	1	215	282167	282381	4.6e-102	381
MSTRG.2725	MSTRG.2725.1	KF530876.2	Malus domestica clone WiC1_WiC2 genomic sequence	99.528	212	1	0	1	212	151016	151227	9.72e-104	387
MSTRG.27153	MSTRG.27153.1	KF530876.2	Malus domestica clone WiC1_WiC2 genomic sequence	90.417	240	23	0	1	240	63924	63685	1.5e-82	316
MSTRG.27146	MSTRG.27146.1	KF530876.2	Malus domestica clone WiC1_WiC2 genomic sequence	97.712	437	10	0	1	437	147933	148369	0	752
MSTRG.27014	MSTRG.27014.1	KF530876.2	Malus domestica clone WiC1_WiC2 genomic sequence	97.817	229	5	0	1	229	148311	148083	1.77e-106	396
MSTRG.26999	MSTRG.26999.1	KF530876.2	Malus domestica clone WiC1_WiC2 genomic sequence	99.554	224	1	0	1	224	151194	150971	2.21e-110	409
MSTRG.26897	MSTRG.26897.1	KF530876.2	Malus domestica clone WiC1_WiC2 genomic sequence	96.538	260	9	0	1	260	346342	346601	5.61e-117	431
MSTRG.26886	MSTRG.26886.1	KF530876.2	Malus domestica clone WiC1_WiC2 genomic sequence	98.765	243	3	0	1	243	344869	344627	1.44e-117	433
MSTRG.26820	MSTRG.26820.1	KF530876.2	Malus domestica clone WiC1_WiC2 genomic sequence	87.442	215	26	1	23	236	186549	186763	1.95e-61	246
MSTRG.26777	MSTRG.26777.1	KF530876.2	Malus domestica clone WiC1_WiC2 genomic sequence	97.59	332	8	0	1	332	342724	342393	1.5e-158	569
MSTRG.26558	MSTRG.26558.1	KF530876.2	Malus domestica clone WiC1_WiC2 genomic sequence	90.123	162	14	2	550	710	280277	280117	8.51e-50	209
MSTRG.26553	MSTRG.26553.1	KF530876.2	Malus domestica clone WiC1_WiC2 genomic sequence	80	250	29	15	72	311	186852	186614	7.67e-37	165
MSTRG.26171	MSTRG.26171.1	KF530876.2	Malus domestica clone WiC1_WiC2 genomic sequence	98.525	339	5	0	31	369	147688	147350	2.15e-167	599
MSTRG.26170	MSTRG.26170.1	KF530876.2	Malus domestica clone WiC1_WiC2 genomic sequence	97.683	259	6	0	1	259	345025	344767	2e-121	446
MSTRG.25866	MSTRG.25866.2	KF530876.2	Malus domestica clone WiC1_WiC2 genomic sequence	86.726	1130	115	16	12	1114	162280	161159	0	1223
MSTRG.25866	MSTRG.25866.1	KF530876.2	Malus domestica clone WiC1_WiC2 genomic sequence	86.726	1130	115	16	12	1114	162280	161159	0	1223
MSTRG.25742	MSTRG.25742.1	KF530876.2	Malus domestica clone WiC1_WiC2 genomic sequence	94.118	204	12	0	2	205	345803	345600	5.78e-81	311
MSTRG.25702	MSTRG.25702.1	KF530876.2	Malus domestica clone WiC1_WiC2 genomic sequence	96.809	282	9	0	1	282	342506	342787	3.63e-129	472
MSTRG.25652	MSTRG.25652.1	KF530876.2	Malus domestica clone WiC1_WiC2 genomic sequence	88.01	392	30	7	1	378	125341	125729	3.37e-121	448
MSTRG.25607	MSTRG.25607.1	KF530876.2	Malus domestica clone WiC1_WiC2 genomic sequence	98.361	244	4	0	1	244	342004	342247	1.88e-116	429
MSTRG.25428	MSTRG.25428.1	KF530876.2	Malus domestica clone WiC1_WiC2 genomic sequence	97.458	236	5	1	1287	1522	341637	341871	2.88e-107	401
MSTRG.25407	MSTRG.25407.1	KF530876.2	Malus domestica clone WiC1_WiC2 genomic sequence	90.498	221	11	9	16	233	119073	118860	1.47e-72	283
MSTRG.25363	MSTRG.25363.1	KF530876.2	Malus domestica clone WiC1_WiC2 genomic sequence	97.143	140	4	0	189	328	283193	283054	1.7e-58	237
MSTRG.25362	MSTRG.25362.1	KF530876.2	Malus domestica clone WiC1_WiC2 genomic sequence	98.512	336	5	0	1	336	284785	284450	9e-166	593
MSTRG.25293	MSTRG.25293.1	KF530876.2	Malus domestica clone WiC1_WiC2 genomic sequence	98.806	335	4	0	1	335	147259	146925	6.93e-167	597
MSTRG.25260	MSTRG.25260.1	KF530876.2	Malus domestica clone WiC1_WiC2 genomic sequence	95.783	166	5	2	1	165	121668	121504	4.52e-67	267
MSTRG.25208	MSTRG.25208.1	KF530876.2	Malus domestica clone WiC1_WiC2 genomic sequence	95.753	259	10	1	1	259	281540	281283	1.56e-112	416
MSTRG.25125	MSTRG.25125.1	KF530876.2	Malus domestica clone WiC1_WiC2 genomic sequence	92.486	173	10	3	200	371	120840	120670	1.17e-60	244
MSTRG.25123	MSTRG.25123.1	KF530876.2	Malus domestica clone WiC1_WiC2 genomic sequence	97.445	2192	44	8	1760	3949	146922	149103	0	3727
MSTRG.25113	MSTRG.25113.1	KF530876.2	Malus domestica clone WiC1_WiC2 genomic sequence	99.668	301	1	0	1	301	147550	147250	4.86e-153	551
MSTRG.24985	MSTRG.24985.1	KF530876.2	Malus domestica clone WiC1_WiC2 genomic sequence	98.605	215	3	0	1	215	151091	150877	4.6e-102	381
MSTRG.24797	MSTRG.24797.1	KF530876.2	Malus domestica clone WiC1_WiC2 genomic sequence	87.734	693	71	9	1	683	125041	125729	0	797
MSTRG.2469	MSTRG.2469.1	KF530876.2	Malus domestica clone WiC1_WiC2 genomic sequence	87.7	813	77	13	1029	1825	125729	124924	0	926
MSTRG.24600	MSTRG.24600.1	KF530876.2	Malus domestica clone WiC1_WiC2 genomic sequence	97.881	236	5	0	1	236	188218	187983	2.35e-110	409
MSTRG.24447	MSTRG.24447.1	KF530876.2	Malus domestica clone WiC1_WiC2 genomic sequence	91.915	235	8	10	1	232	118858	119084	4.24e-83	318
MSTRG.24446	MSTRG.24446.1	KF530876.2	Malus domestica clone WiC1_WiC2 genomic sequence	86.393	1073	105	17	256	1310	124680	125729	0	1134
MSTRG.24128	MSTRG.24128.1	KF530876.2	Malus domestica clone WiC1_WiC2 genomic sequence	86.746	1011	94	13	726	1720	125729	124743	0	1088
MSTRG.23644	MSTRG.23644.1	KF530876.2	Malus domestica clone WiC1_WiC2 genomic sequence	83.627	397	47	15	1	389	289883	290269	1.54e-94	357
MSTRG.23225	MSTRG.23225.1	KF530876.2	Malus domestica clone WiC1_WiC2 genomic sequence	88.589	666	58	8	1	652	125068	125729	0	793
MSTRG.23110	MSTRG.23110.1	KF530876.2	Malus domestica clone WiC1_WiC2 genomic sequence	98.601	286	4	0	1	286	150873	151158	1.01e-139	507
MSTRG.22972	MSTRG.22972.1	KF530876.2	Malus domestica clone WiC1_WiC2 genomic sequence	93.407	273	18	0	439	711	187341	187613	1.01e-108	405
MSTRG.22858	MSTRG.22858.1	KF530876.2	Malus domestica clone WiC1_WiC2 genomic sequence	86.288	846	104	11	103	941	126750	125910	0	909
MSTRG.22686	MSTRG.22686.1	KF530876.2	Malus domestica clone WiC1_WiC2 genomic sequence	92.821	390	26	1	1	390	344600	344987	8.32e-157	564
MSTRG.22684	MSTRG.22684.1	KF530876.2	Malus domestica clone WiC1_WiC2 genomic sequence	100	425	0	0	1	425	342620	343044	0	785
MSTRG.22679	MSTRG.22679.1	KF530876.2	Malus domestica clone WiC1_WiC2 genomic sequence	99.683	1260	4	0	1	1260	125502	126761	0	2305
MSTRG.22678	MSTRG.22678.1	KF530876.2	Malus domestica clone WiC1_WiC2 genomic sequence	100	514	0	0	1	514	118883	119396	0	950
MSTRG.22677	MSTRG.22677.1	KF530876.2	Malus domestica clone WiC1_WiC2 genomic sequence	100	1136	0	0	1	1136	100686	101821	0	2098
MSTRG.22672	MSTRG.22672.1	KF530876.2	Malus domestica clone WiC1_WiC2 genomic sequence	99.34	606	4	0	1	606	19697	20302	0	1098
MSTRG.22662	MSTRG.22662.1	KF530876.2	Malus domestica clone WiC1_WiC2 genomic sequence	88.268	179	20	1	888	1065	106708	106530	1.08e-50	213
MSTRG.22378	MSTRG.22378.1	KF530876.2	Malus domestica clone WiC1_WiC2 genomic sequence	95.833	432	17	1	1	432	281262	281692	0	697
MSTRG.22367	MSTRG.22367.1	KF530876.2	Malus domestica clone WiC1_WiC2 genomic sequence	98.261	230	4	0	1	230	153048	152819	1.06e-108	403
MSTRG.22251	MSTRG.22251.1	KF530876.2	Malus domestica clone WiC1_WiC2 genomic sequence	90.345	145	14	0	91	235	283510	283366	9.23e-45	191
MSTRG.22143	MSTRG.22143.1	KF530876.2	Malus domestica clone WiC1_WiC2 genomic sequence	86.58	462	47	5	1020	1468	125729	125270	1.24e-135	496
MSTRG.22047	MSTRG.22047.1	KF530876.2	Malus domestica clone WiC1_WiC2 genomic sequence	99.265	272	2	0	1	272	153134	152863	2.67e-135	492
MSTRG.21898	MSTRG.21898.1	KF530876.2	Malus domestica clone WiC1_WiC2 genomic sequence	98.701	308	4	0	1	308	150728	151035	6.45e-152	547
MSTRG.21887	MSTRG.21887.1	KF530876.2	Malus domestica clone WiC1_WiC2 genomic sequence	98.148	216	4	0	1	216	344766	344981	5.98e-101	377
MSTRG.21852	MSTRG.21852.1	KF530876.2	Malus domestica clone WiC1_WiC2 genomic sequence	98.945	379	4	0	1	379	148316	147938	0	678
MSTRG.21851	MSTRG.21851.1	KF530876.2	Malus domestica clone WiC1_WiC2 genomic sequence	97.356	1286	32	2	1	1285	345936	344652	0	2185
MSTRG.21849	MSTRG.21849.1	KF530876.2	Malus domestica clone WiC1_WiC2 genomic sequence	99.119	227	2	0	1	227	346879	346653	2.25e-110	409
MSTRG.21808	MSTRG.21808.1	KF530876.2	Malus domestica clone WiC1_WiC2 genomic sequence	97.034	236	7	0	1	236	342490	342725	5.09e-107	398
MSTRG.21807	MSTRG.21807.1	KF530876.2	Malus domestica clone WiC1_WiC2 genomic sequence	94.76	229	8	4	4	228	118859	119087	1.19e-93	353
MSTRG.21768	MSTRG.21768.1	KF530876.2	Malus domestica clone WiC1_WiC2 genomic sequence	96.858	1273	37	2	1	1273	345383	344114	0	2126
MSTRG.21660	MSTRG.21660.1	KF530876.2	Malus domestica clone WiC1_WiC2 genomic sequence	92.135	445	30	4	5	445	284612	284169	1.58e-174	623
MSTRG.21636	MSTRG.21636.1	KF530876.2	Malus domestica clone WiC1_WiC2 genomic sequence	92.916	734	46	5	1	729	284829	284097	0	1062
MSTRG.21635	MSTRG.21635.1	KF530876.2	Malus domestica clone WiC1_WiC2 genomic sequence	90.476	126	10	2	265	389	280276	280152	9.83e-37	165
MSTRG.21596	MSTRG.21596.1	KF530876.2	Malus domestica clone WiC1_WiC2 genomic sequence	95.428	678	27	3	333	1007	126578	125902	0	1077
MSTRG.21538	MSTRG.21538.1	KF530876.2	Malus domestica clone WiC1_WiC2 genomic sequence	96.831	284	8	1	1	283	281186	280903	4.6e-129	473
MSTRG.21538	MSTRG.21538.2	KF530876.2	Malus domestica clone WiC1_WiC2 genomic sequence	93.833	227	10	3	353	579	280297	280075	8.4e-89	339
MSTRG.21536	MSTRG.21536.1	KF530876.2	Malus domestica clone WiC1_WiC2 genomic sequence	86.275	357	42	6	4	354	195641	195996	1.37e-101	381
MSTRG.21474	MSTRG.21474.1	KF530876.2	Malus domestica clone WiC1_WiC2 genomic sequence	88.776	294	22	7	51	334	363702	363994	8.27e-92	350
MSTRG.21421	MSTRG.21421.1	KF530876.2	Malus domestica clone WiC1_WiC2 genomic sequence	95.283	212	7	3	1	211	120665	120874	3.23e-87	333
MSTRG.21406	MSTRG.21406.1	KF530876.2	Malus domestica clone WiC1_WiC2 genomic sequence	92.692	561	18	14	2	562	118859	119396	0	787
MSTRG.21312	MSTRG.21312.1	KF530876.2	Malus domestica clone WiC1_WiC2 genomic sequence	99.135	347	3	0	1	347	154363	154017	3.31e-175	625
MSTRG.21186	MSTRG.21186.1	KF530876.2	Malus domestica clone WiC1_WiC2 genomic sequence	93.407	182	12	0	1	182	126184	126365	1.77e-68	270
MSTRG.21084	MSTRG.21084.1	KF530876.2	Malus domestica clone WiC1_WiC2 genomic sequence	99.259	270	2	0	1	270	154385	154116	3.43e-134	488
MSTRG.21020	MSTRG.21020.1	KF530876.2	Malus domestica clone WiC1_WiC2 genomic sequence	90.583	223	17	3	5	224	125450	125671	2.33e-75	292
MSTRG.21	MSTRG.21.1	KF530876.2	Malus domestica clone WiC1_WiC2 genomic sequence	96.451	479	11	4	1	475	282551	282075	0	785
MSTRG.20928	MSTRG.20928.1	KF530876.2	Malus domestica clone WiC1_WiC2 genomic sequence	96.939	294	7	1	2	295	344386	344677	2.93e-135	492
MSTRG.20800	MSTRG.20800.1	KF530876.2	Malus domestica clone WiC1_WiC2 genomic sequence	99.241	395	3	0	1	395	152706	153100	0	713
MSTRG.20778	MSTRG.20778.1	KF530876.2	Malus domestica clone WiC1_WiC2 genomic sequence	99.543	219	1	0	1	219	343218	343000	1.3e-107	399
MSTRG.20747	MSTRG.20747.1	KF530876.2	Malus domestica clone WiC1_WiC2 genomic sequence	98.529	408	6	0	1	408	342192	341785	0	721
MSTRG.20735	MSTRG.20735.1	KF530876.2	Malus domestica clone WiC1_WiC2 genomic sequence	87.524	1050	92	12	1	1035	124704	125729	0	1177
MSTRG.20723	MSTRG.20723.1	KF530876.2	Malus domestica clone WiC1_WiC2 genomic sequence	95.808	334	11	2	1	333	282181	282512	1.52e-148	536
MSTRG.20658	MSTRG.20658.1	KF530876.2	Malus domestica clone WiC1_WiC2 genomic sequence	94.904	314	14	2	1	312	284272	283959	1.12e-134	490
MSTRG.20649	MSTRG.20649.1	KF530876.2	Malus domestica clone WiC1_WiC2 genomic sequence	96.167	287	11	0	1	287	281744	281458	1.33e-128	470
MSTRG.20640	MSTRG.20640.1	KF530876.2	Malus domestica clone WiC1_WiC2 genomic sequence	98.565	209	3	0	95	303	283690	283482	1.47e-98	370
MSTRG.20620	MSTRG.20620.1	KF530876.2	Malus domestica clone WiC1_WiC2 genomic sequence	87.117	326	27	5	1	313	125406	125729	5.16e-94	355
MSTRG.20450	MSTRG.20450.1	KF530876.2	Malus domestica clone WiC1_WiC2 genomic sequence	88.17	634	67	6	1	631	125101	125729	0	749
MSTRG.20342	MSTRG.20342.1	KF530876.2	Malus domestica clone WiC1_WiC2 genomic sequence	99.254	268	2	0	1	268	147547	147280	4.4e-133	484
MSTRG.20341	MSTRG.20341.1	KF530876.2	Malus domestica clone WiC1_WiC2 genomic sequence	99.145	234	2	0	1	234	149553	149320	3.01e-114	422
MSTRG.20339	MSTRG.20339.1	KF530876.2	Malus domestica clone WiC1_WiC2 genomic sequence	93.996	966	35	8	113	1058	126753	125791	0	1441
MSTRG.20337	MSTRG.20337.1	KF530876.2	Malus domestica clone WiC1_WiC2 genomic sequence	89.024	574	42	19	1	571	118859	119414	0	691
MSTRG.20253	MSTRG.20253.1	KF530876.2	Malus domestica clone WiC1_WiC2 genomic sequence	99.115	226	2	0	1	226	349007	348782	8.04e-110	407
MSTRG.20163	MSTRG.20163.1	KF530876.2	Malus domestica clone WiC1_WiC2 genomic sequence	98.258	287	5	0	1	287	148282	147996	1.31e-138	503
MSTRG.20105	MSTRG.20105.1	KF530876.2	Malus domestica clone WiC1_WiC2 genomic sequence	98.592	284	0	1	1	284	151416	151695	1.68e-137	499
MSTRG.20104	MSTRG.20104.1	KF530876.2	Malus domestica clone WiC1_WiC2 genomic sequence	96.199	342	11	1	1	342	344391	344730	3.35e-155	558
MSTRG.19890	MSTRG.19890.1	KF530876.2	Malus domestica clone WiC1_WiC2 genomic sequence	94.915	295	14	1	1	294	136812	136518	4.27e-125	460
MSTRG.1965	MSTRG.1965.1	KF530876.2	Malus domestica clone WiC1_WiC2 genomic sequence	98.828	256	3	0	1	256	342203	341948	9.1e-125	457
MSTRG.1964	MSTRG.1964.1	KF530876.2	Malus domestica clone WiC1_WiC2 genomic sequence	97.391	230	4	1	1	230	344608	344381	8.27e-105	390
MSTRG.19505	MSTRG.19505.1	KF530876.2	Malus domestica clone WiC1_WiC2 genomic sequence	99.091	220	2	0	1	220	153238	153457	1.69e-106	396
MSTRG.1938	MSTRG.1938.1	KF530876.2	Malus domestica clone WiC1_WiC2 genomic sequence	97.818	275	5	1	1	275	150845	150572	9.8e-130	473
MSTRG.18978	MSTRG.18978.1	KF530876.2	Malus domestica clone WiC1_WiC2 genomic sequence	99.052	211	2	0	1	211	147994	148204	1.62e-101	379
MSTRG.18957	MSTRG.18957.1	KF530876.2	Malus domestica clone WiC1_WiC2 genomic sequence	98.261	230	4	0	1	230	148185	147956	1.06e-108	403
MSTRG.18859	MSTRG.18859.1	KF530876.2	Malus domestica clone WiC1_WiC2 genomic sequence	89.954	1085	81	10	1	1079	124675	125737	0	1375
MSTRG.18575	MSTRG.18575.1	KF530876.2	Malus domestica clone WiC1_WiC2 genomic sequence	89.671	213	20	2	1	212	35696	35485	1.13e-68	270
MSTRG.18564	MSTRG.18564.1	KF530876.2	Malus domestica clone WiC1_WiC2 genomic sequence	86.567	1072	104	22	1012	2070	125729	124685	0	1146
MSTRG.18429	MSTRG.18429.1	KF530876.2	Malus domestica clone WiC1_WiC2 genomic sequence	97.674	301	7	0	1	301	343818	344118	4.93e-143	518
MSTRG.18322	MSTRG.18322.1	KF530876.2	Malus domestica clone WiC1_WiC2 genomic sequence	98.539	479	7	0	1	479	150772	151250	0	846
MSTRG.18306	MSTRG.18306.1	KF530876.2	Malus domestica clone WiC1_WiC2 genomic sequence	96.166	626	22	1	1	624	343669	344294	0	1022
MSTRG.18295	MSTRG.18295.1	KF530876.2	Malus domestica clone WiC1_WiC2 genomic sequence	95.652	230	6	3	93	320	119087	118860	2.02e-97	366
MSTRG.18294	MSTRG.18294.1	KF530876.2	Malus domestica clone WiC1_WiC2 genomic sequence	98.198	222	4	0	1	222	122813	122592	2.85e-104	388
MSTRG.18293	MSTRG.18293.1	KF530876.2	Malus domestica clone WiC1_WiC2 genomic sequence	94.135	989	46	10	1	981	125594	126578	0	1495
MSTRG.18206	MSTRG.18206.1	KF530876.2	Malus domestica clone WiC1_WiC2 genomic sequence	97.587	373	9	0	1	373	151001	151373	1.28e-179	640
MSTRG.18205	MSTRG.18205.1	KF530876.2	Malus domestica clone WiC1_WiC2 genomic sequence	97.91	335	5	1	1	335	344360	344692	2.51e-161	579
MSTRG.1817	MSTRG.1817.1	KF530876.2	Malus domestica clone WiC1_WiC2 genomic sequence	85.59	458	49	14	1212	1659	61022	60572	3.95e-126	464
MSTRG.18139	MSTRG.18139.1	KF530876.2	Malus domestica clone WiC1_WiC2 genomic sequence	96.981	265	7	1	1	264	148488	148224	7.34e-121	444
MSTRG.17953	MSTRG.17953.1	KF530876.2	Malus domestica clone WiC1_WiC2 genomic sequence	97.531	405	10	0	1	405	342926	342522	0	693
MSTRG.17952	MSTRG.17952.1	KF530876.2	Malus domestica clone WiC1_WiC2 genomic sequence	97.44	625	16	0	1	625	346151	345527	0	1066
MSTRG.17812	MSTRG.17812.1	KF530876.2	Malus domestica clone WiC1_WiC2 genomic sequence	98.611	360	5	0	2	361	150957	151316	4.44e-179	638
MSTRG.17599	MSTRG.17599.1	KF530876.2	Malus domestica clone WiC1_WiC2 genomic sequence	92.15	293	22	1	3	294	63555	63847	2.88e-111	412
MSTRG.17463	MSTRG.17463.1	KF530876.2	Malus domestica clone WiC1_WiC2 genomic sequence	89.522	439	29	7	592	1016	125729	125294	3.86e-149	540
MSTRG.17390	MSTRG.17390.1	KF530876.2	Malus domestica clone WiC1_WiC2 genomic sequence	98.101	316	6	0	1	316	344191	343876	5.13e-153	551
MSTRG.17353	MSTRG.17353.1	KF530876.2	Malus domestica clone WiC1_WiC2 genomic sequence	89.116	294	32	0	204	497	126365	126072	3.27e-97	366
MSTRG.17206	MSTRG.17206.1	KF530876.2	Malus domestica clone WiC1_WiC2 genomic sequence	96.209	211	8	0	1	211	188523	188313	1.65e-91	346
MSTRG.1716	MSTRG.1716.1	KF530876.2	Malus domestica clone WiC1_WiC2 genomic sequence	98.598	214	3	0	1	214	151195	151408	1.64e-101	379
MSTRG.1715	MSTRG.1715.1	KF530876.2	Malus domestica clone WiC1_WiC2 genomic sequence	96.569	204	7	0	1	204	343793	343996	2.64e-89	339
MSTRG.16507	MSTRG.16507.1	KF530876.2	Malus domestica clone WiC1_WiC2 genomic sequence	92.952	227	11	5	176	398	118857	119082	4.73e-85	326
MSTRG.16315	MSTRG.16315.1	KF530876.2	Malus domestica clone WiC1_WiC2 genomic sequence	94.118	578	30	4	1	577	281500	282074	0	876
MSTRG.16286	MSTRG.16286.1	KF530876.2	Malus domestica clone WiC1_WiC2 genomic sequence	89.536	1013	77	11	1205	2211	125737	124748	0	1256
MSTRG.16210	MSTRG.16210.1	KF530876.2	Malus domestica clone WiC1_WiC2 genomic sequence	84.211	266	18	4	1	257	204390	204640	1.3e-58	237
MSTRG.16209	MSTRG.16209.1	KF530876.2	Malus domestica clone WiC1_WiC2 genomic sequence	85.315	967	81	23	2344	3267	289939	290887	0	942
MSTRG.1602	MSTRG.1602.1	KF530876.2	Malus domestica clone WiC1_WiC2 genomic sequence	98.638	367	5	0	1	367	150583	150949	0	651
MSTRG.15951	MSTRG.15951.1	KF530876.2	Malus domestica clone WiC1_WiC2 genomic sequence	97.143	455	10	3	1	452	279840	280294	0	765
MSTRG.15854	MSTRG.15854.1	KF530876.2	Malus domestica clone WiC1_WiC2 genomic sequence	98.322	298	5	0	1	298	148388	148091	1.05e-144	523
MSTRG.15830	MSTRG.15830.1	KF530876.2	Malus domestica clone WiC1_WiC2 genomic sequence	99.029	206	2	0	1	206	343025	343230	9.57e-99	370
MSTRG.15808	MSTRG.15808.1	KF530876.2	Malus domestica clone WiC1_WiC2 genomic sequence	97.971	887	15	3	1	886	149497	148613	0	1535
MSTRG.15806	MSTRG.15806.1	KF530876.2	Malus domestica clone WiC1_WiC2 genomic sequence	98.71	775	9	1	1	775	152288	151515	0	1375
MSTRG.15755	MSTRG.15755.1	KF530876.2	Malus domestica clone WiC1_WiC2 genomic sequence	98.246	228	4	0	1	228	344765	344992	1.36e-107	399
MSTRG.15754	MSTRG.15754.1	KF530876.2	Malus domestica clone WiC1_WiC2 genomic sequence	97.196	214	6	0	1	214	344043	344256	1.66e-96	363
MSTRG.15723	MSTRG.15723.1	KF530876.2	Malus domestica clone WiC1_WiC2 genomic sequence	93.436	777	41	3	4	772	149783	149009	0	1144
MSTRG.1570	MSTRG.1570.1	KF530876.2	Malus domestica clone WiC1_WiC2 genomic sequence	98.242	455	6	1	1	455	344505	344957	0	795
MSTRG.15653	MSTRG.15653.1	KF530876.2	Malus domestica clone WiC1_WiC2 genomic sequence	94.118	238	12	2	1	237	281419	281183	6.71e-96	361
MSTRG.15584	MSTRG.15584.1	KF530876.2	Malus domestica clone WiC1_WiC2 genomic sequence	96.635	208	7	0	1	208	344775	344982	1.61e-91	346
MSTRG.15529	MSTRG.15529.1	KF530876.2	Malus domestica clone WiC1_WiC2 genomic sequence	88.219	365	15	14	1	363	119204	118866	1.06e-110	411
MSTRG.15528	MSTRG.15528.1	KF530876.2	Malus domestica clone WiC1_WiC2 genomic sequence	96.778	807	22	3	1	803	125772	126578	0	1343
MSTRG.15525	MSTRG.15525.1	KF530876.2	Malus domestica clone WiC1_WiC2 genomic sequence	94.127	664	29	3	1	656	149699	149038	0	1002
MSTRG.15451	MSTRG.15451.1	KF530876.2	Malus domestica clone WiC1_WiC2 genomic sequence	94.178	687	26	6	22	704	125902	126578	0	1035
MSTRG.15372	MSTRG.15372.1	KF530876.2	Malus domestica clone WiC1_WiC2 genomic sequence	79.923	777	92	45	18	764	67783	67041	8.13e-141	512
MSTRG.15368	MSTRG.15368.1	KF530876.2	Malus domestica clone WiC1_WiC2 genomic sequence	99.394	330	2	0	1	330	341713	342042	1.9e-167	599
MSTRG.15354	MSTRG.15354.1	KF530876.2	Malus domestica clone WiC1_WiC2 genomic sequence	97.072	444	12	1	1	443	282069	282512	0	747
MSTRG.15309	MSTRG.15309.1	KF530876.2	Malus domestica clone WiC1_WiC2 genomic sequence	97.766	582	10	3	1	580	127328	127908	0	1000
MSTRG.15308	MSTRG.15308.1	KF530876.2	Malus domestica clone WiC1_WiC2 genomic sequence	93.785	1786	82	19	83	1845	126753	128532	0	2656
MSTRG.15307	MSTRG.15307.1	KF530876.2	Malus domestica clone WiC1_WiC2 genomic sequence	87.676	1566	188	5	270	1831	188248	186684	0	1818
MSTRG.15224	MSTRG.15224.1	KF530876.2	Malus domestica clone WiC1_WiC2 genomic sequence	96.283	1103	29	5	342	1437	126578	125481	0	1799
MSTRG.15223	MSTRG.15223.1	KF530876.2	Malus domestica clone WiC1_WiC2 genomic sequence	89.147	387	20	20	1	383	118871	119239	3.06e-126	462
MSTRG.15211	MSTRG.15211.1	KF530876.2	Malus domestica clone WiC1_WiC2 genomic sequence	98.122	213	4	0	1	213	148256	148044	2.74e-99	372
MSTRG.15128	MSTRG.15128.1	KF530876.2	Malus domestica clone WiC1_WiC2 genomic sequence	95.302	149	7	0	1	149	126732	126584	1.69e-58	237
MSTRG.15089	MSTRG.15089.1	KF530876.2	Malus domestica clone WiC1_WiC2 genomic sequence	98.52	608	9	0	1	608	152845	153452	0	1074
MSTRG.14954	MSTRG.14954.1	KF530876.2	Malus domestica clone WiC1_WiC2 genomic sequence	88.306	248	17	8	173	414	125906	125665	2.15e-73	287
MSTRG.14755	MSTRG.14755.2	KF530876.2	Malus domestica clone WiC1_WiC2 genomic sequence	97.872	94	2	0	1203	1296	146919	147012	2.7e-35	163
MSTRG.14735	MSTRG.14735.1	KF530876.2	Malus domestica clone WiC1_WiC2 genomic sequence	98.582	423	6	0	1	423	150867	151289	0	749
MSTRG.14622	MSTRG.14622.1	KF530876.2	Malus domestica clone WiC1_WiC2 genomic sequence	86.242	1679	166	29	534	2197	282629	281001	0	1760
MSTRG.14234	MSTRG.14234.1	KF530876.2	Malus domestica clone WiC1_WiC2 genomic sequence	98.077	676	13	0	1	676	194711	194036	0	1177
MSTRG.14216	MSTRG.14216.1	KF530876.2	Malus domestica clone WiC1_WiC2 genomic sequence	98.502	267	4	0	1	267	150984	150718	3.41e-129	472
MSTRG.14214	MSTRG.14214.1	KF530876.2	Malus domestica clone WiC1_WiC2 genomic sequence	90.815	773	55	6	1	760	124960	125729	0	1020
MSTRG.14213	MSTRG.14213.1	KF530876.2	Malus domestica clone WiC1_WiC2 genomic sequence	96.604	265	7	1	1	263	123881	124145	3.4e-119	438
MSTRG.14121	MSTRG.14121.1	KF530876.2	Malus domestica clone WiC1_WiC2 genomic sequence	97.183	284	8	0	1	284	348735	349018	6.08e-132	481
MSTRG.13909	MSTRG.13909.1	KF530876.2	Malus domestica clone WiC1_WiC2 genomic sequence	95.763	118	3	2	197	313	62520	62636	4.58e-44	189
MSTRG.13883	MSTRG.13883.1	KF530876.2	Malus domestica clone WiC1_WiC2 genomic sequence	87.732	538	44	20	1	534	118899	119418	5.32e-170	608
MSTRG.13863	MSTRG.13863.1	KF530876.2	Malus domestica clone WiC1_WiC2 genomic sequence	98.01	201	3	1	1	201	341969	341770	4.3e-92	348
MSTRG.13857	MSTRG.13857.1	KF530876.2	Malus domestica clone WiC1_WiC2 genomic sequence	96.657	329	10	1	1	329	187830	188157	2.5e-151	545
MSTRG.13852	MSTRG.13852.1	KF530876.2	Malus domestica clone WiC1_WiC2 genomic sequence	95.238	399	16	2	4	401	150505	150109	3.01e-176	628
MSTRG.13441	MSTRG.13441.1	KF530876.2	Malus domestica clone WiC1_WiC2 genomic sequence	97.297	296	6	1	1	296	344465	344758	4.89e-138	501
MSTRG.13439	MSTRG.13439.1	KF530876.2	Malus domestica clone WiC1_WiC2 genomic sequence	98.544	206	3	0	1	206	153565	153360	4.4e-97	364
MSTRG.1343	MSTRG.1343.1	KF530876.2	Malus domestica clone WiC1_WiC2 genomic sequence	96.154	312	12	0	1	312	154320	154631	8.58e-141	510
MSTRG.13411	MSTRG.13411.1	KF530876.2	Malus domestica clone WiC1_WiC2 genomic sequence	90.984	244	2	1	1	244	283018	282795	7.09e-81	311
MSTRG.13281	MSTRG.13281.1	KF530876.2	Malus domestica clone WiC1_WiC2 genomic sequence	97.095	241	7	0	1	241	282179	281939	8.67e-110	407
MSTRG.13051	MSTRG.13051.1	KF530876.2	Malus domestica clone WiC1_WiC2 genomic sequence	96.585	205	6	1	1	204	149039	148835	2.64e-89	339
MSTRG.13050	MSTRG.13050.1	KF530876.2	Malus domestica clone WiC1_WiC2 genomic sequence	99.623	265	1	0	1	265	154333	154069	4.34e-133	484
MSTRG.13012	MSTRG.13012.1	KF530876.2	Malus domestica clone WiC1_WiC2 genomic sequence	99.015	203	2	0	1	203	151136	150934	4.32e-97	364
MSTRG.1297	MSTRG.1297.1	KF530876.2	Malus domestica clone WiC1_WiC2 genomic sequence	95.046	323	15	1	1	323	120468	120789	3.38e-139	507
MSTRG.12945	MSTRG.12945.1	KF530876.2	Malus domestica clone WiC1_WiC2 genomic sequence	98.223	394	6	1	1	394	347414	347806	0	688
MSTRG.12912	MSTRG.12912.1	KF530876.2	Malus domestica clone WiC1_WiC2 genomic sequence	95.814	215	9	0	1	215	346556	346342	4.66e-92	348
MSTRG.12898	MSTRG.12898.1	KF530876.2	Malus domestica clone WiC1_WiC2 genomic sequence	94.26	331	13	6	47	375	283037	282711	6.34e-138	501
MSTRG.12753	MSTRG.12753.1	KF530876.2	Malus domestica clone WiC1_WiC2 genomic sequence	92.377	223	15	2	71	292	61033	60812	1.87e-82	316
MSTRG.12731	MSTRG.12731.1	KF530876.2	Malus domestica clone WiC1_WiC2 genomic sequence	99.061	213	2	0	1	213	151059	151271	1.26e-102	383
MSTRG.1273	MSTRG.1273.1	KF530876.2	Malus domestica clone WiC1_WiC2 genomic sequence	90.92	1718	101	24	1	1689	124075	125766	0	2257
MSTRG.1272	MSTRG.1272.1	KF530876.2	Malus domestica clone WiC1_WiC2 genomic sequence	94.421	233	12	1	1	232	123518	123750	8.56e-95	357
MSTRG.1271	MSTRG.1271.1	KF530876.2	Malus domestica clone WiC1_WiC2 genomic sequence	92.889	225	11	5	3	223	118859	119082	3.42e-84	322
MSTRG.12582	MSTRG.12582.1	KF530876.2	Malus domestica clone WiC1_WiC2 genomic sequence	93.548	217	9	5	3	215	118859	119074	3.66e-83	318
MSTRG.1256	MSTRG.1256.1	KF530876.2	Malus domestica clone WiC1_WiC2 genomic sequence	96.123	619	22	2	1	619	282440	281824	0	1009
MSTRG.12504	MSTRG.12504.1	KF530876.2	Malus domestica clone WiC1_WiC2 genomic sequence	91.892	1073	54	15	269	1314	125512	126578	0	1469
MSTRG.12229	MSTRG.12229.1	KF530876.2	Malus domestica clone WiC1_WiC2 genomic sequence	94.416	197	9	1	1063	1259	363896	363702	3.19e-77	302
MSTRG.12228	MSTRG.12228.1	KF530876.2	Malus domestica clone WiC1_WiC2 genomic sequence	92.893	197	12	1	361	557	363702	363896	3.28e-72	285
MSTRG.12119	MSTRG.12119.1	KF530876.2	Malus domestica clone WiC1_WiC2 genomic sequence	93.778	225	8	5	1	220	118861	119084	1.64e-87	333
MSTRG.11766	MSTRG.11766.1	KF530876.2	Malus domestica clone WiC1_WiC2 genomic sequence	97.02	302	9	0	1	302	348190	348491	2.98e-140	508
MSTRG.11737	MSTRG.11737.1	KF530876.2	Malus domestica clone WiC1_WiC2 genomic sequence	99.373	319	2	0	1	319	150562	150880	2.38e-161	579
MSTRG.11736	MSTRG.11736.1	KF530876.2	Malus domestica clone WiC1_WiC2 genomic sequence	98.943	473	5	0	1	473	149162	149634	0	846
MSTRG.11711	MSTRG.11711.1	KF530876.2	Malus domestica clone WiC1_WiC2 genomic sequence	99.052	211	2	0	1	211	343014	343224	1.62e-101	379
MSTRG.11682	MSTRG.11682.1	KF530876.2	Malus domestica clone WiC1_WiC2 genomic sequence	94.301	193	9	2	1	193	120665	120855	2.02e-75	294
MSTRG.1165	MSTRG.1165.1	KF530876.2	Malus domestica clone WiC1_WiC2 genomic sequence	90.942	276	16	6	144	416	125913	125644	3.54e-96	363
MSTRG.11646	MSTRG.11646.1	KF530876.2	Malus domestica clone WiC1_WiC2 genomic sequence	94.167	360	21	0	1	360	187703	187344	2.13e-152	549
MSTRG.11645	MSTRG.11645.1	KF530876.2	Malus domestica clone WiC1_WiC2 genomic sequence	85.357	280	30	7	108	384	189783	189512	4.16e-71	279
MSTRG.11523	MSTRG.11523.1	KF530876.2	Malus domestica clone WiC1_WiC2 genomic sequence	97.026	538	14	1	2	539	344224	344759	0	904
MSTRG.11522	MSTRG.11522.1	KF530876.2	Malus domestica clone WiC1_WiC2 genomic sequence	96.606	442	15	0	1	442	342917	343358	0	734
MSTRG.11521	MSTRG.11521.1	KF530876.2	Malus domestica clone WiC1_WiC2 genomic sequence	98.035	458	9	0	1	458	341683	342140	0	797
MSTRG.1144	MSTRG.1144.1	KF530876.2	Malus domestica clone WiC1_WiC2 genomic sequence	98.049	205	4	0	1	205	154244	154040	7.32e-95	357
MSTRG.11428	MSTRG.11428.1	KF530876.2	Malus domestica clone WiC1_WiC2 genomic sequence	86.76	574	70	6	194	763	67691	68262	4.14e-177	634
MSTRG.11371	MSTRG.11371.1	KF530876.2	Malus domestica clone WiC1_WiC2 genomic sequence	95.714	280	12	0	1	280	282916	283195	1.25e-122	451
MSTRG.1120	MSTRG.1120.1	KF530876.2	Malus domestica clone WiC1_WiC2 genomic sequence	97.417	271	7	0	1	271	281939	282209	2.09e-126	462
MSTRG.1119	MSTRG.1119.1	KF530876.2	Malus domestica clone WiC1_WiC2 genomic sequence	94.479	326	18	0	1	326	281120	281445	1.51e-138	503
MSTRG.1112	MSTRG.1112.1	KF530876.2	Malus domestica clone WiC1_WiC2 genomic sequence	96.838	253	8	0	1	253	280020	280272	1.22e-114	424
MSTRG.1109	MSTRG.1109.1	KF530876.2	Malus domestica clone WiC1_WiC2 genomic sequence	97.235	217	6	0	1	217	281772	281556	3.62e-98	368
MSTRG.1108	MSTRG.1108.1	KF530876.2	Malus domestica clone WiC1_WiC2 genomic sequence	97.541	244	5	1	1	243	279966	280209	1.45e-112	416
MSTRG.1100	MSTRG.1100.1	KF530876.2	Malus domestica clone WiC1_WiC2 genomic sequence	95.39	282	13	0	1	282	281357	281076	1.7e-122	449
MSTRG.1099	MSTRG.1099.1	KF530876.2	Malus domestica clone WiC1_WiC2 genomic sequence	97.712	437	9	1	346	781	283689	283253	0	750
MSTRG.10979	MSTRG.10979.1	KF530876.2	Malus domestica clone WiC1_WiC2 genomic sequence	97.989	348	7	0	1	348	151984	151637	4.32e-169	604
MSTRG.10934	MSTRG.10934.1	KF530876.2	Malus domestica clone WiC1_WiC2 genomic sequence	87.594	798	75	11	386	1161	191972	191177	0	904
MSTRG.1084	MSTRG.1084.1	KF530876.2	Malus domestica clone WiC1_WiC2 genomic sequence	93.156	263	16	2	182	444	121073	121333	8e-103	385
MSTRG.10823	MSTRG.10823.1	KF530876.2	Malus domestica clone WiC1_WiC2 genomic sequence	98.98	294	3	0	1	294	150862	151155	8e-146	527
MSTRG.10766	MSTRG.10766.1	KF530876.2	Malus domestica clone WiC1_WiC2 genomic sequence	92.534	442	32	1	1	441	148564	149005	2.57e-177	632
MSTRG.10744	MSTRG.10744.1	KF530876.2	Malus domestica clone WiC1_WiC2 genomic sequence	98.63	219	3	0	1	219	150966	150748	2.81e-104	388
MSTRG.10716	MSTRG.10716.1	KF530876.2	Malus domestica clone WiC1_WiC2 genomic sequence	91.163	215	18	1	44	258	125729	125516	1.05e-74	291
MSTRG.10646	MSTRG.10646.1	KF530876.2	Malus domestica clone WiC1_WiC2 genomic sequence	94.641	877	36	7	1	874	125710	126578	0	1349
MSTRG.10630	MSTRG.10630.1	KF530876.2	Malus domestica clone WiC1_WiC2 genomic sequence	96.954	394	12	0	1	394	345667	346060	0	662
MSTRG.10629	MSTRG.10629.1	KF530876.2	Malus domestica clone WiC1_WiC2 genomic sequence	99.265	272	2	0	1	272	150718	150989	2.67e-135	492
MSTRG.10611	MSTRG.10611.1	KF530876.2	Malus domestica clone WiC1_WiC2 genomic sequence	98.413	252	4	0	1	252	283986	283735	6.96e-121	444
MSTRG.10577	MSTRG.10577.1	KF530876.2	Malus domestica clone WiC1_WiC2 genomic sequence	87.671	292	19	14	70	353	125414	125696	1.44e-84	324
MSTRG.10462	MSTRG.10462.1	KF530876.2	Malus domestica clone WiC1_WiC2 genomic sequence	89.873	237	22	1	1	235	187639	187403	1.14e-78	303
MSTRG.1020	MSTRG.1020.1	KF530876.2	Malus domestica clone WiC1_WiC2 genomic sequence	100	258	0	0	1	258	279994	279737	7.05e-131	477
MSTRG.102	MSTRG.102.1	KF530876.2	Malus domestica clone WiC1_WiC2 genomic sequence	87.22	446	46	10	1448	1886	61028	60587	4.45e-136	497
MSTRG.1014	MSTRG.1014.1	KF530876.2	Malus domestica clone WiC1_WiC2 genomic sequence	87.413	286	24	8	176	459	283864	284139	8.54e-83	318
MSTRG.1013	MSTRG.1013.1	KF530876.2	Malus domestica clone WiC1_WiC2 genomic sequence	93.489	983	49	7	1	982	281155	282123	0	1447
MSTRG.10084	MSTRG.10084.1	KF530876.2	Malus domestica clone WiC1_WiC2 genomic sequence	98.01	201	4	0	1	201	194777	194577	1.2e-92	350
MSTRG.15085	MSTRG.15085.1	KF530876.2	Malus domestica clone WiC1_WiC2 genomic sequence	98.099	263	5	0	1	263	342091	342353	2.61e-125	459
MSTRG.32856	MSTRG.32856.1	MG772814.1	Malus domestica cultivar Florina Dp-fl gene locus, complete sequence	91.349	289	25	0	24	312	116338	116050	2.52e-106	396
MSTRG.25668	MSTRG.25668.1	MG772814.1	Malus domestica cultivar Florina Dp-fl gene locus, complete sequence	91.667	204	16	1	8	210	242823	242620	4.67e-72	281
MSTRG.23594	MSTRG.23594.1	MG772814.1	Malus domestica cultivar Florina Dp-fl gene locus, complete sequence	86.911	191	16	6	3	191	209117	208934	7.46e-49	206
MSTRG.1565	MSTRG.1565.1	MG772814.1	Malus domestica cultivar Florina Dp-fl gene locus, complete sequence	96.507	229	5	2	1	226	242938	242710	2.27e-100	375
MSTRG.10497	MSTRG.10497.1	MG772814.1	Malus domestica cultivar Florina Dp-fl gene locus, complete sequence	88.217	645	39	11	469	1113	143496	142889	0	736
MSTRG.6913	MSTRG.6913.1	MG772814.1	Malus domestica cultivar Florina Dp-fl gene locus, complete sequence	98.221	281	4	1	1	281	105988	105709	9.98e-135	490
MSTRG.5458	MSTRG.5458.1	MG772814.1	Malus domestica cultivar Florina Dp-fl gene locus, complete sequence	92.946	241	13	4	2	240	242443	242681	5.43e-92	348
MSTRG.32338	MSTRG.32338.1	MG772814.1	Malus domestica cultivar Florina Dp-fl gene locus, complete sequence	87.383	214	23	3	1	212	269108	268897	2.29e-60	243
MSTRG.24486	MSTRG.24486.1	MG772814.1	Malus domestica cultivar Florina Dp-fl gene locus, complete sequence	80	395	55	5	1	394	196927	197298	3.06e-68	270
MSTRG.21483	MSTRG.21483.1	MG772814.1	Malus domestica cultivar Florina Dp-fl gene locus, complete sequence	95.446	505	21	2	197	701	105485	105987	0	804
MSTRG.13537	MSTRG.13537.1	MG772814.1	Malus domestica cultivar Florina Dp-fl gene locus, complete sequence	95.312	64	2	1	488	551	56114	56176	4.13e-17	100
MSTRG.10794	MSTRG.10794.1	MG772814.1	Malus domestica cultivar Florina Dp-fl gene locus, complete sequence	90.323	186	18	0	52	237	143177	143362	7.05e-61	244
MSTRG.9896	MSTRG.9896.1	MG772814.1	Malus domestica cultivar Florina Dp-fl gene locus, complete sequence	97.863	234	3	1	1	234	105709	105940	1.08e-108	403
MSTRG.9672	MSTRG.9672.1	MG772814.1	Malus domestica cultivar Florina Dp-fl gene locus, complete sequence	83.265	245	21	12	20	258	242504	242734	1.02e-49	207
MSTRG.9628	MSTRG.9628.1	MG772814.1	Malus domestica cultivar Florina Dp-fl gene locus, complete sequence	96.475	2071	61	7	1	2062	37170	39237	0	3410
MSTRG.9159	MSTRG.9159.1	MG772814.1	Malus domestica cultivar Florina Dp-fl gene locus, complete sequence	95.935	123	4	1	1	122	142765	142887	1.65e-46	198
MSTRG.8814	MSTRG.8814.1	MG772814.1	Malus domestica cultivar Florina Dp-fl gene locus, complete sequence	98.361	183	3	0	45	227	105485	105667	3.01e-84	322
MSTRG.620	MSTRG.620.1	MG772814.1	Malus domestica cultivar Florina Dp-fl gene locus, complete sequence	98.24	341	6	0	50	390	105485	105825	8.22e-167	597
MSTRG.4553	MSTRG.4553.1	MG772814.1	Malus domestica cultivar Florina Dp-fl gene locus, complete sequence	88.262	443	50	2	517	957	142440	142882	7.86e-146	529
MSTRG.4497	MSTRG.4497.1	MG772814.1	Malus domestica cultivar Florina Dp-fl gene locus, complete sequence	99.497	199	1	0	4	202	105485	105683	1.55e-96	363
MSTRG.40231	MSTRG.40231.1	MG772814.1	Malus domestica cultivar Florina Dp-fl gene locus, complete sequence	97.74	354	8	0	1	354	242877	242524	9.47e-171	610
MSTRG.38977	MSTRG.38977.1	MG772814.1	Malus domestica cultivar Florina Dp-fl gene locus, complete sequence	94.211	190	10	1	72	261	238650	238838	3.61e-74	289
MSTRG.38965	MSTRG.38965.1	MG772814.1	Malus domestica cultivar Florina Dp-fl gene locus, complete sequence	87.405	262	33	0	3	264	81174	81435	4.71e-78	302
MSTRG.38153	MSTRG.38153.1	MG772814.1	Malus domestica cultivar Florina Dp-fl gene locus, complete sequence	88.998	509	48	7	1	505	118393	117889	1.79e-174	623
MSTRG.37073	MSTRG.37073.1	MG772814.1	Malus domestica cultivar Florina Dp-fl gene locus, complete sequence	98.566	279	3	1	1	279	105769	105492	6.9e-135	492
MSTRG.37072	MSTRG.37072.1	MG772814.1	Malus domestica cultivar Florina Dp-fl gene locus, complete sequence	96.515	373	11	2	259	630	107716	107345	3.79e-172	616
MSTRG.35969	MSTRG.35969.1	MG772814.1	Malus domestica cultivar Florina Dp-fl gene locus, complete sequence	89.744	117	9	2	159	273	208834	208719	2.41e-31	147
MSTRG.35073	MSTRG.35073.1	MG772814.1	Malus domestica cultivar Florina Dp-fl gene locus, complete sequence	99.095	221	2	0	1	221	105705	105485	4.72e-107	398
MSTRG.34976	MSTRG.34976.1	MG772814.1	Malus domestica cultivar Florina Dp-fl gene locus, complete sequence	86.645	307	33	8	1	304	142888	142587	1.94e-87	333
MSTRG.34869	MSTRG.34869.1	MG772814.1	Malus domestica cultivar Florina Dp-fl gene locus, complete sequence	100	99	0	0	217	315	192519	192421	3.1e-42	183
MSTRG.34771	MSTRG.34771.1	MG772814.1	Malus domestica cultivar Florina Dp-fl gene locus, complete sequence	89.231	195	18	3	15	206	269371	269565	7.87e-60	241
MSTRG.34512	MSTRG.34512.1	MG772814.1	Malus domestica cultivar Florina Dp-fl gene locus, complete sequence	97.059	204	6	0	1	204	37200	36997	5.67e-91	344
MSTRG.31891	MSTRG.31891.1	MG772814.1	Malus domestica cultivar Florina Dp-fl gene locus, complete sequence	97.015	201	6	0	1	201	78355	78155	2.59e-89	339
MSTRG.31441	MSTRG.31441.1	MG772814.1	Malus domestica cultivar Florina Dp-fl gene locus, complete sequence	98.873	355	4	0	1	355	182048	182402	5.64e-178	634
MSTRG.29718	MSTRG.29718.6	MG772814.1	Malus domestica cultivar Florina Dp-fl gene locus, complete sequence	85.246	305	39	5	1387	1689	238950	238650	2e-79	309
MSTRG.29718	MSTRG.29718.7	MG772814.1	Malus domestica cultivar Florina Dp-fl gene locus, complete sequence	85.246	305	39	5	1173	1475	238950	238650	1.74e-79	309
MSTRG.29290	MSTRG.29290.1	MG772814.1	Malus domestica cultivar Florina Dp-fl gene locus, complete sequence	88.941	642	36	11	1	642	142890	143496	0	760
MSTRG.28075	MSTRG.28075.1	MG772814.1	Malus domestica cultivar Florina Dp-fl gene locus, complete sequence	92	225	17	1	1	225	143222	143445	5.04e-82	315
MSTRG.273	MSTRG.273.1	MG772814.1	Malus domestica cultivar Florina Dp-fl gene locus, complete sequence	92.8	125	8	1	629	752	208173	208297	3.16e-40	180
MSTRG.26522	MSTRG.26522.1	MG772814.1	Malus domestica cultivar Florina Dp-fl gene locus, complete sequence	84.516	155	24	0	250	404	8706	8860	4.6e-33	154
MSTRG.25561	MSTRG.25561.1	MG772814.1	Malus domestica cultivar Florina Dp-fl gene locus, complete sequence	97.285	221	6	0	1	221	242727	242507	2.21e-100	375
MSTRG.24077	MSTRG.24077.1	MG772814.1	Malus domestica cultivar Florina Dp-fl gene locus, complete sequence	98.851	174	2	0	1	174	107772	107945	7.26e-81	311
MSTRG.23183	MSTRG.23183.1	MG772814.1	Malus domestica cultivar Florina Dp-fl gene locus, complete sequence	96.985	199	5	1	1	198	105678	105480	1.91e-87	333
MSTRG.21970	MSTRG.21970.1	MG772814.1	Malus domestica cultivar Florina Dp-fl gene locus, complete sequence	76.155	4546	955	105	1547	6042	212202	216668	0	2270
MSTRG.21329	MSTRG.21329.1	MG772814.1	Malus domestica cultivar Florina Dp-fl gene locus, complete sequence	93.634	487	22	4	81	567	143180	142703	0	719
MSTRG.21198	MSTRG.21198.1	MG772814.1	Malus domestica cultivar Florina Dp-fl gene locus, complete sequence	85.76	625	75	11	185	798	242301	242922	0	649
MSTRG.20548	MSTRG.20548.1	MG772814.1	Malus domestica cultivar Florina Dp-fl gene locus, complete sequence	94.764	191	9	1	133	322	105678	105488	2.71e-76	296
MSTRG.19890	MSTRG.19890.2	MG772814.1	Malus domestica cultivar Florina Dp-fl gene locus, complete sequence	89.418	189	6	9	36	222	144054	144230	1.01e-54	226
MSTRG.19330	MSTRG.19330.1	MG772814.1	Malus domestica cultivar Florina Dp-fl gene locus, complete sequence	90.055	1639	139	20	1	1624	243247	241618	0	2102
MSTRG.19329	MSTRG.19329.3	MG772814.1	Malus domestica cultivar Florina Dp-fl gene locus, complete sequence	90.129	851	75	9	1376	2218	242237	243086	0	1098
MSTRG.18706	MSTRG.18706.1	MG772814.1	Malus domestica cultivar Florina Dp-fl gene locus, complete sequence	98.537	205	3	0	9	213	218540	218744	1.65e-96	363
MSTRG.18704	MSTRG.18704.1	MG772814.1	Malus domestica cultivar Florina Dp-fl gene locus, complete sequence	97.299	1740	28	4	1	1735	201635	199910	0	2935
MSTRG.17968	MSTRG.17968.1	MG772814.1	Malus domestica cultivar Florina Dp-fl gene locus, complete sequence	97.024	941	28	0	1	941	84436	83496	0	1583
MSTRG.17536	MSTRG.17536.1	MG772814.1	Malus domestica cultivar Florina Dp-fl gene locus, complete sequence	92.329	365	23	4	66	426	243073	242710	9.35e-142	514
MSTRG.15952	MSTRG.15952.1	MG772814.1	Malus domestica cultivar Florina Dp-fl gene locus, complete sequence	98.561	278	4	0	1	278	105762	105485	2.77e-135	492
MSTRG.1591	MSTRG.1591.1	MG772814.1	Malus domestica cultivar Florina Dp-fl gene locus, complete sequence	84.651	1075	154	8	4	1074	38571	37504	0	1061
MSTRG.1590	MSTRG.1590.1	MG772814.1	Malus domestica cultivar Florina Dp-fl gene locus, complete sequence	82.714	1319	185	12	1	1279	40892	39577	0	1133
MSTRG.14937	MSTRG.14937.1	MG772814.1	Malus domestica cultivar Florina Dp-fl gene locus, complete sequence	95.368	367	15	2	47	412	242301	242666	2.44e-162	582
MSTRG.14613	MSTRG.14613.1	MG772814.1	Malus domestica cultivar Florina Dp-fl gene locus, complete sequence	88.095	504	27	10	1	504	142892	143362	8.51e-158	568
MSTRG.1412	MSTRG.1412.1	MG772814.1	Malus domestica cultivar Florina Dp-fl gene locus, complete sequence	95.415	349	12	3	1	348	47993	47648	1.59e-153	553
MSTRG.13153	MSTRG.13153.1	MG772814.1	Malus domestica cultivar Florina Dp-fl gene locus, complete sequence	77.855	289	45	18	155	432	107941	107661	1.43e-35	161
MSTRG.12694	MSTRG.12694.1	MG772814.1	Malus domestica cultivar Florina Dp-fl gene locus, complete sequence	98.515	202	2	1	1	202	105554	105754	2.59e-94	355
MSTRG.37575	MSTRG.37575.2	MG772814.1	Malus domestica cultivar Florina Dp-fl gene locus, complete sequence	97.423	194	5	0	77	270	105678	105485	6.89e-87	331
MSTRG.37575	MSTRG.37575.1	MG772814.1	Malus domestica cultivar Florina Dp-fl gene locus, complete sequence	97.423	194	5	0	77	270	105678	105485	6.89e-87	331
MSTRG.23179	MSTRG.23179.3	MG772814.1	Malus domestica cultivar Florina Dp-fl gene locus, complete sequence	96.429	140	5	0	96	235	105678	105539	5.44e-57	231
MSTRG.17648	MSTRG.17648.1	MG772814.1	Malus domestica cultivar Florina Dp-fl gene locus, complete sequence	94.349	407	17	6	1	404	105885	105482	2.19e-173	619
MSTRG.8610	MSTRG.8610.1	KF055410.1	Malus domestica cultivar GMAL 2473 clone BAC 32A4 Rvi15 scab resistance gene locus, partial sequence	96.678	2348	57	4	1	2331	31141	28798	0	3884
MSTRG.8088	MSTRG.8088.1	KF055410.1	Malus domestica cultivar GMAL 2473 clone BAC 32A4 Rvi15 scab resistance gene locus, partial sequence	97.122	1077	31	0	102	1178	29252	28176	0	1818
MSTRG.5955	MSTRG.5955.1	KF055410.1	Malus domestica cultivar GMAL 2473 clone BAC 32A4 Rvi15 scab resistance gene locus, partial sequence	99.539	217	1	0	1	217	27699	27915	1.66e-106	396
MSTRG.32738	MSTRG.32738.1	KF055410.1	Malus domestica cultivar GMAL 2473 clone BAC 32A4 Rvi15 scab resistance gene locus, partial sequence	98.678	227	3	0	1	227	29726	29500	1.05e-108	403
MSTRG.31162	MSTRG.31162.1	KF055410.1	Malus domestica cultivar GMAL 2473 clone BAC 32A4 Rvi15 scab resistance gene locus, partial sequence	97.244	254	5	1	1	252	28985	28732	1.95e-116	429
MSTRG.14708	MSTRG.14708.1	KF055410.1	Malus domestica cultivar GMAL 2473 clone BAC 32A4 Rvi15 scab resistance gene locus, partial sequence	98.462	715	9	1	116	828	31822	31108	0	1258
MSTRG.7895	MSTRG.7895.1	KF055410.1	Malus domestica cultivar GMAL 2473 clone BAC 32A4 Rvi15 scab resistance gene locus, partial sequence	98.339	602	8	1	1	600	28978	29579	0	1055
MSTRG.116	MSTRG.116.1	KF055410.1	Malus domestica cultivar GMAL 2473 clone BAC 32A4 Rvi15 scab resistance gene locus, partial sequence	97.577	1403	27	4	329	1728	31829	30431	0	2396
MSTRG.8870	MSTRG.8870.1	KF055410.1	Malus domestica cultivar GMAL 2473 clone BAC 32A4 Rvi15 scab resistance gene locus, partial sequence	99.149	235	2	0	1	235	27933	27699	8.36e-115	424
MSTRG.8593	MSTRG.8593.1	KF055410.1	Malus domestica cultivar GMAL 2473 clone BAC 32A4 Rvi15 scab resistance gene locus, partial sequence	98.201	278	5	0	1	278	27826	28103	1.27e-133	486
MSTRG.7924	MSTRG.7924.1	KF055410.1	Malus domestica cultivar GMAL 2473 clone BAC 32A4 Rvi15 scab resistance gene locus, partial sequence	98.516	876	13	0	1	876	30416	31291	0	1546
MSTRG.5193	MSTRG.5193.1	KF055410.1	Malus domestica cultivar GMAL 2473 clone BAC 32A4 Rvi15 scab resistance gene locus, partial sequence	98.312	237	4	0	1	237	29176	29412	1.41e-112	416
MSTRG.4313	MSTRG.4313.1	KF055410.1	Malus domestica cultivar GMAL 2473 clone BAC 32A4 Rvi15 scab resistance gene locus, partial sequence	98.361	244	4	0	1	244	27715	27958	1.88e-116	429
MSTRG.40235	MSTRG.40235.1	KF055410.1	Malus domestica cultivar GMAL 2473 clone BAC 32A4 Rvi15 scab resistance gene locus, partial sequence	99.032	310	3	0	1	310	28798	29107	1.08e-154	556
MSTRG.38037	MSTRG.38037.1	KF055410.1	Malus domestica cultivar GMAL 2473 clone BAC 32A4 Rvi15 scab resistance gene locus, partial sequence	98.976	293	3	0	1	293	27923	27631	2.87e-145	525
MSTRG.37148	MSTRG.37148.1	KF055410.1	Malus domestica cultivar GMAL 2473 clone BAC 32A4 Rvi15 scab resistance gene locus, partial sequence	97.112	1489	42	1	272	1759	29093	27605	0	2510
MSTRG.36648	MSTRG.36648.1	KF055410.1	Malus domestica cultivar GMAL 2473 clone BAC 32A4 Rvi15 scab resistance gene locus, partial sequence	96.266	241	9	0	2	242	27276	27516	1.9e-106	396
MSTRG.36228	MSTRG.36228.1	KF055410.1	Malus domestica cultivar GMAL 2473 clone BAC 32A4 Rvi15 scab resistance gene locus, partial sequence	99.569	232	1	0	2	233	27499	27268	8.28e-115	424
MSTRG.3602	MSTRG.3602.1	KF055410.1	Malus domestica cultivar GMAL 2473 clone BAC 32A4 Rvi15 scab resistance gene locus, partial sequence	97.5	280	7	0	1	280	31017	31296	2.15e-131	479
MSTRG.35820	MSTRG.35820.1	KF055410.1	Malus domestica cultivar GMAL 2473 clone BAC 32A4 Rvi15 scab resistance gene locus, partial sequence	98.182	220	4	0	1	220	27694	27913	3.65e-103	385
MSTRG.3536	MSTRG.3536.1	KF055410.1	Malus domestica cultivar GMAL 2473 clone BAC 32A4 Rvi15 scab resistance gene locus, partial sequence	98.39	621	10	0	1	621	28269	28889	0	1092
MSTRG.35308	MSTRG.35308.1	KF055410.1	Malus domestica cultivar GMAL 2473 clone BAC 32A4 Rvi15 scab resistance gene locus, partial sequence	98.268	231	4	0	1	231	27224	27454	2.97e-109	405
MSTRG.34985	MSTRG.34985.1	KF055410.1	Malus domestica cultivar GMAL 2473 clone BAC 32A4 Rvi15 scab resistance gene locus, partial sequence	98.201	278	5	0	1	278	27646	27923	1.27e-133	486
MSTRG.33485	MSTRG.33485.1	KF055410.1	Malus domestica cultivar GMAL 2473 clone BAC 32A4 Rvi15 scab resistance gene locus, partial sequence	98.322	298	4	1	1	298	28807	29103	3.78e-144	521
MSTRG.32537	MSTRG.32537.1	KF055410.1	Malus domestica cultivar GMAL 2473 clone BAC 32A4 Rvi15 scab resistance gene locus, partial sequence	98.049	205	4	0	1	205	28734	28938	7.32e-95	357
MSTRG.31074	MSTRG.31074.1	KF055410.1	Malus domestica cultivar GMAL 2473 clone BAC 32A4 Rvi15 scab resistance gene locus, partial sequence	99.134	231	1	1	1	231	28843	29072	4.96e-112	414
MSTRG.29953	MSTRG.29953.1	KF055410.1	Malus domestica cultivar GMAL 2473 clone BAC 32A4 Rvi15 scab resistance gene locus, partial sequence	97.881	236	5	0	1	236	27503	27268	2.36e-110	409
MSTRG.29931	MSTRG.29931.1	KF055410.1	Malus domestica cultivar GMAL 2473 clone BAC 32A4 Rvi15 scab resistance gene locus, partial sequence	96.755	493	16	0	1	493	28515	28023	0	822
MSTRG.283	MSTRG.283.1	KF055410.1	Malus domestica cultivar GMAL 2473 clone BAC 32A4 Rvi15 scab resistance gene locus, partial sequence	99.074	216	2	0	1	216	30432	30647	2.76e-104	388
MSTRG.27474	MSTRG.27474.1	KF055410.1	Malus domestica cultivar GMAL 2473 clone BAC 32A4 Rvi15 scab resistance gene locus, partial sequence	85.827	254	35	1	1	254	35196	35448	4.53e-68	268
MSTRG.25268	MSTRG.25268.1	KF055410.1	Malus domestica cultivar GMAL 2473 clone BAC 32A4 Rvi15 scab resistance gene locus, partial sequence	97.047	508	12	2	1	506	28597	29103	0	852
MSTRG.23871	MSTRG.23871.1	KF055410.1	Malus domestica cultivar GMAL 2473 clone BAC 32A4 Rvi15 scab resistance gene locus, partial sequence	99.522	209	1	0	1	209	27499	27291	4.45e-102	381
MSTRG.23699	MSTRG.23699.1	KF055410.1	Malus domestica cultivar GMAL 2473 clone BAC 32A4 Rvi15 scab resistance gene locus, partial sequence	98.63	219	1	1	1	219	29074	28858	1.01e-103	387
MSTRG.22119	MSTRG.22119.1	KF055410.1	Malus domestica cultivar GMAL 2473 clone BAC 32A4 Rvi15 scab resistance gene locus, partial sequence	98.502	267	4	0	1	267	27737	28003	3.44e-129	472
MSTRG.21732	MSTRG.21732.1	KF055410.1	Malus domestica cultivar GMAL 2473 clone BAC 32A4 Rvi15 scab resistance gene locus, partial sequence	98.077	260	4	1	1	260	28814	29072	4.33e-123	451
MSTRG.21313	MSTRG.21313.1	KF055410.1	Malus domestica cultivar GMAL 2473 clone BAC 32A4 Rvi15 scab resistance gene locus, partial sequence	98.311	296	5	0	1	296	27325	27620	1.35e-143	520
MSTRG.2108	MSTRG.2108.1	KF055410.1	Malus domestica cultivar GMAL 2473 clone BAC 32A4 Rvi15 scab resistance gene locus, partial sequence	99.187	246	2	0	1	246	29065	28820	6.77e-121	444
MSTRG.18741	MSTRG.18741.1	KF055410.1	Malus domestica cultivar GMAL 2473 clone BAC 32A4 Rvi15 scab resistance gene locus, partial sequence	95.935	369	14	1	531	899	184	551	1.99e-166	597
MSTRG.1854	MSTRG.1854.1	KF055410.1	Malus domestica cultivar GMAL 2473 clone BAC 32A4 Rvi15 scab resistance gene locus, partial sequence	97.403	539	14	0	1	539	28966	29504	0	918
MSTRG.1847	MSTRG.1847.1	KF055410.1	Malus domestica cultivar GMAL 2473 clone BAC 32A4 Rvi15 scab resistance gene locus, partial sequence	99.225	258	2	0	1	258	30860	31117	1.53e-127	466
MSTRG.18435	MSTRG.18435.1	KF055410.1	Malus domestica cultivar GMAL 2473 clone BAC 32A4 Rvi15 scab resistance gene locus, partial sequence	98.106	264	5	0	1	264	30251	30514	7.29e-126	460
MSTRG.17671	MSTRG.17671.1	KF055410.1	Malus domestica cultivar GMAL 2473 clone BAC 32A4 Rvi15 scab resistance gene locus, partial sequence	98.544	206	3	0	1	206	30261	30466	4.4e-97	364
MSTRG.17554	MSTRG.17554.1	KF055410.1	Malus domestica cultivar GMAL 2473 clone BAC 32A4 Rvi15 scab resistance gene locus, partial sequence	97.877	471	10	0	1	471	28060	27590	0	815
MSTRG.16635	MSTRG.16635.1	KF055410.1	Malus domestica cultivar GMAL 2473 clone BAC 32A4 Rvi15 scab resistance gene locus, partial sequence	97.647	255	6	0	1	255	27754	28008	3.28e-119	438
MSTRG.13994	MSTRG.13994.1	KF055410.1	Malus domestica cultivar GMAL 2473 clone BAC 32A4 Rvi15 scab resistance gene locus, partial sequence	97.446	509	12	1	1	509	28158	27651	0	867
MSTRG.13452	MSTRG.13452.1	KF055410.1	Malus domestica cultivar GMAL 2473 clone BAC 32A4 Rvi15 scab resistance gene locus, partial sequence	84.677	248	32	5	26	269	31778	31533	1.62e-59	243
MSTRG.11712	MSTRG.11712.1	KF055410.1	Malus domestica cultivar GMAL 2473 clone BAC 32A4 Rvi15 scab resistance gene locus, partial sequence	98.208	279	5	0	1	279	27902	27624	3.56e-134	488
MSTRG.11339	MSTRG.11339.1	KF055410.1	Malus domestica cultivar GMAL 2473 clone BAC 32A4 Rvi15 scab resistance gene locus, partial sequence	99.5	200	1	0	2	201	27272	27471	4.27e-97	364
MSTRG.9130	MSTRG.9130.1	KC291134.1	Malus domestica cultivar Granny Smith alcohol acyl transferase (AAT) pseudogene, AAT1-GSc allele, complete sequence	97.436	39	1	0	1	39	1785	1823	1.62e-07	67.6
MSTRG.20180	MSTRG.20180.1	KC291134.1	Malus domestica cultivar Granny Smith alcohol acyl transferase (AAT) pseudogene, AAT1-GSc allele, complete sequence	93.793	145	9	0	1	145	1474	1330	1.49e-52	219
MSTRG.21093	MSTRG.21093.1	KX822762.1	Malus domestica cultivar Granny Smith UDP-glycose flavonoid 3-O-glycosyltransferase (UFGT) gene, promoter region and partial cds	95.517	290	13	0	1	290	165	454	6.27e-127	464
MSTRG.21677	MSTRG.21677.1	KT724706.1	Malus domestica cultivar Murray self-incompatibility ribonuclease (S-RNase) gene, S-RNase-S41 allele, complete cds	85.507	69	9	1	167	235	613	680	1.27e-08	71.3
MSTRG.18433	MSTRG.18433.1	KX639792.1	Malus domestica cultivar Royal Gala UDP glycosyltransferases 88F4 (UGTF4) mRNA, complete cds	89.308	318	33	1	69	385	1286	969	1.51e-106	398
MSTRG.4824	MSTRG.4824.1	LC050645.1	Malus domestica DNA, Co region contains insertion sequence, contig-91071 gene for putative 2-oxoglutarate-dependent dioxygenase, clone: 116H3	94.983	1176	44	5	39	1200	47638	46464	0	1831
MSTRG.30590	MSTRG.30590.1	LC050645.1	Malus domestica DNA, Co region contains insertion sequence, contig-91071 gene for putative 2-oxoglutarate-dependent dioxygenase, clone: 116H3	93.786	1561	63	14	1	1536	47815	46264	0	2314
MSTRG.30503	MSTRG.30503.1	LC050645.1	Malus domestica DNA, Co region contains insertion sequence, contig-91071 gene for putative 2-oxoglutarate-dependent dioxygenase, clone: 116H3	85.024	414	41	16	1	411	167720	168115	2.16e-107	401
MSTRG.25364	MSTRG.25364.1	LC050645.1	Malus domestica DNA, Co region contains insertion sequence, contig-91071 gene for putative 2-oxoglutarate-dependent dioxygenase, clone: 116H3	94.629	633	30	3	1	631	47043	46413	0	977
MSTRG.20141	MSTRG.20141.1	NM_001328953.1	Malus domestica dof zinc finger protein DOF5.4 (LOC103437922), mRNA	97.279	441	8	3	138	576	16	454	0	745
MSTRG.8164	MSTRG.8164.1	NM_001319254.1	Malus domestica ethylene-responsive transcription factor 4 (LOC103434825), mRNA	95.668	277	10	2	252	527	509	784	3.16e-120	444
MSTRG.38950	MSTRG.38950.1	KY523059.1	Malus domestica isolate Mdo-RTEf non-LTR retrotransposon RTE, partial sequence	99.674	307	1	0	1	307	190	496	2.29e-156	562
MSTRG.3759	MSTRG.3759.1	KY523059.1	Malus domestica isolate Mdo-RTEf non-LTR retrotransposon RTE, partial sequence	100	200	0	0	2	201	501	302	9.19e-99	370
MSTRG.38227	MSTRG.38227.1	KY523059.1	Malus domestica isolate Mdo-RTEf non-LTR retrotransposon RTE, partial sequence	99.065	214	2	0	1	214	541	754	3.53e-103	385
MSTRG.27398	MSTRG.27398.1	KY523059.1	Malus domestica isolate Mdo-RTEf non-LTR retrotransposon RTE, partial sequence	99.563	229	1	0	1	229	540	312	3.77e-113	418
MSTRG.22476	MSTRG.22476.1	KY523059.1	Malus domestica isolate Mdo-RTEf non-LTR retrotransposon RTE, partial sequence	99.032	620	6	0	1	620	780	161	0	1112
MSTRG.15293	MSTRG.15293.1	KY523059.1	Malus domestica isolate Mdo-RTEf non-LTR retrotransposon RTE, partial sequence	97.71	262	6	0	1	262	761	500	4.35e-123	451
MSTRG.7027	MSTRG.7027.1	KY523059.1	Malus domestica isolate Mdo-RTEf non-LTR retrotransposon RTE, partial sequence	98.738	317	4	0	1	317	511	195	6.61e-157	564
MSTRG.4674	MSTRG.4674.1	KY523059.1	Malus domestica isolate Mdo-RTEf non-LTR retrotransposon RTE, partial sequence	99.057	212	2	0	1	212	467	678	4.52e-102	381
MSTRG.4585	MSTRG.4585.1	KY523059.1	Malus domestica isolate Mdo-RTEf non-LTR retrotransposon RTE, partial sequence	100	218	0	0	2	219	669	452	1e-108	403
MSTRG.37331	MSTRG.37331.1	KY523059.1	Malus domestica isolate Mdo-RTEf non-LTR retrotransposon RTE, partial sequence	99.51	204	1	0	3	206	445	648	2.63e-99	372
MSTRG.365	MSTRG.365.1	KY523059.1	Malus domestica isolate Mdo-RTEf non-LTR retrotransposon RTE, partial sequence	99.687	319	1	0	1	319	609	291	5.11e-163	584
MSTRG.3549	MSTRG.3549.1	KY523059.1	Malus domestica isolate Mdo-RTEf non-LTR retrotransposon RTE, partial sequence	97.738	619	14	0	1	619	733	115	0	1068
MSTRG.34914	MSTRG.34914.1	KY523059.1	Malus domestica isolate Mdo-RTEf non-LTR retrotransposon RTE, partial sequence	99.2	375	3	0	1	375	363	737	0	676
MSTRG.33903	MSTRG.33903.1	KY523059.1	Malus domestica isolate Mdo-RTEf non-LTR retrotransposon RTE, partial sequence	99.491	393	2	0	1	393	250	642	0	715
MSTRG.33695	MSTRG.33695.1	KY523059.1	Malus domestica isolate Mdo-RTEf non-LTR retrotransposon RTE, partial sequence	98.864	264	1	1	1	262	407	144	1.2e-128	470
MSTRG.31919	MSTRG.31919.1	KY523059.1	Malus domestica isolate Mdo-RTEf non-LTR retrotransposon RTE, partial sequence	99.308	289	2	0	1	289	467	179	1.02e-144	523
MSTRG.31633	MSTRG.31633.1	KY523059.1	Malus domestica isolate Mdo-RTEf non-LTR retrotransposon RTE, partial sequence	99.215	382	1	1	1	382	642	263	0	688
MSTRG.31073	MSTRG.31073.1	KY523059.1	Malus domestica isolate Mdo-RTEf non-LTR retrotransposon RTE, partial sequence	99.385	488	3	0	1	488	219	706	0	885
MSTRG.31025	MSTRG.31025.1	KY523059.1	Malus domestica isolate Mdo-RTEf non-LTR retrotransposon RTE, partial sequence	99.574	235	1	0	1	235	363	129	1.8e-116	429
MSTRG.29877	MSTRG.29877.1	KY523059.1	Malus domestica isolate Mdo-RTEf non-LTR retrotransposon RTE, partial sequence	98.03	203	4	0	1	203	305	507	9.36e-94	353
MSTRG.2922	MSTRG.2922.1	KY523059.1	Malus domestica isolate Mdo-RTEf non-LTR retrotransposon RTE, partial sequence	98.932	281	3	0	1	281	396	676	1.28e-138	503
MSTRG.2920	MSTRG.2920.1	KY523059.1	Malus domestica isolate Mdo-RTEf non-LTR retrotransposon RTE, partial sequence	98.986	296	3	0	1	296	346	641	6.23e-147	531
MSTRG.27448	MSTRG.27448.1	KY523059.1	Malus domestica isolate Mdo-RTEf non-LTR retrotransposon RTE, partial sequence	98.582	282	4	0	1	282	600	319	1.66e-137	499
MSTRG.26697	MSTRG.26697.1	KY523059.1	Malus domestica isolate Mdo-RTEf non-LTR retrotransposon RTE, partial sequence	99.624	266	1	0	1	266	201	466	1.21e-133	486
MSTRG.25616	MSTRG.25616.1	KY523059.1	Malus domestica isolate Mdo-RTEf non-LTR retrotransposon RTE, partial sequence	98.071	311	6	0	1	311	294	604	3.03e-150	542
MSTRG.25537	MSTRG.25537.1	KY523059.1	Malus domestica isolate Mdo-RTEf non-LTR retrotransposon RTE, partial sequence	98.344	302	5	0	1	302	169	470	6.35e-147	531
MSTRG.2287	MSTRG.2287.1	KY523059.1	Malus domestica isolate Mdo-RTEf non-LTR retrotransposon RTE, partial sequence	99.127	229	2	0	1	229	595	367	1.76e-111	412
MSTRG.22555	MSTRG.22555.1	KY523059.1	Malus domestica isolate Mdo-RTEf non-LTR retrotransposon RTE, partial sequence	99.752	403	1	0	1	403	262	664	0	739
MSTRG.20783	MSTRG.20783.1	KY523059.1	Malus domestica isolate Mdo-RTEf non-LTR retrotransposon RTE, partial sequence	99.627	268	1	0	1	268	497	230	9.45e-135	490
MSTRG.20540	MSTRG.20540.1	KY523059.1	Malus domestica isolate Mdo-RTEf non-LTR retrotransposon RTE, partial sequence	98.606	287	4	0	1	287	642	356	2.82e-140	508
MSTRG.20294	MSTRG.20294.1	KY523059.1	Malus domestica isolate Mdo-RTEf non-LTR retrotransposon RTE, partial sequence	98.605	215	3	0	1	215	755	541	4.6e-102	381
MSTRG.11516	MSTRG.11516.1	KY523059.1	Malus domestica isolate Mdo-RTEf non-LTR retrotransposon RTE, partial sequence	99.239	394	3	0	1	394	199	592	0	712
MSTRG.10850	MSTRG.10850.1	KY523059.1	Malus domestica isolate Mdo-RTEf non-LTR retrotransposon RTE, partial sequence	98.516	337	5	0	1	337	522	186	2.52e-166	595
MSTRG.10056	MSTRG.10056.1	KY523059.1	Malus domestica isolate Mdo-RTEf non-LTR retrotransposon RTE, partial sequence	98.655	223	3	0	1	223	523	745	1.72e-106	396
MSTRG.28020	MSTRG.28020.1	NR_120880.1	Malus domestica microRNA MIR164d (MIR164D), microRNA	82.09	134	10	6	73	192	1	134	2.28e-17	102
MSTRG.36359	MSTRG.36359.1	NR_120983.1	Malus domestica microRNA MIR2118a (MIR2118A), microRNA	100	151	0	0	272	422	151	1	5.52e-71	279
MSTRG.28707	MSTRG.28707.1	NR_120983.1	Malus domestica microRNA MIR2118a (MIR2118A), microRNA	90.604	149	8	5	170	313	148	1	4.15e-45	193
MSTRG.39	MSTRG.39.1	NR_120966.1	Malus domestica microRNA MIR399j (MIR399J), microRNA	100	123	0	0	287	409	123	1	3.37e-55	228
MSTRG.13513	MSTRG.13513.1	NR_120972.1	Malus domestica microRNA MIR477a (MIR477A), microRNA	99.048	105	1	0	27	131	1	105	1e-43	189
MSTRG.19307	MSTRG.19307.2	NR_120998.1	Malus domestica microRNA MIR5225c (MIR5225C), microRNA	100	119	0	0	251	369	1	119	4.61e-53	220
MSTRG.19307	MSTRG.19307.3	NR_120998.1	Malus domestica microRNA MIR5225c (MIR5225C), microRNA	100	119	0	0	228	346	1	119	4.56e-53	220
MSTRG.19307	MSTRG.19307.1	NR_120998.1	Malus domestica microRNA MIR5225c (MIR5225C), microRNA	100	119	0	0	340	458	1	119	6.81e-53	220
MSTRG.2462	MSTRG.2462.1	NR_121006.1	Malus domestica microRNA MIR7126 (MIR7126), microRNA	100	151	0	0	21	171	1	151	4.7e-71	279
MSTRG.38763	MSTRG.38763.1	KY435598.1	Malus domestica MRLK3 (MRLK3) mRNA, complete cds	96.429	336	12	0	2	337	248	583	4.33e-154	555
MSTRG.38178	MSTRG.38178.1	KT152853.1	Malus domestica PHYLLO (PHYLLO) gene, PHYLLO-PGL allele, complete cds	97.674	473	11	0	1	473	6692	6220	0	813
MSTRG.33890	MSTRG.33890.1	KT152853.1	Malus domestica PHYLLO (PHYLLO) gene, PHYLLO-PGL allele, complete cds	96.154	286	11	0	6	291	9514	9229	4.86e-128	468
MSTRG.25120	MSTRG.25120.1	KT152853.1	Malus domestica PHYLLO (PHYLLO) gene, PHYLLO-PGL allele, complete cds	99.068	429	4	0	1	429	6214	6642	0	771
MSTRG.18085	MSTRG.18085.1	KT152853.1	Malus domestica PHYLLO (PHYLLO) gene, PHYLLO-PGL allele, complete cds	97.333	225	6	0	1	225	9095	9319	1.35e-102	383
MSTRG.40369	MSTRG.40369.1	KT152853.1	Malus domestica PHYLLO (PHYLLO) gene, PHYLLO-PGL allele, complete cds	97.838	185	4	0	750	934	6337	6521	5.02e-83	320
MSTRG.36345	MSTRG.36345.1	KT152853.1	Malus domestica PHYLLO (PHYLLO) gene, PHYLLO-PGL allele, complete cds	96.283	269	10	0	1	269	6340	6608	2.7e-120	442
MSTRG.35687	MSTRG.35687.1	KT152853.1	Malus domestica PHYLLO (PHYLLO) gene, PHYLLO-PGL allele, complete cds	99.184	245	2	0	1	245	7303	7059	2.42e-120	442
MSTRG.34147	MSTRG.34147.1	KT152853.1	Malus domestica PHYLLO (PHYLLO) gene, PHYLLO-PGL allele, complete cds	98.512	336	3	1	1	334	7448	7113	3.22e-165	592
MSTRG.32064	MSTRG.32064.1	KT152853.1	Malus domestica PHYLLO (PHYLLO) gene, PHYLLO-PGL allele, complete cds	96.654	508	17	0	1	508	6724	6217	0	845
MSTRG.2727	MSTRG.2727.1	KT152853.1	Malus domestica PHYLLO (PHYLLO) gene, PHYLLO-PGL allele, complete cds	99.533	214	1	0	1	214	7299	7086	7.6e-105	390
MSTRG.22340	MSTRG.22340.1	KT152853.1	Malus domestica PHYLLO (PHYLLO) gene, PHYLLO-PGL allele, complete cds	99.535	215	1	0	1	215	7044	7258	2.14e-105	392
MSTRG.10363	MSTRG.10363.1	KT152853.1	Malus domestica PHYLLO (PHYLLO) gene, PHYLLO-PGL allele, complete cds	99.51	204	1	0	1	204	7104	7307	2.6e-99	372
MSTRG.9027	MSTRG.9027.1	KT152853.1	Malus domestica PHYLLO (PHYLLO) gene, PHYLLO-PGL allele, complete cds	95.68	463	20	0	1	463	6717	6255	0	745
MSTRG.8904	MSTRG.8904.1	KT152853.1	Malus domestica PHYLLO (PHYLLO) gene, PHYLLO-PGL allele, complete cds	97.313	521	14	0	1	521	6760	6240	0	889
MSTRG.8538	MSTRG.8538.1	KT152853.1	Malus domestica PHYLLO (PHYLLO) gene, PHYLLO-PGL allele, complete cds	97.904	334	7	0	1	334	9441	9108	2.5e-161	579
MSTRG.7128	MSTRG.7128.1	KT152853.1	Malus domestica PHYLLO (PHYLLO) gene, PHYLLO-PGL allele, complete cds	97.581	248	6	0	1	248	7272	7519	2.47e-115	425
MSTRG.39907	MSTRG.39907.1	KT152853.1	Malus domestica PHYLLO (PHYLLO) gene, PHYLLO-PGL allele, complete cds	99.194	248	2	0	1	248	9073	9320	5.28e-122	448
MSTRG.38859	MSTRG.38859.1	KT152853.1	Malus domestica PHYLLO (PHYLLO) gene, PHYLLO-PGL allele, complete cds	95.652	207	8	1	1	207	6202	6407	4.49e-87	331
MSTRG.35281	MSTRG.35281.1	KT152853.1	Malus domestica PHYLLO (PHYLLO) gene, PHYLLO-PGL allele, complete cds	99.638	276	1	0	1	276	7351	7076	3.49e-139	505
MSTRG.2858	MSTRG.2858.1	KT152853.1	Malus domestica PHYLLO (PHYLLO) gene, PHYLLO-PGL allele, complete cds	99.545	220	1	0	1	220	7088	7307	3.63e-108	401
MSTRG.2857	MSTRG.2857.1	KT152853.1	Malus domestica PHYLLO (PHYLLO) gene, PHYLLO-PGL allele, complete cds	99.512	205	1	0	1	205	6200	6404	7.27e-100	374
MSTRG.26339	MSTRG.26339.1	KT152853.1	Malus domestica PHYLLO (PHYLLO) gene, PHYLLO-PGL allele, complete cds	98.551	276	4	0	1	276	7027	7302	3.53e-134	488
MSTRG.22738	MSTRG.22738.1	KT152853.1	Malus domestica PHYLLO (PHYLLO) gene, PHYLLO-PGL allele, complete cds	98.121	479	9	0	1	479	7637	7159	0	835
MSTRG.20777	MSTRG.20777.1	KT152853.1	Malus domestica PHYLLO (PHYLLO) gene, PHYLLO-PGL allele, complete cds	99.55	222	1	0	1	222	7091	7312	2.83e-109	405
MSTRG.20422	MSTRG.20422.1	KT152853.1	Malus domestica PHYLLO (PHYLLO) gene, PHYLLO-PGL allele, complete cds	97.736	265	6	0	1	265	6480	6216	9.47e-125	457
MSTRG.18632	MSTRG.18632.1	KT152853.1	Malus domestica PHYLLO (PHYLLO) gene, PHYLLO-PGL allele, complete cds	96.135	207	8	0	1	207	6245	6451	2.68e-89	339
MSTRG.1831	MSTRG.1831.1	KT152853.1	Malus domestica PHYLLO (PHYLLO) gene, PHYLLO-PGL allele, complete cds	97.813	503	11	0	1	503	6723	6221	0	869
MSTRG.10389	MSTRG.10389.1	KT152853.1	Malus domestica PHYLLO (PHYLLO) gene, PHYLLO-PGL allele, complete cds	98.095	210	4	0	1	210	6476	6267	1.25e-97	366
MSTRG.10130	MSTRG.10130.1	KT152853.1	Malus domestica PHYLLO (PHYLLO) gene, PHYLLO-PGL allele, complete cds	98.061	361	7	0	17	377	6219	6579	2.8e-176	628
MSTRG.40370	MSTRG.40370.1	KT152853.1	Malus domestica PHYLLO (PHYLLO) gene, PHYLLO-PGL allele, complete cds	96.212	396	15	0	265	660	9515	9120	0	649
MSTRG.2021	MSTRG.2021.1	NM_001293945.1	Malus domestica probable WRKY transcription factor 46 (WRKY12), mRNA	99.148	352	3	0	436	787	1049	1400	1.32e-177	634
MSTRG.4976	MSTRG.4976.1	AJ291492.1	Malus domestica retrotransposon dem 1 including ORF1 for hypothetical protein	99.435	177	0	1	1	177	236	411	1.47e-83	320
MSTRG.25111	MSTRG.25111.1	AJ291492.1	Malus domestica retrotransposon dem 1 including ORF1 for hypothetical protein	97.172	389	9	2	1	389	2313	1927	0	656
MSTRG.1696	MSTRG.1696.8	AJ291492.1	Malus domestica retrotransposon dem 1 including ORF1 for hypothetical protein	95.944	863	28	6	153	1012	2579	3437	0	1393
MSTRG.25223	MSTRG.25223.1	AJ291492.1	Malus domestica retrotransposon dem 1 including ORF1 for hypothetical protein	92.699	3876	190	55	1	3832	6214	2388	0	5504
MSTRG.20683	MSTRG.20683.1	AJ291492.1	Malus domestica retrotransposon dem 1 including ORF1 for hypothetical protein	92.649	721	31	16	1	707	2062	2774	0	1018
MSTRG.14315	MSTRG.14315.1	AJ291492.1	Malus domestica retrotransposon dem 1 including ORF1 for hypothetical protein	99.013	304	2	1	5	308	9332	9030	8.34e-151	544
MSTRG.982	MSTRG.982.1	AJ291492.1	Malus domestica retrotransposon dem 1 including ORF1 for hypothetical protein	99.177	243	1	1	1	242	2809	3051	1.11e-118	436
MSTRG.959	MSTRG.959.1	AJ291492.1	Malus domestica retrotransposon dem 1 including ORF1 for hypothetical protein	94.661	487	24	2	1	486	2579	3064	0	754
MSTRG.8322	MSTRG.8322.1	AJ291492.1	Malus domestica retrotransposon dem 1 including ORF1 for hypothetical protein	97.683	518	9	3	1	515	2633	3150	0	887
MSTRG.8321	MSTRG.8321.1	AJ291492.1	Malus domestica retrotransposon dem 1 including ORF1 for hypothetical protein	94.268	157	7	2	180	335	496	651	4.84e-59	239
MSTRG.6778	MSTRG.6778.1	AJ291492.1	Malus domestica retrotransposon dem 1 including ORF1 for hypothetical protein	98.425	254	4	0	1	254	1010	1263	5.43e-122	448
MSTRG.6763	MSTRG.6763.1	AJ291492.1	Malus domestica retrotransposon dem 1 including ORF1 for hypothetical protein	88.136	295	31	4	38	330	301	9	7.58e-92	348
MSTRG.5695	MSTRG.5695.1	AJ291492.1	Malus domestica retrotransposon dem 1 including ORF1 for hypothetical protein	97.647	340	7	1	1	339	875	536	1.97e-162	582
MSTRG.4976	MSTRG.4976.3	AJ291492.1	Malus domestica retrotransposon dem 1 including ORF1 for hypothetical protein	99.757	411	1	0	1	411	1	411	0	754
MSTRG.4730	MSTRG.4730.1	AJ291492.1	Malus domestica retrotransposon dem 1 including ORF1 for hypothetical protein	94.795	365	7	10	1	360	468	111	3.54e-155	558
MSTRG.4729	MSTRG.4729.1	AJ291492.1	Malus domestica retrotransposon dem 1 including ORF1 for hypothetical protein	94.215	847	37	10	14	856	2785	1947	0	1282
MSTRG.4401	MSTRG.4401.1	AJ291492.1	Malus domestica retrotransposon dem 1 including ORF1 for hypothetical protein	93.578	109	7	0	46	154	568	460	5.31e-36	163
MSTRG.40253	MSTRG.40253.1	AJ291492.1	Malus domestica retrotransposon dem 1 including ORF1 for hypothetical protein	98.758	322	3	1	1	321	305	626	4.01e-159	571
MSTRG.39985	MSTRG.39985.4	AJ291492.1	Malus domestica retrotransposon dem 1 including ORF1 for hypothetical protein	93.974	2622	136	19	1	2613	4366	6974	0	3947
MSTRG.39985	MSTRG.39985.5	AJ291492.1	Malus domestica retrotransposon dem 1 including ORF1 for hypothetical protein	96.923	195	6	0	56	250	9138	9332	1.34e-85	327
MSTRG.38960	MSTRG.38960.3	AJ291492.1	Malus domestica retrotransposon dem 1 including ORF1 for hypothetical protein	100	195	0	0	373	567	9138	9332	1.81e-95	361
MSTRG.38960	MSTRG.38960.4	AJ291492.1	Malus domestica retrotransposon dem 1 including ORF1 for hypothetical protein	100	195	0	0	373	567	9138	9332	1.81e-95	361
MSTRG.38960	MSTRG.38960.2	AJ291492.1	Malus domestica retrotransposon dem 1 including ORF1 for hypothetical protein	94.414	734	32	7	1	729	6245	6974	0	1120
MSTRG.38960	MSTRG.38960.1	AJ291492.1	Malus domestica retrotransposon dem 1 including ORF1 for hypothetical protein	100	195	0	0	346	540	9138	9332	1.8e-95	361
MSTRG.38040	MSTRG.38040.1	AJ291492.1	Malus domestica retrotransposon dem 1 including ORF1 for hypothetical protein	94.634	969	46	3	1185	2148	6352	5385	0	1496
MSTRG.38039	MSTRG.38039.1	AJ291492.1	Malus domestica retrotransposon dem 1 including ORF1 for hypothetical protein	98.024	253	5	0	1	253	8589	8337	1.09e-119	440
MSTRG.37576	MSTRG.37576.1	AJ291492.1	Malus domestica retrotransposon dem 1 including ORF1 for hypothetical protein	94.448	1639	72	8	1	1637	4209	2588	0	2505
MSTRG.35060	MSTRG.35060.1	AJ291492.1	Malus domestica retrotransposon dem 1 including ORF1 for hypothetical protein	83.992	506	52	21	1	494	685	197	5.76e-125	459
MSTRG.29836	MSTRG.29836.1	AJ291492.1	Malus domestica retrotransposon dem 1 including ORF1 for hypothetical protein	93.534	232	15	0	1	232	415	646	1.9e-91	346
MSTRG.29086	MSTRG.29086.1	AJ291492.1	Malus domestica retrotransposon dem 1 including ORF1 for hypothetical protein	91.429	2275	137	28	1	2251	4099	6339	0	3068
MSTRG.27163	MSTRG.27163.1	AJ291492.1	Malus domestica retrotransposon dem 1 including ORF1 for hypothetical protein	91.638	574	38	9	1	569	4813	5381	0	785
MSTRG.27080	MSTRG.27080.1	AJ291492.1	Malus domestica retrotransposon dem 1 including ORF1 for hypothetical protein	84.5	400	49	13	1	394	1	393	2.53e-102	383
MSTRG.2642	MSTRG.2642.1	AJ291492.1	Malus domestica retrotransposon dem 1 including ORF1 for hypothetical protein	98.932	281	3	0	1	281	3697	3977	1.28e-138	503
MSTRG.26088	MSTRG.26088.1	AJ291492.1	Malus domestica retrotransposon dem 1 including ORF1 for hypothetical protein	98.214	224	3	1	45	267	2579	2802	9.82e-105	390
MSTRG.254	MSTRG.254.1	AJ291492.1	Malus domestica retrotransposon dem 1 including ORF1 for hypothetical protein	88.66	194	13	4	70	255	8088	8280	7.73e-56	228
MSTRG.25295	MSTRG.25295.1	AJ291492.1	Malus domestica retrotransposon dem 1 including ORF1 for hypothetical protein	98.352	364	4	2	5	368	8971	9332	6.79e-179	638
MSTRG.25222	MSTRG.25222.1	AJ291492.1	Malus domestica retrotransposon dem 1 including ORF1 for hypothetical protein	89.339	469	42	7	1	465	777	313	2.82e-162	582
MSTRG.21193	MSTRG.21193.1	AJ291492.1	Malus domestica retrotransposon dem 1 including ORF1 for hypothetical protein	97.826	276	6	0	1	276	5386	5661	7.61e-131	477
MSTRG.20682	MSTRG.20682.1	AJ291492.1	Malus domestica retrotransposon dem 1 including ORF1 for hypothetical protein	94.332	494	15	2	310	790	488	981	0	745
MSTRG.20680	MSTRG.20680.1	AJ291492.1	Malus domestica retrotransposon dem 1 including ORF1 for hypothetical protein	95.096	571	27	1	293	862	488	1058	0	898
MSTRG.19125	MSTRG.19125.1	AJ291492.1	Malus domestica retrotransposon dem 1 including ORF1 for hypothetical protein	97.927	193	4	0	1	193	9140	9332	1.51e-87	335
MSTRG.19124	MSTRG.19124.1	AJ291492.1	Malus domestica retrotransposon dem 1 including ORF1 for hypothetical protein	84.896	384	39	16	215	589	280	653	3.03e-98	370
MSTRG.17908	MSTRG.17908.1	AJ291492.1	Malus domestica retrotransposon dem 1 including ORF1 for hypothetical protein	98.462	195	3	0	142	336	9138	9332	1.02e-90	344
MSTRG.16133	MSTRG.16133.1	AJ291492.1	Malus domestica retrotransposon dem 1 including ORF1 for hypothetical protein	96.591	440	12	3	1	438	4476	4914	0	726
MSTRG.1577	MSTRG.1577.1	AJ291492.1	Malus domestica retrotransposon dem 1 including ORF1 for hypothetical protein	96.034	353	10	1	399	747	8088	8440	9.94e-159	571
MSTRG.15530	MSTRG.15530.1	AJ291492.1	Malus domestica retrotransposon dem 1 including ORF1 for hypothetical protein	97.949	195	4	0	285	479	9138	9332	6.91e-89	339
MSTRG.13228	MSTRG.13228.1	AJ291492.1	Malus domestica retrotransposon dem 1 including ORF1 for hypothetical protein	96.45	338	11	1	1	337	5312	5649	1.18e-154	556
MSTRG.12062	MSTRG.12062.1	AJ291492.1	Malus domestica retrotransposon dem 1 including ORF1 for hypothetical protein	94.977	219	9	2	1	219	3043	2827	2.22e-90	342
MSTRG.12042	MSTRG.12042.1	AJ291492.1	Malus domestica retrotransposon dem 1 including ORF1 for hypothetical protein	96.212	528	16	4	1	525	1974	2500	0	861
MSTRG.12041	MSTRG.12041.1	AJ291492.1	Malus domestica retrotransposon dem 1 including ORF1 for hypothetical protein	97.949	195	4	0	174	368	9138	9332	5.21e-89	339
MSTRG.10468	MSTRG.10468.1	AJ291492.1	Malus domestica retrotransposon dem 1 including ORF1 for hypothetical protein	93.118	2630	152	23	2	2615	4510	7126	0	3827
MSTRG.4976	MSTRG.4976.2	AJ291492.1	Malus domestica retrotransposon dem 1 including ORF1 for hypothetical protein	99.501	601	2	1	102	702	1	600	0	1092
MSTRG.39985	MSTRG.39985.1	AJ291492.1	Malus domestica retrotransposon dem 1 including ORF1 for hypothetical protein	98.387	310	4	1	148	456	488	797	1.28e-150	544
MSTRG.29086	MSTRG.29086.5	AJ291492.1	Malus domestica retrotransposon dem 1 including ORF1 for hypothetical protein	96.456	395	3	2	696	1090	8312	8695	1.11e-179	641
MSTRG.29086	MSTRG.29086.4	AJ291492.1	Malus domestica retrotransposon dem 1 including ORF1 for hypothetical protein	94.831	445	19	2	5	449	213	653	0	691
MSTRG.25110	MSTRG.25110.4	AJ291492.1	Malus domestica retrotransposon dem 1 including ORF1 for hypothetical protein	96.232	345	9	3	347	690	488	829	5.5e-156	562
MSTRG.25110	MSTRG.25110.2	AJ291492.1	Malus domestica retrotransposon dem 1 including ORF1 for hypothetical protein	96.232	345	9	3	347	690	488	829	5.5e-156	562
MSTRG.35466	MSTRG.35466.1	MG598491.1	Malus domestica S-RNase (S) gene, S5 allele, complete cds	91.304	92	8	0	144	235	1425	1334	2.64e-25	126
MSTRG.28314	MSTRG.28314.1	HG792594.1	Malus domestica TNL-Rvi1-2R gene for TIR-NBS-LRR disease resistance protein, cultivar Golden Delicious	96.279	645	18	1	1	639	645	1	0	1053
MSTRG.20349	MSTRG.20349.1	NM_001293965.1	Malus domestica ubiquitin-conjugating enzyme E2-17 kDa (LOC103411825), mRNA	90.164	61	4	2	195	254	134	75	2.26e-10	78.7
MSTRG.29288	MSTRG.29288.1	NM_001329006.1	Malus domestica zinc finger protein CONSTANS-LIKE 4-like (LOC103449063), mRNA	94.614	687	29	8	1	684	1420	2101	0	1057
MSTRG.9017	MSTRG.9017.1	NM_001329006.1	Malus domestica zinc finger protein CONSTANS-LIKE 4-like (LOC103449063), mRNA	85.714	357	37	10	143	489	2130	2482	1.32e-96	364
MSTRG.6724	MSTRG.6724.1	NM_001329006.1	Malus domestica zinc finger protein CONSTANS-LIKE 4-like (LOC103449063), mRNA	92.644	435	30	1	1343	1775	919	485	2.29e-174	625
MSTRG.36107	MSTRG.36107.1	NM_001329006.1	Malus domestica zinc finger protein CONSTANS-LIKE 4-like (LOC103449063), mRNA	93.333	360	19	5	15	370	2482	2124	1.03e-145	527
MSTRG.32764	MSTRG.32764.1	NM_001293871.1	Malus domestica zinc finger protein NUTCRACKER-like (LOC103440426), mRNA	97.979	940	12	2	38	970	1962	1023	0	1624
MSTRG.3706	MSTRG.3706.1	KX499861.1	Malus doumeri chloroplast, complete genome	98.3	353	3	3	1	352	62189	61839	2.02e-172	616
MSTRG.37963	MSTRG.37963.1	KX499862.1	Malus florentina chloroplast, complete genome	97.378	267	5	2	1	266	84189	83924	1.23e-123	453
MSTRG.17774	MSTRG.17774.1	EU794448.1	Malus floribunda clone AM19-5s AM19-5p gene, complete cds	84.367	371	39	13	2	365	7536	7894	3.1e-91	346
MSTRG.6737	MSTRG.6737.1	EU794448.1	Malus floribunda clone AM19-5s AM19-5p gene, complete cds	91.036	357	21	4	3	349	7893	7538	4.59e-129	472
MSTRG.8089	MSTRG.8089.1	EU794445.1	Malus floribunda clone M18S-5Cs Vf apple scab resistance protein HcrVf2-like gene, complete sequence	98.477	394	6	0	1	394	1014	1407	0	695
MSTRG.35205	MSTRG.35205.4	EU794445.1	Malus floribunda clone M18S-5Cs Vf apple scab resistance protein HcrVf2-like gene, complete sequence	98.938	1130	12	0	1	1130	801	1930	0	2021
MSTRG.31128	MSTRG.31128.1	EU794445.1	Malus floribunda clone M18S-5Cs Vf apple scab resistance protein HcrVf2-like gene, complete sequence	97.778	405	9	0	4	408	2128	1724	0	699
MSTRG.15751	MSTRG.15751.1	EU794445.1	Malus floribunda clone M18S-5Cs Vf apple scab resistance protein HcrVf2-like gene, complete sequence	97.495	918	23	0	1	918	2050	1133	0	1568
MSTRG.10854	MSTRG.10854.1	EU794445.1	Malus floribunda clone M18S-5Cs Vf apple scab resistance protein HcrVf2-like gene, complete sequence	98.851	174	2	0	434	607	2126	1953	1.93e-80	311
MSTRG.8252	MSTRG.8252.1	EU794445.1	Malus floribunda clone M18S-5Cs Vf apple scab resistance protein HcrVf2-like gene, complete sequence	99.134	462	4	0	1	462	2027	1566	0	832
MSTRG.37641	MSTRG.37641.1	EU794445.1	Malus floribunda clone M18S-5Cs Vf apple scab resistance protein HcrVf2-like gene, complete sequence	97.802	182	4	0	134	315	1939	2120	8.21e-82	315
MSTRG.26464	MSTRG.26464.1	EU794445.1	Malus floribunda clone M18S-5Cs Vf apple scab resistance protein HcrVf2-like gene, complete sequence	98.876	534	6	0	1	534	1308	1841	0	953
MSTRG.128	MSTRG.128.1	EU794445.1	Malus floribunda clone M18S-5Cs Vf apple scab resistance protein HcrVf2-like gene, complete sequence	99.057	636	6	0	2	637	2123	1488	0	1142
MSTRG.949	MSTRG.949.1	EU794445.1	Malus floribunda clone M18S-5Cs Vf apple scab resistance protein HcrVf2-like gene, complete sequence	98.264	864	15	0	1	864	1006	1869	0	1513
MSTRG.9319	MSTRG.9319.1	EU794445.1	Malus floribunda clone M18S-5Cs Vf apple scab resistance protein HcrVf2-like gene, complete sequence	98.638	514	7	0	3	516	2129	1616	0	911
MSTRG.6998	MSTRG.6998.1	EU794445.1	Malus floribunda clone M18S-5Cs Vf apple scab resistance protein HcrVf2-like gene, complete sequence	98.519	1215	18	0	1	1215	833	2047	0	2145
MSTRG.5625	MSTRG.5625.1	EU794445.1	Malus floribunda clone M18S-5Cs Vf apple scab resistance protein HcrVf2-like gene, complete sequence	97.895	475	10	0	1	475	579	105	0	822
MSTRG.5205	MSTRG.5205.1	EU794445.1	Malus floribunda clone M18S-5Cs Vf apple scab resistance protein HcrVf2-like gene, complete sequence	99.074	324	3	0	1	324	2046	1723	1.87e-162	582
MSTRG.39973	MSTRG.39973.1	EU794445.1	Malus floribunda clone M18S-5Cs Vf apple scab resistance protein HcrVf2-like gene, complete sequence	99.317	293	2	0	1	293	1386	1094	6.16e-147	531
MSTRG.39901	MSTRG.39901.1	EU794445.1	Malus floribunda clone M18S-5Cs Vf apple scab resistance protein HcrVf2-like gene, complete sequence	99.043	418	4	0	1	418	1174	1591	0	750
MSTRG.39770	MSTRG.39770.1	EU794445.1	Malus floribunda clone M18S-5Cs Vf apple scab resistance protein HcrVf2-like gene, complete sequence	99.625	267	1	0	1	267	1133	1399	3.39e-134	488
MSTRG.39004	MSTRG.39004.1	EU794445.1	Malus floribunda clone M18S-5Cs Vf apple scab resistance protein HcrVf2-like gene, complete sequence	98.859	526	5	1	1	526	2079	1555	0	937
MSTRG.37813	MSTRG.37813.1	EU794445.1	Malus floribunda clone M18S-5Cs Vf apple scab resistance protein HcrVf2-like gene, complete sequence	98.958	480	5	0	1	480	944	1423	0	859
MSTRG.37805	MSTRG.37805.1	EU794445.1	Malus floribunda clone M18S-5Cs Vf apple scab resistance protein HcrVf2-like gene, complete sequence	98.667	450	3	2	1	449	1345	898	0	795
MSTRG.37547	MSTRG.37547.1	EU794445.1	Malus floribunda clone M18S-5Cs Vf apple scab resistance protein HcrVf2-like gene, complete sequence	99.156	237	2	0	1	237	614	378	6.53e-116	427
MSTRG.37150	MSTRG.37150.1	EU794445.1	Malus floribunda clone M18S-5Cs Vf apple scab resistance protein HcrVf2-like gene, complete sequence	98.849	782	9	0	1	782	1309	2090	0	1395
MSTRG.36677	MSTRG.36677.1	EU794445.1	Malus floribunda clone M18S-5Cs Vf apple scab resistance protein HcrVf2-like gene, complete sequence	98.969	194	2	0	9	202	2125	1932	4.33e-92	348
MSTRG.34830	MSTRG.34830.1	EU794445.1	Malus floribunda clone M18S-5Cs Vf apple scab resistance protein HcrVf2-like gene, complete sequence	98.967	484	5	0	5	488	2128	1645	0	867
MSTRG.34829	MSTRG.34829.1	EU794445.1	Malus floribunda clone M18S-5Cs Vf apple scab resistance protein HcrVf2-like gene, complete sequence	99.083	436	4	0	1	436	1693	2128	0	784
MSTRG.34604	MSTRG.34604.1	EU794445.1	Malus floribunda clone M18S-5Cs Vf apple scab resistance protein HcrVf2-like gene, complete sequence	98.052	616	12	0	1	616	720	105	0	1072
MSTRG.34603	MSTRG.34603.1	EU794445.1	Malus floribunda clone M18S-5Cs Vf apple scab resistance protein HcrVf2-like gene, complete sequence	98.123	373	7	0	5	377	2125	1753	0	651
MSTRG.33974	MSTRG.33974.1	EU794445.1	Malus floribunda clone M18S-5Cs Vf apple scab resistance protein HcrVf2-like gene, complete sequence	99.27	411	3	0	1	411	1708	2118	0	743
MSTRG.33486	MSTRG.33486.1	EU794445.1	Malus floribunda clone M18S-5Cs Vf apple scab resistance protein HcrVf2-like gene, complete sequence	98.431	510	8	0	1	510	1521	2030	0	898
MSTRG.33458	MSTRG.33458.1	EU794445.1	Malus floribunda clone M18S-5Cs Vf apple scab resistance protein HcrVf2-like gene, complete sequence	99.135	347	3	0	1	347	1157	1503	3.31e-175	625
MSTRG.32857	MSTRG.32857.1	EU794445.1	Malus floribunda clone M18S-5Cs Vf apple scab resistance protein HcrVf2-like gene, complete sequence	98.934	469	5	0	5	473	2122	1654	0	839
MSTRG.32070	MSTRG.32070.1	EU794445.1	Malus floribunda clone M18S-5Cs Vf apple scab resistance protein HcrVf2-like gene, complete sequence	98.221	506	9	0	3	508	1614	2119	0	885
MSTRG.31947	MSTRG.31947.1	EU794445.1	Malus floribunda clone M18S-5Cs Vf apple scab resistance protein HcrVf2-like gene, complete sequence	98.529	408	4	1	2	407	1719	2126	0	719
MSTRG.31848	MSTRG.31848.1	EU794445.1	Malus floribunda clone M18S-5Cs Vf apple scab resistance protein HcrVf2-like gene, complete sequence	99.502	201	1	0	1	201	1272	1072	1.19e-97	366
MSTRG.31787	MSTRG.31787.1	EU794445.1	Malus floribunda clone M18S-5Cs Vf apple scab resistance protein HcrVf2-like gene, complete sequence	98.86	351	4	0	1	351	1140	1490	9.31e-176	627
MSTRG.31243	MSTRG.31243.1	EU794445.1	Malus floribunda clone M18S-5Cs Vf apple scab resistance protein HcrVf2-like gene, complete sequence	98.833	257	3	0	1	257	1862	2118	2.54e-125	459
MSTRG.31216	MSTRG.31216.1	EU794445.1	Malus floribunda clone M18S-5Cs Vf apple scab resistance protein HcrVf2-like gene, complete sequence	98.756	1045	13	0	1	1045	1165	121	0	1858
MSTRG.30906	MSTRG.30906.1	EU794445.1	Malus floribunda clone M18S-5Cs Vf apple scab resistance protein HcrVf2-like gene, complete sequence	98.182	220	4	0	1	220	1848	1629	3.65e-103	385
MSTRG.30489	MSTRG.30489.1	EU794445.1	Malus floribunda clone M18S-5Cs Vf apple scab resistance protein HcrVf2-like gene, complete sequence	97.79	362	3	2	1	357	1426	1065	1.59e-173	619
MSTRG.30295	MSTRG.30295.1	EU794445.1	Malus floribunda clone M18S-5Cs Vf apple scab resistance protein HcrVf2-like gene, complete sequence	98.619	1593	20	1	3	1593	270	1862	0	2819
MSTRG.27397	MSTRG.27397.1	EU794445.1	Malus floribunda clone M18S-5Cs Vf apple scab resistance protein HcrVf2-like gene, complete sequence	100	193	0	0	19	211	2127	1935	7.58e-95	357
MSTRG.27363	MSTRG.27363.1	EU794445.1	Malus floribunda clone M18S-5Cs Vf apple scab resistance protein HcrVf2-like gene, complete sequence	98.734	790	8	1	1	790	1088	1875	0	1402
MSTRG.26340	MSTRG.26340.1	EU794445.1	Malus floribunda clone M18S-5Cs Vf apple scab resistance protein HcrVf2-like gene, complete sequence	96.19	210	8	0	1	210	415	624	6.03e-91	344
MSTRG.25842	MSTRG.25842.1	EU794445.1	Malus floribunda clone M18S-5Cs Vf apple scab resistance protein HcrVf2-like gene, complete sequence	98.592	213	3	0	1	213	1872	2084	5.88e-101	377
MSTRG.25552	MSTRG.25552.1	EU794445.1	Malus floribunda clone M18S-5Cs Vf apple scab resistance protein HcrVf2-like gene, complete sequence	99.505	202	1	0	1	202	2122	1921	3.32e-98	368
MSTRG.23325	MSTRG.23325.1	EU794445.1	Malus floribunda clone M18S-5Cs Vf apple scab resistance protein HcrVf2-like gene, complete sequence	99.327	297	2	0	1	297	1331	1035	3.74e-149	538
MSTRG.22480	MSTRG.22480.1	EU794445.1	Malus floribunda clone M18S-5Cs Vf apple scab resistance protein HcrVf2-like gene, complete sequence	98.886	449	4	1	1	449	1149	1596	0	800
MSTRG.22369	MSTRG.22369.1	EU794445.1	Malus floribunda clone M18S-5Cs Vf apple scab resistance protein HcrVf2-like gene, complete sequence	97.768	224	5	0	1	224	1046	1269	1.04e-103	387
MSTRG.22137	MSTRG.22137.1	EU794445.1	Malus floribunda clone M18S-5Cs Vf apple scab resistance protein HcrVf2-like gene, complete sequence	98.416	442	7	0	1	442	122	563	0	778
MSTRG.21984	MSTRG.21984.1	EU794445.1	Malus floribunda clone M18S-5Cs Vf apple scab resistance protein HcrVf2-like gene, complete sequence	99.583	240	1	0	1	240	1075	1314	3.06e-119	438
MSTRG.21637	MSTRG.21637.1	EU794445.1	Malus floribunda clone M18S-5Cs Vf apple scab resistance protein HcrVf2-like gene, complete sequence	99.313	291	2	0	1	291	2082	1792	7.91e-146	527
MSTRG.21549	MSTRG.21549.1	EU794445.1	Malus floribunda clone M18S-5Cs Vf apple scab resistance protein HcrVf2-like gene, complete sequence	98.757	1368	17	0	1	1368	1383	16	0	2433
MSTRG.21242	MSTRG.21242.1	EU794445.1	Malus floribunda clone M18S-5Cs Vf apple scab resistance protein HcrVf2-like gene, complete sequence	98.946	759	8	0	1	759	1871	1113	0	1358
MSTRG.21023	MSTRG.21023.1	EU794445.1	Malus floribunda clone M18S-5Cs Vf apple scab resistance protein HcrVf2-like gene, complete sequence	98.403	313	5	0	1	313	1745	2057	5.07e-153	551
MSTRG.2095	MSTRG.2095.1	EU794445.1	Malus floribunda clone M18S-5Cs Vf apple scab resistance protein HcrVf2-like gene, complete sequence	98.14	215	4	0	1	215	623	409	2.14e-100	375
MSTRG.20702	MSTRG.20702.1	EU794445.1	Malus floribunda clone M18S-5Cs Vf apple scab resistance protein HcrVf2-like gene, complete sequence	98.582	776	9	1	1	776	2082	1309	0	1371
MSTRG.19839	MSTRG.19839.1	EU794445.1	Malus floribunda clone M18S-5Cs Vf apple scab resistance protein HcrVf2-like gene, complete sequence	97.137	943	23	2	1	943	2122	1184	0	1589
MSTRG.19838	MSTRG.19838.1	EU794445.1	Malus floribunda clone M18S-5Cs Vf apple scab resistance protein HcrVf2-like gene, complete sequence	97.895	475	10	0	89	563	105	579	0	822
MSTRG.19546	MSTRG.19546.1	EU794445.1	Malus floribunda clone M18S-5Cs Vf apple scab resistance protein HcrVf2-like gene, complete sequence	98.462	780	6	3	1	780	1219	1992	0	1369
MSTRG.1830	MSTRG.1830.1	EU794445.1	Malus floribunda clone M18S-5Cs Vf apple scab resistance protein HcrVf2-like gene, complete sequence	98.983	295	3	0	1	295	2039	1745	2.23e-146	529
MSTRG.17988	MSTRG.17988.1	EU794445.1	Malus floribunda clone M18S-5Cs Vf apple scab resistance protein HcrVf2-like gene, complete sequence	98.516	337	5	0	1	337	1366	1030	2.51e-166	595
MSTRG.17817	MSTRG.17817.1	EU794445.1	Malus floribunda clone M18S-5Cs Vf apple scab resistance protein HcrVf2-like gene, complete sequence	98.515	404	3	1	1	404	1151	1551	0	710
MSTRG.17693	MSTRG.17693.1	EU794445.1	Malus floribunda clone M18S-5Cs Vf apple scab resistance protein HcrVf2-like gene, complete sequence	98.695	383	5	0	1	383	2123	1741	0	680
MSTRG.15479	MSTRG.15479.1	EU794445.1	Malus floribunda clone M18S-5Cs Vf apple scab resistance protein HcrVf2-like gene, complete sequence	98.861	527	6	0	1	527	1474	948	0	941
MSTRG.14711	MSTRG.14711.1	EU794445.1	Malus floribunda clone M18S-5Cs Vf apple scab resistance protein HcrVf2-like gene, complete sequence	99.446	361	2	0	1	361	1714	2074	0	656
MSTRG.13993	MSTRG.13993.1	EU794445.1	Malus floribunda clone M18S-5Cs Vf apple scab resistance protein HcrVf2-like gene, complete sequence	98.674	377	5	0	1	377	1518	1142	0	669
MSTRG.13844	MSTRG.13844.1	EU794445.1	Malus floribunda clone M18S-5Cs Vf apple scab resistance protein HcrVf2-like gene, complete sequence	98.754	562	7	0	1	562	853	1414	0	1000
MSTRG.25391	MSTRG.25391.1	EU431331.1	Malus hupehensis arginine decarboxylase mRNA, complete cds	98.833	257	2	1	1	257	2343	2088	9.14e-125	457
MSTRG.26079	MSTRG.26079.1	KR534606.1	Malus hupehensis var. mengshanensis mitochondrion, complete genome	98.438	64	0	1	189	252	348072	348010	2.25e-20	111
MSTRG.40056	MSTRG.40056.1	KR534606.1	Malus hupehensis var. mengshanensis mitochondrion, complete genome	97.107	242	4	2	1	242	98224	97986	3.13e-109	405
MSTRG.39296	MSTRG.39296.1	KR534606.1	Malus hupehensis var. mengshanensis mitochondrion, complete genome	96.366	1321	39	7	1	1315	27181	28498	0	2165
MSTRG.31313	MSTRG.31313.1	KR534606.1	Malus hupehensis var. mengshanensis mitochondrion, complete genome	98.999	799	7	1	1	799	89910	89113	0	1430
MSTRG.28337	MSTRG.28337.1	KR534606.1	Malus hupehensis var. mengshanensis mitochondrion, complete genome	98.519	135	1	1	352	485	225367	225233	3.11e-58	237
MSTRG.21978	MSTRG.21978.1	KR534606.1	Malus hupehensis var. mengshanensis mitochondrion, complete genome	97.071	239	7	0	1	239	293771	293533	1.11e-108	403
MSTRG.16539	MSTRG.16539.1	KR534606.1	Malus hupehensis var. mengshanensis mitochondrion, complete genome	95.238	126	5	1	111	235	73398	73523	1.09e-46	198
MSTRG.8881	MSTRG.8881.1	KR534606.1	Malus hupehensis var. mengshanensis mitochondrion, complete genome	98.739	238	0	3	195	431	378926	379161	2.86e-113	420
MSTRG.8869	MSTRG.8869.1	KR534606.1	Malus hupehensis var. mengshanensis mitochondrion, complete genome	96.471	255	8	1	1	255	75080	74827	1.19e-113	420
MSTRG.7019	MSTRG.7019.1	KR534606.1	Malus hupehensis var. mengshanensis mitochondrion, complete genome	99.134	231	0	2	109	338	128139	128368	7.57e-112	414
MSTRG.5087	MSTRG.5087.1	KR534606.1	Malus hupehensis var. mengshanensis mitochondrion, complete genome	97.765	358	8	0	1	358	291581	291938	5.73e-173	617
MSTRG.4576	MSTRG.4576.1	KR534606.1	Malus hupehensis var. mengshanensis mitochondrion, complete genome	96.981	265	8	0	1	265	147033	146769	2.05e-121	446
MSTRG.4575	MSTRG.4575.1	KR534606.1	Malus hupehensis var. mengshanensis mitochondrion, complete genome	97.436	234	6	0	1	234	147677	147444	1.4e-107	399
MSTRG.3860	MSTRG.3860.1	KR534606.1	Malus hupehensis var. mengshanensis mitochondrion, complete genome	95.833	360	13	2	1	358	293825	294184	7.63e-162	580
MSTRG.37870	MSTRG.37870.1	KR534606.1	Malus hupehensis var. mengshanensis mitochondrion, complete genome	96.653	239	8	0	207	445	128661	128423	1.03e-106	398
MSTRG.31390	MSTRG.31390.1	KR534606.1	Malus hupehensis var. mengshanensis mitochondrion, complete genome	95.964	1239	44	4	1	1233	233465	234703	0	2006
MSTRG.29186	MSTRG.29186.1	KR534606.1	Malus hupehensis var. mengshanensis mitochondrion, complete genome	94.684	395	16	4	1	394	179250	178860	3.83e-170	608
MSTRG.28	MSTRG.28.1	KR534606.1	Malus hupehensis var. mengshanensis mitochondrion, complete genome	99.479	192	1	0	1	192	107222	107413	1.8e-92	350
MSTRG.27298	MSTRG.27298.1	KR534606.1	Malus hupehensis var. mengshanensis mitochondrion, complete genome	99.111	225	2	0	1	225	29289	29513	2.88e-109	405
MSTRG.21977	MSTRG.21977.1	KR534606.1	Malus hupehensis var. mengshanensis mitochondrion, complete genome	98.174	219	4	0	1	219	280557	280339	1.31e-102	383
MSTRG.18151	MSTRG.18151.1	KR534606.1	Malus hupehensis var. mengshanensis mitochondrion, complete genome	96.916	227	7	0	1	227	113706	113480	4.9e-102	381
MSTRG.15229	MSTRG.15229.1	KR534606.1	Malus hupehensis var. mengshanensis mitochondrion, complete genome	96.667	150	5	0	1	150	311513	311364	1.3e-62	250
MSTRG.11930	MSTRG.11930.1	KR534606.1	Malus hupehensis var. mengshanensis mitochondrion, complete genome	99.505	202	1	0	1	202	93444	93243	3.32e-98	368
MSTRG.11928	MSTRG.11928.1	KR534606.1	Malus hupehensis var. mengshanensis mitochondrion, complete genome	98.049	205	4	0	1	205	295778	295982	7.32e-95	357
MSTRG.10633	MSTRG.10633.1	KR534606.1	Malus hupehensis var. mengshanensis mitochondrion, complete genome	97.826	460	9	1	1	460	294645	295103	0	793
MSTRG.38282	MSTRG.38282.1	KX526419.1	Malus hupehensis voucher CPG08852 maturase gene, partial cds; mitochondrial	99.19	247	0	1	1	245	610	364	6.73e-121	444
MSTRG.23628	MSTRG.23628.1	KT276922.1	Malus hybrid cultivar anthocyanidin reductase 2 (ANR2) gene, promoter region and partial cds	97.697	521	12	0	1	521	1078	558	0	896
MSTRG.25101	MSTRG.25101.1	KT288226.1	Malus hybrid cultivar flavonoid 3' hydroxylase (F3'H) gene, promoter region	93.333	135	9	0	86	220	1	135	1.42e-47	200
MSTRG.30450	MSTRG.30450.1	KT276923.1	Malus hybrid cultivar leucoanthocyanidin reductase 1 (LAR1) gene, promoter region and partial cds	98.133	375	6	1	1	374	146	520	0	652
MSTRG.18391	MSTRG.18391.1	KT276923.1	Malus hybrid cultivar leucoanthocyanidin reductase 1 (LAR1) gene, promoter region and partial cds	98.319	238	4	0	1	238	334	97	3.99e-113	418
MSTRG.12344	MSTRG.12344.1	KT276923.1	Malus hybrid cultivar leucoanthocyanidin reductase 1 (LAR1) gene, promoter region and partial cds	99.58	238	0	1	1	238	32	268	1.41e-117	433
MSTRG.34443	MSTRG.34443.1	KT276924.1	Malus hybrid cultivar leucoanthocyanidin reductase 2 (LAR2) gene, promoter region and partial cds	88.15	346	29	8	2225	2568	752	1087	4.91e-107	401
MSTRG.30085	MSTRG.30085.2	KT276924.1	Malus hybrid cultivar leucoanthocyanidin reductase 2 (LAR2) gene, promoter region and partial cds	86.34	388	36	11	1425	1809	658	1031	7.39e-109	407
MSTRG.14144	MSTRG.14144.1	KT276924.1	Malus hybrid cultivar leucoanthocyanidin reductase 2 (LAR2) gene, promoter region and partial cds	83.956	455	56	12	1994	2435	638	1088	1.3e-112	420
MSTRG.38171	MSTRG.38171.1	MF062434.1	Malus micromalus chloroplast, complete genome	96.995	366	11	0	1	366	12904	13269	2.11e-172	616
MSTRG.1167	MSTRG.1167.1	MF062434.1	Malus micromalus chloroplast, complete genome	99.306	432	2	1	1	432	36538	36968	0	780
MSTRG.6484	MSTRG.6484.1	MF062434.1	Malus micromalus chloroplast, complete genome	100	206	0	0	1	206	55251	55046	4.45e-102	381
MSTRG.4968	MSTRG.4968.1	MF062434.1	Malus micromalus chloroplast, complete genome	97.989	348	7	0	1	348	72067	72414	4.32e-169	604
MSTRG.26155	MSTRG.26155.1	MF062434.1	Malus micromalus chloroplast, complete genome	96.935	881	11	13	1	877	72159	71291	0	1463
MSTRG.24385	MSTRG.24385.1	MF062434.1	Malus micromalus chloroplast, complete genome	97.177	496	14	0	1	496	37905	37410	0	839
MSTRG.5429	MSTRG.5429.1	MF062434.1	Malus micromalus chloroplast, complete genome	96.575	292	9	1	1	291	43804	44095	1.74e-132	483
MSTRG.5196	MSTRG.5196.1	MF062434.1	Malus micromalus chloroplast, complete genome	99.043	209	1	1	1	209	86445	86238	7.44e-100	374
MSTRG.37737	MSTRG.37737.1	MF062434.1	Malus micromalus chloroplast, complete genome	97.244	254	7	0	1	254	30107	29854	5.47e-117	431
MSTRG.9263	MSTRG.9263.1	KM521489.1	Malus sieversii clone Si10Ch2 miRNA172 gene, complete sequence	83.544	79	7	4	540	612	628	706	1.31e-07	69.4
MSTRG.4000	MSTRG.4000.1	KJ137201.1	Malus sieversii isolate MAL0945 minisatellite MdMYB10 R6 sequence	91.275	149	11	2	1	148	41	188	2.1e-47	202
MSTRG.22012	MSTRG.22012.1	KX499858.1	Malus trilobata chloroplast, complete genome	96.654	269	7	2	1	268	88503	88236	2.08e-121	446
MSTRG.30054	MSTRG.30054.1	KX499864.1	Malus tschonoskii isolate 262 chloroplast, complete genome	97.797	227	4	1	1	226	129053	128827	8.1e-105	390
MSTRG.5978	MSTRG.5978.1	AY461514.1	Malus x domestica anther specific gene (Asg2) gene, 5' flanking sequence and 5' UTR	98.419	506	0	3	1	499	1683	1179	0	883
MSTRG.24104	MSTRG.24104.1	AY461514.1	Malus x domestica anther specific gene (Asg2) gene, 5' flanking sequence and 5' UTR	88.946	389	33	9	1	386	1608	1227	5.13e-129	472
MSTRG.37601	MSTRG.37601.1	GU732477.1	Malus x domestica AP2 domain class transcription factor (AP2D53) mRNA, complete cds	99.399	333	1	1	1	333	346	15	1.48e-168	603
MSTRG.37382	MSTRG.37382.1	GU732477.1	Malus x domestica AP2 domain class transcription factor (AP2D53) mRNA, complete cds	87.805	82	3	7	79	156	645	723	1.49e-13	89.8
MSTRG.13508	MSTRG.13508.1	GU732477.1	Malus x domestica AP2 domain class transcription factor (AP2D53) mRNA, complete cds	100	220	0	0	1	220	810	591	7.79e-110	407
MSTRG.9066	MSTRG.9066.1	DQ886021.1	Malus x domestica caffeic acid O-methyltransferase (omt4) gene, complete cds	86	150	19	2	384	532	2835	2983	7.32e-35	159
MSTRG.1517	MSTRG.1517.1	DQ886022.1	Malus x domestica caffeic acid O-methyltransferase (omt5) gene, exons 2 through 4 and partial cds	86.326	607	61	18	58	650	2931	2333	6.46e-180	641
MSTRG.38154	MSTRG.38154.1	DQ886022.1	Malus x domestica caffeic acid O-methyltransferase (omt5) gene, exons 2 through 4 and partial cds	81.793	368	44	15	2	353	3904	4264	3.83e-73	287
MSTRG.13244	MSTRG.13244.1	DQ886022.1	Malus x domestica caffeic acid O-methyltransferase (omt5) gene, exons 2 through 4 and partial cds	87.571	177	17	5	1	174	2768	2942	1.63e-47	200
MSTRG.6779	MSTRG.6779.1	DQ022678.1	Malus x domestica CHS gene, promoter and partial cds	99.005	201	1	1	1	201	347	546	3.16e-95	359
MSTRG.39815	MSTRG.39815.1	DQ022678.1	Malus x domestica CHS gene, promoter and partial cds	96.135	414	11	5	8	416	538	125	0	671
MSTRG.30576	MSTRG.30576.1	DQ022678.1	Malus x domestica CHS gene, promoter and partial cds	100	192	0	0	19	210	538	347	2.71e-94	355
MSTRG.29087	MSTRG.29087.1	DQ022678.1	Malus x domestica CHS gene, promoter and partial cds	98.87	354	4	0	44	397	538	185	2.29e-177	632
MSTRG.25162	MSTRG.25162.1	DQ022678.1	Malus x domestica CHS gene, promoter and partial cds	99.457	184	1	0	774	957	538	355	1.84e-87	335
MSTRG.16059	MSTRG.16059.1	DQ022678.1	Malus x domestica CHS gene, promoter and partial cds	99.485	194	1	0	1	194	347	540	1.39e-93	353
MSTRG.14445	MSTRG.14445.1	DQ022678.1	Malus x domestica CHS gene, promoter and partial cds	99.438	178	1	0	260	437	347	524	1.74e-84	324
MSTRG.1305	MSTRG.1305.1	DQ022678.1	Malus x domestica CHS gene, promoter and partial cds	100	174	0	0	1	174	365	538	3.14e-84	322
MSTRG.12071	MSTRG.12071.1	DQ022678.1	Malus x domestica CHS gene, promoter and partial cds	100	191	0	0	229	419	538	348	2.12e-93	353
MSTRG.5634	MSTRG.5634.1	DQ534520.1	Malus x domestica clone ARL15 Ty1-copia-like retrotransposon, partial sequence	92.784	97	5	2	7	103	156	250	4.26e-29	139
MSTRG.13381	MSTRG.13381.1	DQ534510.1	Malus x domestica clone ARL4 Ty1-copia-like retrotransposon, partial sequence	78.102	137	25	5	85	220	133	1	8.43e-12	82.4
MSTRG.26598	MSTRG.26598.1	GU295057.1	Malus x domestica clone Florina BAC 36I17, complete sequence	89.316	234	3	4	1	212	41177	40944	7.89e-70	274
MSTRG.20518	MSTRG.20518.1	GU295057.1	Malus x domestica clone Florina BAC 36I17, complete sequence	94.323	229	13	0	1	229	10421	10193	3.88e-93	351
MSTRG.38762	MSTRG.38762.3	HQ445899.1	Malus x domestica cultivar Evereste fire blight resistance locus LG12, complete sequence	85.714	665	88	6	342	1003	24514	23854	0	695
MSTRG.3757	MSTRG.3757.1	HQ445899.1	Malus x domestica cultivar Evereste fire blight resistance locus LG12, complete sequence	98.649	296	4	0	1	296	67684	67979	2.9e-145	525
MSTRG.22506	MSTRG.22506.1	HQ445899.1	Malus x domestica cultivar Evereste fire blight resistance locus LG12, complete sequence	91.374	313	11	6	1	313	38412	38708	1.23e-111	414
MSTRG.22246	MSTRG.22246.1	HQ445899.1	Malus x domestica cultivar Evereste fire blight resistance locus LG12, complete sequence	98.168	273	3	1	1	273	67689	67959	2.7e-130	475
MSTRG.4337	MSTRG.4337.1	HQ445899.1	Malus x domestica cultivar Evereste fire blight resistance locus LG12, complete sequence	96.457	1524	52	1	1	1522	68592	67069	0	2514
MSTRG.28371	MSTRG.28371.1	HQ445899.1	Malus x domestica cultivar Evereste fire blight resistance locus LG12, complete sequence	97.378	267	7	0	1	267	3716	3982	3.52e-124	455
MSTRG.19724	MSTRG.19724.1	HQ445899.1	Malus x domestica cultivar Evereste fire blight resistance locus LG12, complete sequence	91.244	434	33	5	1	432	24525	24955	2.03e-163	586
MSTRG.19128	MSTRG.19128.1	HQ445899.1	Malus x domestica cultivar Evereste fire blight resistance locus LG12, complete sequence	88.889	171	14	5	3	171	24011	23844	4.54e-49	206
MSTRG.16713	MSTRG.16713.1	HQ445899.1	Malus x domestica cultivar Evereste fire blight resistance locus LG12, complete sequence	96.61	354	11	1	2	354	52641	52288	1.6e-163	586
MSTRG.958	MSTRG.958.1	HQ445899.1	Malus x domestica cultivar Evereste fire blight resistance locus LG12, complete sequence	97.194	499	14	0	1	499	67929	67431	0	845
MSTRG.9004	MSTRG.9004.1	HQ445899.1	Malus x domestica cultivar Evereste fire blight resistance locus LG12, complete sequence	96.452	451	16	0	1	451	69463	69913	0	745
MSTRG.8352	MSTRG.8352.1	HQ445899.1	Malus x domestica cultivar Evereste fire blight resistance locus LG12, complete sequence	95.907	562	23	0	1	562	69748	70309	0	911
MSTRG.8284	MSTRG.8284.1	HQ445899.1	Malus x domestica cultivar Evereste fire blight resistance locus LG12, complete sequence	99.541	218	1	0	1	218	68208	67991	4.67e-107	398
MSTRG.6915	MSTRG.6915.1	HQ445899.1	Malus x domestica cultivar Evereste fire blight resistance locus LG12, complete sequence	97.342	301	6	1	115	415	48090	47792	1.18e-140	510
MSTRG.6914	MSTRG.6914.1	HQ445899.1	Malus x domestica cultivar Evereste fire blight resistance locus LG12, complete sequence	97.688	519	12	0	169	687	48090	47572	0	893
MSTRG.6311	MSTRG.6311.1	HQ445899.1	Malus x domestica cultivar Evereste fire blight resistance locus LG12, complete sequence	96.68	512	17	0	1	512	70259	69748	0	852
MSTRG.6202	MSTRG.6202.1	HQ445899.1	Malus x domestica cultivar Evereste fire blight resistance locus LG12, complete sequence	96.743	1136	37	0	1	1136	69145	70280	0	1893
MSTRG.6201	MSTRG.6201.1	HQ445899.1	Malus x domestica cultivar Evereste fire blight resistance locus LG12, complete sequence	94.632	801	28	2	1	788	66987	67785	0	1227
MSTRG.4871	MSTRG.4871.1	HQ445899.1	Malus x domestica cultivar Evereste fire blight resistance locus LG12, complete sequence	98.268	231	4	0	1	231	68257	68027	2.97e-109	405
MSTRG.40226	MSTRG.40226.1	HQ445899.1	Malus x domestica cultivar Evereste fire blight resistance locus LG12, complete sequence	89.773	264	22	5	182	442	25533	25272	3.88e-87	333
MSTRG.39251	MSTRG.39251.1	HQ445899.1	Malus x domestica cultivar Evereste fire blight resistance locus LG12, complete sequence	97.479	238	4	1	1	236	67911	67674	3.04e-109	405
MSTRG.37192	MSTRG.37192.1	HQ445899.1	Malus x domestica cultivar Evereste fire blight resistance locus LG12, complete sequence	90.154	325	27	3	1	321	24322	23999	5.52e-113	418
MSTRG.37032	MSTRG.37032.1	HQ445899.1	Malus x domestica cultivar Evereste fire blight resistance locus LG12, complete sequence	92.891	211	15	0	2	212	67299	67509	7.83e-80	307
MSTRG.31426	MSTRG.31426.1	HQ445899.1	Malus x domestica cultivar Evereste fire blight resistance locus LG12, complete sequence	94.017	234	4	3	1	234	52323	52546	1.85e-91	346
MSTRG.31002	MSTRG.31002.1	HQ445899.1	Malus x domestica cultivar Evereste fire blight resistance locus LG12, complete sequence	97.674	215	5	0	153	367	68500	68714	1.82e-98	370
MSTRG.31001	MSTRG.31001.1	HQ445899.1	Malus x domestica cultivar Evereste fire blight resistance locus LG12, complete sequence	97.685	216	5	0	1	216	67091	67306	2.78e-99	372
MSTRG.2889	MSTRG.2889.1	HQ445899.1	Malus x domestica cultivar Evereste fire blight resistance locus LG12, complete sequence	96.498	257	5	4	1	255	52524	52270	3.36e-114	422
MSTRG.28812	MSTRG.28812.1	HQ445899.1	Malus x domestica cultivar Evereste fire blight resistance locus LG12, complete sequence	94.118	306	18	0	1	306	47795	48100	1.84e-127	466
MSTRG.2845	MSTRG.2845.1	HQ445899.1	Malus x domestica cultivar Evereste fire blight resistance locus LG12, complete sequence	97.464	828	19	1	1	826	67704	68531	0	1411
MSTRG.27808	MSTRG.27808.1	HQ445899.1	Malus x domestica cultivar Evereste fire blight resistance locus LG12, complete sequence	95.875	994	39	1	1	994	66998	67989	0	1607
MSTRG.27031	MSTRG.27031.1	HQ445899.1	Malus x domestica cultivar Evereste fire blight resistance locus LG12, complete sequence	96.014	276	11	0	7	282	48177	47902	1.7e-122	449
MSTRG.26826	MSTRG.26826.1	HQ445899.1	Malus x domestica cultivar Evereste fire blight resistance locus LG12, complete sequence	96.29	620	23	0	1	620	68182	68801	0	1018
MSTRG.23640	MSTRG.23640.1	HQ445899.1	Malus x domestica cultivar Evereste fire blight resistance locus LG12, complete sequence	89.203	389	37	4	1	387	23953	24338	8.59e-132	481
MSTRG.23607	MSTRG.23607.1	HQ445899.1	Malus x domestica cultivar Evereste fire blight resistance locus LG12, complete sequence	91.606	274	21	1	1	272	24289	24562	7.81e-101	377
MSTRG.22537	MSTRG.22537.1	HQ445899.1	Malus x domestica cultivar Evereste fire blight resistance locus LG12, complete sequence	94.334	353	18	2	1	351	47774	48126	1.25e-149	540
MSTRG.22372	MSTRG.22372.1	HQ445899.1	Malus x domestica cultivar Evereste fire blight resistance locus LG12, complete sequence	96.444	703	22	2	1	703	67685	66986	0	1157
MSTRG.22230	MSTRG.22230.1	HQ445899.1	Malus x domestica cultivar Evereste fire blight resistance locus LG12, complete sequence	97.642	212	5	0	1	212	67358	67569	4.55e-97	364
MSTRG.21615	MSTRG.21615.1	HQ445899.1	Malus x domestica cultivar Evereste fire blight resistance locus LG12, complete sequence	82.902	193	32	1	148	340	58958	58767	5.06e-39	172
MSTRG.20443	MSTRG.20443.1	HQ445899.1	Malus x domestica cultivar Evereste fire blight resistance locus LG12, complete sequence	96.801	2438	77	1	1	2437	65552	67989	0	4069
MSTRG.19970	MSTRG.19970.1	HQ445899.1	Malus x domestica cultivar Evereste fire blight resistance locus LG12, complete sequence	94.521	219	11	1	1	218	47799	47581	1.03e-88	337
MSTRG.18799	MSTRG.18799.1	HQ445899.1	Malus x domestica cultivar Evereste fire blight resistance locus LG12, complete sequence	97.059	272	8	0	1	272	24535	24806	2.71e-125	459
MSTRG.17966	MSTRG.17966.1	HQ445899.1	Malus x domestica cultivar Evereste fire blight resistance locus LG12, complete sequence	98.578	211	3	0	1	211	69635	69845	7.52e-100	374
MSTRG.31169	MSTRG.31169.1	EU427453.1	Malus x domestica cultivar Murray S42-RNase (S-RNase) gene, S-RNase-S42 allele, partial cds	90.64	203	12	6	1	202	860	1056	1.9e-66	263
MSTRG.20176	MSTRG.20176.1	EU427453.1	Malus x domestica cultivar Murray S42-RNase (S-RNase) gene, S-RNase-S42 allele, partial cds	94.492	236	8	3	1	231	1135	900	2.34e-95	359
MSTRG.23625	MSTRG.23625.1	FJ469631.1	Malus x domestica cultivar Ralls genomic sequence	99.095	221	2	0	171	391	450	230	8.95e-107	398
MSTRG.21082	MSTRG.21082.1	HQ259417.2	Malus x domestica cultivar Ralls MYB1 transcription factor gene, complete cds	100	207	0	0	1	207	5601	5807	1.22e-102	383
MSTRG.37994	MSTRG.37994.1	KC222013.1	Malus x domestica cultivar Red Fuji metallothionein type 3 (MT3) mRNA, complete cds	96.234	239	9	0	1	239	32	270	2.4e-105	392
MSTRG.12429	MSTRG.12429.1	EU518249.2	Malus x domestica cultivar Royal Gala MYB10 (MYB10) gene, promoter region and complete cds	85.565	575	69	7	480	1047	4439	5006	3.95e-164	590
MSTRG.12638	MSTRG.12638.1	AB609347.1	Malus x domestica DNA, Rhabdovirus N-like sequence 1-1 (MdRNLS1-1(F))	98.131	321	6	0	1	321	1085	765	8.7e-156	560
MSTRG.7245	MSTRG.7245.1	FJ919633.1	Malus x domestica flavonoid 3' hydroxylase IIb gene, complete cds	96.818	220	7	0	1	220	2206	2425	3.68e-98	368
MSTRG.18498	MSTRG.18498.1	FJ919633.1	Malus x domestica flavonoid 3' hydroxylase IIb gene, complete cds	93.68	269	17	0	520	788	2429	2161	4.84e-108	403
MSTRG.18191	MSTRG.18191.1	FJ919633.1	Malus x domestica flavonoid 3' hydroxylase IIb gene, complete cds	96.154	312	11	1	1	311	2678	2367	3.08e-140	508
MSTRG.27159	MSTRG.27159.1	FJ919633.1	Malus x domestica flavonoid 3' hydroxylase IIb gene, complete cds	98.047	256	5	0	5	260	2493	2238	2e-121	446
MSTRG.25428	MSTRG.25428.2	FJ919633.1	Malus x domestica flavonoid 3' hydroxylase IIb gene, complete cds	96.835	158	4	1	679	836	2153	2309	7.64e-66	263
MSTRG.25687	MSTRG.25687.1	FN823234.1	Malus x domestica genomic sequence for BAC clone MC-12 containing a Mal d 1 gene cluster	92.176	409	29	2	144	550	90736	91143	5.69e-160	575
MSTRG.38156	MSTRG.38156.1	FN823234.1	Malus x domestica genomic sequence for BAC clone MC-12 containing a Mal d 1 gene cluster	91.729	133	10	1	5	136	91697	91829	2.55e-42	183
MSTRG.37372	MSTRG.37372.1	FN823234.1	Malus x domestica genomic sequence for BAC clone MC-12 containing a Mal d 1 gene cluster	97.295	1072	17	3	68	1131	75474	76541	0	1808
MSTRG.33834	MSTRG.33834.1	FN823234.1	Malus x domestica genomic sequence for BAC clone MC-12 containing a Mal d 1 gene cluster	97.297	74	2	0	649	722	65163	65090	8.97e-25	126
MSTRG.27803	MSTRG.27803.1	FN823234.1	Malus x domestica genomic sequence for BAC clone MC-12 containing a Mal d 1 gene cluster	97.5	160	2	2	455	612	87437	87278	2.64e-68	272
MSTRG.17813	MSTRG.17813.1	FN823234.1	Malus x domestica genomic sequence for BAC clone MC-12 containing a Mal d 1 gene cluster	81.514	4306	692	56	84	4370	54332	50112	0	3446
MSTRG.16005	MSTRG.16005.1	FN823234.1	Malus x domestica genomic sequence for BAC clone MC-12 containing a Mal d 1 gene cluster	94.488	254	12	2	1	253	2987	3239	9.36e-105	390
MSTRG.1427	MSTRG.1427.1	FN823234.1	Malus x domestica genomic sequence for BAC clone MC-12 containing a Mal d 1 gene cluster	82.031	128	14	8	3	124	64504	64628	1.51e-17	100
MSTRG.39079	MSTRG.39079.1	FN823234.1	Malus x domestica genomic sequence for BAC clone MC-12 containing a Mal d 1 gene cluster	92.135	534	38	4	559	1089	89271	89803	0	750
MSTRG.37370	MSTRG.37370.1	FN823234.1	Malus x domestica genomic sequence for BAC clone MC-12 containing a Mal d 1 gene cluster	99.226	646	5	0	1	646	71082	71727	0	1166
MSTRG.37368	MSTRG.37368.1	FN823234.1	Malus x domestica genomic sequence for BAC clone MC-12 containing a Mal d 1 gene cluster	98.023	1062	10	1	1	1051	57260	58321	0	1834
MSTRG.35947	MSTRG.35947.1	FN823234.1	Malus x domestica genomic sequence for BAC clone MC-12 containing a Mal d 1 gene cluster	96.789	436	12	2	2317	2751	91828	91394	0	726
MSTRG.31013	MSTRG.31013.1	FN823234.1	Malus x domestica genomic sequence for BAC clone MC-12 containing a Mal d 1 gene cluster	97.17	212	5	1	1	212	12084	11874	7.62e-95	357
MSTRG.30486	MSTRG.30486.2	FN823234.1	Malus x domestica genomic sequence for BAC clone MC-12 containing a Mal d 1 gene cluster	75.911	494	96	18	101	582	11965	12447	1.48e-56	231
MSTRG.29876	MSTRG.29876.1	FN823234.1	Malus x domestica genomic sequence for BAC clone MC-12 containing a Mal d 1 gene cluster	79.806	515	89	11	2327	2833	76154	75647	9.37e-95	361
MSTRG.24319	MSTRG.24319.1	FN823234.1	Malus x domestica genomic sequence for BAC clone MC-12 containing a Mal d 1 gene cluster	83.333	84	10	4	38	119	76070	76151	1.92e-09	75
MSTRG.23032	MSTRG.23032.1	FN823234.1	Malus x domestica genomic sequence for BAC clone MC-12 containing a Mal d 1 gene cluster	94.72	322	16	1	69	390	66374	66054	2.39e-137	499
MSTRG.20574	MSTRG.20574.1	FN823234.1	Malus x domestica genomic sequence for BAC clone MC-12 containing a Mal d 1 gene cluster	94.004	517	31	0	6	522	65862	66378	0	784
MSTRG.19761	MSTRG.19761.1	FN823234.1	Malus x domestica genomic sequence for BAC clone MC-12 containing a Mal d 1 gene cluster	90.598	468	42	2	52	518	65908	66374	6.35e-173	619
MSTRG.18343	MSTRG.18343.1	FN823234.1	Malus x domestica genomic sequence for BAC clone MC-12 containing a Mal d 1 gene cluster	94.697	264	14	0	1	264	108660	108923	7.44e-111	411
MSTRG.15506	MSTRG.15506.1	FN823234.1	Malus x domestica genomic sequence for BAC clone MC-12 containing a Mal d 1 gene cluster	90.909	1089	77	11	1339	2415	111050	109972	0	1443
MSTRG.15500	MSTRG.15500.1	FN823234.1	Malus x domestica genomic sequence for BAC clone MC-12 containing a Mal d 1 gene cluster	94.583	240	13	0	1	240	66261	66022	3.15e-99	372
MSTRG.13612	MSTRG.13612.1	FN823234.1	Malus x domestica genomic sequence for BAC clone MC-12 containing a Mal d 1 gene cluster	96.552	58	2	0	1028	1085	7839	7782	1.08e-15	97.1
MSTRG.125	MSTRG.125.1	FN823234.1	Malus x domestica genomic sequence for BAC clone MC-12 containing a Mal d 1 gene cluster	92.355	327	23	1	19	345	3793	3469	7.58e-127	464
MSTRG.11837	MSTRG.11837.1	FN823234.1	Malus x domestica genomic sequence for BAC clone MC-12 containing a Mal d 1 gene cluster	87.5	832	92	9	95	923	71094	71916	0	950
MSTRG.11083	MSTRG.11083.1	FN823234.1	Malus x domestica genomic sequence for BAC clone MC-12 containing a Mal d 1 gene cluster	92.434	304	20	3	398	701	11957	12257	1.85e-116	431
MSTRG.9375	MSTRG.9375.1	FN823235.1	Malus x domestica genomic sequence for BAC clone MC-20 containing a Mal d 1 gene cluster	98.485	330	5	0	1	330	119411	119082	1.91e-162	582
MSTRG.8932	MSTRG.8932.1	FN823235.1	Malus x domestica genomic sequence for BAC clone MC-20 containing a Mal d 1 gene cluster	97.701	261	6	0	1	261	5580	5840	1.56e-122	449
MSTRG.8251	MSTRG.8251.1	FN823235.1	Malus x domestica genomic sequence for BAC clone MC-20 containing a Mal d 1 gene cluster	98.762	808	10	0	1	808	121685	122492	0	1437
MSTRG.5885	MSTRG.5885.1	FN823235.1	Malus x domestica genomic sequence for BAC clone MC-20 containing a Mal d 1 gene cluster	98.272	405	4	2	1	403	120770	120367	0	706
MSTRG.38761	MSTRG.38761.1	FN823235.1	Malus x domestica genomic sequence for BAC clone MC-20 containing a Mal d 1 gene cluster	88.466	919	101	5	122	1039	91343	92257	0	1105
MSTRG.38109	MSTRG.38109.1	FN823235.1	Malus x domestica genomic sequence for BAC clone MC-20 containing a Mal d 1 gene cluster	98.592	213	3	0	1	213	119442	119654	5.88e-101	377
MSTRG.38026	MSTRG.38026.1	FN823235.1	Malus x domestica genomic sequence for BAC clone MC-20 containing a Mal d 1 gene cluster	97.059	272	8	0	1	272	5906	5635	2.71e-125	459
MSTRG.31591	MSTRG.31591.1	FN823235.1	Malus x domestica genomic sequence for BAC clone MC-20 containing a Mal d 1 gene cluster	98.05	718	12	2	1	718	120768	120053	0	1247
MSTRG.31436	MSTRG.31436.1	FN823235.1	Malus x domestica genomic sequence for BAC clone MC-20 containing a Mal d 1 gene cluster	98.371	491	8	0	1	491	118976	119466	0	863
MSTRG.31161	MSTRG.31161.1	FN823235.1	Malus x domestica genomic sequence for BAC clone MC-20 containing a Mal d 1 gene cluster	98.559	347	5	0	1	347	122273	121927	7.16e-172	614
MSTRG.29236	MSTRG.29236.1	FN823235.1	Malus x domestica genomic sequence for BAC clone MC-20 containing a Mal d 1 gene cluster	99.454	733	4	0	1	733	118575	117843	0	1332
MSTRG.27503	MSTRG.27503.1	FN823235.1	Malus x domestica genomic sequence for BAC clone MC-20 containing a Mal d 1 gene cluster	98.206	223	4	0	1	223	3960	4182	7.97e-105	390
MSTRG.2103	MSTRG.2103.1	FN823235.1	Malus x domestica genomic sequence for BAC clone MC-20 containing a Mal d 1 gene cluster	98.264	1613	24	2	1	1610	121458	119847	0	2820
MSTRG.17304	MSTRG.17304.1	FN823235.1	Malus x domestica genomic sequence for BAC clone MC-20 containing a Mal d 1 gene cluster	98.128	1282	21	2	3	1284	120205	118927	0	2231
MSTRG.14018	MSTRG.14018.1	FN823235.1	Malus x domestica genomic sequence for BAC clone MC-20 containing a Mal d 1 gene cluster	100	2179	0	0	1	2179	121093	118915	0	4024
MSTRG.12859	MSTRG.12859.2	FN823235.1	Malus x domestica genomic sequence for BAC clone MC-20 containing a Mal d 1 gene cluster	97.903	1621	28	4	2	1620	119025	120641	0	2800
MSTRG.12780	MSTRG.12780.1	FN823235.1	Malus x domestica genomic sequence for BAC clone MC-20 containing a Mal d 1 gene cluster	99.007	302	3	0	1	302	119164	119465	2.93e-150	542
MSTRG.12779	MSTRG.12779.1	FN823235.1	Malus x domestica genomic sequence for BAC clone MC-20 containing a Mal d 1 gene cluster	98.069	518	9	1	1	518	120319	120835	0	900
MSTRG.10972	MSTRG.10972.1	FN823235.1	Malus x domestica genomic sequence for BAC clone MC-20 containing a Mal d 1 gene cluster	87.97	532	40	11	1	528	3423	2912	1.89e-169	606
MSTRG.9314	MSTRG.9314.1	FN823235.1	Malus x domestica genomic sequence for BAC clone MC-20 containing a Mal d 1 gene cluster	99.057	318	2	1	1	318	121123	121439	1.43e-158	569
MSTRG.9084	MSTRG.9084.1	FN823235.1	Malus x domestica genomic sequence for BAC clone MC-20 containing a Mal d 1 gene cluster	98.252	286	5	0	1	286	122597	122312	4.7e-138	501
MSTRG.6777	MSTRG.6777.1	FN823235.1	Malus x domestica genomic sequence for BAC clone MC-20 containing a Mal d 1 gene cluster	91.409	291	24	1	2	291	55605	55895	6.47e-107	398
MSTRG.6622	MSTRG.6622.1	FN823235.1	Malus x domestica genomic sequence for BAC clone MC-20 containing a Mal d 1 gene cluster	85.545	422	27	27	28	418	101372	100954	1.24e-110	411
MSTRG.6584	MSTRG.6584.1	FN823235.1	Malus x domestica genomic sequence for BAC clone MC-20 containing a Mal d 1 gene cluster	99.623	265	1	0	1	265	118197	118461	4.34e-133	484
MSTRG.6529	MSTRG.6529.1	FN823235.1	Malus x domestica genomic sequence for BAC clone MC-20 containing a Mal d 1 gene cluster	99.545	220	1	0	1	220	118038	117819	3.63e-108	401
MSTRG.40209	MSTRG.40209.1	FN823235.1	Malus x domestica genomic sequence for BAC clone MC-20 containing a Mal d 1 gene cluster	79.644	786	92	32	676	1425	101547	100794	7.18e-138	503
MSTRG.39681	MSTRG.39681.1	FN823235.1	Malus x domestica genomic sequence for BAC clone MC-20 containing a Mal d 1 gene cluster	99.512	205	1	0	1	205	121897	122101	7.27e-100	374
MSTRG.39657	MSTRG.39657.1	FN823235.1	Malus x domestica genomic sequence for BAC clone MC-20 containing a Mal d 1 gene cluster	98.473	262	3	1	1	262	120868	120608	7.22e-126	460
MSTRG.35099	MSTRG.35099.1	FN823235.1	Malus x domestica genomic sequence for BAC clone MC-20 containing a Mal d 1 gene cluster	93.478	276	18	0	1	276	25813	25538	7.83e-111	411
MSTRG.34806	MSTRG.34806.1	FN823235.1	Malus x domestica genomic sequence for BAC clone MC-20 containing a Mal d 1 gene cluster	97.86	701	14	1	1	700	3602	2902	0	1210
MSTRG.33389	MSTRG.33389.1	FN823235.1	Malus x domestica genomic sequence for BAC clone MC-20 containing a Mal d 1 gene cluster	97.965	688	14	0	1	688	2390	1703	0	1194
MSTRG.30195	MSTRG.30195.1	FN823235.1	Malus x domestica genomic sequence for BAC clone MC-20 containing a Mal d 1 gene cluster	95.434	219	8	2	1	217	121948	122166	6.25e-92	348
MSTRG.30182	MSTRG.30182.1	FN823235.1	Malus x domestica genomic sequence for BAC clone MC-20 containing a Mal d 1 gene cluster	90.279	1543	130	14	12	1538	3638	5176	0	2001
MSTRG.2948	MSTRG.2948.1	FN823235.1	Malus x domestica genomic sequence for BAC clone MC-20 containing a Mal d 1 gene cluster	97.802	455	10	0	1	455	4351	3897	0	785
MSTRG.2947	MSTRG.2947.1	FN823235.1	Malus x domestica genomic sequence for BAC clone MC-20 containing a Mal d 1 gene cluster	97.443	352	8	1	1	352	5356	5006	2.05e-167	599
MSTRG.26419	MSTRG.26419.1	FN823235.1	Malus x domestica genomic sequence for BAC clone MC-20 containing a Mal d 1 gene cluster	95.701	628	15	4	2	629	5934	5319	0	1000
MSTRG.2373	MSTRG.2373.1	FN823235.1	Malus x domestica genomic sequence for BAC clone MC-20 containing a Mal d 1 gene cluster	97.778	720	16	0	1	720	3899	4618	0	1242
MSTRG.23015	MSTRG.23015.1	FN823235.1	Malus x domestica genomic sequence for BAC clone MC-20 containing a Mal d 1 gene cluster	96.296	270	10	0	1	270	4116	4385	7.53e-121	444
MSTRG.2221	MSTRG.2221.1	FN823235.1	Malus x domestica genomic sequence for BAC clone MC-20 containing a Mal d 1 gene cluster	99.061	213	2	0	1	213	121849	122061	1.26e-102	383
MSTRG.20162	MSTRG.20162.1	FN823235.1	Malus x domestica genomic sequence for BAC clone MC-20 containing a Mal d 1 gene cluster	95.714	350	12	1	1	347	118484	118833	9.46e-156	560
MSTRG.1825	MSTRG.1825.1	FN823235.1	Malus x domestica genomic sequence for BAC clone MC-20 containing a Mal d 1 gene cluster	96.759	216	7	0	1	216	3171	3386	6.02e-96	361
MSTRG.17740	MSTRG.17740.1	FN823235.1	Malus x domestica genomic sequence for BAC clone MC-20 containing a Mal d 1 gene cluster	98.472	851	13	0	1	851	122447	121597	0	1500
MSTRG.17310	MSTRG.17310.1	FN823235.1	Malus x domestica genomic sequence for BAC clone MC-20 containing a Mal d 1 gene cluster	97.844	371	8	0	1	371	119285	118915	3.54e-180	641
MSTRG.16696	MSTRG.16696.1	FN823235.1	Malus x domestica genomic sequence for BAC clone MC-20 containing a Mal d 1 gene cluster	95.652	46	2	0	311	356	8390	8435	1.55e-09	75
MSTRG.16594	MSTRG.16594.1	FN823235.1	Malus x domestica genomic sequence for BAC clone MC-20 containing a Mal d 1 gene cluster	97.019	369	11	0	1	369	4964	4596	4.58e-174	621
MSTRG.16593	MSTRG.16593.1	FN823235.1	Malus x domestica genomic sequence for BAC clone MC-20 containing a Mal d 1 gene cluster	97.424	621	16	0	4	624	5939	5319	0	1059
MSTRG.13271	MSTRG.13271.1	FN823235.1	Malus x domestica genomic sequence for BAC clone MC-20 containing a Mal d 1 gene cluster	95.975	323	2	1	1	312	119243	118921	6.63e-142	514
MSTRG.10953	MSTRG.10953.1	FN823235.1	Malus x domestica genomic sequence for BAC clone MC-20 containing a Mal d 1 gene cluster	98.696	460	6	0	1	460	118776	118317	0	817
MSTRG.9388	MSTRG.9388.1	FN823235.1	Malus x domestica genomic sequence for BAC clone MC-20 containing a Mal d 1 gene cluster	90.856	853	70	5	1	848	89255	88406	0	1136
MSTRG.9320	MSTRG.9320.3	FN823235.1	Malus x domestica genomic sequence for BAC clone MC-20 containing a Mal d 1 gene cluster	98.006	1755	33	2	70	1823	119847	121600	0	3046
MSTRG.9287	MSTRG.9287.1	FN823235.1	Malus x domestica genomic sequence for BAC clone MC-20 containing a Mal d 1 gene cluster	98.662	299	4	0	1	299	119032	119330	6.3e-147	531
MSTRG.9138	MSTRG.9138.1	FN823235.1	Malus x domestica genomic sequence for BAC clone MC-20 containing a Mal d 1 gene cluster	96.935	620	19	0	1	620	122647	122028	0	1040
MSTRG.913	MSTRG.913.1	FN823235.1	Malus x domestica genomic sequence for BAC clone MC-20 containing a Mal d 1 gene cluster	97.737	707	15	1	1	707	5040	4335	0	1216
MSTRG.9026	MSTRG.9026.1	FN823235.1	Malus x domestica genomic sequence for BAC clone MC-20 containing a Mal d 1 gene cluster	96.848	349	11	0	1	349	3363	3015	5.65e-163	584
MSTRG.9023	MSTRG.9023.1	FN823235.1	Malus x domestica genomic sequence for BAC clone MC-20 containing a Mal d 1 gene cluster	98.011	352	7	0	1	352	120300	120651	2.62e-171	612
MSTRG.8971	MSTRG.8971.1	FN823235.1	Malus x domestica genomic sequence for BAC clone MC-20 containing a Mal d 1 gene cluster	99.149	235	2	0	1	235	121341	121575	8.36e-115	424
MSTRG.8903	MSTRG.8903.1	FN823235.1	Malus x domestica genomic sequence for BAC clone MC-20 containing a Mal d 1 gene cluster	99.068	322	3	0	1	322	118714	118393	2.4e-161	579
MSTRG.8872	MSTRG.8872.1	FN823235.1	Malus x domestica genomic sequence for BAC clone MC-20 containing a Mal d 1 gene cluster	99.134	231	2	0	1	231	121892	122122	1.37e-112	416
MSTRG.8773	MSTRG.8773.1	FN823235.1	Malus x domestica genomic sequence for BAC clone MC-20 containing a Mal d 1 gene cluster	99.013	304	3	0	1	304	121533	121230	2.28e-151	545
MSTRG.8653	MSTRG.8653.1	FN823235.1	Malus x domestica genomic sequence for BAC clone MC-20 containing a Mal d 1 gene cluster	99.351	462	3	0	1	462	118770	118309	0	837
MSTRG.8023	MSTRG.8023.1	FN823235.1	Malus x domestica genomic sequence for BAC clone MC-20 containing a Mal d 1 gene cluster	91.265	332	26	1	361	689	71831	72162	4.46e-122	449
MSTRG.7739	MSTRG.7739.1	FN823235.1	Malus x domestica genomic sequence for BAC clone MC-20 containing a Mal d 1 gene cluster	99.367	316	2	0	1	316	118329	118644	1.09e-159	573
MSTRG.7268	MSTRG.7268.1	FN823235.1	Malus x domestica genomic sequence for BAC clone MC-20 containing a Mal d 1 gene cluster	99.029	515	5	0	1	515	119658	119144	0	924
MSTRG.711	MSTRG.711.1	FN823235.1	Malus x domestica genomic sequence for BAC clone MC-20 containing a Mal d 1 gene cluster	97.902	286	5	1	1	286	120835	120551	7.87e-136	494
MSTRG.6934	MSTRG.6934.1	FN823235.1	Malus x domestica genomic sequence for BAC clone MC-20 containing a Mal d 1 gene cluster	96.098	410	10	2	1	409	4832	5236	0	664
MSTRG.6933	MSTRG.6933.1	FN823235.1	Malus x domestica genomic sequence for BAC clone MC-20 containing a Mal d 1 gene cluster	95.95	321	12	1	21	340	2902	3222	1.57e-143	520
MSTRG.6903	MSTRG.6903.1	FN823235.1	Malus x domestica genomic sequence for BAC clone MC-20 containing a Mal d 1 gene cluster	97.993	548	10	1	3	550	4842	5388	0	950
MSTRG.6834	MSTRG.6834.1	FN823235.1	Malus x domestica genomic sequence for BAC clone MC-20 containing a Mal d 1 gene cluster	97.187	391	11	0	1	391	3676	4066	0	662
MSTRG.63	MSTRG.63.1	FN823235.1	Malus x domestica genomic sequence for BAC clone MC-20 containing a Mal d 1 gene cluster	97.625	379	9	0	1	379	120298	120676	0	651
MSTRG.5334	MSTRG.5334.1	FN823235.1	Malus x domestica genomic sequence for BAC clone MC-20 containing a Mal d 1 gene cluster	96.488	598	8	1	2	586	120457	119860	0	976
MSTRG.496	MSTRG.496.1	FN823235.1	Malus x domestica genomic sequence for BAC clone MC-20 containing a Mal d 1 gene cluster	90.676	429	40	0	1	429	39993	40421	4.26e-160	575
MSTRG.495	MSTRG.495.1	FN823235.1	Malus x domestica genomic sequence for BAC clone MC-20 containing a Mal d 1 gene cluster	89.72	321	33	0	1	321	39326	39646	9.24e-111	411
MSTRG.4924	MSTRG.4924.1	FN823235.1	Malus x domestica genomic sequence for BAC clone MC-20 containing a Mal d 1 gene cluster	98.819	254	3	0	1	254	3703	3956	1.17e-123	453
MSTRG.4774	MSTRG.4774.1	FN823235.1	Malus x domestica genomic sequence for BAC clone MC-20 containing a Mal d 1 gene cluster	94.097	288	14	3	3	289	101224	100939	4.89e-118	435
MSTRG.476	MSTRG.476.1	FN823235.1	Malus x domestica genomic sequence for BAC clone MC-20 containing a Mal d 1 gene cluster	98.406	690	7	2	1	687	121062	120374	0	1210
MSTRG.4366	MSTRG.4366.1	FN823235.1	Malus x domestica genomic sequence for BAC clone MC-20 containing a Mal d 1 gene cluster	85.522	1561	165	42	719	2252	90657	92183	0	1574
MSTRG.40254	MSTRG.40254.1	FN823235.1	Malus x domestica genomic sequence for BAC clone MC-20 containing a Mal d 1 gene cluster	97.468	237	6	0	1	237	4298	4534	3.06e-109	405
MSTRG.39900	MSTRG.39900.1	FN823235.1	Malus x domestica genomic sequence for BAC clone MC-20 containing a Mal d 1 gene cluster	98.513	269	3	1	1	269	120469	120736	9.56e-130	473
MSTRG.39806	MSTRG.39806.1	FN823235.1	Malus x domestica genomic sequence for BAC clone MC-20 containing a Mal d 1 gene cluster	98.512	336	3	2	1	336	120952	120619	3.24e-165	592
MSTRG.39769	MSTRG.39769.1	FN823235.1	Malus x domestica genomic sequence for BAC clone MC-20 containing a Mal d 1 gene cluster	97.581	248	6	0	1	248	120426	120179	2.47e-115	425
MSTRG.39694	MSTRG.39694.1	FN823235.1	Malus x domestica genomic sequence for BAC clone MC-20 containing a Mal d 1 gene cluster	88.318	428	48	2	1	427	37978	37552	3.37e-141	512
MSTRG.39693	MSTRG.39693.1	FN823235.1	Malus x domestica genomic sequence for BAC clone MC-20 containing a Mal d 1 gene cluster	89.625	347	36	0	1	347	40413	40067	2.76e-121	446
MSTRG.39571	MSTRG.39571.1	FN823235.1	Malus x domestica genomic sequence for BAC clone MC-20 containing a Mal d 1 gene cluster	95.417	240	11	0	1	240	118531	118770	1.45e-102	383
MSTRG.39289	MSTRG.39289.1	FN823235.1	Malus x domestica genomic sequence for BAC clone MC-20 containing a Mal d 1 gene cluster	98.501	467	7	0	1	467	122470	122004	0	824
MSTRG.39115	MSTRG.39115.1	FN823235.1	Malus x domestica genomic sequence for BAC clone MC-20 containing a Mal d 1 gene cluster	98.889	360	4	0	1	360	118984	119343	0	643
MSTRG.39045	MSTRG.39045.1	FN823235.1	Malus x domestica genomic sequence for BAC clone MC-20 containing a Mal d 1 gene cluster	97.959	392	5	3	1	391	120483	120094	0	676
MSTRG.39044	MSTRG.39044.1	FN823235.1	Malus x domestica genomic sequence for BAC clone MC-20 containing a Mal d 1 gene cluster	98.237	397	5	2	1	396	120057	120452	0	693
MSTRG.38685	MSTRG.38685.1	FN823235.1	Malus x domestica genomic sequence for BAC clone MC-20 containing a Mal d 1 gene cluster	98.264	288	5	0	1	288	119519	119232	3.66e-139	505
MSTRG.38479	MSTRG.38479.1	FN823235.1	Malus x domestica genomic sequence for BAC clone MC-20 containing a Mal d 1 gene cluster	81.061	264	33	13	1	254	41979	42235	9.04e-46	195
MSTRG.38228	MSTRG.38228.1	FN823235.1	Malus x domestica genomic sequence for BAC clone MC-20 containing a Mal d 1 gene cluster	99.254	402	3	0	1	402	119214	119615	0	726
MSTRG.37977	MSTRG.37977.1	FN823235.1	Malus x domestica genomic sequence for BAC clone MC-20 containing a Mal d 1 gene cluster	97.081	651	18	1	1	651	5932	5283	0	1096
MSTRG.37951	MSTRG.37951.1	FN823235.1	Malus x domestica genomic sequence for BAC clone MC-20 containing a Mal d 1 gene cluster	89.527	296	29	2	1	295	37753	37459	1.11e-99	374
MSTRG.37950	MSTRG.37950.1	FN823235.1	Malus x domestica genomic sequence for BAC clone MC-20 containing a Mal d 1 gene cluster	90.584	308	29	0	3	310	39082	38775	3.2e-110	409
MSTRG.37796	MSTRG.37796.1	FN823235.1	Malus x domestica genomic sequence for BAC clone MC-20 containing a Mal d 1 gene cluster	98.621	290	4	0	1	290	120590	120301	6.13e-142	514
MSTRG.37790	MSTRG.37790.1	FN823235.1	Malus x domestica genomic sequence for BAC clone MC-20 containing a Mal d 1 gene cluster	99.048	420	4	0	1	420	120292	120711	0	754
MSTRG.3766	MSTRG.3766.1	FN823235.1	Malus x domestica genomic sequence for BAC clone MC-20 containing a Mal d 1 gene cluster	99.013	304	3	0	1	304	118201	118504	2.28e-151	545
MSTRG.37424	MSTRG.37424.1	FN823235.1	Malus x domestica genomic sequence for BAC clone MC-20 containing a Mal d 1 gene cluster	91.111	225	16	4	1	224	101311	101090	4.84e-78	302
MSTRG.37353	MSTRG.37353.1	FN823235.1	Malus x domestica genomic sequence for BAC clone MC-20 containing a Mal d 1 gene cluster	97.478	674	16	1	1	673	109220	108547	0	1149
MSTRG.37141	MSTRG.37141.1	FN823235.1	Malus x domestica genomic sequence for BAC clone MC-20 containing a Mal d 1 gene cluster	98.515	202	3	0	1	202	121903	122104	7.19e-95	357
MSTRG.37140	MSTRG.37140.1	FN823235.1	Malus x domestica genomic sequence for BAC clone MC-20 containing a Mal d 1 gene cluster	98.394	249	4	0	1	249	120767	121015	3.19e-119	438
MSTRG.37028	MSTRG.37028.1	FN823235.1	Malus x domestica genomic sequence for BAC clone MC-20 containing a Mal d 1 gene cluster	90.05	201	20	0	1	201	37800	38000	5.77e-66	261
MSTRG.369	MSTRG.369.1	FN823235.1	Malus x domestica genomic sequence for BAC clone MC-20 containing a Mal d 1 gene cluster	89.401	217	23	0	1	217	40077	39861	8.34e-70	274
MSTRG.36727	MSTRG.36727.1	FN823235.1	Malus x domestica genomic sequence for BAC clone MC-20 containing a Mal d 1 gene cluster	98.592	284	4	0	3	286	118782	118499	1.31e-138	503
MSTRG.36346	MSTRG.36346.1	FN823235.1	Malus x domestica genomic sequence for BAC clone MC-20 containing a Mal d 1 gene cluster	96.923	260	8	0	1	260	5673	5932	1.21e-118	436
MSTRG.36300	MSTRG.36300.1	FN823235.1	Malus x domestica genomic sequence for BAC clone MC-20 containing a Mal d 1 gene cluster	97.276	624	17	0	1	624	4501	5124	0	1059
MSTRG.35843	MSTRG.35843.1	FN823235.1	Malus x domestica genomic sequence for BAC clone MC-20 containing a Mal d 1 gene cluster	98.333	360	3	2	1	358	120504	120862	2.65e-176	628
MSTRG.35842	MSTRG.35842.1	FN823235.1	Malus x domestica genomic sequence for BAC clone MC-20 containing a Mal d 1 gene cluster	99.045	314	3	0	1	314	119171	119484	6.54e-157	564
MSTRG.35643	MSTRG.35643.1	FN823235.1	Malus x domestica genomic sequence for BAC clone MC-20 containing a Mal d 1 gene cluster	99.229	519	4	0	1	519	118642	118124	0	937
MSTRG.35516	MSTRG.35516.1	FN823235.1	Malus x domestica genomic sequence for BAC clone MC-20 containing a Mal d 1 gene cluster	98.77	488	6	0	1	488	119387	118900	0	869
MSTRG.35114	MSTRG.35114.1	FN823235.1	Malus x domestica genomic sequence for BAC clone MC-20 containing a Mal d 1 gene cluster	97.492	319	8	0	2	320	5709	5391	2.42e-151	545
MSTRG.34872	MSTRG.34872.1	FN823235.1	Malus x domestica genomic sequence for BAC clone MC-20 containing a Mal d 1 gene cluster	99.045	314	3	0	1	314	119213	119526	9.35e-157	564
MSTRG.34805	MSTRG.34805.1	FN823235.1	Malus x domestica genomic sequence for BAC clone MC-20 containing a Mal d 1 gene cluster	97.216	467	13	0	1	467	4432	3966	0	791
MSTRG.33133	MSTRG.33133.1	FN823235.1	Malus x domestica genomic sequence for BAC clone MC-20 containing a Mal d 1 gene cluster	98.485	330	5	0	1	330	121160	121489	1.91e-162	582
MSTRG.3284	MSTRG.3284.1	FN823235.1	Malus x domestica genomic sequence for BAC clone MC-20 containing a Mal d 1 gene cluster	97.914	719	11	2	1	716	121474	120757	0	1242
MSTRG.32068	MSTRG.32068.2	FN823235.1	Malus x domestica genomic sequence for BAC clone MC-20 containing a Mal d 1 gene cluster	97.54	1260	30	1	282	1541	119847	121105	0	2154
MSTRG.32042	MSTRG.32042.1	FN823235.1	Malus x domestica genomic sequence for BAC clone MC-20 containing a Mal d 1 gene cluster	98.333	360	6	0	1	360	118406	118765	2.06e-177	632
MSTRG.31994	MSTRG.31994.1	FN823235.1	Malus x domestica genomic sequence for BAC clone MC-20 containing a Mal d 1 gene cluster	96.507	229	8	0	1	229	122291	122519	1.78e-101	379
MSTRG.31989	MSTRG.31989.1	FN823235.1	Malus x domestica genomic sequence for BAC clone MC-20 containing a Mal d 1 gene cluster	97.228	469	13	0	1	469	120174	120642	0	795
MSTRG.31656	MSTRG.31656.1	FN823235.1	Malus x domestica genomic sequence for BAC clone MC-20 containing a Mal d 1 gene cluster	81.2	750	117	10	1	748	20345	19618	4.6e-162	582
MSTRG.31638	MSTRG.31638.1	FN823235.1	Malus x domestica genomic sequence for BAC clone MC-20 containing a Mal d 1 gene cluster	97.727	572	13	0	2	573	118171	118742	0	985
MSTRG.31603	MSTRG.31603.1	FN823235.1	Malus x domestica genomic sequence for BAC clone MC-20 containing a Mal d 1 gene cluster	99.51	204	1	0	1	204	121144	121347	2.6e-99	372
MSTRG.31539	MSTRG.31539.1	FN823235.1	Malus x domestica genomic sequence for BAC clone MC-20 containing a Mal d 1 gene cluster	98.347	363	6	0	1	363	122215	122577	4.47e-179	638
MSTRG.31538	MSTRG.31538.1	FN823235.1	Malus x domestica genomic sequence for BAC clone MC-20 containing a Mal d 1 gene cluster	98.83	1880	19	3	1	1880	119209	121085	0	3347
MSTRG.31352	MSTRG.31352.1	FN823235.1	Malus x domestica genomic sequence for BAC clone MC-20 containing a Mal d 1 gene cluster	95.283	212	10	0	1	212	118770	118559	9.93e-89	337
MSTRG.31318	MSTRG.31318.1	FN823235.1	Malus x domestica genomic sequence for BAC clone MC-20 containing a Mal d 1 gene cluster	98.451	452	5	2	1	452	120606	121055	0	795
MSTRG.31249	MSTRG.31249.1	FN823235.1	Malus x domestica genomic sequence for BAC clone MC-20 containing a Mal d 1 gene cluster	97.767	403	9	0	1	403	5103	4701	0	695
MSTRG.31241	MSTRG.31241.1	FN823235.1	Malus x domestica genomic sequence for BAC clone MC-20 containing a Mal d 1 gene cluster	98.962	289	3	0	1	289	118347	118635	4.72e-143	518
MSTRG.31231	MSTRG.31231.1	FN823235.1	Malus x domestica genomic sequence for BAC clone MC-20 containing a Mal d 1 gene cluster	99.145	351	3	0	1	351	120707	120357	2e-177	632
MSTRG.31103	MSTRG.31103.1	FN823235.1	Malus x domestica genomic sequence for BAC clone MC-20 containing a Mal d 1 gene cluster	98.096	1628	25	1	1	1628	122371	120750	0	2830
MSTRG.31069	MSTRG.31069.1	FN823235.1	Malus x domestica genomic sequence for BAC clone MC-20 containing a Mal d 1 gene cluster	90.608	181	15	1	71	249	103923	103743	3.48e-59	239
MSTRG.30979	MSTRG.30979.1	FN823235.1	Malus x domestica genomic sequence for BAC clone MC-20 containing a Mal d 1 gene cluster	98.795	249	3	0	1	249	121243	121491	6.86e-121	444
MSTRG.30290	MSTRG.30290.1	FN823235.1	Malus x domestica genomic sequence for BAC clone MC-20 containing a Mal d 1 gene cluster	96.207	290	11	0	1	290	5032	4743	2.89e-130	475
MSTRG.29780	MSTRG.29780.1	FN823235.1	Malus x domestica genomic sequence for BAC clone MC-20 containing a Mal d 1 gene cluster	98.883	179	2	0	186	364	120774	120952	1.84e-83	320
MSTRG.29448	MSTRG.29448.1	FN823235.1	Malus x domestica genomic sequence for BAC clone MC-20 containing a Mal d 1 gene cluster	96.847	222	7	0	1	222	4617	4838	2.87e-99	372
MSTRG.29427	MSTRG.29427.1	FN823235.1	Malus x domestica genomic sequence for BAC clone MC-20 containing a Mal d 1 gene cluster	92.885	253	17	1	376	627	58945	58693	4.19e-97	366
MSTRG.29216	MSTRG.29216.1	FN823235.1	Malus x domestica genomic sequence for BAC clone MC-20 containing a Mal d 1 gene cluster	99.031	413	4	0	1	413	121004	121416	0	741
MSTRG.29215	MSTRG.29215.1	FN823235.1	Malus x domestica genomic sequence for BAC clone MC-20 containing a Mal d 1 gene cluster	99.611	257	1	0	1	257	119448	119704	1.17e-128	470
MSTRG.28989	MSTRG.28989.1	FN823235.1	Malus x domestica genomic sequence for BAC clone MC-20 containing a Mal d 1 gene cluster	92.708	96	6	1	1	96	9031	8937	1.15e-28	137
MSTRG.28968	MSTRG.28968.1	FN823235.1	Malus x domestica genomic sequence for BAC clone MC-20 containing a Mal d 1 gene cluster	98.94	283	3	0	1	283	120371	120653	9.99e-140	507
MSTRG.28544	MSTRG.28544.1	FN823235.1	Malus x domestica genomic sequence for BAC clone MC-20 containing a Mal d 1 gene cluster	94.69	226	12	0	1	226	8147	7922	3.9e-93	351
MSTRG.28441	MSTRG.28441.1	FN823235.1	Malus x domestica genomic sequence for BAC clone MC-20 containing a Mal d 1 gene cluster	97.788	226	5	0	1	226	1888	2113	8.1e-105	390
MSTRG.28132	MSTRG.28132.1	FN823235.1	Malus x domestica genomic sequence for BAC clone MC-20 containing a Mal d 1 gene cluster	97.204	465	13	0	1	465	5921	5457	0	787
MSTRG.27817	MSTRG.27817.1	FN823235.1	Malus x domestica genomic sequence for BAC clone MC-20 containing a Mal d 1 gene cluster	94.839	310	14	2	1	308	122158	121849	1.84e-132	483
MSTRG.27737	MSTRG.27737.1	FN823235.1	Malus x domestica genomic sequence for BAC clone MC-20 containing a Mal d 1 gene cluster	98.326	956	15	1	1	956	120055	121009	0	1676
MSTRG.27736	MSTRG.27736.1	FN823235.1	Malus x domestica genomic sequence for BAC clone MC-20 containing a Mal d 1 gene cluster	98.571	350	5	0	1	350	118937	119286	1.55e-173	619
MSTRG.27610	MSTRG.27610.1	FN823235.1	Malus x domestica genomic sequence for BAC clone MC-20 containing a Mal d 1 gene cluster	99.55	222	1	0	1	222	119061	118840	2.85e-109	405
MSTRG.27548	MSTRG.27548.1	FN823235.1	Malus x domestica genomic sequence for BAC clone MC-20 containing a Mal d 1 gene cluster	99.478	383	2	0	1	383	121704	121322	0	697
MSTRG.27446	MSTRG.27446.1	FN823235.1	Malus x domestica genomic sequence for BAC clone MC-20 containing a Mal d 1 gene cluster	98.182	220	3	1	1	220	119410	119192	1.31e-102	383
MSTRG.27300	MSTRG.27300.1	FN823235.1	Malus x domestica genomic sequence for BAC clone MC-20 containing a Mal d 1 gene cluster	80.619	485	90	4	3	485	10131	9649	6.85e-99	372
MSTRG.27186	MSTRG.27186.1	FN823235.1	Malus x domestica genomic sequence for BAC clone MC-20 containing a Mal d 1 gene cluster	86.594	552	62	2	1	540	36316	36867	3.25e-167	599
MSTRG.27158	MSTRG.27158.1	FN823235.1	Malus x domestica genomic sequence for BAC clone MC-20 containing a Mal d 1 gene cluster	97.808	365	8	0	1	365	2045	2409	7.52e-177	630
MSTRG.27142	MSTRG.27142.1	FN823235.1	Malus x domestica genomic sequence for BAC clone MC-20 containing a Mal d 1 gene cluster	91.265	332	25	3	1	328	72162	71831	4.91e-122	449
MSTRG.26989	MSTRG.26989.1	FN823235.1	Malus x domestica genomic sequence for BAC clone MC-20 containing a Mal d 1 gene cluster	84.253	997	109	35	1	989	100753	101709	0	928
MSTRG.26006	MSTRG.26006.1	FN823235.1	Malus x domestica genomic sequence for BAC clone MC-20 containing a Mal d 1 gene cluster	99.045	314	3	0	1	314	121869	122182	6.54e-157	564
MSTRG.25841	MSTRG.25841.1	FN823235.1	Malus x domestica genomic sequence for BAC clone MC-20 containing a Mal d 1 gene cluster	98.616	795	10	1	1	795	120611	121404	0	1406
MSTRG.25574	MSTRG.25574.1	FN823235.1	Malus x domestica genomic sequence for BAC clone MC-20 containing a Mal d 1 gene cluster	97.79	362	5	2	1	362	120164	120522	4.48e-174	621
MSTRG.25416	MSTRG.25416.1	FN823235.1	Malus x domestica genomic sequence for BAC clone MC-20 containing a Mal d 1 gene cluster	98.007	301	6	0	1	301	120684	120384	1.06e-144	523
MSTRG.25158	MSTRG.25158.1	FN823235.1	Malus x domestica genomic sequence for BAC clone MC-20 containing a Mal d 1 gene cluster	97.447	705	18	0	1	705	2836	2132	0	1203
MSTRG.25157	MSTRG.25157.1	FN823235.1	Malus x domestica genomic sequence for BAC clone MC-20 containing a Mal d 1 gene cluster	97.391	345	9	0	1	345	4855	4511	4.31e-164	588
MSTRG.25106	MSTRG.25106.1	FN823235.1	Malus x domestica genomic sequence for BAC clone MC-20 containing a Mal d 1 gene cluster	98.77	569	7	0	1	569	119937	120505	0	1013
MSTRG.24911	MSTRG.24911.1	FN823235.1	Malus x domestica genomic sequence for BAC clone MC-20 containing a Mal d 1 gene cluster	98.73	315	4	0	1	315	3528	3214	8.49e-156	560
MSTRG.24910	MSTRG.24910.1	FN823235.1	Malus x domestica genomic sequence for BAC clone MC-20 containing a Mal d 1 gene cluster	97.947	341	7	0	1	341	4670	4330	3.29e-165	592
MSTRG.24669	MSTRG.24669.1	FN823235.1	Malus x domestica genomic sequence for BAC clone MC-20 containing a Mal d 1 gene cluster	98.87	354	4	0	1	354	120269	120622	2.02e-177	632
MSTRG.2431	MSTRG.2431.1	FN823235.1	Malus x domestica genomic sequence for BAC clone MC-20 containing a Mal d 1 gene cluster	96.953	361	11	0	1	361	122080	122440	1.25e-169	606
MSTRG.24025	MSTRG.24025.1	FN823235.1	Malus x domestica genomic sequence for BAC clone MC-20 containing a Mal d 1 gene cluster	95	300	15	0	156	455	100835	101134	7.05e-129	472
MSTRG.2354	MSTRG.2354.1	FN823235.1	Malus x domestica genomic sequence for BAC clone MC-20 containing a Mal d 1 gene cluster	97.487	398	10	0	1	398	118888	119285	0	680
MSTRG.23522	MSTRG.23522.1	FN823235.1	Malus x domestica genomic sequence for BAC clone MC-20 containing a Mal d 1 gene cluster	98.48	329	4	1	1	329	120930	120603	2.48e-161	579
MSTRG.22906	MSTRG.22906.1	FN823235.1	Malus x domestica genomic sequence for BAC clone MC-20 containing a Mal d 1 gene cluster	98.675	302	4	0	1	302	3198	3499	1.36e-148	536
MSTRG.22904	MSTRG.22904.1	FN823235.1	Malus x domestica genomic sequence for BAC clone MC-20 containing a Mal d 1 gene cluster	98.726	314	4	0	1	314	119444	119131	3.07e-155	558
MSTRG.22865	MSTRG.22865.1	FN823235.1	Malus x domestica genomic sequence for BAC clone MC-20 containing a Mal d 1 gene cluster	76.136	264	57	5	139	400	95722	95463	3.24e-27	134
MSTRG.22741	MSTRG.22741.1	FN823235.1	Malus x domestica genomic sequence for BAC clone MC-20 containing a Mal d 1 gene cluster	99.29	563	4	0	1	563	122489	121927	0	1018
MSTRG.22624	MSTRG.22624.1	FN823235.1	Malus x domestica genomic sequence for BAC clone MC-20 containing a Mal d 1 gene cluster	98.092	262	5	0	1	262	410	149	9.34e-125	457
MSTRG.22584	MSTRG.22584.1	FN823235.1	Malus x domestica genomic sequence for BAC clone MC-20 containing a Mal d 1 gene cluster	99.429	350	2	0	1	350	121091	121440	1.54e-178	636
MSTRG.22410	MSTRG.22410.1	FN823235.1	Malus x domestica genomic sequence for BAC clone MC-20 containing a Mal d 1 gene cluster	97.971	345	7	0	1	345	121880	122224	2e-167	599
MSTRG.22068	MSTRG.22068.1	FN823235.1	Malus x domestica genomic sequence for BAC clone MC-20 containing a Mal d 1 gene cluster	99.127	229	2	0	1	229	118401	118173	1.76e-111	412
MSTRG.21956	MSTRG.21956.1	FN823235.1	Malus x domestica genomic sequence for BAC clone MC-20 containing a Mal d 1 gene cluster	99.281	278	2	0	1	278	3744	4021	1.27e-138	503
MSTRG.21742	MSTRG.21742.1	FN823235.1	Malus x domestica genomic sequence for BAC clone MC-20 containing a Mal d 1 gene cluster	99.524	210	1	0	1	210	414	623	1.24e-102	383
MSTRG.21721	MSTRG.21721.1	FN823235.1	Malus x domestica genomic sequence for BAC clone MC-20 containing a Mal d 1 gene cluster	98.335	2222	33	3	1	2220	120562	122781	0	3895
MSTRG.21720	MSTRG.21720.1	FN823235.1	Malus x domestica genomic sequence for BAC clone MC-20 containing a Mal d 1 gene cluster	98.128	1122	21	0	243	1364	119961	118840	0	1956
MSTRG.21550	MSTRG.21550.1	FN823235.1	Malus x domestica genomic sequence for BAC clone MC-20 containing a Mal d 1 gene cluster	99.029	206	2	0	1	206	119159	118954	9.46e-99	370
MSTRG.21517	MSTRG.21517.1	FN823235.1	Malus x domestica genomic sequence for BAC clone MC-20 containing a Mal d 1 gene cluster	99.571	233	1	0	1	233	121243	121475	2.3e-115	425
MSTRG.21383	MSTRG.21383.1	FN823235.1	Malus x domestica genomic sequence for BAC clone MC-20 containing a Mal d 1 gene cluster	98.696	230	3	0	1	230	121321	121550	2.28e-110	409
MSTRG.21356	MSTRG.21356.1	FN823235.1	Malus x domestica genomic sequence for BAC clone MC-20 containing a Mal d 1 gene cluster	98.155	759	12	2	1	759	120427	119671	0	1323
MSTRG.21277	MSTRG.21277.1	FN823235.1	Malus x domestica genomic sequence for BAC clone MC-20 containing a Mal d 1 gene cluster	86.154	585	45	11	467	1016	22067	22650	6.58e-167	599
MSTRG.21163	MSTRG.21163.1	FN823235.1	Malus x domestica genomic sequence for BAC clone MC-20 containing a Mal d 1 gene cluster	97.952	537	10	1	1	537	120143	119608	0	929
MSTRG.21162	MSTRG.21162.1	FN823235.1	Malus x domestica genomic sequence for BAC clone MC-20 containing a Mal d 1 gene cluster	98.438	512	7	1	1	512	120938	120428	0	900
MSTRG.20756	MSTRG.20756.1	FN823235.1	Malus x domestica genomic sequence for BAC clone MC-20 containing a Mal d 1 gene cluster	92.629	502	13	1	1	502	5841	5364	0	701
MSTRG.20676	MSTRG.20676.1	FN823235.1	Malus x domestica genomic sequence for BAC clone MC-20 containing a Mal d 1 gene cluster	90.995	211	19	0	5	215	37628	37418	3.71e-73	285
MSTRG.20537	MSTRG.20537.1	FN823235.1	Malus x domestica genomic sequence for BAC clone MC-20 containing a Mal d 1 gene cluster	96.991	698	10	1	1	698	122773	122087	0	1162
MSTRG.20529	MSTRG.20529.1	FN823235.1	Malus x domestica genomic sequence for BAC clone MC-20 containing a Mal d 1 gene cluster	98.326	239	4	0	1	239	121368	121130	1.1e-113	420
MSTRG.20426	MSTRG.20426.1	FN823235.1	Malus x domestica genomic sequence for BAC clone MC-20 containing a Mal d 1 gene cluster	97.489	438	11	0	1	438	4885	5322	0	749
MSTRG.20391	MSTRG.20391.1	FN823235.1	Malus x domestica genomic sequence for BAC clone MC-20 containing a Mal d 1 gene cluster	97.246	690	19	0	1	690	119524	118835	0	1170
MSTRG.20321	MSTRG.20321.1	FN823235.1	Malus x domestica genomic sequence for BAC clone MC-20 containing a Mal d 1 gene cluster	93.137	204	13	1	1	203	101242	101445	6.25e-77	298
MSTRG.20262	MSTRG.20262.1	FN823235.1	Malus x domestica genomic sequence for BAC clone MC-20 containing a Mal d 1 gene cluster	99.016	508	5	0	1	508	122113	122620	0	911
MSTRG.20021	MSTRG.20021.1	FN823235.1	Malus x domestica genomic sequence for BAC clone MC-20 containing a Mal d 1 gene cluster	87.406	929	115	2	1	928	36816	37743	0	1066
MSTRG.1995	MSTRG.1995.1	FN823235.1	Malus x domestica genomic sequence for BAC clone MC-20 containing a Mal d 1 gene cluster	97.821	459	10	0	1	459	2257	1799	0	793
MSTRG.19648	MSTRG.19648.1	FN823235.1	Malus x domestica genomic sequence for BAC clone MC-20 containing a Mal d 1 gene cluster	92.424	198	14	1	2164	2361	90657	90853	6.25e-71	281
MSTRG.1962	MSTRG.1962.1	FN823235.1	Malus x domestica genomic sequence for BAC clone MC-20 containing a Mal d 1 gene cluster	98.252	286	5	0	1	286	120648	120363	4.7e-138	501
MSTRG.1961	MSTRG.1961.1	FN823235.1	Malus x domestica genomic sequence for BAC clone MC-20 containing a Mal d 1 gene cluster	99.519	208	1	0	1	208	121450	121243	1.59e-101	379
MSTRG.19405	MSTRG.19405.1	FN823235.1	Malus x domestica genomic sequence for BAC clone MC-20 containing a Mal d 1 gene cluster	99.19	247	2	0	1	247	121912	122158	1.89e-121	446
MSTRG.1846	MSTRG.1846.1	FN823235.1	Malus x domestica genomic sequence for BAC clone MC-20 containing a Mal d 1 gene cluster	96.402	667	22	2	1	667	120976	120312	0	1098
MSTRG.18379	MSTRG.18379.1	FN823235.1	Malus x domestica genomic sequence for BAC clone MC-20 containing a Mal d 1 gene cluster	92.857	126	9	0	527	652	40218	40343	4.72e-42	183
MSTRG.18371	MSTRG.18371.1	FN823235.1	Malus x domestica genomic sequence for BAC clone MC-20 containing a Mal d 1 gene cluster	98.387	434	7	0	1	434	120103	119670	0	763
MSTRG.18370	MSTRG.18370.1	FN823235.1	Malus x domestica genomic sequence for BAC clone MC-20 containing a Mal d 1 gene cluster	98.639	294	3	1	1	294	120867	120575	1.34e-143	520
MSTRG.18327	MSTRG.18327.1	FN823235.1	Malus x domestica genomic sequence for BAC clone MC-20 containing a Mal d 1 gene cluster	98.28	407	7	0	5	411	118861	119267	0	713
MSTRG.18301	MSTRG.18301.1	FN823235.1	Malus x domestica genomic sequence for BAC clone MC-20 containing a Mal d 1 gene cluster	97.669	472	11	0	5	476	118670	118199	0	811
MSTRG.1826	MSTRG.1826.1	FN823235.1	Malus x domestica genomic sequence for BAC clone MC-20 containing a Mal d 1 gene cluster	98.082	365	7	0	1	365	4718	5082	1.62e-178	636
MSTRG.18200	MSTRG.18200.1	FN823235.1	Malus x domestica genomic sequence for BAC clone MC-20 containing a Mal d 1 gene cluster	98.448	1160	17	1	3	1162	120052	121210	0	2041
MSTRG.18155	MSTRG.18155.1	FN823235.1	Malus x domestica genomic sequence for BAC clone MC-20 containing a Mal d 1 gene cluster	98.824	255	3	0	1	255	3217	3471	3.26e-124	455
MSTRG.17991	MSTRG.17991.1	FN823235.1	Malus x domestica genomic sequence for BAC clone MC-20 containing a Mal d 1 gene cluster	98.471	327	5	0	1	327	120333	120007	8.79e-161	577
MSTRG.17990	MSTRG.17990.1	FN823235.1	Malus x domestica genomic sequence for BAC clone MC-20 containing a Mal d 1 gene cluster	97.911	1197	24	1	1	1196	119148	120344	0	2071
MSTRG.17943	MSTRG.17943.1	FN823235.1	Malus x domestica genomic sequence for BAC clone MC-20 containing a Mal d 1 gene cluster	98.195	277	5	0	1	277	119222	119498	4.57e-133	484
MSTRG.1788	MSTRG.1788.1	FN823235.1	Malus x domestica genomic sequence for BAC clone MC-20 containing a Mal d 1 gene cluster	97.11	519	15	0	1	519	121882	122400	0	876
MSTRG.17742	MSTRG.17742.1	FN823235.1	Malus x domestica genomic sequence for BAC clone MC-20 containing a Mal d 1 gene cluster	98.422	507	8	0	1	507	120356	119850	0	893
MSTRG.17611	MSTRG.17611.1	FN823235.1	Malus x domestica genomic sequence for BAC clone MC-20 containing a Mal d 1 gene cluster	98.21	391	7	0	1	391	122682	122292	0	684
MSTRG.1754	MSTRG.1754.1	FN823235.1	Malus x domestica genomic sequence for BAC clone MC-20 containing a Mal d 1 gene cluster	97.18	461	13	0	1	461	3459	2999	0	780
MSTRG.17293	MSTRG.17293.1	FN823235.1	Malus x domestica genomic sequence for BAC clone MC-20 containing a Mal d 1 gene cluster	98.649	370	5	0	1	370	122036	122405	0	656
MSTRG.17292	MSTRG.17292.1	FN823235.1	Malus x domestica genomic sequence for BAC clone MC-20 containing a Mal d 1 gene cluster	99.401	334	2	0	1	334	119054	119387	1.15e-169	606
MSTRG.17284	MSTRG.17284.1	FN823235.1	Malus x domestica genomic sequence for BAC clone MC-20 containing a Mal d 1 gene cluster	97.378	267	6	1	1	267	120743	120478	1.24e-123	453
MSTRG.17275	MSTRG.17275.1	FN823235.1	Malus x domestica genomic sequence for BAC clone MC-20 containing a Mal d 1 gene cluster	97.329	1348	32	2	1	1345	119693	121039	0	2287
MSTRG.17158	MSTRG.17158.1	FN823235.1	Malus x domestica genomic sequence for BAC clone MC-20 containing a Mal d 1 gene cluster	99.558	226	1	0	1	226	118434	118209	1.73e-111	412
MSTRG.17112	MSTRG.17112.1	FN823235.1	Malus x domestica genomic sequence for BAC clone MC-20 containing a Mal d 1 gene cluster	98.206	669	9	2	1	669	120828	120163	0	1166
MSTRG.1686	MSTRG.1686.1	FN823235.1	Malus x domestica genomic sequence for BAC clone MC-20 containing a Mal d 1 gene cluster	98.31	710	10	2	1	709	120493	121201	0	1243
MSTRG.16651	MSTRG.16651.1	FN823235.1	Malus x domestica genomic sequence for BAC clone MC-20 containing a Mal d 1 gene cluster	97.995	848	16	1	1	847	120401	119554	0	1471
MSTRG.1665	MSTRG.1665.1	FN823235.1	Malus x domestica genomic sequence for BAC clone MC-20 containing a Mal d 1 gene cluster	97.422	543	13	1	1	543	5836	5295	0	924
MSTRG.16636	MSTRG.16636.1	FN823235.1	Malus x domestica genomic sequence for BAC clone MC-20 containing a Mal d 1 gene cluster	97.807	228	5	0	10	237	3638	3865	6.62e-106	394
MSTRG.16597	MSTRG.16597.1	FN823235.1	Malus x domestica genomic sequence for BAC clone MC-20 containing a Mal d 1 gene cluster	98.104	211	4	0	1	211	122485	122275	3.5e-98	368
MSTRG.16522	MSTRG.16522.1	FN823235.1	Malus x domestica genomic sequence for BAC clone MC-20 containing a Mal d 1 gene cluster	98.005	401	8	0	1	401	3528	3128	0	697
MSTRG.16521	MSTRG.16521.1	FN823235.1	Malus x domestica genomic sequence for BAC clone MC-20 containing a Mal d 1 gene cluster	98.673	226	3	0	1	226	4641	4416	3.74e-108	401
MSTRG.16251	MSTRG.16251.1	FN823235.1	Malus x domestica genomic sequence for BAC clone MC-20 containing a Mal d 1 gene cluster	97.605	501	8	4	1	500	120407	120904	0	856
MSTRG.15940	MSTRG.15940.1	FN823235.1	Malus x domestica genomic sequence for BAC clone MC-20 containing a Mal d 1 gene cluster	89.447	199	18	1	221	416	71831	72029	1.02e-61	248
MSTRG.15875	MSTRG.15875.1	FN823235.1	Malus x domestica genomic sequence for BAC clone MC-20 containing a Mal d 1 gene cluster	90.385	208	11	4	189	390	23560	23764	9.45e-67	265
MSTRG.15853	MSTRG.15853.1	FN823235.1	Malus x domestica genomic sequence for BAC clone MC-20 containing a Mal d 1 gene cluster	98.157	217	4	0	1	217	2022	2238	1.67e-101	379
MSTRG.15843	MSTRG.15843.1	FN823235.1	Malus x domestica genomic sequence for BAC clone MC-20 containing a Mal d 1 gene cluster	99.052	211	2	0	1	211	122639	122429	1.62e-101	379
MSTRG.15771	MSTRG.15771.1	FN823235.1	Malus x domestica genomic sequence for BAC clone MC-20 containing a Mal d 1 gene cluster	96.735	735	21	2	1	735	122735	122004	0	1221
MSTRG.15624	MSTRG.15624.1	FN823235.1	Malus x domestica genomic sequence for BAC clone MC-20 containing a Mal d 1 gene cluster	90.746	335	25	3	1	332	72162	71831	9.05e-120	442
MSTRG.15510	MSTRG.15510.1	FN823235.1	Malus x domestica genomic sequence for BAC clone MC-20 containing a Mal d 1 gene cluster	99.42	345	2	0	1	345	121474	121130	9.14e-176	627
MSTRG.154	MSTRG.154.1	FN823235.1	Malus x domestica genomic sequence for BAC clone MC-20 containing a Mal d 1 gene cluster	99.061	213	0	1	1	213	121948	122158	4.55e-102	381
MSTRG.15184	MSTRG.15184.1	FN823235.1	Malus x domestica genomic sequence for BAC clone MC-20 containing a Mal d 1 gene cluster	99.55	222	1	0	1	222	121237	121016	2.83e-109	405
MSTRG.15183	MSTRG.15183.1	FN823235.1	Malus x domestica genomic sequence for BAC clone MC-20 containing a Mal d 1 gene cluster	98.558	208	3	0	1	208	122543	122336	3.44e-98	368
MSTRG.14816	MSTRG.14816.1	FN823235.1	Malus x domestica genomic sequence for BAC clone MC-20 containing a Mal d 1 gene cluster	93.913	345	19	1	1	343	72705	72361	1.58e-143	520
MSTRG.14710	MSTRG.14710.1	FN823235.1	Malus x domestica genomic sequence for BAC clone MC-20 containing a Mal d 1 gene cluster	99.222	257	2	0	1	257	120442	120698	5.46e-127	464
MSTRG.14700	MSTRG.14700.1	FN823235.1	Malus x domestica genomic sequence for BAC clone MC-20 containing a Mal d 1 gene cluster	99.502	201	1	0	1	201	118559	118359	1.19e-97	366
MSTRG.14252	MSTRG.14252.1	FN823235.1	Malus x domestica genomic sequence for BAC clone MC-20 containing a Mal d 1 gene cluster	98.54	274	4	0	1	274	120088	120361	4.51e-133	484
MSTRG.13634	MSTRG.13634.1	FN823235.1	Malus x domestica genomic sequence for BAC clone MC-20 containing a Mal d 1 gene cluster	87.879	231	20	4	1	226	103927	103700	3.64e-66	265
MSTRG.13632	MSTRG.13632.1	FN823235.1	Malus x domestica genomic sequence for BAC clone MC-20 containing a Mal d 1 gene cluster	99.129	574	5	0	1	574	121698	121125	0	1033
MSTRG.13484	MSTRG.13484.1	FN823235.1	Malus x domestica genomic sequence for BAC clone MC-20 containing a Mal d 1 gene cluster	99.136	463	4	0	1	463	119393	118931	0	833
MSTRG.13482	MSTRG.13482.1	FN823235.1	Malus x domestica genomic sequence for BAC clone MC-20 containing a Mal d 1 gene cluster	98.496	665	10	0	1	665	122765	122101	0	1173
MSTRG.13464	MSTRG.13464.1	FN823235.1	Malus x domestica genomic sequence for BAC clone MC-20 containing a Mal d 1 gene cluster	99.44	536	3	0	1	536	119263	119798	0	974
MSTRG.13428	MSTRG.13428.1	FN823235.1	Malus x domestica genomic sequence for BAC clone MC-20 containing a Mal d 1 gene cluster	97.17	212	6	0	1	212	4721	4510	2.12e-95	359
MSTRG.1331	MSTRG.1331.1	FN823235.1	Malus x domestica genomic sequence for BAC clone MC-20 containing a Mal d 1 gene cluster	98.03	203	4	0	1	203	117928	118130	9.36e-94	353
MSTRG.13292	MSTRG.13292.1	FN823235.1	Malus x domestica genomic sequence for BAC clone MC-20 containing a Mal d 1 gene cluster	97.69	303	7	0	1	303	4822	5124	3.84e-144	521
MSTRG.12782	MSTRG.12782.1	FN823235.1	Malus x domestica genomic sequence for BAC clone MC-20 containing a Mal d 1 gene cluster	99.597	248	1	0	1	248	119420	119173	1.13e-123	453
MSTRG.12781	MSTRG.12781.1	FN823235.1	Malus x domestica genomic sequence for BAC clone MC-20 containing a Mal d 1 gene cluster	99.539	217	1	0	1	217	122143	121927	1.66e-106	396
MSTRG.12730	MSTRG.12730.1	FN823235.1	Malus x domestica genomic sequence for BAC clone MC-20 containing a Mal d 1 gene cluster	97.107	242	7	0	1	242	5085	4844	2.42e-110	409
MSTRG.1228	MSTRG.1228.1	FN823235.1	Malus x domestica genomic sequence for BAC clone MC-20 containing a Mal d 1 gene cluster	86.498	1622	204	3	37	1643	35921	37542	0	1768
MSTRG.1227	MSTRG.1227.1	FN823235.1	Malus x domestica genomic sequence for BAC clone MC-20 containing a Mal d 1 gene cluster	90.67	836	78	0	4	839	38953	38118	0	1112
MSTRG.1226	MSTRG.1226.1	FN823235.1	Malus x domestica genomic sequence for BAC clone MC-20 containing a Mal d 1 gene cluster	90.37	675	65	0	1	675	40042	39368	0	887
MSTRG.12031	MSTRG.12031.1	FN823235.1	Malus x domestica genomic sequence for BAC clone MC-20 containing a Mal d 1 gene cluster	97.984	496	10	0	1	496	4436	4931	0	861
MSTRG.11829	MSTRG.11829.1	FN823235.1	Malus x domestica genomic sequence for BAC clone MC-20 containing a Mal d 1 gene cluster	98.566	279	4	0	1	279	120185	120463	7.65e-136	494
MSTRG.11828	MSTRG.11828.1	FN823235.1	Malus x domestica genomic sequence for BAC clone MC-20 containing a Mal d 1 gene cluster	98.693	306	4	0	1	306	122527	122222	8.28e-151	544
MSTRG.11759	MSTRG.11759.1	FN823235.1	Malus x domestica genomic sequence for BAC clone MC-20 containing a Mal d 1 gene cluster	99.62	263	1	0	1	263	121152	121414	5.57e-132	481
MSTRG.11148	MSTRG.11148.1	FN823235.1	Malus x domestica genomic sequence for BAC clone MC-20 containing a Mal d 1 gene cluster	99.531	213	1	0	1	213	118475	118263	2.72e-104	388
MSTRG.10932	MSTRG.10932.1	FN823235.1	Malus x domestica genomic sequence for BAC clone MC-20 containing a Mal d 1 gene cluster	98.947	285	3	0	1	285	118644	118360	7.78e-141	510
MSTRG.10805	MSTRG.10805.1	FN823235.1	Malus x domestica genomic sequence for BAC clone MC-20 containing a Mal d 1 gene cluster	97.859	327	7	0	1	327	5737	5411	1.9e-157	566
MSTRG.10580	MSTRG.10580.1	FN823235.1	Malus x domestica genomic sequence for BAC clone MC-20 containing a Mal d 1 gene cluster	99.556	225	1	0	1	225	119138	119362	6.19e-111	411
MSTRG.10579	MSTRG.10579.1	FN823235.1	Malus x domestica genomic sequence for BAC clone MC-20 containing a Mal d 1 gene cluster	99.548	221	1	0	1	221	119362	119142	1.01e-108	403
MSTRG.10548	MSTRG.10548.1	FN823235.1	Malus x domestica genomic sequence for BAC clone MC-20 containing a Mal d 1 gene cluster	97.318	261	7	0	1	261	121239	120979	7.24e-121	444
MSTRG.10289	MSTRG.10289.1	FN823235.1	Malus x domestica genomic sequence for BAC clone MC-20 containing a Mal d 1 gene cluster	90.83	578	53	0	1	578	39338	39915	0	774
MSTRG.10276	MSTRG.10276.1	FN823235.1	Malus x domestica genomic sequence for BAC clone MC-20 containing a Mal d 1 gene cluster	96.372	1571	54	3	33	1602	5932	4364	0	2582
MSTRG.10198	MSTRG.10198.1	FN823235.1	Malus x domestica genomic sequence for BAC clone MC-20 containing a Mal d 1 gene cluster	90.426	282	24	1	1	279	72112	71831	1.41e-97	368
MSTRG.10059	MSTRG.10059.1	FN823235.1	Malus x domestica genomic sequence for BAC clone MC-20 containing a Mal d 1 gene cluster	97.009	234	6	1	1	234	120461	120229	2.35e-105	392
MSTRG.8925	MSTRG.8925.1	JN187083.1	Malus x domestica granule-bound starch synthase GBSS4 pseudogene, complete sequence	83.665	251	37	4	52	300	3222	3470	5.53e-58	235
MSTRG.7891	MSTRG.7891.1	JN187083.1	Malus x domestica granule-bound starch synthase GBSS4 pseudogene, complete sequence	91.089	202	17	1	1	202	3337	3537	8.95e-70	274
MSTRG.14235	MSTRG.14235.1	JN187083.1	Malus x domestica granule-bound starch synthase GBSS4 pseudogene, complete sequence	95.547	247	8	1	1	247	1858	1615	2.5e-105	392
MSTRG.18599	MSTRG.18599.1	AB458506.1	Malus x domestica MdFT1 gene for flowering locus T like protein, complete cds, cultivar: Fuji	92.771	83	4	2	813	894	12974	13055	1.89e-22	119
MSTRG.1709	MSTRG.1709.1	AB458506.1	Malus x domestica MdFT1 gene for flowering locus T like protein, complete cds, cultivar: Fuji	88.854	314	19	4	1	298	2706	2393	4.03e-99	372
MSTRG.806	MSTRG.806.1	AB270792.1	Malus x domestica MdSFBB9-alpha, S9-RNase, MdSFBB9-beta genes, complete cds, Psi-SFBB9-alpha, Psi-SFBB9-beta pseudogenes	99.011	708	6	1	1	708	46573	45867	0	1267
MSTRG.6659	MSTRG.6659.1	AB270792.1	Malus x domestica MdSFBB9-alpha, S9-RNase, MdSFBB9-beta genes, complete cds, Psi-SFBB9-alpha, Psi-SFBB9-beta pseudogenes	97.721	746	17	0	1	746	44090	44835	0	1284
MSTRG.6630	MSTRG.6630.1	AB270792.1	Malus x domestica MdSFBB9-alpha, S9-RNase, MdSFBB9-beta genes, complete cds, Psi-SFBB9-alpha, Psi-SFBB9-beta pseudogenes	99.057	318	3	0	1	318	46853	46536	3.99e-159	571
MSTRG.5958	MSTRG.5958.1	AB270792.1	Malus x domestica MdSFBB9-alpha, S9-RNase, MdSFBB9-beta genes, complete cds, Psi-SFBB9-alpha, Psi-SFBB9-beta pseudogenes	98.907	366	4	0	1	366	46798	47163	0	654
MSTRG.5957	MSTRG.5957.1	AB270792.1	Malus x domestica MdSFBB9-alpha, S9-RNase, MdSFBB9-beta genes, complete cds, Psi-SFBB9-alpha, Psi-SFBB9-beta pseudogenes	99.588	243	1	0	1	243	46249	46491	6.67e-121	444
MSTRG.5956	MSTRG.5956.1	AB270792.1	Malus x domestica MdSFBB9-alpha, S9-RNase, MdSFBB9-beta genes, complete cds, Psi-SFBB9-alpha, Psi-SFBB9-beta pseudogenes	99.057	212	2	0	1	212	45073	45284	4.52e-102	381
MSTRG.570	MSTRG.570.1	AB270792.1	Malus x domestica MdSFBB9-alpha, S9-RNase, MdSFBB9-beta genes, complete cds, Psi-SFBB9-alpha, Psi-SFBB9-beta pseudogenes	96.61	1416	37	7	1	1415	46943	45538	0	2338
MSTRG.39673	MSTRG.39673.1	AB270792.1	Malus x domestica MdSFBB9-alpha, S9-RNase, MdSFBB9-beta genes, complete cds, Psi-SFBB9-alpha, Psi-SFBB9-beta pseudogenes	99.564	459	2	0	1	459	46587	47045	0	837
MSTRG.39475	MSTRG.39475.1	AB270792.1	Malus x domestica MdSFBB9-alpha, S9-RNase, MdSFBB9-beta genes, complete cds, Psi-SFBB9-alpha, Psi-SFBB9-beta pseudogenes	84.892	834	101	22	1540	2358	201907	201084	0	819
MSTRG.39135	MSTRG.39135.1	AB270792.1	Malus x domestica MdSFBB9-alpha, S9-RNase, MdSFBB9-beta genes, complete cds, Psi-SFBB9-alpha, Psi-SFBB9-beta pseudogenes	99.153	472	4	0	1	472	45625	45154	0	850
MSTRG.37774	MSTRG.37774.1	AB270792.1	Malus x domestica MdSFBB9-alpha, S9-RNase, MdSFBB9-beta genes, complete cds, Psi-SFBB9-alpha, Psi-SFBB9-beta pseudogenes	98.049	2255	33	4	1	2246	46929	44677	0	3910
MSTRG.37773	MSTRG.37773.2	AB270792.1	Malus x domestica MdSFBB9-alpha, S9-RNase, MdSFBB9-beta genes, complete cds, Psi-SFBB9-alpha, Psi-SFBB9-beta pseudogenes	98.109	423	8	0	1	423	46995	47417	0	737
MSTRG.3758	MSTRG.3758.1	AB270792.1	Malus x domestica MdSFBB9-alpha, S9-RNase, MdSFBB9-beta genes, complete cds, Psi-SFBB9-alpha, Psi-SFBB9-beta pseudogenes	98.386	1177	19	0	1	1177	43703	42527	0	2069
MSTRG.37568	MSTRG.37568.1	AB270792.1	Malus x domestica MdSFBB9-alpha, S9-RNase, MdSFBB9-beta genes, complete cds, Psi-SFBB9-alpha, Psi-SFBB9-beta pseudogenes	92.135	267	21	0	1	267	166007	165741	7.65e-101	377
MSTRG.36061	MSTRG.36061.1	AB270792.1	Malus x domestica MdSFBB9-alpha, S9-RNase, MdSFBB9-beta genes, complete cds, Psi-SFBB9-alpha, Psi-SFBB9-beta pseudogenes	99.638	276	1	0	1	276	45981	46256	3.49e-139	505
MSTRG.35504	MSTRG.35504.1	AB270792.1	Malus x domestica MdSFBB9-alpha, S9-RNase, MdSFBB9-beta genes, complete cds, Psi-SFBB9-alpha, Psi-SFBB9-beta pseudogenes	97.785	632	14	0	1	632	45762	45131	0	1090
MSTRG.32377	MSTRG.32377.1	AB270792.1	Malus x domestica MdSFBB9-alpha, S9-RNase, MdSFBB9-beta genes, complete cds, Psi-SFBB9-alpha, Psi-SFBB9-beta pseudogenes	97.308	1300	32	2	305	1603	44677	45974	0	2204
MSTRG.32377	MSTRG.32377.2	AB270792.1	Malus x domestica MdSFBB9-alpha, S9-RNase, MdSFBB9-beta genes, complete cds, Psi-SFBB9-alpha, Psi-SFBB9-beta pseudogenes	98.547	895	13	0	456	1350	45078	45972	0	1581
MSTRG.32377	MSTRG.32377.3	AB270792.1	Malus x domestica MdSFBB9-alpha, S9-RNase, MdSFBB9-beta genes, complete cds, Psi-SFBB9-alpha, Psi-SFBB9-beta pseudogenes	97.758	1115	22	3	1	1114	44844	45956	0	1917
MSTRG.30579	MSTRG.30579.4	AB270792.1	Malus x domestica MdSFBB9-alpha, S9-RNase, MdSFBB9-beta genes, complete cds, Psi-SFBB9-alpha, Psi-SFBB9-beta pseudogenes	98.788	3136	38	0	396	3531	252548	255683	0	5581
MSTRG.30394	MSTRG.30394.1	AB270792.1	Malus x domestica MdSFBB9-alpha, S9-RNase, MdSFBB9-beta genes, complete cds, Psi-SFBB9-alpha, Psi-SFBB9-beta pseudogenes	92.692	260	19	0	1	260	32151	32410	2.67e-100	375
MSTRG.29235	MSTRG.29235.1	AB270792.1	Malus x domestica MdSFBB9-alpha, S9-RNase, MdSFBB9-beta genes, complete cds, Psi-SFBB9-alpha, Psi-SFBB9-beta pseudogenes	98.665	899	11	1	1	899	44848	43951	0	1592
MSTRG.28558	MSTRG.28558.1	AB270792.1	Malus x domestica MdSFBB9-alpha, S9-RNase, MdSFBB9-beta genes, complete cds, Psi-SFBB9-alpha, Psi-SFBB9-beta pseudogenes	97.947	341	6	1	1	341	44813	44474	1.18e-164	590
MSTRG.25084	MSTRG.25084.1	AB270792.1	Malus x domestica MdSFBB9-alpha, S9-RNase, MdSFBB9-beta genes, complete cds, Psi-SFBB9-alpha, Psi-SFBB9-beta pseudogenes	97.561	779	19	0	1	779	42144	41366	0	1334
MSTRG.24564	MSTRG.24564.1	AB270792.1	Malus x domestica MdSFBB9-alpha, S9-RNase, MdSFBB9-beta genes, complete cds, Psi-SFBB9-alpha, Psi-SFBB9-beta pseudogenes	81.865	386	47	13	43	423	48700	49067	2.81e-78	303
MSTRG.16776	MSTRG.16776.1	AB270792.1	Malus x domestica MdSFBB9-alpha, S9-RNase, MdSFBB9-beta genes, complete cds, Psi-SFBB9-alpha, Psi-SFBB9-beta pseudogenes	97.887	284	6	0	1	284	229697	229414	2.81e-135	492
MSTRG.14486	MSTRG.14486.1	AB270792.1	Malus x domestica MdSFBB9-alpha, S9-RNase, MdSFBB9-beta genes, complete cds, Psi-SFBB9-alpha, Psi-SFBB9-beta pseudogenes	97.561	451	11	0	1	451	44411	43961	0	773
MSTRG.13759	MSTRG.13759.1	AB270792.1	Malus x domestica MdSFBB9-alpha, S9-RNase, MdSFBB9-beta genes, complete cds, Psi-SFBB9-alpha, Psi-SFBB9-beta pseudogenes	98.227	677	10	2	3	678	45053	44378	0	1182
MSTRG.12859	MSTRG.12859.1	AB270792.1	Malus x domestica MdSFBB9-alpha, S9-RNase, MdSFBB9-beta genes, complete cds, Psi-SFBB9-alpha, Psi-SFBB9-beta pseudogenes	97.535	649	14	2	1	648	43917	44564	0	1109
MSTRG.11406	MSTRG.11406.1	AB270792.1	Malus x domestica MdSFBB9-alpha, S9-RNase, MdSFBB9-beta genes, complete cds, Psi-SFBB9-alpha, Psi-SFBB9-beta pseudogenes	98.165	327	3	2	1	325	44484	44809	5.26e-158	568
MSTRG.11059	MSTRG.11059.1	AB270792.1	Malus x domestica MdSFBB9-alpha, S9-RNase, MdSFBB9-beta genes, complete cds, Psi-SFBB9-alpha, Psi-SFBB9-beta pseudogenes	98.592	355	5	0	1	355	44568	44214	2.62e-176	628
MSTRG.11040	MSTRG.11040.1	AB270792.1	Malus x domestica MdSFBB9-alpha, S9-RNase, MdSFBB9-beta genes, complete cds, Psi-SFBB9-alpha, Psi-SFBB9-beta pseudogenes	99.154	827	6	1	3	829	44162	44987	0	1487
MSTRG.6461	MSTRG.6461.1	AB270792.1	Malus x domestica MdSFBB9-alpha, S9-RNase, MdSFBB9-beta genes, complete cds, Psi-SFBB9-alpha, Psi-SFBB9-beta pseudogenes	99.157	356	3	0	1	356	45176	45531	3.38e-180	641
MSTRG.6286	MSTRG.6286.1	AB270792.1	Malus x domestica MdSFBB9-alpha, S9-RNase, MdSFBB9-beta genes, complete cds, Psi-SFBB9-alpha, Psi-SFBB9-beta pseudogenes	99.511	409	2	0	1	409	45823	46231	0	745
MSTRG.542	MSTRG.542.1	AB270792.1	Malus x domestica MdSFBB9-alpha, S9-RNase, MdSFBB9-beta genes, complete cds, Psi-SFBB9-alpha, Psi-SFBB9-beta pseudogenes	87.02	547	45	21	438	974	277949	277419	4e-165	593
MSTRG.4989	MSTRG.4989.1	AB270792.1	Malus x domestica MdSFBB9-alpha, S9-RNase, MdSFBB9-beta genes, complete cds, Psi-SFBB9-alpha, Psi-SFBB9-beta pseudogenes	99.05	421	4	0	1	421	44592	44172	0	756
MSTRG.39507	MSTRG.39507.1	AB270792.1	Malus x domestica MdSFBB9-alpha, S9-RNase, MdSFBB9-beta genes, complete cds, Psi-SFBB9-alpha, Psi-SFBB9-beta pseudogenes	83.882	577	64	15	1	552	13856	14428	2.26e-144	523
MSTRG.36130	MSTRG.36130.1	AB270792.1	Malus x domestica MdSFBB9-alpha, S9-RNase, MdSFBB9-beta genes, complete cds, Psi-SFBB9-alpha, Psi-SFBB9-beta pseudogenes	96.172	209	7	1	3	211	108729	108936	7.67e-90	340
MSTRG.36113	MSTRG.36113.1	AB270792.1	Malus x domestica MdSFBB9-alpha, S9-RNase, MdSFBB9-beta genes, complete cds, Psi-SFBB9-alpha, Psi-SFBB9-beta pseudogenes	99.519	208	1	0	1	208	230311	230104	1.59e-101	379
MSTRG.35927	MSTRG.35927.1	AB270792.1	Malus x domestica MdSFBB9-alpha, S9-RNase, MdSFBB9-beta genes, complete cds, Psi-SFBB9-alpha, Psi-SFBB9-beta pseudogenes	99.316	585	4	0	1	585	45605	46189	0	1059
MSTRG.35800	MSTRG.35800.1	AB270792.1	Malus x domestica MdSFBB9-alpha, S9-RNase, MdSFBB9-beta genes, complete cds, Psi-SFBB9-alpha, Psi-SFBB9-beta pseudogenes	85.714	329	30	13	2	322	277458	277777	9.98e-87	331
MSTRG.34549	MSTRG.34549.1	AB270792.1	Malus x domestica MdSFBB9-alpha, S9-RNase, MdSFBB9-beta genes, complete cds, Psi-SFBB9-alpha, Psi-SFBB9-beta pseudogenes	97.938	291	5	1	1	291	300594	300305	1.36e-138	503
MSTRG.31187	MSTRG.31187.1	AB270792.1	Malus x domestica MdSFBB9-alpha, S9-RNase, MdSFBB9-beta genes, complete cds, Psi-SFBB9-alpha, Psi-SFBB9-beta pseudogenes	98.347	242	4	0	1	242	42734	42493	2.4e-115	425
MSTRG.30755	MSTRG.30755.1	AB270792.1	Malus x domestica MdSFBB9-alpha, S9-RNase, MdSFBB9-beta genes, complete cds, Psi-SFBB9-alpha, Psi-SFBB9-beta pseudogenes	87.149	249	28	2	1	245	298320	298568	2.01e-71	279
MSTRG.30194	MSTRG.30194.1	AB270792.1	Malus x domestica MdSFBB9-alpha, S9-RNase, MdSFBB9-beta genes, complete cds, Psi-SFBB9-alpha, Psi-SFBB9-beta pseudogenes	94.884	215	9	1	1	213	33435	33649	3.59e-88	335
MSTRG.28386	MSTRG.28386.1	AB270792.1	Malus x domestica MdSFBB9-alpha, S9-RNase, MdSFBB9-beta genes, complete cds, Psi-SFBB9-alpha, Psi-SFBB9-beta pseudogenes	98.584	706	10	0	1	706	46904	47609	0	1249
MSTRG.27504	MSTRG.27504.1	AB270792.1	Malus x domestica MdSFBB9-alpha, S9-RNase, MdSFBB9-beta genes, complete cds, Psi-SFBB9-alpha, Psi-SFBB9-beta pseudogenes	83.028	218	23	10	2	209	277783	277570	4.87e-43	185
MSTRG.26863	MSTRG.26863.1	AB270792.1	Malus x domestica MdSFBB9-alpha, S9-RNase, MdSFBB9-beta genes, complete cds, Psi-SFBB9-alpha, Psi-SFBB9-beta pseudogenes	98.718	234	3	0	1	234	43917	43684	1.39e-112	416
MSTRG.25535	MSTRG.25535.1	AB270792.1	Malus x domestica MdSFBB9-alpha, S9-RNase, MdSFBB9-beta genes, complete cds, Psi-SFBB9-alpha, Psi-SFBB9-beta pseudogenes	98.706	927	8	2	1	924	46507	45582	0	1642
MSTRG.25372	MSTRG.25372.1	AB270792.1	Malus x domestica MdSFBB9-alpha, S9-RNase, MdSFBB9-beta genes, complete cds, Psi-SFBB9-alpha, Psi-SFBB9-beta pseudogenes	84.091	132	20	1	13	143	171085	171216	3.91e-25	126
MSTRG.19063	MSTRG.19063.1	AB270792.1	Malus x domestica MdSFBB9-alpha, S9-RNase, MdSFBB9-beta genes, complete cds, Psi-SFBB9-alpha, Psi-SFBB9-beta pseudogenes	84.554	505	63	14	1	500	300387	300881	2.42e-133	486
MSTRG.18100	MSTRG.18100.1	AB270792.1	Malus x domestica MdSFBB9-alpha, S9-RNase, MdSFBB9-beta genes, complete cds, Psi-SFBB9-alpha, Psi-SFBB9-beta pseudogenes	97.325	673	18	0	1	673	41707	42379	0	1144
MSTRG.17741	MSTRG.17741.1	AB270792.1	Malus x domestica MdSFBB9-alpha, S9-RNase, MdSFBB9-beta genes, complete cds, Psi-SFBB9-alpha, Psi-SFBB9-beta pseudogenes	99.123	342	3	0	1	342	46122	45781	1.96e-172	616
MSTRG.17179	MSTRG.17179.1	AB270792.1	Malus x domestica MdSFBB9-alpha, S9-RNase, MdSFBB9-beta genes, complete cds, Psi-SFBB9-alpha, Psi-SFBB9-beta pseudogenes	85.619	299	38	5	4	300	14251	13956	3.22e-80	309
MSTRG.15594	MSTRG.15594.1	AB270792.1	Malus x domestica MdSFBB9-alpha, S9-RNase, MdSFBB9-beta genes, complete cds, Psi-SFBB9-alpha, Psi-SFBB9-beta pseudogenes	89.691	291	26	2	19	305	285856	286146	5.33e-98	368
MSTRG.15058	MSTRG.15058.1	AB270792.1	Malus x domestica MdSFBB9-alpha, S9-RNase, MdSFBB9-beta genes, complete cds, Psi-SFBB9-alpha, Psi-SFBB9-beta pseudogenes	98.684	228	3	0	1	228	45819	46046	2.92e-109	405
MSTRG.14759	MSTRG.14759.1	AB270792.1	Malus x domestica MdSFBB9-alpha, S9-RNase, MdSFBB9-beta genes, complete cds, Psi-SFBB9-alpha, Psi-SFBB9-beta pseudogenes	99.638	276	1	0	1	276	41866	41591	3.49e-139	505
MSTRG.14150	MSTRG.14150.1	AB270792.1	Malus x domestica MdSFBB9-alpha, S9-RNase, MdSFBB9-beta genes, complete cds, Psi-SFBB9-alpha, Psi-SFBB9-beta pseudogenes	99.444	360	2	0	1	360	46204	45845	0	654
MSTRG.10765	MSTRG.10765.1	AB270792.1	Malus x domestica MdSFBB9-alpha, S9-RNase, MdSFBB9-beta genes, complete cds, Psi-SFBB9-alpha, Psi-SFBB9-beta pseudogenes	91.453	351	29	1	1	350	34329	33979	9.68e-132	481
MSTRG.10734	MSTRG.10734.1	AB270792.1	Malus x domestica MdSFBB9-alpha, S9-RNase, MdSFBB9-beta genes, complete cds, Psi-SFBB9-alpha, Psi-SFBB9-beta pseudogenes	82.143	504	38	18	75	533	88912	89408	2.27e-102	385
MSTRG.99	MSTRG.99.1	AB270792.1	Malus x domestica MdSFBB9-alpha, S9-RNase, MdSFBB9-beta genes, complete cds, Psi-SFBB9-alpha, Psi-SFBB9-beta pseudogenes	97.235	217	5	1	1	217	248882	249097	1.3e-97	366
MSTRG.9796	MSTRG.9796.1	AB270792.1	Malus x domestica MdSFBB9-alpha, S9-RNase, MdSFBB9-beta genes, complete cds, Psi-SFBB9-alpha, Psi-SFBB9-beta pseudogenes	99.087	219	2	0	1	219	298354	298572	6.04e-106	394
MSTRG.964	MSTRG.964.1	AB270792.1	Malus x domestica MdSFBB9-alpha, S9-RNase, MdSFBB9-beta genes, complete cds, Psi-SFBB9-alpha, Psi-SFBB9-beta pseudogenes	99.58	238	1	0	1	238	254802	255039	3.92e-118	435
MSTRG.9320	MSTRG.9320.2	AB270792.1	Malus x domestica MdSFBB9-alpha, S9-RNase, MdSFBB9-beta genes, complete cds, Psi-SFBB9-alpha, Psi-SFBB9-beta pseudogenes	98.725	1333	16	1	673	2004	45135	46467	0	2366
MSTRG.9320	MSTRG.9320.1	AB270792.1	Malus x domestica MdSFBB9-alpha, S9-RNase, MdSFBB9-beta genes, complete cds, Psi-SFBB9-alpha, Psi-SFBB9-beta pseudogenes	98.43	2038	27	4	966	3001	44438	46472	0	3581
MSTRG.9265	MSTRG.9265.1	AB270792.1	Malus x domestica MdSFBB9-alpha, S9-RNase, MdSFBB9-beta genes, complete cds, Psi-SFBB9-alpha, Psi-SFBB9-beta pseudogenes	85.647	425	58	3	6	428	230829	230406	1.25e-120	444
MSTRG.9140	MSTRG.9140.1	AB270792.1	Malus x domestica MdSFBB9-alpha, S9-RNase, MdSFBB9-beta genes, complete cds, Psi-SFBB9-alpha, Psi-SFBB9-beta pseudogenes	97.163	1128	27	3	1	1125	43693	42568	0	1901
MSTRG.9139	MSTRG.9139.1	AB270792.1	Malus x domestica MdSFBB9-alpha, S9-RNase, MdSFBB9-beta genes, complete cds, Psi-SFBB9-alpha, Psi-SFBB9-beta pseudogenes	98.276	290	5	0	4	293	44415	44126	2.89e-140	508
MSTRG.8902	MSTRG.8902.1	AB270792.1	Malus x domestica MdSFBB9-alpha, S9-RNase, MdSFBB9-beta genes, complete cds, Psi-SFBB9-alpha, Psi-SFBB9-beta pseudogenes	98.404	1128	15	2	1	1127	46203	45078	0	1980
MSTRG.8622	MSTRG.8622.1	AB270792.1	Malus x domestica MdSFBB9-alpha, S9-RNase, MdSFBB9-beta genes, complete cds, Psi-SFBB9-alpha, Psi-SFBB9-beta pseudogenes	98.168	382	7	0	1	382	44215	44596	0	667
MSTRG.852	MSTRG.852.1	AB270792.1	Malus x domestica MdSFBB9-alpha, S9-RNase, MdSFBB9-beta genes, complete cds, Psi-SFBB9-alpha, Psi-SFBB9-beta pseudogenes	90.452	199	13	5	2	196	176445	176641	8.57e-65	257
MSTRG.8398	MSTRG.8398.1	AB270792.1	Malus x domestica MdSFBB9-alpha, S9-RNase, MdSFBB9-beta genes, complete cds, Psi-SFBB9-alpha, Psi-SFBB9-beta pseudogenes	99.135	347	1	2	1	346	313806	314151	1.19e-174	623
MSTRG.76	MSTRG.76.1	AB270792.1	Malus x domestica MdSFBB9-alpha, S9-RNase, MdSFBB9-beta genes, complete cds, Psi-SFBB9-alpha, Psi-SFBB9-beta pseudogenes	98.496	665	9	1	1	664	43938	44602	0	1171
MSTRG.7402	MSTRG.7402.1	AB270792.1	Malus x domestica MdSFBB9-alpha, S9-RNase, MdSFBB9-beta genes, complete cds, Psi-SFBB9-alpha, Psi-SFBB9-beta pseudogenes	98.756	402	5	0	1	402	45079	45480	0	715
MSTRG.7155	MSTRG.7155.1	AB270792.1	Malus x domestica MdSFBB9-alpha, S9-RNase, MdSFBB9-beta genes, complete cds, Psi-SFBB9-alpha, Psi-SFBB9-beta pseudogenes	86.242	298	26	11	62	352	277777	277488	3.84e-80	309
MSTRG.7087	MSTRG.7087.1	AB270792.1	Malus x domestica MdSFBB9-alpha, S9-RNase, MdSFBB9-beta genes, complete cds, Psi-SFBB9-alpha, Psi-SFBB9-beta pseudogenes	99.349	307	2	0	1	307	298645	298339	1.07e-154	556
MSTRG.681	MSTRG.681.1	AB270792.1	Malus x domestica MdSFBB9-alpha, S9-RNase, MdSFBB9-beta genes, complete cds, Psi-SFBB9-alpha, Psi-SFBB9-beta pseudogenes	90.556	360	21	6	7	356	259655	259299	7.87e-127	464
MSTRG.679	MSTRG.679.1	AB270792.1	Malus x domestica MdSFBB9-alpha, S9-RNase, MdSFBB9-beta genes, complete cds, Psi-SFBB9-alpha, Psi-SFBB9-beta pseudogenes	94.737	133	7	0	1	133	316293	316425	1.04e-49	207
MSTRG.6585	MSTRG.6585.1	AB270792.1	Malus x domestica MdSFBB9-alpha, S9-RNase, MdSFBB9-beta genes, complete cds, Psi-SFBB9-alpha, Psi-SFBB9-beta pseudogenes	98.473	393	6	0	1	393	46960	47352	0	693
MSTRG.6487	MSTRG.6487.1	AB270792.1	Malus x domestica MdSFBB9-alpha, S9-RNase, MdSFBB9-beta genes, complete cds, Psi-SFBB9-alpha, Psi-SFBB9-beta pseudogenes	80.142	141	17	7	897	1032	87438	87304	5.32e-15	95.3
MSTRG.6403	MSTRG.6403.1	AB270792.1	Malus x domestica MdSFBB9-alpha, S9-RNase, MdSFBB9-beta genes, complete cds, Psi-SFBB9-alpha, Psi-SFBB9-beta pseudogenes	96.714	213	3	2	1	212	47146	47355	3.58e-93	351
MSTRG.62	MSTRG.62.1	AB270792.1	Malus x domestica MdSFBB9-alpha, S9-RNase, MdSFBB9-beta genes, complete cds, Psi-SFBB9-alpha, Psi-SFBB9-beta pseudogenes	99.558	226	1	0	1	226	44130	44355	1.73e-111	412
MSTRG.5658	MSTRG.5658.1	AB270792.1	Malus x domestica MdSFBB9-alpha, S9-RNase, MdSFBB9-beta genes, complete cds, Psi-SFBB9-alpha, Psi-SFBB9-beta pseudogenes	98.78	246	3	0	1	246	44898	44653	3.15e-119	438
MSTRG.514	MSTRG.514.1	AB270792.1	Malus x domestica MdSFBB9-alpha, S9-RNase, MdSFBB9-beta genes, complete cds, Psi-SFBB9-alpha, Psi-SFBB9-beta pseudogenes	99.548	221	1	0	2	222	42588	42808	1.02e-108	403
MSTRG.5068	MSTRG.5068.1	AB270792.1	Malus x domestica MdSFBB9-alpha, S9-RNase, MdSFBB9-beta genes, complete cds, Psi-SFBB9-alpha, Psi-SFBB9-beta pseudogenes	98.01	201	4	0	1	201	298721	298921	1.2e-92	350
MSTRG.4938	MSTRG.4938.1	AB270792.1	Malus x domestica MdSFBB9-alpha, S9-RNase, MdSFBB9-beta genes, complete cds, Psi-SFBB9-alpha, Psi-SFBB9-beta pseudogenes	96.333	300	10	1	1	300	39264	38966	2.97e-135	492
MSTRG.4854	MSTRG.4854.1	AB270792.1	Malus x domestica MdSFBB9-alpha, S9-RNase, MdSFBB9-beta genes, complete cds, Psi-SFBB9-alpha, Psi-SFBB9-beta pseudogenes	82.305	486	56	9	1	462	13949	14428	1.56e-105	394
MSTRG.4716	MSTRG.4716.1	AB270792.1	Malus x domestica MdSFBB9-alpha, S9-RNase, MdSFBB9-beta genes, complete cds, Psi-SFBB9-alpha, Psi-SFBB9-beta pseudogenes	99.007	403	4	0	1	403	45591	45993	0	723
MSTRG.4584	MSTRG.4584.1	AB270792.1	Malus x domestica MdSFBB9-alpha, S9-RNase, MdSFBB9-beta genes, complete cds, Psi-SFBB9-alpha, Psi-SFBB9-beta pseudogenes	98.261	345	6	0	1	345	43736	43392	4.28e-169	604
MSTRG.40244	MSTRG.40244.1	AB270792.1	Malus x domestica MdSFBB9-alpha, S9-RNase, MdSFBB9-beta genes, complete cds, Psi-SFBB9-alpha, Psi-SFBB9-beta pseudogenes	96.654	269	9	0	1	269	42526	42258	5.8e-122	448
MSTRG.40204	MSTRG.40204.1	AB270792.1	Malus x domestica MdSFBB9-alpha, S9-RNase, MdSFBB9-beta genes, complete cds, Psi-SFBB9-alpha, Psi-SFBB9-beta pseudogenes	90.777	206	17	2	1	205	250905	251109	7.59e-70	274
MSTRG.40045	MSTRG.40045.1	AB270792.1	Malus x domestica MdSFBB9-alpha, S9-RNase, MdSFBB9-beta genes, complete cds, Psi-SFBB9-alpha, Psi-SFBB9-beta pseudogenes	98.693	306	4	0	1	306	44280	44585	8.28e-151	544
MSTRG.39920	MSTRG.39920.1	AB270792.1	Malus x domestica MdSFBB9-alpha, S9-RNase, MdSFBB9-beta genes, complete cds, Psi-SFBB9-alpha, Psi-SFBB9-beta pseudogenes	93.636	110	7	0	1	110	30217	30108	4.98e-37	165
MSTRG.39717	MSTRG.39717.1	AB270792.1	Malus x domestica MdSFBB9-alpha, S9-RNase, MdSFBB9-beta genes, complete cds, Psi-SFBB9-alpha, Psi-SFBB9-beta pseudogenes	90.991	555	30	8	1	535	34472	35026	0	730
MSTRG.39716	MSTRG.39716.1	AB270792.1	Malus x domestica MdSFBB9-alpha, S9-RNase, MdSFBB9-beta genes, complete cds, Psi-SFBB9-alpha, Psi-SFBB9-beta pseudogenes	94.618	706	26	5	1	697	33241	33943	0	1083
MSTRG.39715	MSTRG.39715.1	AB270792.1	Malus x domestica MdSFBB9-alpha, S9-RNase, MdSFBB9-beta genes, complete cds, Psi-SFBB9-alpha, Psi-SFBB9-beta pseudogenes	93.601	797	33	5	1	782	30542	31335	0	1173
MSTRG.39647	MSTRG.39647.1	AB270792.1	Malus x domestica MdSFBB9-alpha, S9-RNase, MdSFBB9-beta genes, complete cds, Psi-SFBB9-alpha, Psi-SFBB9-beta pseudogenes	93.713	334	19	1	2	333	33312	33645	2e-137	499
MSTRG.39626	MSTRG.39626.1	AB270792.1	Malus x domestica MdSFBB9-alpha, S9-RNase, MdSFBB9-beta genes, complete cds, Psi-SFBB9-alpha, Psi-SFBB9-beta pseudogenes	90.65	246	13	8	72	311	277907	277666	5.56e-83	318
MSTRG.39577	MSTRG.39577.1	AB270792.1	Malus x domestica MdSFBB9-alpha, S9-RNase, MdSFBB9-beta genes, complete cds, Psi-SFBB9-alpha, Psi-SFBB9-beta pseudogenes	97.019	369	11	0	1	369	30400	30032	4.58e-174	621
MSTRG.39298	MSTRG.39298.1	AB270792.1	Malus x domestica MdSFBB9-alpha, S9-RNase, MdSFBB9-beta genes, complete cds, Psi-SFBB9-alpha, Psi-SFBB9-beta pseudogenes	98.462	455	7	0	1	455	42387	42841	0	802
MSTRG.39161	MSTRG.39161.1	AB270792.1	Malus x domestica MdSFBB9-alpha, S9-RNase, MdSFBB9-beta genes, complete cds, Psi-SFBB9-alpha, Psi-SFBB9-beta pseudogenes	98.806	335	4	0	1	335	44680	45014	6.93e-167	597
MSTRG.38682	MSTRG.38682.1	AB270792.1	Malus x domestica MdSFBB9-alpha, S9-RNase, MdSFBB9-beta genes, complete cds, Psi-SFBB9-alpha, Psi-SFBB9-beta pseudogenes	99.08	435	4	0	1	435	45826	46260	0	782
MSTRG.38676	MSTRG.38676.1	AB270792.1	Malus x domestica MdSFBB9-alpha, S9-RNase, MdSFBB9-beta genes, complete cds, Psi-SFBB9-alpha, Psi-SFBB9-beta pseudogenes	98.951	286	3	0	1	286	47320	47605	3.59e-141	512
MSTRG.38274	MSTRG.38274.1	AB270792.1	Malus x domestica MdSFBB9-alpha, S9-RNase, MdSFBB9-beta genes, complete cds, Psi-SFBB9-alpha, Psi-SFBB9-beta pseudogenes	98.113	212	4	0	1	212	44812	44601	9.79e-99	370
MSTRG.38243	MSTRG.38243.1	AB270792.1	Malus x domestica MdSFBB9-alpha, S9-RNase, MdSFBB9-beta genes, complete cds, Psi-SFBB9-alpha, Psi-SFBB9-beta pseudogenes	88.542	2915	319	8	251	3152	222126	225038	0	3518
MSTRG.38197	MSTRG.38197.1	AB270792.1	Malus x domestica MdSFBB9-alpha, S9-RNase, MdSFBB9-beta genes, complete cds, Psi-SFBB9-alpha, Psi-SFBB9-beta pseudogenes	93.052	734	26	17	1	719	312091	311368	0	1050
MSTRG.38168	MSTRG.38168.1	AB270792.1	Malus x domestica MdSFBB9-alpha, S9-RNase, MdSFBB9-beta genes, complete cds, Psi-SFBB9-alpha, Psi-SFBB9-beta pseudogenes	86.751	551	44	14	436	959	176899	176351	4.61e-163	586
MSTRG.3811	MSTRG.3811.1	AB270792.1	Malus x domestica MdSFBB9-alpha, S9-RNase, MdSFBB9-beta genes, complete cds, Psi-SFBB9-alpha, Psi-SFBB9-beta pseudogenes	99.06	638	6	0	1	638	45567	46204	0	1146
MSTRG.37996	MSTRG.37996.1	AB270792.1	Malus x domestica MdSFBB9-alpha, S9-RNase, MdSFBB9-beta genes, complete cds, Psi-SFBB9-alpha, Psi-SFBB9-beta pseudogenes	97.542	1180	27	2	2	1180	44789	45967	0	2017
MSTRG.37902	MSTRG.37902.1	AB270792.1	Malus x domestica MdSFBB9-alpha, S9-RNase, MdSFBB9-beta genes, complete cds, Psi-SFBB9-alpha, Psi-SFBB9-beta pseudogenes	95.375	627	24	3	1	625	33654	33031	0	992
MSTRG.37812	MSTRG.37812.1	AB270792.1	Malus x domestica MdSFBB9-alpha, S9-RNase, MdSFBB9-beta genes, complete cds, Psi-SFBB9-alpha, Psi-SFBB9-beta pseudogenes	98.563	487	6	1	1	487	44341	44826	0	859
MSTRG.37797	MSTRG.37797.1	AB270792.1	Malus x domestica MdSFBB9-alpha, S9-RNase, MdSFBB9-beta genes, complete cds, Psi-SFBB9-alpha, Psi-SFBB9-beta pseudogenes	97.98	396	7	1	1	396	44817	44423	0	686
MSTRG.37770	MSTRG.37770.1	AB270792.1	Malus x domestica MdSFBB9-alpha, S9-RNase, MdSFBB9-beta genes, complete cds, Psi-SFBB9-alpha, Psi-SFBB9-beta pseudogenes	98.851	261	2	1	1	260	45005	45265	5.53e-127	464
MSTRG.37769	MSTRG.37769.1	AB270792.1	Malus x domestica MdSFBB9-alpha, S9-RNase, MdSFBB9-beta genes, complete cds, Psi-SFBB9-alpha, Psi-SFBB9-beta pseudogenes	98.58	352	5	0	1	352	47288	46937	1.21e-174	623
MSTRG.37311	MSTRG.37311.1	AB270792.1	Malus x domestica MdSFBB9-alpha, S9-RNase, MdSFBB9-beta genes, complete cds, Psi-SFBB9-alpha, Psi-SFBB9-beta pseudogenes	98.848	521	6	0	1	521	46272	45752	0	929
MSTRG.36586	MSTRG.36586.1	AB270792.1	Malus x domestica MdSFBB9-alpha, S9-RNase, MdSFBB9-beta genes, complete cds, Psi-SFBB9-alpha, Psi-SFBB9-beta pseudogenes	100	292	0	0	1	292	41796	42087	1.02e-149	540
MSTRG.36558	MSTRG.36558.1	AB270792.1	Malus x domestica MdSFBB9-alpha, S9-RNase, MdSFBB9-beta genes, complete cds, Psi-SFBB9-alpha, Psi-SFBB9-beta pseudogenes	98.571	280	4	0	1	280	229434	229155	2.14e-136	496
MSTRG.35961	MSTRG.35961.1	AB270792.1	Malus x domestica MdSFBB9-alpha, S9-RNase, MdSFBB9-beta genes, complete cds, Psi-SFBB9-alpha, Psi-SFBB9-beta pseudogenes	93.426	502	30	2	189	687	34525	35026	0	741
MSTRG.35960	MSTRG.35960.1	AB270792.1	Malus x domestica MdSFBB9-alpha, S9-RNase, MdSFBB9-beta genes, complete cds, Psi-SFBB9-alpha, Psi-SFBB9-beta pseudogenes	95.559	608	22	2	1	606	33192	33796	0	968
MSTRG.35959	MSTRG.35959.1	AB270792.1	Malus x domestica MdSFBB9-alpha, S9-RNase, MdSFBB9-beta genes, complete cds, Psi-SFBB9-alpha, Psi-SFBB9-beta pseudogenes	96.505	372	11	1	1	370	41780	42151	7.69e-172	614
MSTRG.35954	MSTRG.35954.1	AB270792.1	Malus x domestica MdSFBB9-alpha, S9-RNase, MdSFBB9-beta genes, complete cds, Psi-SFBB9-alpha, Psi-SFBB9-beta pseudogenes	98.286	525	7	2	1	524	45505	46028	0	918
MSTRG.35953	MSTRG.35953.1	AB270792.1	Malus x domestica MdSFBB9-alpha, S9-RNase, MdSFBB9-beta genes, complete cds, Psi-SFBB9-alpha, Psi-SFBB9-beta pseudogenes	98.588	425	5	1	1	425	44381	44804	0	750
MSTRG.35941	MSTRG.35941.1	AB270792.1	Malus x domestica MdSFBB9-alpha, S9-RNase, MdSFBB9-beta genes, complete cds, Psi-SFBB9-alpha, Psi-SFBB9-beta pseudogenes	98.583	494	7	0	1	494	44829	44336	0	874
MSTRG.35928	MSTRG.35928.1	AB270792.1	Malus x domestica MdSFBB9-alpha, S9-RNase, MdSFBB9-beta genes, complete cds, Psi-SFBB9-alpha, Psi-SFBB9-beta pseudogenes	97.444	313	8	0	1	313	229315	229627	5.11e-148	534
MSTRG.35824	MSTRG.35824.1	AB270792.1	Malus x domestica MdSFBB9-alpha, S9-RNase, MdSFBB9-beta genes, complete cds, Psi-SFBB9-alpha, Psi-SFBB9-beta pseudogenes	94.248	226	13	0	2	227	228288	228513	1.79e-91	346
MSTRG.35817	MSTRG.35817.1	AB270792.1	Malus x domestica MdSFBB9-alpha, S9-RNase, MdSFBB9-beta genes, complete cds, Psi-SFBB9-alpha, Psi-SFBB9-beta pseudogenes	98.63	146	2	0	80	225	44835	44690	2.37e-65	259
MSTRG.35519	MSTRG.35519.1	AB270792.1	Malus x domestica MdSFBB9-alpha, S9-RNase, MdSFBB9-beta genes, complete cds, Psi-SFBB9-alpha, Psi-SFBB9-beta pseudogenes	99.42	1035	6	0	2	1036	43703	42669	0	1879
MSTRG.35291	MSTRG.35291.1	AB270792.1	Malus x domestica MdSFBB9-alpha, S9-RNase, MdSFBB9-beta genes, complete cds, Psi-SFBB9-alpha, Psi-SFBB9-beta pseudogenes	94.175	206	11	1	1	206	33003	32799	1.62e-81	313
MSTRG.35222	MSTRG.35222.1	AB270792.1	Malus x domestica MdSFBB9-alpha, S9-RNase, MdSFBB9-beta genes, complete cds, Psi-SFBB9-alpha, Psi-SFBB9-beta pseudogenes	98.225	338	6	0	1	338	250991	250654	3.26e-165	592
MSTRG.35198	MSTRG.35198.1	AB270792.1	Malus x domestica MdSFBB9-alpha, S9-RNase, MdSFBB9-beta genes, complete cds, Psi-SFBB9-alpha, Psi-SFBB9-beta pseudogenes	88.393	112	12	1	12	122	129771	129882	1.85e-27	134
MSTRG.34984	MSTRG.34984.1	AB270792.1	Malus x domestica MdSFBB9-alpha, S9-RNase, MdSFBB9-beta genes, complete cds, Psi-SFBB9-alpha, Psi-SFBB9-beta pseudogenes	98.071	622	12	0	63	684	41361	41982	0	1083
MSTRG.34856	MSTRG.34856.1	AB270792.1	Malus x domestica MdSFBB9-alpha, S9-RNase, MdSFBB9-beta genes, complete cds, Psi-SFBB9-alpha, Psi-SFBB9-beta pseudogenes	99.167	240	2	0	1	240	46780	46541	1.42e-117	433
MSTRG.34621	MSTRG.34621.1	AB270792.1	Malus x domestica MdSFBB9-alpha, S9-RNase, MdSFBB9-beta genes, complete cds, Psi-SFBB9-alpha, Psi-SFBB9-beta pseudogenes	98.565	209	3	0	1	209	252907	253115	9.62e-99	370
MSTRG.34608	MSTRG.34608.1	AB270792.1	Malus x domestica MdSFBB9-alpha, S9-RNase, MdSFBB9-beta genes, complete cds, Psi-SFBB9-alpha, Psi-SFBB9-beta pseudogenes	90.777	206	19	0	2	207	220469	220674	2.13e-70	276
MSTRG.34438	MSTRG.34438.1	AB270792.1	Malus x domestica MdSFBB9-alpha, S9-RNase, MdSFBB9-beta genes, complete cds, Psi-SFBB9-alpha, Psi-SFBB9-beta pseudogenes	96.992	399	12	0	1	399	230036	229638	0	671
MSTRG.34437	MSTRG.34437.1	AB270792.1	Malus x domestica MdSFBB9-alpha, S9-RNase, MdSFBB9-beta genes, complete cds, Psi-SFBB9-alpha, Psi-SFBB9-beta pseudogenes	90.187	214	21	0	2	215	231671	231458	1.73e-71	279
MSTRG.33523	MSTRG.33523.1	AB270792.1	Malus x domestica MdSFBB9-alpha, S9-RNase, MdSFBB9-beta genes, complete cds, Psi-SFBB9-alpha, Psi-SFBB9-beta pseudogenes	99.429	350	2	0	1	350	41766	42115	1.54e-178	636
MSTRG.33414	MSTRG.33414.1	AB270792.1	Malus x domestica MdSFBB9-alpha, S9-RNase, MdSFBB9-beta genes, complete cds, Psi-SFBB9-alpha, Psi-SFBB9-beta pseudogenes	97.287	258	7	0	59	316	45344	45601	4.17e-119	438
MSTRG.32765	MSTRG.32765.1	AB270792.1	Malus x domestica MdSFBB9-alpha, S9-RNase, MdSFBB9-beta genes, complete cds, Psi-SFBB9-alpha, Psi-SFBB9-beta pseudogenes	96.104	231	9	0	1	231	44605	44835	6.8e-101	377
MSTRG.32461	MSTRG.32461.1	AB270792.1	Malus x domestica MdSFBB9-alpha, S9-RNase, MdSFBB9-beta genes, complete cds, Psi-SFBB9-alpha, Psi-SFBB9-beta pseudogenes	98.51	537	7	1	1	537	44279	44814	0	946
MSTRG.32202	MSTRG.32202.1	AB270792.1	Malus x domestica MdSFBB9-alpha, S9-RNase, MdSFBB9-beta genes, complete cds, Psi-SFBB9-alpha, Psi-SFBB9-beta pseudogenes	87.121	264	22	9	5	262	277650	277907	4.22e-74	289
MSTRG.31786	MSTRG.31786.1	AB270792.1	Malus x domestica MdSFBB9-alpha, S9-RNase, MdSFBB9-beta genes, complete cds, Psi-SFBB9-alpha, Psi-SFBB9-beta pseudogenes	99.469	377	2	0	1	377	42876	43252	0	686
MSTRG.31751	MSTRG.31751.1	AB270792.1	Malus x domestica MdSFBB9-alpha, S9-RNase, MdSFBB9-beta genes, complete cds, Psi-SFBB9-alpha, Psi-SFBB9-beta pseudogenes	84.259	216	21	8	1	210	277569	277777	6.66e-47	198
MSTRG.31632	MSTRG.31632.1	AB270792.1	Malus x domestica MdSFBB9-alpha, S9-RNase, MdSFBB9-beta genes, complete cds, Psi-SFBB9-alpha, Psi-SFBB9-beta pseudogenes	99.11	337	3	0	2	338	44018	43682	1.26e-169	606
MSTRG.31351	MSTRG.31351.1	AB270792.1	Malus x domestica MdSFBB9-alpha, S9-RNase, MdSFBB9-beta genes, complete cds, Psi-SFBB9-alpha, Psi-SFBB9-beta pseudogenes	94.011	551	28	5	1	548	34166	33618	0	830
MSTRG.31273	MSTRG.31273.1	AB270792.1	Malus x domestica MdSFBB9-alpha, S9-RNase, MdSFBB9-beta genes, complete cds, Psi-SFBB9-alpha, Psi-SFBB9-beta pseudogenes	85.788	584	69	10	3125	3701	129491	128915	1.5e-168	606
MSTRG.31246	MSTRG.31246.1	AB270792.1	Malus x domestica MdSFBB9-alpha, S9-RNase, MdSFBB9-beta genes, complete cds, Psi-SFBB9-alpha, Psi-SFBB9-beta pseudogenes	99.387	326	2	0	1	326	255013	254688	3.13e-165	592
MSTRG.31230	MSTRG.31230.1	AB270792.1	Malus x domestica MdSFBB9-alpha, S9-RNase, MdSFBB9-beta genes, complete cds, Psi-SFBB9-alpha, Psi-SFBB9-beta pseudogenes	98.755	482	5	1	1	482	44092	44572	0	856
MSTRG.31217	MSTRG.31217.1	AB270792.1	Malus x domestica MdSFBB9-alpha, S9-RNase, MdSFBB9-beta genes, complete cds, Psi-SFBB9-alpha, Psi-SFBB9-beta pseudogenes	98.592	355	5	0	1	355	44598	44244	2.62e-176	628
MSTRG.31186	MSTRG.31186.1	AB270792.1	Malus x domestica MdSFBB9-alpha, S9-RNase, MdSFBB9-beta genes, complete cds, Psi-SFBB9-alpha, Psi-SFBB9-beta pseudogenes	98.222	225	4	0	1	225	45801	45577	6.23e-106	394
MSTRG.30992	MSTRG.30992.1	AB270792.1	Malus x domestica MdSFBB9-alpha, S9-RNase, MdSFBB9-beta genes, complete cds, Psi-SFBB9-alpha, Psi-SFBB9-beta pseudogenes	98.856	437	5	0	1	437	42332	42768	0	780
MSTRG.30879	MSTRG.30879.1	AB270792.1	Malus x domestica MdSFBB9-alpha, S9-RNase, MdSFBB9-beta genes, complete cds, Psi-SFBB9-alpha, Psi-SFBB9-beta pseudogenes	88.947	190	15	6	1	186	277862	277675	1.99e-56	230
MSTRG.30591	MSTRG.30591.1	AB270792.1	Malus x domestica MdSFBB9-alpha, S9-RNase, MdSFBB9-beta genes, complete cds, Psi-SFBB9-alpha, Psi-SFBB9-beta pseudogenes	93.939	231	11	2	415	644	297900	298128	5.62e-91	346
MSTRG.30587	MSTRG.30587.1	AB270792.1	Malus x domestica MdSFBB9-alpha, S9-RNase, MdSFBB9-beta genes, complete cds, Psi-SFBB9-alpha, Psi-SFBB9-beta pseudogenes	85.492	193	22	5	1	190	307457	307646	1.9e-46	196
MSTRG.30575	MSTRG.30575.1	AB270792.1	Malus x domestica MdSFBB9-alpha, S9-RNase, MdSFBB9-beta genes, complete cds, Psi-SFBB9-alpha, Psi-SFBB9-beta pseudogenes	98.077	468	9	0	1	468	45360	45827	0	815
MSTRG.30502	MSTRG.30502.1	AB270792.1	Malus x domestica MdSFBB9-alpha, S9-RNase, MdSFBB9-beta genes, complete cds, Psi-SFBB9-alpha, Psi-SFBB9-beta pseudogenes	85.338	266	25	11	5	261	171450	171710	2.18e-66	263
MSTRG.30485	MSTRG.30485.1	AB270792.1	Malus x domestica MdSFBB9-alpha, S9-RNase, MdSFBB9-beta genes, complete cds, Psi-SFBB9-alpha, Psi-SFBB9-beta pseudogenes	83.224	304	43	7	10	311	53970	54267	4.42e-69	272
MSTRG.30468	MSTRG.30468.1	AB270792.1	Malus x domestica MdSFBB9-alpha, S9-RNase, MdSFBB9-beta genes, complete cds, Psi-SFBB9-alpha, Psi-SFBB9-beta pseudogenes	82.228	377	57	8	747	1118	87435	87064	8.31e-82	316
MSTRG.30433	MSTRG.30433.1	AB270792.1	Malus x domestica MdSFBB9-alpha, S9-RNase, MdSFBB9-beta genes, complete cds, Psi-SFBB9-alpha, Psi-SFBB9-beta pseudogenes	80.043	461	39	28	65	509	278040	277617	6.44e-75	292
MSTRG.30327	MSTRG.30327.1	AB270792.1	Malus x domestica MdSFBB9-alpha, S9-RNase, MdSFBB9-beta genes, complete cds, Psi-SFBB9-alpha, Psi-SFBB9-beta pseudogenes	98.433	702	11	0	1	702	46686	47387	0	1236
MSTRG.29972	MSTRG.29972.1	AB270792.1	Malus x domestica MdSFBB9-alpha, S9-RNase, MdSFBB9-beta genes, complete cds, Psi-SFBB9-alpha, Psi-SFBB9-beta pseudogenes	86.838	585	53	14	1	579	175948	175382	6.6e-177	632
MSTRG.29971	MSTRG.29971.1	AB270792.1	Malus x domestica MdSFBB9-alpha, S9-RNase, MdSFBB9-beta genes, complete cds, Psi-SFBB9-alpha, Psi-SFBB9-beta pseudogenes	88.06	469	50	6	21	484	176698	176231	8.2e-153	551
MSTRG.29922	MSTRG.29922.1	AB270792.1	Malus x domestica MdSFBB9-alpha, S9-RNase, MdSFBB9-beta genes, complete cds, Psi-SFBB9-alpha, Psi-SFBB9-beta pseudogenes	84.314	306	43	5	3	304	175430	175734	9.88e-76	294
MSTRG.2991	MSTRG.2991.1	AB270792.1	Malus x domestica MdSFBB9-alpha, S9-RNase, MdSFBB9-beta genes, complete cds, Psi-SFBB9-alpha, Psi-SFBB9-beta pseudogenes	97.253	364	9	1	1	364	228120	228482	2.1e-172	616
MSTRG.29545	MSTRG.29545.1	AB270792.1	Malus x domestica MdSFBB9-alpha, S9-RNase, MdSFBB9-beta genes, complete cds, Psi-SFBB9-alpha, Psi-SFBB9-beta pseudogenes	99.298	285	2	0	1	285	42167	41883	1.67e-142	516
MSTRG.29266	MSTRG.29266.1	AB270792.1	Malus x domestica MdSFBB9-alpha, S9-RNase, MdSFBB9-beta genes, complete cds, Psi-SFBB9-alpha, Psi-SFBB9-beta pseudogenes	99.206	252	2	0	1	252	46299	46048	3.21e-124	455
MSTRG.28999	MSTRG.28999.1	AB270792.1	Malus x domestica MdSFBB9-alpha, S9-RNase, MdSFBB9-beta genes, complete cds, Psi-SFBB9-alpha, Psi-SFBB9-beta pseudogenes	98.864	264	3	0	1	264	43697	43960	3.37e-129	472
MSTRG.28385	MSTRG.28385.1	AB270792.1	Malus x domestica MdSFBB9-alpha, S9-RNase, MdSFBB9-beta genes, complete cds, Psi-SFBB9-alpha, Psi-SFBB9-beta pseudogenes	99.081	762	7	0	1	762	44011	44772	0	1369
MSTRG.2824	MSTRG.2824.1	AB270792.1	Malus x domestica MdSFBB9-alpha, S9-RNase, MdSFBB9-beta genes, complete cds, Psi-SFBB9-alpha, Psi-SFBB9-beta pseudogenes	85.445	371	34	16	375	737	277777	277419	1.47e-97	368
MSTRG.27230	MSTRG.27230.1	AB270792.1	Malus x domestica MdSFBB9-alpha, S9-RNase, MdSFBB9-beta genes, complete cds, Psi-SFBB9-alpha, Psi-SFBB9-beta pseudogenes	98.512	336	5	0	1	336	41913	41578	9e-166	593
MSTRG.27087	MSTRG.27087.1	AB270792.1	Malus x domestica MdSFBB9-alpha, S9-RNase, MdSFBB9-beta genes, complete cds, Psi-SFBB9-alpha, Psi-SFBB9-beta pseudogenes	89.817	383	37	2	1	383	259671	259291	1.4e-134	490
MSTRG.27060	MSTRG.27060.1	AB270792.1	Malus x domestica MdSFBB9-alpha, S9-RNase, MdSFBB9-beta genes, complete cds, Psi-SFBB9-alpha, Psi-SFBB9-beta pseudogenes	90.052	382	35	3	388	769	15905	16283	1.04e-134	492
MSTRG.27060	MSTRG.27060.2	AB270792.1	Malus x domestica MdSFBB9-alpha, S9-RNase, MdSFBB9-beta genes, complete cds, Psi-SFBB9-alpha, Psi-SFBB9-beta pseudogenes	93.633	267	17	0	352	618	16017	16283	5.42e-107	399
MSTRG.26745	MSTRG.26745.1	AB270792.1	Malus x domestica MdSFBB9-alpha, S9-RNase, MdSFBB9-beta genes, complete cds, Psi-SFBB9-alpha, Psi-SFBB9-beta pseudogenes	98.666	1349	16	2	1	1349	44004	45350	0	2390
MSTRG.26550	MSTRG.26550.1	AB270792.1	Malus x domestica MdSFBB9-alpha, S9-RNase, MdSFBB9-beta genes, complete cds, Psi-SFBB9-alpha, Psi-SFBB9-beta pseudogenes	98.397	686	11	0	1	686	41588	42273	0	1206
MSTRG.26463	MSTRG.26463.1	AB270792.1	Malus x domestica MdSFBB9-alpha, S9-RNase, MdSFBB9-beta genes, complete cds, Psi-SFBB9-alpha, Psi-SFBB9-beta pseudogenes	97.275	367	9	1	1	366	45374	45740	4.54e-174	621
MSTRG.262	MSTRG.262.1	AB270792.1	Malus x domestica MdSFBB9-alpha, S9-RNase, MdSFBB9-beta genes, complete cds, Psi-SFBB9-alpha, Psi-SFBB9-beta pseudogenes	96.467	368	8	2	1	364	311779	311413	1.63e-168	603
MSTRG.26049	MSTRG.26049.1	AB270792.1	Malus x domestica MdSFBB9-alpha, S9-RNase, MdSFBB9-beta genes, complete cds, Psi-SFBB9-alpha, Psi-SFBB9-beta pseudogenes	98.333	300	5	0	1	300	44613	44912	8.18e-146	527
MSTRG.25840	MSTRG.25840.1	AB270792.1	Malus x domestica MdSFBB9-alpha, S9-RNase, MdSFBB9-beta genes, complete cds, Psi-SFBB9-alpha, Psi-SFBB9-beta pseudogenes	97.5	320	8	0	1	320	44678	44997	6.73e-152	547
MSTRG.25792	MSTRG.25792.1	AB270792.1	Malus x domestica MdSFBB9-alpha, S9-RNase, MdSFBB9-beta genes, complete cds, Psi-SFBB9-alpha, Psi-SFBB9-beta pseudogenes	99.215	382	3	0	1	382	42155	41774	0	689
MSTRG.25773	MSTRG.25773.1	AB270792.1	Malus x domestica MdSFBB9-alpha, S9-RNase, MdSFBB9-beta genes, complete cds, Psi-SFBB9-alpha, Psi-SFBB9-beta pseudogenes	98.961	385	4	0	1	385	46145	45761	0	689
MSTRG.25758	MSTRG.25758.1	AB270792.1	Malus x domestica MdSFBB9-alpha, S9-RNase, MdSFBB9-beta genes, complete cds, Psi-SFBB9-alpha, Psi-SFBB9-beta pseudogenes	97.854	233	5	0	1	233	228137	227905	1.16e-108	403
MSTRG.2512	MSTRG.2512.1	AB270792.1	Malus x domestica MdSFBB9-alpha, S9-RNase, MdSFBB9-beta genes, complete cds, Psi-SFBB9-alpha, Psi-SFBB9-beta pseudogenes	90.909	330	24	5	15	339	176694	176366	4.52e-119	438
MSTRG.25023	MSTRG.25023.1	AB270792.1	Malus x domestica MdSFBB9-alpha, S9-RNase, MdSFBB9-beta genes, complete cds, Psi-SFBB9-alpha, Psi-SFBB9-beta pseudogenes	84.958	359	46	6	1	357	250540	250892	1.37e-94	357
MSTRG.24805	MSTRG.24805.1	AB270792.1	Malus x domestica MdSFBB9-alpha, S9-RNase, MdSFBB9-beta genes, complete cds, Psi-SFBB9-alpha, Psi-SFBB9-beta pseudogenes	99.638	276	1	0	1	276	45921	46196	3.49e-139	505
MSTRG.24004	MSTRG.24004.1	AB270792.1	Malus x domestica MdSFBB9-alpha, S9-RNase, MdSFBB9-beta genes, complete cds, Psi-SFBB9-alpha, Psi-SFBB9-beta pseudogenes	99.231	260	2	0	1	260	45753	45494	1.19e-128	470
MSTRG.23355	MSTRG.23355.1	AB270792.1	Malus x domestica MdSFBB9-alpha, S9-RNase, MdSFBB9-beta genes, complete cds, Psi-SFBB9-alpha, Psi-SFBB9-beta pseudogenes	97.26	292	8	0	1	292	44572	44863	2.24e-136	496
MSTRG.22580	MSTRG.22580.1	AB270792.1	Malus x domestica MdSFBB9-alpha, S9-RNase, MdSFBB9-beta genes, complete cds, Psi-SFBB9-alpha, Psi-SFBB9-beta pseudogenes	98.433	383	6	0	1	383	44623	44241	0	675
[truncated: 4,391 more rows]

## Sheet: Table S4
gene_id	tracking_id	length	GA1DAT_FPKM	C1DAT_FPKM	GA2DAT_FPKM	C2DAT_FPKM	GA5DAT_FPKM	C5DAT_FPKM	GA15DAT_FPKM	C15DAT_FPKM
[truncated: 1,326 more rows]
