# Supplementary material for: Genetic mechanisms in the repression of flowering by gibberellins in apple (Malus x domestica Borkh.)
Source: BMC Genomics. 2019 Oct 16;20:747. doi: 10.1186/s12864-019-6090-6 (PMC6796362; doi:10.1186/s12864-019-6090-6)
Supplement: Supplementary file 6 — Additional file 6. A revised feature coordinate map (GFF3) including previously annotated transcripts and transcripts identified in this study. [file 12864_2019_6090_MOESM6_ESM.gtf]

#Data from Zhang S, Gottschalk C, van Nocker S. Michigan State University Department of Horticulture vannocke@msu.edu
# ./stringtie --merge -G /mnt/home/gottsc33/M_domestica_genomes/GDDH13_v1.1/gene_models_20170606.gff3 -o /mnt/home/gottsc33/Transcriptome/Gala/stringtie_cufflinks/merged.gtf /mnt/home/gottsc33/Transcriptome/Gala/stringtie_cufflinks/mergelist.txt
# StringTie version 1.3.3b
Chr00	StringTie	transcript	37875	43338	1000	+	.	gene_id "MSTRG.1"; transcript_id "MSTRG.1.1";
Chr00	StringTie	exon	37875	38333	1000	+	.	gene_id "MSTRG.1"; transcript_id "MSTRG.1.1"; exon_number "1";
Chr00	StringTie	exon	38607	38710	1000	+	.	gene_id "MSTRG.1"; transcript_id "MSTRG.1.1"; exon_number "2";
Chr00	StringTie	exon	38814	38898	1000	+	.	gene_id "MSTRG.1"; transcript_id "MSTRG.1.1"; exon_number "3";
Chr00	StringTie	exon	42611	43338	1000	+	.	gene_id "MSTRG.1"; transcript_id "MSTRG.1.1"; exon_number "4";
Chr00	StringTie	transcript	37959	43176	1000	+	.	gene_id "MSTRG.1"; transcript_id "MSTRG.1.2";
Chr00	StringTie	exon	37959	38333	1000	+	.	gene_id "MSTRG.1"; transcript_id "MSTRG.1.2"; exon_number "1";
Chr00	StringTie	exon	38607	38710	1000	+	.	gene_id "MSTRG.1"; transcript_id "MSTRG.1.2"; exon_number "2";
Chr00	StringTie	exon	38814	38898	1000	+	.	gene_id "MSTRG.1"; transcript_id "MSTRG.1.2"; exon_number "3";
Chr00	StringTie	exon	42611	42713	1000	+	.	gene_id "MSTRG.1"; transcript_id "MSTRG.1.2"; exon_number "4";
Chr00	StringTie	exon	42906	43176	1000	+	.	gene_id "MSTRG.1"; transcript_id "MSTRG.1.2"; exon_number "5";
Chr00	StringTie	transcript	38005	43167	1000	+	.	gene_id "MSTRG.1"; transcript_id "mRNA:MD00G1000200"; gene_name "MD00G1000200"; ref_gene_id "gene:MD00G1000200";
Chr00	StringTie	exon	38005	38333	1000	+	.	gene_id "MSTRG.1"; transcript_id "mRNA:MD00G1000200"; exon_number "1"; gene_name "MD00G1000200"; ref_gene_id "gene:MD00G1000200";
Chr00	StringTie	exon	38607	38710	1000	+	.	gene_id "MSTRG.1"; transcript_id "mRNA:MD00G1000200"; exon_number "2"; gene_name "MD00G1000200"; ref_gene_id "gene:MD00G1000200";
Chr00	StringTie	exon	38814	38898	1000	+	.	gene_id "MSTRG.1"; transcript_id "mRNA:MD00G1000200"; exon_number "3"; gene_name "MD00G1000200"; ref_gene_id "gene:MD00G1000200";
Chr00	StringTie	exon	42611	42726	1000	+	.	gene_id "MSTRG.1"; transcript_id "mRNA:MD00G1000200"; exon_number "4"; gene_name "MD00G1000200"; ref_gene_id "gene:MD00G1000200";
Chr00	StringTie	exon	42906	43167	1000	+	.	gene_id "MSTRG.1"; transcript_id "mRNA:MD00G1000200"; exon_number "5"; gene_name "MD00G1000200"; ref_gene_id "gene:MD00G1000200";
Chr00	StringTie	transcript	43335	46922	1000	-	.	gene_id "MSTRG.2"; transcript_id "mRNA:MD00G1000300"; gene_name "MD00G1000300"; ref_gene_id "gene:MD00G1000300";
Chr00	StringTie	exon	43335	44589	1000	-	.	gene_id "MSTRG.2"; transcript_id "mRNA:MD00G1000300"; exon_number "1"; gene_name "MD00G1000300"; ref_gene_id "gene:MD00G1000300";
Chr00	StringTie	exon	46540	46922	1000	-	.	gene_id "MSTRG.2"; transcript_id "mRNA:MD00G1000300"; exon_number "2"; gene_name "MD00G1000300"; ref_gene_id "gene:MD00G1000300";
Chr00	StringTie	transcript	76659	79583	1000	+	.	gene_id "MSTRG.3"; transcript_id "mRNA:MD00G1000500"; gene_name "MD00G1000500"; ref_gene_id "gene:MD00G1000500";
Chr00	StringTie	exon	76659	76991	1000	+	.	gene_id "MSTRG.3"; transcript_id "mRNA:MD00G1000500"; exon_number "1"; gene_name "MD00G1000500"; ref_gene_id "gene:MD00G1000500";
Chr00	StringTie	exon	77468	77544	1000	+	.	gene_id "MSTRG.3"; transcript_id "mRNA:MD00G1000500"; exon_number "2"; gene_name "MD00G1000500"; ref_gene_id "gene:MD00G1000500";
Chr00	StringTie	exon	77649	77715	1000	+	.	gene_id "MSTRG.3"; transcript_id "mRNA:MD00G1000500"; exon_number "3"; gene_name "MD00G1000500"; ref_gene_id "gene:MD00G1000500";
Chr00	StringTie	exon	77889	77970	1000	+	.	gene_id "MSTRG.3"; transcript_id "mRNA:MD00G1000500"; exon_number "4"; gene_name "MD00G1000500"; ref_gene_id "gene:MD00G1000500";
Chr00	StringTie	exon	78355	78424	1000	+	.	gene_id "MSTRG.3"; transcript_id "mRNA:MD00G1000500"; exon_number "5"; gene_name "MD00G1000500"; ref_gene_id "gene:MD00G1000500";
Chr00	StringTie	exon	78632	79583	1000	+	.	gene_id "MSTRG.3"; transcript_id "mRNA:MD00G1000500"; exon_number "6"; gene_name "MD00G1000500"; ref_gene_id "gene:MD00G1000500";
Chr00	StringTie	transcript	102003	104811	1000	+	.	gene_id "MSTRG.4"; transcript_id "MSTRG.4.1";
Chr00	StringTie	exon	102003	102398	1000	+	.	gene_id "MSTRG.4"; transcript_id "MSTRG.4.1"; exon_number "1";
Chr00	StringTie	exon	102957	103004	1000	+	.	gene_id "MSTRG.4"; transcript_id "MSTRG.4.1"; exon_number "2";
Chr00	StringTie	exon	103099	103138	1000	+	.	gene_id "MSTRG.4"; transcript_id "MSTRG.4.1"; exon_number "3";
Chr00	StringTie	exon	103227	103327	1000	+	.	gene_id "MSTRG.4"; transcript_id "MSTRG.4.1"; exon_number "4";
Chr00	StringTie	exon	103676	103868	1000	+	.	gene_id "MSTRG.4"; transcript_id "MSTRG.4.1"; exon_number "5";
Chr00	StringTie	exon	104049	104147	1000	+	.	gene_id "MSTRG.4"; transcript_id "MSTRG.4.1"; exon_number "6";
Chr00	StringTie	exon	104300	104417	1000	+	.	gene_id "MSTRG.4"; transcript_id "MSTRG.4.1"; exon_number "7";
Chr00	StringTie	exon	104525	104811	1000	+	.	gene_id "MSTRG.4"; transcript_id "MSTRG.4.1"; exon_number "8";
Chr00	StringTie	transcript	102003	104811	1000	+	.	gene_id "MSTRG.4"; transcript_id "mRNA:MD00G1000600"; gene_name "MD00G1000600"; ref_gene_id "gene:MD00G1000600";
Chr00	StringTie	exon	102003	102138	1000	+	.	gene_id "MSTRG.4"; transcript_id "mRNA:MD00G1000600"; exon_number "1"; gene_name "MD00G1000600"; ref_gene_id "gene:MD00G1000600";
Chr00	StringTie	exon	102228	102398	1000	+	.	gene_id "MSTRG.4"; transcript_id "mRNA:MD00G1000600"; exon_number "2"; gene_name "MD00G1000600"; ref_gene_id "gene:MD00G1000600";
Chr00	StringTie	exon	102957	103004	1000	+	.	gene_id "MSTRG.4"; transcript_id "mRNA:MD00G1000600"; exon_number "3"; gene_name "MD00G1000600"; ref_gene_id "gene:MD00G1000600";
Chr00	StringTie	exon	103099	103138	1000	+	.	gene_id "MSTRG.4"; transcript_id "mRNA:MD00G1000600"; exon_number "4"; gene_name "MD00G1000600"; ref_gene_id "gene:MD00G1000600";
Chr00	StringTie	exon	103227	103327	1000	+	.	gene_id "MSTRG.4"; transcript_id "mRNA:MD00G1000600"; exon_number "5"; gene_name "MD00G1000600"; ref_gene_id "gene:MD00G1000600";
Chr00	StringTie	exon	103676	103868	1000	+	.	gene_id "MSTRG.4"; transcript_id "mRNA:MD00G1000600"; exon_number "6"; gene_name "MD00G1000600"; ref_gene_id "gene:MD00G1000600";
Chr00	StringTie	exon	104049	104147	1000	+	.	gene_id "MSTRG.4"; transcript_id "mRNA:MD00G1000600"; exon_number "7"; gene_name "MD00G1000600"; ref_gene_id "gene:MD00G1000600";
Chr00	StringTie	exon	104300	104417	1000	+	.	gene_id "MSTRG.4"; transcript_id "mRNA:MD00G1000600"; exon_number "8"; gene_name "MD00G1000600"; ref_gene_id "gene:MD00G1000600";
Chr00	StringTie	exon	104525	104811	1000	+	.	gene_id "MSTRG.4"; transcript_id "mRNA:MD00G1000600"; exon_number "9"; gene_name "MD00G1000600"; ref_gene_id "gene:MD00G1000600";
Chr00	StringTie	transcript	105542	108829	1000	+	.	gene_id "MSTRG.5"; transcript_id "MSTRG.5.1";
Chr00	StringTie	exon	105542	105626	1000	+	.	gene_id "MSTRG.5"; transcript_id "MSTRG.5.1"; exon_number "1";
Chr00	StringTie	exon	105926	106541	1000	+	.	gene_id "MSTRG.5"; transcript_id "MSTRG.5.1"; exon_number "2";
Chr00	StringTie	exon	108356	108829	1000	+	.	gene_id "MSTRG.5"; transcript_id "MSTRG.5.1"; exon_number "3";
Chr00	StringTie	transcript	105542	109696	1000	+	.	gene_id "MSTRG.5"; transcript_id "mRNA:MD00G1000700"; gene_name "MD00G1000700"; ref_gene_id "gene:MD00G1000700";
Chr00	StringTie	exon	105542	105626	1000	+	.	gene_id "MSTRG.5"; transcript_id "mRNA:MD00G1000700"; exon_number "1"; gene_name "MD00G1000700"; ref_gene_id "gene:MD00G1000700";
Chr00	StringTie	exon	105926	106541	1000	+	.	gene_id "MSTRG.5"; transcript_id "mRNA:MD00G1000700"; exon_number "2"; gene_name "MD00G1000700"; ref_gene_id "gene:MD00G1000700";
Chr00	StringTie	exon	108902	109696	1000	+	.	gene_id "MSTRG.5"; transcript_id "mRNA:MD00G1000700"; exon_number "3"; gene_name "MD00G1000700"; ref_gene_id "gene:MD00G1000700";
Chr00	StringTie	transcript	109784	111051	1000	-	.	gene_id "MSTRG.6"; transcript_id "MSTRG.6.1";
Chr00	StringTie	exon	109784	111051	1000	-	.	gene_id "MSTRG.6"; transcript_id "MSTRG.6.1"; exon_number "1";
Chr00	StringTie	transcript	109784	111051	1000	-	.	gene_id "MSTRG.6"; transcript_id "MSTRG.6.2";
Chr00	StringTie	exon	109784	110342	1000	-	.	gene_id "MSTRG.6"; transcript_id "MSTRG.6.2"; exon_number "1";
Chr00	StringTie	exon	110705	111051	1000	-	.	gene_id "MSTRG.6"; transcript_id "MSTRG.6.2"; exon_number "2";
Chr00	StringTie	transcript	171011	177168	1000	-	.	gene_id "MSTRG.7"; transcript_id "mRNA:MD00G1000800"; gene_name "MD00G1000800"; ref_gene_id "gene:MD00G1000800";
Chr00	StringTie	exon	171011	171574	1000	-	.	gene_id "MSTRG.7"; transcript_id "mRNA:MD00G1000800"; exon_number "1"; gene_name "MD00G1000800"; ref_gene_id "gene:MD00G1000800";
Chr00	StringTie	exon	173446	173609	1000	-	.	gene_id "MSTRG.7"; transcript_id "mRNA:MD00G1000800"; exon_number "2"; gene_name "MD00G1000800"; ref_gene_id "gene:MD00G1000800";
Chr00	StringTie	exon	173705	173838	1000	-	.	gene_id "MSTRG.7"; transcript_id "mRNA:MD00G1000800"; exon_number "3"; gene_name "MD00G1000800"; ref_gene_id "gene:MD00G1000800";
Chr00	StringTie	exon	174941	175034	1000	-	.	gene_id "MSTRG.7"; transcript_id "mRNA:MD00G1000800"; exon_number "4"; gene_name "MD00G1000800"; ref_gene_id "gene:MD00G1000800";
Chr00	StringTie	exon	175859	175967	1000	-	.	gene_id "MSTRG.7"; transcript_id "mRNA:MD00G1000800"; exon_number "5"; gene_name "MD00G1000800"; ref_gene_id "gene:MD00G1000800";
Chr00	StringTie	exon	176457	176505	1000	-	.	gene_id "MSTRG.7"; transcript_id "mRNA:MD00G1000800"; exon_number "6"; gene_name "MD00G1000800"; ref_gene_id "gene:MD00G1000800";
Chr00	StringTie	exon	177032	177168	1000	-	.	gene_id "MSTRG.7"; transcript_id "mRNA:MD00G1000800"; exon_number "7"; gene_name "MD00G1000800"; ref_gene_id "gene:MD00G1000800";
Chr00	StringTie	transcript	171041	177168	1000	-	.	gene_id "MSTRG.7"; transcript_id "MSTRG.7.2";
Chr00	StringTie	exon	171041	171574	1000	-	.	gene_id "MSTRG.7"; transcript_id "MSTRG.7.2"; exon_number "1";
Chr00	StringTie	exon	173446	173609	1000	-	.	gene_id "MSTRG.7"; transcript_id "MSTRG.7.2"; exon_number "2";
Chr00	StringTie	exon	173705	173838	1000	-	.	gene_id "MSTRG.7"; transcript_id "MSTRG.7.2"; exon_number "3";
Chr00	StringTie	exon	174941	175967	1000	-	.	gene_id "MSTRG.7"; transcript_id "MSTRG.7.2"; exon_number "4";
Chr00	StringTie	exon	176457	176505	1000	-	.	gene_id "MSTRG.7"; transcript_id "MSTRG.7.2"; exon_number "5";
Chr00	StringTie	exon	177032	177168	1000	-	.	gene_id "MSTRG.7"; transcript_id "MSTRG.7.2"; exon_number "6";
Chr00	StringTie	transcript	171041	177168	1000	-	.	gene_id "MSTRG.7"; transcript_id "MSTRG.7.3";
Chr00	StringTie	exon	171041	171574	1000	-	.	gene_id "MSTRG.7"; transcript_id "MSTRG.7.3"; exon_number "1";
Chr00	StringTie	exon	173446	173609	1000	-	.	gene_id "MSTRG.7"; transcript_id "MSTRG.7.3"; exon_number "2";
Chr00	StringTie	exon	173705	173838	1000	-	.	gene_id "MSTRG.7"; transcript_id "MSTRG.7.3"; exon_number "3";
Chr00	StringTie	exon	174941	175034	1000	-	.	gene_id "MSTRG.7"; transcript_id "MSTRG.7.3"; exon_number "4";
Chr00	StringTie	exon	175859	175967	1000	-	.	gene_id "MSTRG.7"; transcript_id "MSTRG.7.3"; exon_number "5";
Chr00	StringTie	exon	176457	177168	1000	-	.	gene_id "MSTRG.7"; transcript_id "MSTRG.7.3"; exon_number "6";
Chr00	StringTie	transcript	214643	219701	1000	-	.	gene_id "MSTRG.8"; transcript_id "mRNA:MD00G1000900"; gene_name "MD00G1000900"; ref_gene_id "gene:MD00G1000900";
Chr00	StringTie	exon	214643	214952	1000	-	.	gene_id "MSTRG.8"; transcript_id "mRNA:MD00G1000900"; exon_number "1"; gene_name "MD00G1000900"; ref_gene_id "gene:MD00G1000900";
Chr00	StringTie	exon	215879	215950	1000	-	.	gene_id "MSTRG.8"; transcript_id "mRNA:MD00G1000900"; exon_number "2"; gene_name "MD00G1000900"; ref_gene_id "gene:MD00G1000900";
Chr00	StringTie	exon	217486	217538	1000	-	.	gene_id "MSTRG.8"; transcript_id "mRNA:MD00G1000900"; exon_number "3"; gene_name "MD00G1000900"; ref_gene_id "gene:MD00G1000900";
Chr00	StringTie	exon	219661	219701	1000	-	.	gene_id "MSTRG.8"; transcript_id "mRNA:MD00G1000900"; exon_number "4"; gene_name "MD00G1000900"; ref_gene_id "gene:MD00G1000900";
Chr00	StringTie	transcript	214728	219701	1000	-	.	gene_id "MSTRG.8"; transcript_id "MSTRG.8.2";
Chr00	StringTie	exon	214728	214952	1000	-	.	gene_id "MSTRG.8"; transcript_id "MSTRG.8.2"; exon_number "1";
Chr00	StringTie	exon	215879	215950	1000	-	.	gene_id "MSTRG.8"; transcript_id "MSTRG.8.2"; exon_number "2";
Chr00	StringTie	exon	216809	216913	1000	-	.	gene_id "MSTRG.8"; transcript_id "MSTRG.8.2"; exon_number "3";
Chr00	StringTie	exon	217486	217538	1000	-	.	gene_id "MSTRG.8"; transcript_id "MSTRG.8.2"; exon_number "4";
Chr00	StringTie	exon	219661	219701	1000	-	.	gene_id "MSTRG.8"; transcript_id "MSTRG.8.2"; exon_number "5";
Chr00	StringTie	transcript	238154	244786	1000	-	.	gene_id "MSTRG.9"; transcript_id "MSTRG.9.1";
Chr00	StringTie	exon	238154	238738	1000	-	.	gene_id "MSTRG.9"; transcript_id "MSTRG.9.1"; exon_number "1";
Chr00	StringTie	exon	238832	239256	1000	-	.	gene_id "MSTRG.9"; transcript_id "MSTRG.9.1"; exon_number "2";
Chr00	StringTie	exon	243872	244220	1000	-	.	gene_id "MSTRG.9"; transcript_id "MSTRG.9.1"; exon_number "3";
Chr00	StringTie	exon	244386	244591	1000	-	.	gene_id "MSTRG.9"; transcript_id "MSTRG.9.1"; exon_number "4";
Chr00	StringTie	exon	244692	244786	1000	-	.	gene_id "MSTRG.9"; transcript_id "MSTRG.9.1"; exon_number "5";
Chr00	StringTie	transcript	238417	244764	1000	-	.	gene_id "MSTRG.9"; transcript_id "mRNA:MD00G1001000"; gene_name "MD00G1001000"; ref_gene_id "gene:MD00G1001000";
Chr00	StringTie	exon	238417	238738	1000	-	.	gene_id "MSTRG.9"; transcript_id "mRNA:MD00G1001000"; exon_number "1"; gene_name "MD00G1001000"; ref_gene_id "gene:MD00G1001000";
Chr00	StringTie	exon	238832	239256	1000	-	.	gene_id "MSTRG.9"; transcript_id "mRNA:MD00G1001000"; exon_number "2"; gene_name "MD00G1001000"; ref_gene_id "gene:MD00G1001000";
Chr00	StringTie	exon	243872	244220	1000	-	.	gene_id "MSTRG.9"; transcript_id "mRNA:MD00G1001000"; exon_number "3"; gene_name "MD00G1001000"; ref_gene_id "gene:MD00G1001000";
Chr00	StringTie	exon	244386	244584	1000	-	.	gene_id "MSTRG.9"; transcript_id "mRNA:MD00G1001000"; exon_number "4"; gene_name "MD00G1001000"; ref_gene_id "gene:MD00G1001000";
Chr00	StringTie	exon	244692	244764	1000	-	.	gene_id "MSTRG.9"; transcript_id "mRNA:MD00G1001000"; exon_number "5"; gene_name "MD00G1001000"; ref_gene_id "gene:MD00G1001000";
Chr00	StringTie	transcript	282366	283862	1000	-	.	gene_id "MSTRG.10"; transcript_id "MSTRG.10.1";
Chr00	StringTie	exon	282366	282880	1000	-	.	gene_id "MSTRG.10"; transcript_id "MSTRG.10.1"; exon_number "1";
Chr00	StringTie	exon	283763	283862	1000	-	.	gene_id "MSTRG.10"; transcript_id "MSTRG.10.1"; exon_number "2";
Chr00	StringTie	transcript	282980	284163	1000	+	.	gene_id "MSTRG.11"; transcript_id "mRNA:MD00G1001200"; gene_name "MD00G1001200"; ref_gene_id "gene:MD00G1001200";
Chr00	StringTie	exon	282980	284163	1000	+	.	gene_id "MSTRG.11"; transcript_id "mRNA:MD00G1001200"; exon_number "1"; gene_name "MD00G1001200"; ref_gene_id "gene:MD00G1001200";
Chr00	StringTie	transcript	285956	293245	1000	-	.	gene_id "MSTRG.12"; transcript_id "mRNA:MD00G1001400"; gene_name "MD00G1001400"; ref_gene_id "gene:MD00G1001400";
Chr00	StringTie	exon	285956	286644	1000	-	.	gene_id "MSTRG.12"; transcript_id "mRNA:MD00G1001400"; exon_number "1"; gene_name "MD00G1001400"; ref_gene_id "gene:MD00G1001400";
Chr00	StringTie	exon	286888	286969	1000	-	.	gene_id "MSTRG.12"; transcript_id "mRNA:MD00G1001400"; exon_number "2"; gene_name "MD00G1001400"; ref_gene_id "gene:MD00G1001400";
Chr00	StringTie	exon	287084	287115	1000	-	.	gene_id "MSTRG.12"; transcript_id "mRNA:MD00G1001400"; exon_number "3"; gene_name "MD00G1001400"; ref_gene_id "gene:MD00G1001400";
Chr00	StringTie	exon	287471	287584	1000	-	.	gene_id "MSTRG.12"; transcript_id "mRNA:MD00G1001400"; exon_number "4"; gene_name "MD00G1001400"; ref_gene_id "gene:MD00G1001400";
Chr00	StringTie	exon	288146	288209	1000	-	.	gene_id "MSTRG.12"; transcript_id "mRNA:MD00G1001400"; exon_number "5"; gene_name "MD00G1001400"; ref_gene_id "gene:MD00G1001400";
Chr00	StringTie	exon	288307	288378	1000	-	.	gene_id "MSTRG.12"; transcript_id "mRNA:MD00G1001400"; exon_number "6"; gene_name "MD00G1001400"; ref_gene_id "gene:MD00G1001400";
Chr00	StringTie	exon	288515	288580	1000	-	.	gene_id "MSTRG.12"; transcript_id "mRNA:MD00G1001400"; exon_number "7"; gene_name "MD00G1001400"; ref_gene_id "gene:MD00G1001400";
Chr00	StringTie	exon	288916	289024	1000	-	.	gene_id "MSTRG.12"; transcript_id "mRNA:MD00G1001400"; exon_number "8"; gene_name "MD00G1001400"; ref_gene_id "gene:MD00G1001400";
Chr00	StringTie	exon	289224	289290	1000	-	.	gene_id "MSTRG.12"; transcript_id "mRNA:MD00G1001400"; exon_number "9"; gene_name "MD00G1001400"; ref_gene_id "gene:MD00G1001400";
Chr00	StringTie	exon	289392	289444	1000	-	.	gene_id "MSTRG.12"; transcript_id "mRNA:MD00G1001400"; exon_number "10"; gene_name "MD00G1001400"; ref_gene_id "gene:MD00G1001400";
Chr00	StringTie	exon	289550	289652	1000	-	.	gene_id "MSTRG.12"; transcript_id "mRNA:MD00G1001400"; exon_number "11"; gene_name "MD00G1001400"; ref_gene_id "gene:MD00G1001400";
Chr00	StringTie	exon	290092	290230	1000	-	.	gene_id "MSTRG.12"; transcript_id "mRNA:MD00G1001400"; exon_number "12"; gene_name "MD00G1001400"; ref_gene_id "gene:MD00G1001400";
Chr00	StringTie	exon	290326	290415	1000	-	.	gene_id "MSTRG.12"; transcript_id "mRNA:MD00G1001400"; exon_number "13"; gene_name "MD00G1001400"; ref_gene_id "gene:MD00G1001400";
Chr00	StringTie	exon	290498	290566	1000	-	.	gene_id "MSTRG.12"; transcript_id "mRNA:MD00G1001400"; exon_number "14"; gene_name "MD00G1001400"; ref_gene_id "gene:MD00G1001400";
Chr00	StringTie	exon	290660	290738	1000	-	.	gene_id "MSTRG.12"; transcript_id "mRNA:MD00G1001400"; exon_number "15"; gene_name "MD00G1001400"; ref_gene_id "gene:MD00G1001400";
Chr00	StringTie	exon	290812	291414	1000	-	.	gene_id "MSTRG.12"; transcript_id "mRNA:MD00G1001400"; exon_number "16"; gene_name "MD00G1001400"; ref_gene_id "gene:MD00G1001400";
Chr00	StringTie	exon	291507	291813	1000	-	.	gene_id "MSTRG.12"; transcript_id "mRNA:MD00G1001400"; exon_number "17"; gene_name "MD00G1001400"; ref_gene_id "gene:MD00G1001400";
Chr00	StringTie	exon	293051	293245	1000	-	.	gene_id "MSTRG.12"; transcript_id "mRNA:MD00G1001400"; exon_number "18"; gene_name "MD00G1001400"; ref_gene_id "gene:MD00G1001400";
Chr00	StringTie	transcript	286060	293278	1000	-	.	gene_id "MSTRG.12"; transcript_id "MSTRG.12.2";
Chr00	StringTie	exon	286060	286644	1000	-	.	gene_id "MSTRG.12"; transcript_id "MSTRG.12.2"; exon_number "1";
Chr00	StringTie	exon	286888	286969	1000	-	.	gene_id "MSTRG.12"; transcript_id "MSTRG.12.2"; exon_number "2";
Chr00	StringTie	exon	287084	287115	1000	-	.	gene_id "MSTRG.12"; transcript_id "MSTRG.12.2"; exon_number "3";
Chr00	StringTie	exon	287471	287584	1000	-	.	gene_id "MSTRG.12"; transcript_id "MSTRG.12.2"; exon_number "4";
Chr00	StringTie	exon	288146	288209	1000	-	.	gene_id "MSTRG.12"; transcript_id "MSTRG.12.2"; exon_number "5";
Chr00	StringTie	exon	288310	288378	1000	-	.	gene_id "MSTRG.12"; transcript_id "MSTRG.12.2"; exon_number "6";
Chr00	StringTie	exon	288515	288580	1000	-	.	gene_id "MSTRG.12"; transcript_id "MSTRG.12.2"; exon_number "7";
Chr00	StringTie	exon	288916	289024	1000	-	.	gene_id "MSTRG.12"; transcript_id "MSTRG.12.2"; exon_number "8";
Chr00	StringTie	exon	289224	289290	1000	-	.	gene_id "MSTRG.12"; transcript_id "MSTRG.12.2"; exon_number "9";
Chr00	StringTie	exon	289392	289444	1000	-	.	gene_id "MSTRG.12"; transcript_id "MSTRG.12.2"; exon_number "10";
Chr00	StringTie	exon	289550	289652	1000	-	.	gene_id "MSTRG.12"; transcript_id "MSTRG.12.2"; exon_number "11";
Chr00	StringTie	exon	290092	290230	1000	-	.	gene_id "MSTRG.12"; transcript_id "MSTRG.12.2"; exon_number "12";
Chr00	StringTie	exon	290326	290415	1000	-	.	gene_id "MSTRG.12"; transcript_id "MSTRG.12.2"; exon_number "13";
Chr00	StringTie	exon	290498	290566	1000	-	.	gene_id "MSTRG.12"; transcript_id "MSTRG.12.2"; exon_number "14";
Chr00	StringTie	exon	290660	290738	1000	-	.	gene_id "MSTRG.12"; transcript_id "MSTRG.12.2"; exon_number "15";
Chr00	StringTie	exon	290812	291414	1000	-	.	gene_id "MSTRG.12"; transcript_id "MSTRG.12.2"; exon_number "16";
Chr00	StringTie	exon	291507	291813	1000	-	.	gene_id "MSTRG.12"; transcript_id "MSTRG.12.2"; exon_number "17";
Chr00	StringTie	exon	293051	293278	1000	-	.	gene_id "MSTRG.12"; transcript_id "MSTRG.12.2"; exon_number "18";
Chr00	StringTie	transcript	286060	293278	1000	-	.	gene_id "MSTRG.12"; transcript_id "MSTRG.12.3";
Chr00	StringTie	exon	286060	286644	1000	-	.	gene_id "MSTRG.12"; transcript_id "MSTRG.12.3"; exon_number "1";
Chr00	StringTie	exon	286888	286969	1000	-	.	gene_id "MSTRG.12"; transcript_id "MSTRG.12.3"; exon_number "2";
Chr00	StringTie	exon	287084	287115	1000	-	.	gene_id "MSTRG.12"; transcript_id "MSTRG.12.3"; exon_number "3";
Chr00	StringTie	exon	287471	287584	1000	-	.	gene_id "MSTRG.12"; transcript_id "MSTRG.12.3"; exon_number "4";
Chr00	StringTie	exon	288146	288209	1000	-	.	gene_id "MSTRG.12"; transcript_id "MSTRG.12.3"; exon_number "5";
Chr00	StringTie	exon	288310	288378	1000	-	.	gene_id "MSTRG.12"; transcript_id "MSTRG.12.3"; exon_number "6";
Chr00	StringTie	exon	288515	288580	1000	-	.	gene_id "MSTRG.12"; transcript_id "MSTRG.12.3"; exon_number "7";
Chr00	StringTie	exon	288916	289024	1000	-	.	gene_id "MSTRG.12"; transcript_id "MSTRG.12.3"; exon_number "8";
Chr00	StringTie	exon	289224	289290	1000	-	.	gene_id "MSTRG.12"; transcript_id "MSTRG.12.3"; exon_number "9";
Chr00	StringTie	exon	289392	289444	1000	-	.	gene_id "MSTRG.12"; transcript_id "MSTRG.12.3"; exon_number "10";
Chr00	StringTie	exon	289550	289652	1000	-	.	gene_id "MSTRG.12"; transcript_id "MSTRG.12.3"; exon_number "11";
Chr00	StringTie	exon	290092	290230	1000	-	.	gene_id "MSTRG.12"; transcript_id "MSTRG.12.3"; exon_number "12";
Chr00	StringTie	exon	290326	290415	1000	-	.	gene_id "MSTRG.12"; transcript_id "MSTRG.12.3"; exon_number "13";
Chr00	StringTie	exon	290498	290566	1000	-	.	gene_id "MSTRG.12"; transcript_id "MSTRG.12.3"; exon_number "14";
Chr00	StringTie	exon	290660	290738	1000	-	.	gene_id "MSTRG.12"; transcript_id "MSTRG.12.3"; exon_number "15";
Chr00	StringTie	exon	290812	291414	1000	-	.	gene_id "MSTRG.12"; transcript_id "MSTRG.12.3"; exon_number "16";
Chr00	StringTie	exon	291507	291813	1000	-	.	gene_id "MSTRG.12"; transcript_id "MSTRG.12.3"; exon_number "17";
Chr00	StringTie	exon	293051	293158	1000	-	.	gene_id "MSTRG.12"; transcript_id "MSTRG.12.3"; exon_number "18";
Chr00	StringTie	exon	293241	293278	1000	-	.	gene_id "MSTRG.12"; transcript_id "MSTRG.12.3"; exon_number "19";
Chr00	StringTie	transcript	294208	299600	1000	-	.	gene_id "MSTRG.13"; transcript_id "mRNA:MD00G1001500"; gene_name "MD00G1001500"; ref_gene_id "gene:MD00G1001500";
Chr00	StringTie	exon	294208	295206	1000	-	.	gene_id "MSTRG.13"; transcript_id "mRNA:MD00G1001500"; exon_number "1"; gene_name "MD00G1001500"; ref_gene_id "gene:MD00G1001500";
Chr00	StringTie	exon	295407	295484	1000	-	.	gene_id "MSTRG.13"; transcript_id "mRNA:MD00G1001500"; exon_number "2"; gene_name "MD00G1001500"; ref_gene_id "gene:MD00G1001500";
Chr00	StringTie	exon	295621	296296	1000	-	.	gene_id "MSTRG.13"; transcript_id "mRNA:MD00G1001500"; exon_number "3"; gene_name "MD00G1001500"; ref_gene_id "gene:MD00G1001500";
Chr00	StringTie	exon	296734	296944	1000	-	.	gene_id "MSTRG.13"; transcript_id "mRNA:MD00G1001500"; exon_number "4"; gene_name "MD00G1001500"; ref_gene_id "gene:MD00G1001500";
Chr00	StringTie	exon	297217	297412	1000	-	.	gene_id "MSTRG.13"; transcript_id "mRNA:MD00G1001500"; exon_number "5"; gene_name "MD00G1001500"; ref_gene_id "gene:MD00G1001500";
Chr00	StringTie	exon	297542	297690	1000	-	.	gene_id "MSTRG.13"; transcript_id "mRNA:MD00G1001500"; exon_number "6"; gene_name "MD00G1001500"; ref_gene_id "gene:MD00G1001500";
Chr00	StringTie	exon	297783	298053	1000	-	.	gene_id "MSTRG.13"; transcript_id "mRNA:MD00G1001500"; exon_number "7"; gene_name "MD00G1001500"; ref_gene_id "gene:MD00G1001500";
Chr00	StringTie	exon	299277	299600	1000	-	.	gene_id "MSTRG.13"; transcript_id "mRNA:MD00G1001500"; exon_number "8"; gene_name "MD00G1001500"; ref_gene_id "gene:MD00G1001500";
Chr00	StringTie	transcript	294240	299600	1000	-	.	gene_id "MSTRG.13"; transcript_id "MSTRG.13.2";
Chr00	StringTie	exon	294240	295206	1000	-	.	gene_id "MSTRG.13"; transcript_id "MSTRG.13.2"; exon_number "1";
Chr00	StringTie	exon	295407	295484	1000	-	.	gene_id "MSTRG.13"; transcript_id "MSTRG.13.2"; exon_number "2";
Chr00	StringTie	exon	295621	296296	1000	-	.	gene_id "MSTRG.13"; transcript_id "MSTRG.13.2"; exon_number "3";
Chr00	StringTie	exon	296734	296944	1000	-	.	gene_id "MSTRG.13"; transcript_id "MSTRG.13.2"; exon_number "4";
Chr00	StringTie	exon	297147	297412	1000	-	.	gene_id "MSTRG.13"; transcript_id "MSTRG.13.2"; exon_number "5";
Chr00	StringTie	exon	297542	297690	1000	-	.	gene_id "MSTRG.13"; transcript_id "MSTRG.13.2"; exon_number "6";
Chr00	StringTie	exon	297783	298053	1000	-	.	gene_id "MSTRG.13"; transcript_id "MSTRG.13.2"; exon_number "7";
Chr00	StringTie	exon	298801	298874	1000	-	.	gene_id "MSTRG.13"; transcript_id "MSTRG.13.2"; exon_number "8";
Chr00	StringTie	exon	299277	299600	1000	-	.	gene_id "MSTRG.13"; transcript_id "MSTRG.13.2"; exon_number "9";
Chr00	StringTie	transcript	294304	299600	1000	-	.	gene_id "MSTRG.13"; transcript_id "MSTRG.13.3";
Chr00	StringTie	exon	294304	295206	1000	-	.	gene_id "MSTRG.13"; transcript_id "MSTRG.13.3"; exon_number "1";
Chr00	StringTie	exon	295407	295484	1000	-	.	gene_id "MSTRG.13"; transcript_id "MSTRG.13.3"; exon_number "2";
Chr00	StringTie	exon	295621	296296	1000	-	.	gene_id "MSTRG.13"; transcript_id "MSTRG.13.3"; exon_number "3";
Chr00	StringTie	exon	296734	296944	1000	-	.	gene_id "MSTRG.13"; transcript_id "MSTRG.13.3"; exon_number "4";
Chr00	StringTie	exon	297217	297412	1000	-	.	gene_id "MSTRG.13"; transcript_id "MSTRG.13.3"; exon_number "5";
Chr00	StringTie	exon	297542	297690	1000	-	.	gene_id "MSTRG.13"; transcript_id "MSTRG.13.3"; exon_number "6";
Chr00	StringTie	exon	297783	298053	1000	-	.	gene_id "MSTRG.13"; transcript_id "MSTRG.13.3"; exon_number "7";
Chr00	StringTie	exon	298801	298874	1000	-	.	gene_id "MSTRG.13"; transcript_id "MSTRG.13.3"; exon_number "8";
Chr00	StringTie	exon	299277	299600	1000	-	.	gene_id "MSTRG.13"; transcript_id "MSTRG.13.3"; exon_number "9";
Chr00	StringTie	transcript	294624	299600	1000	-	.	gene_id "MSTRG.13"; transcript_id "MSTRG.13.4";
Chr00	StringTie	exon	294624	295206	1000	-	.	gene_id "MSTRG.13"; transcript_id "MSTRG.13.4"; exon_number "1";
Chr00	StringTie	exon	295407	295484	1000	-	.	gene_id "MSTRG.13"; transcript_id "MSTRG.13.4"; exon_number "2";
Chr00	StringTie	exon	295621	296296	1000	-	.	gene_id "MSTRG.13"; transcript_id "MSTRG.13.4"; exon_number "3";
Chr00	StringTie	exon	296734	296944	1000	-	.	gene_id "MSTRG.13"; transcript_id "MSTRG.13.4"; exon_number "4";
Chr00	StringTie	exon	297147	297412	1000	-	.	gene_id "MSTRG.13"; transcript_id "MSTRG.13.4"; exon_number "5";
Chr00	StringTie	exon	297542	297690	1000	-	.	gene_id "MSTRG.13"; transcript_id "MSTRG.13.4"; exon_number "6";
Chr00	StringTie	exon	297783	298053	1000	-	.	gene_id "MSTRG.13"; transcript_id "MSTRG.13.4"; exon_number "7";
Chr00	StringTie	exon	299277	299600	1000	-	.	gene_id "MSTRG.13"; transcript_id "MSTRG.13.4"; exon_number "8";
Chr00	StringTie	transcript	387578	391499	1000	+	.	gene_id "MSTRG.14"; transcript_id "mRNA:MD00G1001800"; gene_name "MD00G1001800"; ref_gene_id "gene:MD00G1001800";
Chr00	StringTie	exon	387578	387940	1000	+	.	gene_id "MSTRG.14"; transcript_id "mRNA:MD00G1001800"; exon_number "1"; gene_name "MD00G1001800"; ref_gene_id "gene:MD00G1001800";
Chr00	StringTie	exon	388264	388394	1000	+	.	gene_id "MSTRG.14"; transcript_id "mRNA:MD00G1001800"; exon_number "2"; gene_name "MD00G1001800"; ref_gene_id "gene:MD00G1001800";
Chr00	StringTie	exon	389054	389179	1000	+	.	gene_id "MSTRG.14"; transcript_id "mRNA:MD00G1001800"; exon_number "3"; gene_name "MD00G1001800"; ref_gene_id "gene:MD00G1001800";
Chr00	StringTie	exon	389356	389483	1000	+	.	gene_id "MSTRG.14"; transcript_id "mRNA:MD00G1001800"; exon_number "4"; gene_name "MD00G1001800"; ref_gene_id "gene:MD00G1001800";
Chr00	StringTie	exon	390762	391499	1000	+	.	gene_id "MSTRG.14"; transcript_id "mRNA:MD00G1001800"; exon_number "5"; gene_name "MD00G1001800"; ref_gene_id "gene:MD00G1001800";
Chr00	StringTie	transcript	395205	397782	1000	+	.	gene_id "MSTRG.15"; transcript_id "MSTRG.15.1";
Chr00	StringTie	exon	395205	395384	1000	+	.	gene_id "MSTRG.15"; transcript_id "MSTRG.15.1"; exon_number "1";
Chr00	StringTie	exon	396505	396605	1000	+	.	gene_id "MSTRG.15"; transcript_id "MSTRG.15.1"; exon_number "2";
Chr00	StringTie	exon	396723	396910	1000	+	.	gene_id "MSTRG.15"; transcript_id "MSTRG.15.1"; exon_number "3";
Chr00	StringTie	exon	397332	397782	1000	+	.	gene_id "MSTRG.15"; transcript_id "MSTRG.15.1"; exon_number "4";
Chr00	StringTie	transcript	395209	397719	1000	+	.	gene_id "MSTRG.15"; transcript_id "mRNA:MD00G1001900"; gene_name "MD00G1001900"; ref_gene_id "gene:MD00G1001900";
Chr00	StringTie	exon	395209	395384	1000	+	.	gene_id "MSTRG.15"; transcript_id "mRNA:MD00G1001900"; exon_number "1"; gene_name "MD00G1001900"; ref_gene_id "gene:MD00G1001900";
Chr00	StringTie	exon	396509	396605	1000	+	.	gene_id "MSTRG.15"; transcript_id "mRNA:MD00G1001900"; exon_number "2"; gene_name "MD00G1001900"; ref_gene_id "gene:MD00G1001900";
Chr00	StringTie	exon	396723	396910	1000	+	.	gene_id "MSTRG.15"; transcript_id "mRNA:MD00G1001900"; exon_number "3"; gene_name "MD00G1001900"; ref_gene_id "gene:MD00G1001900";
Chr00	StringTie	exon	397332	397719	1000	+	.	gene_id "MSTRG.15"; transcript_id "mRNA:MD00G1001900"; exon_number "4"; gene_name "MD00G1001900"; ref_gene_id "gene:MD00G1001900";
Chr00	StringTie	transcript	395230	397782	1000	+	.	gene_id "MSTRG.15"; transcript_id "MSTRG.15.3";
Chr00	StringTie	exon	395230	395384	1000	+	.	gene_id "MSTRG.15"; transcript_id "MSTRG.15.3"; exon_number "1";
Chr00	StringTie	exon	396505	396605	1000	+	.	gene_id "MSTRG.15"; transcript_id "MSTRG.15.3"; exon_number "2";
Chr00	StringTie	exon	396723	396910	1000	+	.	gene_id "MSTRG.15"; transcript_id "MSTRG.15.3"; exon_number "3";
Chr00	StringTie	exon	397319	397782	1000	+	.	gene_id "MSTRG.15"; transcript_id "MSTRG.15.3"; exon_number "4";
Chr00	StringTie	transcript	409186	409412	1000	.	.	gene_id "MSTRG.16"; transcript_id "MSTRG.16.1";
Chr00	StringTie	exon	409186	409412	1000	.	.	gene_id "MSTRG.16"; transcript_id "MSTRG.16.1"; exon_number "1";
Chr00	StringTie	transcript	409686	412145	1000	-	.	gene_id "MSTRG.17"; transcript_id "MSTRG.17.1";
Chr00	StringTie	exon	409686	409756	1000	-	.	gene_id "MSTRG.17"; transcript_id "MSTRG.17.1"; exon_number "1";
Chr00	StringTie	exon	409980	410172	1000	-	.	gene_id "MSTRG.17"; transcript_id "MSTRG.17.1"; exon_number "2";
Chr00	StringTie	exon	412060	412145	1000	-	.	gene_id "MSTRG.17"; transcript_id "MSTRG.17.1"; exon_number "3";
Chr00	StringTie	transcript	412057	419132	1000	+	.	gene_id "MSTRG.18"; transcript_id "mRNA:MD00G1002000"; gene_name "MD00G1002000"; ref_gene_id "gene:MD00G1002000";
Chr00	StringTie	exon	412057	414328	1000	+	.	gene_id "MSTRG.18"; transcript_id "mRNA:MD00G1002000"; exon_number "1"; gene_name "MD00G1002000"; ref_gene_id "gene:MD00G1002000";
Chr00	StringTie	exon	414443	414696	1000	+	.	gene_id "MSTRG.18"; transcript_id "mRNA:MD00G1002000"; exon_number "2"; gene_name "MD00G1002000"; ref_gene_id "gene:MD00G1002000";
Chr00	StringTie	exon	415071	415120	1000	+	.	gene_id "MSTRG.18"; transcript_id "mRNA:MD00G1002000"; exon_number "3"; gene_name "MD00G1002000"; ref_gene_id "gene:MD00G1002000";
Chr00	StringTie	exon	415286	415429	1000	+	.	gene_id "MSTRG.18"; transcript_id "mRNA:MD00G1002000"; exon_number "4"; gene_name "MD00G1002000"; ref_gene_id "gene:MD00G1002000";
Chr00	StringTie	exon	415519	415567	1000	+	.	gene_id "MSTRG.18"; transcript_id "mRNA:MD00G1002000"; exon_number "5"; gene_name "MD00G1002000"; ref_gene_id "gene:MD00G1002000";
Chr00	StringTie	exon	415646	415698	1000	+	.	gene_id "MSTRG.18"; transcript_id "mRNA:MD00G1002000"; exon_number "6"; gene_name "MD00G1002000"; ref_gene_id "gene:MD00G1002000";
Chr00	StringTie	exon	415875	416551	1000	+	.	gene_id "MSTRG.18"; transcript_id "mRNA:MD00G1002000"; exon_number "7"; gene_name "MD00G1002000"; ref_gene_id "gene:MD00G1002000";
Chr00	StringTie	exon	416994	417037	1000	+	.	gene_id "MSTRG.18"; transcript_id "mRNA:MD00G1002000"; exon_number "8"; gene_name "MD00G1002000"; ref_gene_id "gene:MD00G1002000";
Chr00	StringTie	exon	417145	417193	1000	+	.	gene_id "MSTRG.18"; transcript_id "mRNA:MD00G1002000"; exon_number "9"; gene_name "MD00G1002000"; ref_gene_id "gene:MD00G1002000";
Chr00	StringTie	exon	417684	417732	1000	+	.	gene_id "MSTRG.18"; transcript_id "mRNA:MD00G1002000"; exon_number "10"; gene_name "MD00G1002000"; ref_gene_id "gene:MD00G1002000";
Chr00	StringTie	exon	418255	418383	1000	+	.	gene_id "MSTRG.18"; transcript_id "mRNA:MD00G1002000"; exon_number "11"; gene_name "MD00G1002000"; ref_gene_id "gene:MD00G1002000";
Chr00	StringTie	exon	418836	419132	1000	+	.	gene_id "MSTRG.18"; transcript_id "mRNA:MD00G1002000"; exon_number "12"; gene_name "MD00G1002000"; ref_gene_id "gene:MD00G1002000";
Chr00	StringTie	transcript	412057	419132	1000	+	.	gene_id "MSTRG.18"; transcript_id "MSTRG.18.2";
Chr00	StringTie	exon	412057	413561	1000	+	.	gene_id "MSTRG.18"; transcript_id "MSTRG.18.2"; exon_number "1";
Chr00	StringTie	exon	414220	414328	1000	+	.	gene_id "MSTRG.18"; transcript_id "MSTRG.18.2"; exon_number "2";
Chr00	StringTie	exon	414443	414696	1000	+	.	gene_id "MSTRG.18"; transcript_id "MSTRG.18.2"; exon_number "3";
Chr00	StringTie	exon	415071	415120	1000	+	.	gene_id "MSTRG.18"; transcript_id "MSTRG.18.2"; exon_number "4";
Chr00	StringTie	exon	415286	415429	1000	+	.	gene_id "MSTRG.18"; transcript_id "MSTRG.18.2"; exon_number "5";
Chr00	StringTie	exon	415519	415567	1000	+	.	gene_id "MSTRG.18"; transcript_id "MSTRG.18.2"; exon_number "6";
Chr00	StringTie	exon	415646	415698	1000	+	.	gene_id "MSTRG.18"; transcript_id "MSTRG.18.2"; exon_number "7";
Chr00	StringTie	exon	415875	416551	1000	+	.	gene_id "MSTRG.18"; transcript_id "MSTRG.18.2"; exon_number "8";
Chr00	StringTie	exon	416994	417037	1000	+	.	gene_id "MSTRG.18"; transcript_id "MSTRG.18.2"; exon_number "9";
Chr00	StringTie	exon	417145	417193	1000	+	.	gene_id "MSTRG.18"; transcript_id "MSTRG.18.2"; exon_number "10";
Chr00	StringTie	exon	417684	417732	1000	+	.	gene_id "MSTRG.18"; transcript_id "MSTRG.18.2"; exon_number "11";
Chr00	StringTie	exon	418255	418383	1000	+	.	gene_id "MSTRG.18"; transcript_id "MSTRG.18.2"; exon_number "12";
Chr00	StringTie	exon	418836	419132	1000	+	.	gene_id "MSTRG.18"; transcript_id "MSTRG.18.2"; exon_number "13";
Chr00	StringTie	transcript	412066	419132	1000	+	.	gene_id "MSTRG.18"; transcript_id "MSTRG.18.3";
Chr00	StringTie	exon	412066	413561	1000	+	.	gene_id "MSTRG.18"; transcript_id "MSTRG.18.3"; exon_number "1";
Chr00	StringTie	exon	414206	414328	1000	+	.	gene_id "MSTRG.18"; transcript_id "MSTRG.18.3"; exon_number "2";
Chr00	StringTie	exon	414443	414696	1000	+	.	gene_id "MSTRG.18"; transcript_id "MSTRG.18.3"; exon_number "3";
Chr00	StringTie	exon	415071	415120	1000	+	.	gene_id "MSTRG.18"; transcript_id "MSTRG.18.3"; exon_number "4";
Chr00	StringTie	exon	415286	415429	1000	+	.	gene_id "MSTRG.18"; transcript_id "MSTRG.18.3"; exon_number "5";
Chr00	StringTie	exon	415519	415567	1000	+	.	gene_id "MSTRG.18"; transcript_id "MSTRG.18.3"; exon_number "6";
Chr00	StringTie	exon	415646	415698	1000	+	.	gene_id "MSTRG.18"; transcript_id "MSTRG.18.3"; exon_number "7";
Chr00	StringTie	exon	415875	416551	1000	+	.	gene_id "MSTRG.18"; transcript_id "MSTRG.18.3"; exon_number "8";
Chr00	StringTie	exon	416994	417037	1000	+	.	gene_id "MSTRG.18"; transcript_id "MSTRG.18.3"; exon_number "9";
Chr00	StringTie	exon	417145	417193	1000	+	.	gene_id "MSTRG.18"; transcript_id "MSTRG.18.3"; exon_number "10";
Chr00	StringTie	exon	417684	417732	1000	+	.	gene_id "MSTRG.18"; transcript_id "MSTRG.18.3"; exon_number "11";
Chr00	StringTie	exon	418255	418383	1000	+	.	gene_id "MSTRG.18"; transcript_id "MSTRG.18.3"; exon_number "12";
Chr00	StringTie	exon	418836	419132	1000	+	.	gene_id "MSTRG.18"; transcript_id "MSTRG.18.3"; exon_number "13";
Chr00	StringTie	transcript	443241	446183	1000	+	.	gene_id "MSTRG.19"; transcript_id "mRNA:MD00G1002100"; gene_name "MD00G1002100"; ref_gene_id "gene:MD00G1002100";
Chr00	StringTie	exon	443241	443453	1000	+	.	gene_id "MSTRG.19"; transcript_id "mRNA:MD00G1002100"; exon_number "1"; gene_name "MD00G1002100"; ref_gene_id "gene:MD00G1002100";
Chr00	StringTie	exon	445145	445262	1000	+	.	gene_id "MSTRG.19"; transcript_id "mRNA:MD00G1002100"; exon_number "2"; gene_name "MD00G1002100"; ref_gene_id "gene:MD00G1002100";
Chr00	StringTie	exon	445401	445463	1000	+	.	gene_id "MSTRG.19"; transcript_id "mRNA:MD00G1002100"; exon_number "3"; gene_name "MD00G1002100"; ref_gene_id "gene:MD00G1002100";
Chr00	StringTie	exon	445627	446183	1000	+	.	gene_id "MSTRG.19"; transcript_id "mRNA:MD00G1002100"; exon_number "4"; gene_name "MD00G1002100"; ref_gene_id "gene:MD00G1002100";
Chr00	StringTie	transcript	450001	450356	1000	-	.	gene_id "MSTRG.20"; transcript_id "MSTRG.20.1";
Chr00	StringTie	exon	450001	450189	1000	-	.	gene_id "MSTRG.20"; transcript_id "MSTRG.20.1"; exon_number "1";
Chr00	StringTie	exon	450291	450356	1000	-	.	gene_id "MSTRG.20"; transcript_id "MSTRG.20.1"; exon_number "2";
Chr00	StringTie	transcript	450032	451065	1000	-	.	gene_id "MSTRG.20"; transcript_id "mRNA:MD00G1002200"; gene_name "MD00G1002200"; ref_gene_id "gene:MD00G1002200";
Chr00	StringTie	exon	450032	450189	1000	-	.	gene_id "MSTRG.20"; transcript_id "mRNA:MD00G1002200"; exon_number "1"; gene_name "MD00G1002200"; ref_gene_id "gene:MD00G1002200";
Chr00	StringTie	exon	450634	450823	1000	-	.	gene_id "MSTRG.20"; transcript_id "mRNA:MD00G1002200"; exon_number "2"; gene_name "MD00G1002200"; ref_gene_id "gene:MD00G1002200";
Chr00	StringTie	exon	450917	451065	1000	-	.	gene_id "MSTRG.20"; transcript_id "mRNA:MD00G1002200"; exon_number "3"; gene_name "MD00G1002200"; ref_gene_id "gene:MD00G1002200";
Chr00	StringTie	transcript	475603	476077	1000	.	.	gene_id "MSTRG.21"; transcript_id "MSTRG.21.1";
Chr00	StringTie	exon	475603	476077	1000	.	.	gene_id "MSTRG.21"; transcript_id "MSTRG.21.1"; exon_number "1";
Chr00	StringTie	transcript	491150	492099	1000	+	.	gene_id "MSTRG.22"; transcript_id "MSTRG.22.1";
Chr00	StringTie	exon	491150	491215	1000	+	.	gene_id "MSTRG.22"; transcript_id "MSTRG.22.1"; exon_number "1";
Chr00	StringTie	exon	491309	491375	1000	+	.	gene_id "MSTRG.22"; transcript_id "MSTRG.22.1"; exon_number "2";
Chr00	StringTie	exon	491456	491583	1000	+	.	gene_id "MSTRG.22"; transcript_id "MSTRG.22.1"; exon_number "3";
Chr00	StringTie	exon	491691	491747	1000	+	.	gene_id "MSTRG.22"; transcript_id "MSTRG.22.1"; exon_number "4";
Chr00	StringTie	exon	492027	492099	1000	+	.	gene_id "MSTRG.22"; transcript_id "MSTRG.22.1"; exon_number "5";
Chr00	StringTie	transcript	491454	493366	1000	+	.	gene_id "MSTRG.22"; transcript_id "MSTRG.22.2";
Chr00	StringTie	exon	491454	491583	1000	+	.	gene_id "MSTRG.22"; transcript_id "MSTRG.22.2"; exon_number "1";
Chr00	StringTie	exon	491691	491846	1000	+	.	gene_id "MSTRG.22"; transcript_id "MSTRG.22.2"; exon_number "2";
Chr00	StringTie	exon	492278	492343	1000	+	.	gene_id "MSTRG.22"; transcript_id "MSTRG.22.2"; exon_number "3";
Chr00	StringTie	exon	492622	492726	1000	+	.	gene_id "MSTRG.22"; transcript_id "MSTRG.22.2"; exon_number "4";
Chr00	StringTie	exon	492899	493024	1000	+	.	gene_id "MSTRG.22"; transcript_id "MSTRG.22.2"; exon_number "5";
Chr00	StringTie	exon	493160	493236	1000	+	.	gene_id "MSTRG.22"; transcript_id "MSTRG.22.2"; exon_number "6";
Chr00	StringTie	exon	493297	493366	1000	+	.	gene_id "MSTRG.22"; transcript_id "MSTRG.22.2"; exon_number "7";
Chr00	StringTie	transcript	491832	493366	1000	+	.	gene_id "MSTRG.22"; transcript_id "mRNA:MD00G1002500"; gene_name "MD00G1002500"; ref_gene_id "gene:MD00G1002500";
Chr00	StringTie	exon	491832	491846	1000	+	.	gene_id "MSTRG.22"; transcript_id "mRNA:MD00G1002500"; exon_number "1"; gene_name "MD00G1002500"; ref_gene_id "gene:MD00G1002500";
Chr00	StringTie	exon	492278	492343	1000	+	.	gene_id "MSTRG.22"; transcript_id "mRNA:MD00G1002500"; exon_number "2"; gene_name "MD00G1002500"; ref_gene_id "gene:MD00G1002500";
Chr00	StringTie	exon	492622	492726	1000	+	.	gene_id "MSTRG.22"; transcript_id "mRNA:MD00G1002500"; exon_number "3"; gene_name "MD00G1002500"; ref_gene_id "gene:MD00G1002500";
Chr00	StringTie	exon	492899	493024	1000	+	.	gene_id "MSTRG.22"; transcript_id "mRNA:MD00G1002500"; exon_number "4"; gene_name "MD00G1002500"; ref_gene_id "gene:MD00G1002500";
Chr00	StringTie	exon	493160	493236	1000	+	.	gene_id "MSTRG.22"; transcript_id "mRNA:MD00G1002500"; exon_number "5"; gene_name "MD00G1002500"; ref_gene_id "gene:MD00G1002500";
Chr00	StringTie	exon	493297	493366	1000	+	.	gene_id "MSTRG.22"; transcript_id "mRNA:MD00G1002500"; exon_number "6"; gene_name "MD00G1002500"; ref_gene_id "gene:MD00G1002500";
Chr00	StringTie	transcript	492126	494143	1000	+	.	gene_id "MSTRG.22"; transcript_id "MSTRG.22.4";
Chr00	StringTie	exon	492126	492343	1000	+	.	gene_id "MSTRG.22"; transcript_id "MSTRG.22.4"; exon_number "1";
Chr00	StringTie	exon	492483	492551	1000	+	.	gene_id "MSTRG.22"; transcript_id "MSTRG.22.4"; exon_number "2";
Chr00	StringTie	exon	492622	492726	1000	+	.	gene_id "MSTRG.22"; transcript_id "MSTRG.22.4"; exon_number "3";
Chr00	StringTie	exon	492899	493024	1000	+	.	gene_id "MSTRG.22"; transcript_id "MSTRG.22.4"; exon_number "4";
Chr00	StringTie	exon	493160	493218	1000	+	.	gene_id "MSTRG.22"; transcript_id "MSTRG.22.4"; exon_number "5";
Chr00	StringTie	exon	493297	493333	1000	+	.	gene_id "MSTRG.22"; transcript_id "MSTRG.22.4"; exon_number "6";
Chr00	StringTie	exon	493436	494143	1000	+	.	gene_id "MSTRG.22"; transcript_id "MSTRG.22.4"; exon_number "7";
Chr00	StringTie	transcript	529693	530064	1000	.	.	gene_id "MSTRG.23"; transcript_id "MSTRG.23.1";
Chr00	StringTie	exon	529693	530064	1000	.	.	gene_id "MSTRG.23"; transcript_id "MSTRG.23.1"; exon_number "1";
Chr00	StringTie	transcript	531032	532382	1000	.	.	gene_id "MSTRG.24"; transcript_id "MSTRG.24.1";
Chr00	StringTie	exon	531032	532382	1000	.	.	gene_id "MSTRG.24"; transcript_id "MSTRG.24.1"; exon_number "1";
Chr00	StringTie	transcript	544586	548067	1000	+	.	gene_id "MSTRG.25"; transcript_id "mRNA:MD00G1003400"; gene_name "MD00G1003400"; ref_gene_id "gene:MD00G1003400";
Chr00	StringTie	exon	544586	545714	1000	+	.	gene_id "MSTRG.25"; transcript_id "mRNA:MD00G1003400"; exon_number "1"; gene_name "MD00G1003400"; ref_gene_id "gene:MD00G1003400";
Chr00	StringTie	exon	545937	546347	1000	+	.	gene_id "MSTRG.25"; transcript_id "mRNA:MD00G1003400"; exon_number "2"; gene_name "MD00G1003400"; ref_gene_id "gene:MD00G1003400";
Chr00	StringTie	exon	546632	548067	1000	+	.	gene_id "MSTRG.25"; transcript_id "mRNA:MD00G1003400"; exon_number "3"; gene_name "MD00G1003400"; ref_gene_id "gene:MD00G1003400";
Chr00	StringTie	transcript	555021	555803	1000	+	.	gene_id "MSTRG.26"; transcript_id "mRNA:MD00G1003500"; gene_name "MD00G1003500"; ref_gene_id "gene:MD00G1003500";
Chr00	StringTie	exon	555021	555803	1000	+	.	gene_id "MSTRG.26"; transcript_id "mRNA:MD00G1003500"; exon_number "1"; gene_name "MD00G1003500"; ref_gene_id "gene:MD00G1003500";
Chr00	StringTie	transcript	594808	596586	1000	-	.	gene_id "MSTRG.27"; transcript_id "mRNA:MD00G1003600"; gene_name "MD00G1003600"; ref_gene_id "gene:MD00G1003600";
Chr00	StringTie	exon	594808	595394	1000	-	.	gene_id "MSTRG.27"; transcript_id "mRNA:MD00G1003600"; exon_number "1"; gene_name "MD00G1003600"; ref_gene_id "gene:MD00G1003600";
Chr00	StringTie	exon	595595	595916	1000	-	.	gene_id "MSTRG.27"; transcript_id "mRNA:MD00G1003600"; exon_number "2"; gene_name "MD00G1003600"; ref_gene_id "gene:MD00G1003600";
Chr00	StringTie	exon	596003	596586	1000	-	.	gene_id "MSTRG.27"; transcript_id "mRNA:MD00G1003600"; exon_number "3"; gene_name "MD00G1003600"; ref_gene_id "gene:MD00G1003600";
Chr00	StringTie	transcript	618578	618862	1000	.	.	gene_id "MSTRG.28"; transcript_id "MSTRG.28.1";
Chr00	StringTie	exon	618578	618862	1000	.	.	gene_id "MSTRG.28"; transcript_id "MSTRG.28.1"; exon_number "1";
Chr00	StringTie	transcript	624652	629980	1000	-	.	gene_id "MSTRG.29"; transcript_id "MSTRG.29.1";
Chr00	StringTie	exon	624652	625056	1000	-	.	gene_id "MSTRG.29"; transcript_id "MSTRG.29.1"; exon_number "1";
Chr00	StringTie	exon	625134	625239	1000	-	.	gene_id "MSTRG.29"; transcript_id "MSTRG.29.1"; exon_number "2";
Chr00	StringTie	exon	625351	625428	1000	-	.	gene_id "MSTRG.29"; transcript_id "MSTRG.29.1"; exon_number "3";
Chr00	StringTie	exon	625530	625576	1000	-	.	gene_id "MSTRG.29"; transcript_id "MSTRG.29.1"; exon_number "4";
Chr00	StringTie	exon	625644	625725	1000	-	.	gene_id "MSTRG.29"; transcript_id "MSTRG.29.1"; exon_number "5";
Chr00	StringTie	exon	625831	625972	1000	-	.	gene_id "MSTRG.29"; transcript_id "MSTRG.29.1"; exon_number "6";
Chr00	StringTie	exon	626343	626458	1000	-	.	gene_id "MSTRG.29"; transcript_id "MSTRG.29.1"; exon_number "7";
Chr00	StringTie	exon	626580	626654	1000	-	.	gene_id "MSTRG.29"; transcript_id "MSTRG.29.1"; exon_number "8";
Chr00	StringTie	exon	626748	626866	1000	-	.	gene_id "MSTRG.29"; transcript_id "MSTRG.29.1"; exon_number "9";
Chr00	StringTie	exon	627037	627104	1000	-	.	gene_id "MSTRG.29"; transcript_id "MSTRG.29.1"; exon_number "10";
Chr00	StringTie	exon	627185	627249	1000	-	.	gene_id "MSTRG.29"; transcript_id "MSTRG.29.1"; exon_number "11";
Chr00	StringTie	exon	627346	627424	1000	-	.	gene_id "MSTRG.29"; transcript_id "MSTRG.29.1"; exon_number "12";
Chr00	StringTie	exon	627627	627676	1000	-	.	gene_id "MSTRG.29"; transcript_id "MSTRG.29.1"; exon_number "13";
Chr00	StringTie	exon	627765	627887	1000	-	.	gene_id "MSTRG.29"; transcript_id "MSTRG.29.1"; exon_number "14";
Chr00	StringTie	exon	628211	628279	1000	-	.	gene_id "MSTRG.29"; transcript_id "MSTRG.29.1"; exon_number "15";
Chr00	StringTie	exon	628460	628528	1000	-	.	gene_id "MSTRG.29"; transcript_id "MSTRG.29.1"; exon_number "16";
Chr00	StringTie	exon	628637	628688	1000	-	.	gene_id "MSTRG.29"; transcript_id "MSTRG.29.1"; exon_number "17";
Chr00	StringTie	exon	628826	628878	1000	-	.	gene_id "MSTRG.29"; transcript_id "MSTRG.29.1"; exon_number "18";
Chr00	StringTie	exon	629024	629116	1000	-	.	gene_id "MSTRG.29"; transcript_id "MSTRG.29.1"; exon_number "19";
Chr00	StringTie	exon	629214	629258	1000	-	.	gene_id "MSTRG.29"; transcript_id "MSTRG.29.1"; exon_number "20";
Chr00	StringTie	exon	629421	629486	1000	-	.	gene_id "MSTRG.29"; transcript_id "MSTRG.29.1"; exon_number "21";
Chr00	StringTie	exon	629652	629980	1000	-	.	gene_id "MSTRG.29"; transcript_id "MSTRG.29.1"; exon_number "22";
Chr00	StringTie	transcript	624709	629955	1000	-	.	gene_id "MSTRG.29"; transcript_id "mRNA:MD00G1003800"; gene_name "MD00G1003800"; ref_gene_id "gene:MD00G1003800";
Chr00	StringTie	exon	624709	625056	1000	-	.	gene_id "MSTRG.29"; transcript_id "mRNA:MD00G1003800"; exon_number "1"; gene_name "MD00G1003800"; ref_gene_id "gene:MD00G1003800";
Chr00	StringTie	exon	625134	625239	1000	-	.	gene_id "MSTRG.29"; transcript_id "mRNA:MD00G1003800"; exon_number "2"; gene_name "MD00G1003800"; ref_gene_id "gene:MD00G1003800";
Chr00	StringTie	exon	625351	625428	1000	-	.	gene_id "MSTRG.29"; transcript_id "mRNA:MD00G1003800"; exon_number "3"; gene_name "MD00G1003800"; ref_gene_id "gene:MD00G1003800";
Chr00	StringTie	exon	625530	625576	1000	-	.	gene_id "MSTRG.29"; transcript_id "mRNA:MD00G1003800"; exon_number "4"; gene_name "MD00G1003800"; ref_gene_id "gene:MD00G1003800";
Chr00	StringTie	exon	625644	625725	1000	-	.	gene_id "MSTRG.29"; transcript_id "mRNA:MD00G1003800"; exon_number "5"; gene_name "MD00G1003800"; ref_gene_id "gene:MD00G1003800";
Chr00	StringTie	exon	625831	625972	1000	-	.	gene_id "MSTRG.29"; transcript_id "mRNA:MD00G1003800"; exon_number "6"; gene_name "MD00G1003800"; ref_gene_id "gene:MD00G1003800";
Chr00	StringTie	exon	626343	626458	1000	-	.	gene_id "MSTRG.29"; transcript_id "mRNA:MD00G1003800"; exon_number "7"; gene_name "MD00G1003800"; ref_gene_id "gene:MD00G1003800";
Chr00	StringTie	exon	626580	626654	1000	-	.	gene_id "MSTRG.29"; transcript_id "mRNA:MD00G1003800"; exon_number "8"; gene_name "MD00G1003800"; ref_gene_id "gene:MD00G1003800";
Chr00	StringTie	exon	626748	626866	1000	-	.	gene_id "MSTRG.29"; transcript_id "mRNA:MD00G1003800"; exon_number "9"; gene_name "MD00G1003800"; ref_gene_id "gene:MD00G1003800";
Chr00	StringTie	exon	627037	627104	1000	-	.	gene_id "MSTRG.29"; transcript_id "mRNA:MD00G1003800"; exon_number "10"; gene_name "MD00G1003800"; ref_gene_id "gene:MD00G1003800";
Chr00	StringTie	exon	627185	627249	1000	-	.	gene_id "MSTRG.29"; transcript_id "mRNA:MD00G1003800"; exon_number "11"; gene_name "MD00G1003800"; ref_gene_id "gene:MD00G1003800";
Chr00	StringTie	exon	627346	627424	1000	-	.	gene_id "MSTRG.29"; transcript_id "mRNA:MD00G1003800"; exon_number "12"; gene_name "MD00G1003800"; ref_gene_id "gene:MD00G1003800";
Chr00	StringTie	exon	627627	627676	1000	-	.	gene_id "MSTRG.29"; transcript_id "mRNA:MD00G1003800"; exon_number "13"; gene_name "MD00G1003800"; ref_gene_id "gene:MD00G1003800";
Chr00	StringTie	exon	627765	627887	1000	-	.	gene_id "MSTRG.29"; transcript_id "mRNA:MD00G1003800"; exon_number "14"; gene_name "MD00G1003800"; ref_gene_id "gene:MD00G1003800";
Chr00	StringTie	exon	628211	628279	1000	-	.	gene_id "MSTRG.29"; transcript_id "mRNA:MD00G1003800"; exon_number "15"; gene_name "MD00G1003800"; ref_gene_id "gene:MD00G1003800";
Chr00	StringTie	exon	628460	628528	1000	-	.	gene_id "MSTRG.29"; transcript_id "mRNA:MD00G1003800"; exon_number "16"; gene_name "MD00G1003800"; ref_gene_id "gene:MD00G1003800";
Chr00	StringTie	exon	628655	628688	1000	-	.	gene_id "MSTRG.29"; transcript_id "mRNA:MD00G1003800"; exon_number "17"; gene_name "MD00G1003800"; ref_gene_id "gene:MD00G1003800";
Chr00	StringTie	exon	628826	628878	1000	-	.	gene_id "MSTRG.29"; transcript_id "mRNA:MD00G1003800"; exon_number "18"; gene_name "MD00G1003800"; ref_gene_id "gene:MD00G1003800";
Chr00	StringTie	exon	629024	629116	1000	-	.	gene_id "MSTRG.29"; transcript_id "mRNA:MD00G1003800"; exon_number "19"; gene_name "MD00G1003800"; ref_gene_id "gene:MD00G1003800";
Chr00	StringTie	exon	629214	629258	1000	-	.	gene_id "MSTRG.29"; transcript_id "mRNA:MD00G1003800"; exon_number "20"; gene_name "MD00G1003800"; ref_gene_id "gene:MD00G1003800";
Chr00	StringTie	exon	629421	629486	1000	-	.	gene_id "MSTRG.29"; transcript_id "mRNA:MD00G1003800"; exon_number "21"; gene_name "MD00G1003800"; ref_gene_id "gene:MD00G1003800";
Chr00	StringTie	exon	629652	629955	1000	-	.	gene_id "MSTRG.29"; transcript_id "mRNA:MD00G1003800"; exon_number "22"; gene_name "MD00G1003800"; ref_gene_id "gene:MD00G1003800";
Chr00	StringTie	transcript	657583	661362	1000	+	.	gene_id "MSTRG.30"; transcript_id "mRNA:MD00G1004100"; gene_name "MD00G1004100"; ref_gene_id "gene:MD00G1004100";
Chr00	StringTie	exon	657583	657821	1000	+	.	gene_id "MSTRG.30"; transcript_id "mRNA:MD00G1004100"; exon_number "1"; gene_name "MD00G1004100"; ref_gene_id "gene:MD00G1004100";
Chr00	StringTie	exon	658658	658902	1000	+	.	gene_id "MSTRG.30"; transcript_id "mRNA:MD00G1004100"; exon_number "2"; gene_name "MD00G1004100"; ref_gene_id "gene:MD00G1004100";
Chr00	StringTie	exon	659344	659556	1000	+	.	gene_id "MSTRG.30"; transcript_id "mRNA:MD00G1004100"; exon_number "3"; gene_name "MD00G1004100"; ref_gene_id "gene:MD00G1004100";
Chr00	StringTie	exon	659662	659859	1000	+	.	gene_id "MSTRG.30"; transcript_id "mRNA:MD00G1004100"; exon_number "4"; gene_name "MD00G1004100"; ref_gene_id "gene:MD00G1004100";
Chr00	StringTie	exon	659978	660118	1000	+	.	gene_id "MSTRG.30"; transcript_id "mRNA:MD00G1004100"; exon_number "5"; gene_name "MD00G1004100"; ref_gene_id "gene:MD00G1004100";
Chr00	StringTie	exon	660463	660579	1000	+	.	gene_id "MSTRG.30"; transcript_id "mRNA:MD00G1004100"; exon_number "6"; gene_name "MD00G1004100"; ref_gene_id "gene:MD00G1004100";
Chr00	StringTie	exon	660795	661362	1000	+	.	gene_id "MSTRG.30"; transcript_id "mRNA:MD00G1004100"; exon_number "7"; gene_name "MD00G1004100"; ref_gene_id "gene:MD00G1004100";
Chr00	StringTie	transcript	661757	665431	1000	+	.	gene_id "MSTRG.31"; transcript_id "mRNA:MD00G1004200"; gene_name "MD00G1004200"; ref_gene_id "gene:MD00G1004200";
Chr00	StringTie	exon	661757	662094	1000	+	.	gene_id "MSTRG.31"; transcript_id "mRNA:MD00G1004200"; exon_number "1"; gene_name "MD00G1004200"; ref_gene_id "gene:MD00G1004200";
Chr00	StringTie	exon	662200	662231	1000	+	.	gene_id "MSTRG.31"; transcript_id "mRNA:MD00G1004200"; exon_number "2"; gene_name "MD00G1004200"; ref_gene_id "gene:MD00G1004200";
Chr00	StringTie	exon	662856	662953	1000	+	.	gene_id "MSTRG.31"; transcript_id "mRNA:MD00G1004200"; exon_number "3"; gene_name "MD00G1004200"; ref_gene_id "gene:MD00G1004200";
Chr00	StringTie	exon	663080	663162	1000	+	.	gene_id "MSTRG.31"; transcript_id "mRNA:MD00G1004200"; exon_number "4"; gene_name "MD00G1004200"; ref_gene_id "gene:MD00G1004200";
Chr00	StringTie	exon	663627	663704	1000	+	.	gene_id "MSTRG.31"; transcript_id "mRNA:MD00G1004200"; exon_number "5"; gene_name "MD00G1004200"; ref_gene_id "gene:MD00G1004200";
Chr00	StringTie	exon	663778	663876	1000	+	.	gene_id "MSTRG.31"; transcript_id "mRNA:MD00G1004200"; exon_number "6"; gene_name "MD00G1004200"; ref_gene_id "gene:MD00G1004200";
Chr00	StringTie	exon	664916	665431	1000	+	.	gene_id "MSTRG.31"; transcript_id "mRNA:MD00G1004200"; exon_number "7"; gene_name "MD00G1004200"; ref_gene_id "gene:MD00G1004200";
Chr00	StringTie	transcript	671392	675079	1000	-	.	gene_id "MSTRG.32"; transcript_id "MSTRG.32.1";
Chr00	StringTie	exon	671392	672342	1000	-	.	gene_id "MSTRG.32"; transcript_id "MSTRG.32.1"; exon_number "1";
Chr00	StringTie	exon	672765	673871	1000	-	.	gene_id "MSTRG.32"; transcript_id "MSTRG.32.1"; exon_number "2";
Chr00	StringTie	exon	674025	674113	1000	-	.	gene_id "MSTRG.32"; transcript_id "MSTRG.32.1"; exon_number "3";
Chr00	StringTie	exon	674332	675079	1000	-	.	gene_id "MSTRG.32"; transcript_id "MSTRG.32.1"; exon_number "4";
Chr00	StringTie	transcript	671392	675079	1000	-	.	gene_id "MSTRG.32"; transcript_id "mRNA:MD00G1004300"; gene_name "MD00G1004300"; ref_gene_id "gene:MD00G1004300";
Chr00	StringTie	exon	671392	672339	1000	-	.	gene_id "MSTRG.32"; transcript_id "mRNA:MD00G1004300"; exon_number "1"; gene_name "MD00G1004300"; ref_gene_id "gene:MD00G1004300";
Chr00	StringTie	exon	672765	673871	1000	-	.	gene_id "MSTRG.32"; transcript_id "mRNA:MD00G1004300"; exon_number "2"; gene_name "MD00G1004300"; ref_gene_id "gene:MD00G1004300";
Chr00	StringTie	exon	674025	674113	1000	-	.	gene_id "MSTRG.32"; transcript_id "mRNA:MD00G1004300"; exon_number "3"; gene_name "MD00G1004300"; ref_gene_id "gene:MD00G1004300";
Chr00	StringTie	exon	674332	675079	1000	-	.	gene_id "MSTRG.32"; transcript_id "mRNA:MD00G1004300"; exon_number "4"; gene_name "MD00G1004300"; ref_gene_id "gene:MD00G1004300";
Chr00	StringTie	transcript	681935	707876	1000	-	.	gene_id "MSTRG.33"; transcript_id "MSTRG.33.1";
Chr00	StringTie	exon	681935	682224	1000	-	.	gene_id "MSTRG.33"; transcript_id "MSTRG.33.1"; exon_number "1";
Chr00	StringTie	exon	682392	682433	1000	-	.	gene_id "MSTRG.33"; transcript_id "MSTRG.33.1"; exon_number "2";
Chr00	StringTie	exon	682884	682925	1000	-	.	gene_id "MSTRG.33"; transcript_id "MSTRG.33.1"; exon_number "3";
Chr00	StringTie	exon	683029	683128	1000	-	.	gene_id "MSTRG.33"; transcript_id "MSTRG.33.1"; exon_number "4";
Chr00	StringTie	exon	683221	683282	1000	-	.	gene_id "MSTRG.33"; transcript_id "MSTRG.33.1"; exon_number "5";
Chr00	StringTie	exon	702739	702820	1000	-	.	gene_id "MSTRG.33"; transcript_id "MSTRG.33.1"; exon_number "6";
Chr00	StringTie	exon	707262	707456	1000	-	.	gene_id "MSTRG.33"; transcript_id "MSTRG.33.1"; exon_number "7";
Chr00	StringTie	exon	707595	707876	1000	-	.	gene_id "MSTRG.33"; transcript_id "MSTRG.33.1"; exon_number "8";
Chr00	StringTie	transcript	681935	683288	1000	-	.	gene_id "MSTRG.33"; transcript_id "mRNA:MD00G1004400"; gene_name "MD00G1004400"; ref_gene_id "gene:MD00G1004400";
Chr00	StringTie	exon	681935	682224	1000	-	.	gene_id "MSTRG.33"; transcript_id "mRNA:MD00G1004400"; exon_number "1"; gene_name "MD00G1004400"; ref_gene_id "gene:MD00G1004400";
Chr00	StringTie	exon	682392	682433	1000	-	.	gene_id "MSTRG.33"; transcript_id "mRNA:MD00G1004400"; exon_number "2"; gene_name "MD00G1004400"; ref_gene_id "gene:MD00G1004400";
Chr00	StringTie	exon	682884	682925	1000	-	.	gene_id "MSTRG.33"; transcript_id "mRNA:MD00G1004400"; exon_number "3"; gene_name "MD00G1004400"; ref_gene_id "gene:MD00G1004400";
Chr00	StringTie	exon	683029	683128	1000	-	.	gene_id "MSTRG.33"; transcript_id "mRNA:MD00G1004400"; exon_number "4"; gene_name "MD00G1004400"; ref_gene_id "gene:MD00G1004400";
Chr00	StringTie	exon	683221	683288	1000	-	.	gene_id "MSTRG.33"; transcript_id "mRNA:MD00G1004400"; exon_number "5"; gene_name "MD00G1004400"; ref_gene_id "gene:MD00G1004400";
Chr00	StringTie	transcript	702664	707530	1000	-	.	gene_id "MSTRG.33"; transcript_id "mRNA:MD00G1004500"; gene_name "MD00G1004500"; ref_gene_id "gene:MD00G1004500";
Chr00	StringTie	exon	702664	702820	1000	-	.	gene_id "MSTRG.33"; transcript_id "mRNA:MD00G1004500"; exon_number "1"; gene_name "MD00G1004500"; ref_gene_id "gene:MD00G1004500";
Chr00	StringTie	exon	707262	707530	1000	-	.	gene_id "MSTRG.33"; transcript_id "mRNA:MD00G1004500"; exon_number "2"; gene_name "MD00G1004500"; ref_gene_id "gene:MD00G1004500";
Chr00	StringTie	transcript	713049	726086	1000	-	.	gene_id "MSTRG.34"; transcript_id "MSTRG.34.1";
Chr00	StringTie	exon	713049	713607	1000	-	.	gene_id "MSTRG.34"; transcript_id "MSTRG.34.1"; exon_number "1";
Chr00	StringTie	exon	713774	713815	1000	-	.	gene_id "MSTRG.34"; transcript_id "MSTRG.34.1"; exon_number "2";
Chr00	StringTie	exon	714217	714258	1000	-	.	gene_id "MSTRG.34"; transcript_id "MSTRG.34.1"; exon_number "3";
Chr00	StringTie	exon	714365	714464	1000	-	.	gene_id "MSTRG.34"; transcript_id "MSTRG.34.1"; exon_number "4";
Chr00	StringTie	exon	714557	714618	1000	-	.	gene_id "MSTRG.34"; transcript_id "MSTRG.34.1"; exon_number "5";
Chr00	StringTie	exon	721935	722016	1000	-	.	gene_id "MSTRG.34"; transcript_id "MSTRG.34.1"; exon_number "6";
Chr00	StringTie	exon	725287	725481	1000	-	.	gene_id "MSTRG.34"; transcript_id "MSTRG.34.1"; exon_number "7";
Chr00	StringTie	exon	725914	726086	1000	-	.	gene_id "MSTRG.34"; transcript_id "MSTRG.34.1"; exon_number "8";
Chr00	StringTie	transcript	713207	726056	1000	-	.	gene_id "MSTRG.34"; transcript_id "MSTRG.34.2";
Chr00	StringTie	exon	713207	713607	1000	-	.	gene_id "MSTRG.34"; transcript_id "MSTRG.34.2"; exon_number "1";
Chr00	StringTie	exon	713774	713815	1000	-	.	gene_id "MSTRG.34"; transcript_id "MSTRG.34.2"; exon_number "2";
Chr00	StringTie	exon	714217	714258	1000	-	.	gene_id "MSTRG.34"; transcript_id "MSTRG.34.2"; exon_number "3";
Chr00	StringTie	exon	714365	714618	1000	-	.	gene_id "MSTRG.34"; transcript_id "MSTRG.34.2"; exon_number "4";
Chr00	StringTie	exon	721935	722016	1000	-	.	gene_id "MSTRG.34"; transcript_id "MSTRG.34.2"; exon_number "5";
Chr00	StringTie	exon	725287	725481	1000	-	.	gene_id "MSTRG.34"; transcript_id "MSTRG.34.2"; exon_number "6";
Chr00	StringTie	exon	725679	726056	1000	-	.	gene_id "MSTRG.34"; transcript_id "MSTRG.34.2"; exon_number "7";
Chr00	StringTie	transcript	713271	714617	1000	-	.	gene_id "MSTRG.34"; transcript_id "mRNA:MD00G1004600"; gene_name "MD00G1004600"; ref_gene_id "gene:MD00G1004600";
Chr00	StringTie	exon	713271	713607	1000	-	.	gene_id "MSTRG.34"; transcript_id "mRNA:MD00G1004600"; exon_number "1"; gene_name "MD00G1004600"; ref_gene_id "gene:MD00G1004600";
Chr00	StringTie	exon	713774	713815	1000	-	.	gene_id "MSTRG.34"; transcript_id "mRNA:MD00G1004600"; exon_number "2"; gene_name "MD00G1004600"; ref_gene_id "gene:MD00G1004600";
Chr00	StringTie	exon	714217	714267	1000	-	.	gene_id "MSTRG.34"; transcript_id "mRNA:MD00G1004600"; exon_number "3"; gene_name "MD00G1004600"; ref_gene_id "gene:MD00G1004600";
Chr00	StringTie	exon	714365	714617	1000	-	.	gene_id "MSTRG.34"; transcript_id "mRNA:MD00G1004600"; exon_number "4"; gene_name "MD00G1004600"; ref_gene_id "gene:MD00G1004600";
Chr00	StringTie	transcript	723976	724089	1000	+	.	gene_id "MSTRG.35"; transcript_id "ncRNA:MD00G1004700"; gene_name "MD00G1004700"; ref_gene_id "gene:MD00G1004700";
Chr00	StringTie	exon	723976	724089	1000	+	.	gene_id "MSTRG.35"; transcript_id "ncRNA:MD00G1004700"; exon_number "1"; gene_name "MD00G1004700"; ref_gene_id "gene:MD00G1004700";
Chr00	StringTie	transcript	735426	737092	1000	+	.	gene_id "MSTRG.36"; transcript_id "mRNA:MD00G1004900"; gene_name "MD00G1004900"; ref_gene_id "gene:MD00G1004900";
Chr00	StringTie	exon	735426	735489	1000	+	.	gene_id "MSTRG.36"; transcript_id "mRNA:MD00G1004900"; exon_number "1"; gene_name "MD00G1004900"; ref_gene_id "gene:MD00G1004900";
Chr00	StringTie	exon	735794	737092	1000	+	.	gene_id "MSTRG.36"; transcript_id "mRNA:MD00G1004900"; exon_number "2"; gene_name "MD00G1004900"; ref_gene_id "gene:MD00G1004900";
Chr00	StringTie	transcript	735427	737092	1000	+	.	gene_id "MSTRG.36"; transcript_id "MSTRG.36.2";
Chr00	StringTie	exon	735427	737092	1000	+	.	gene_id "MSTRG.36"; transcript_id "MSTRG.36.2"; exon_number "1";
Chr00	StringTie	transcript	739165	741212	1000	+	.	gene_id "MSTRG.37"; transcript_id "mRNA:MD00G1005000"; gene_name "MD00G1005000"; ref_gene_id "gene:MD00G1005000";
Chr00	StringTie	exon	739165	739370	1000	+	.	gene_id "MSTRG.37"; transcript_id "mRNA:MD00G1005000"; exon_number "1"; gene_name "MD00G1005000"; ref_gene_id "gene:MD00G1005000";
Chr00	StringTie	exon	739421	739895	1000	+	.	gene_id "MSTRG.37"; transcript_id "mRNA:MD00G1005000"; exon_number "2"; gene_name "MD00G1005000"; ref_gene_id "gene:MD00G1005000";
Chr00	StringTie	exon	740222	740308	1000	+	.	gene_id "MSTRG.37"; transcript_id "mRNA:MD00G1005000"; exon_number "3"; gene_name "MD00G1005000"; ref_gene_id "gene:MD00G1005000";
Chr00	StringTie	exon	740816	741212	1000	+	.	gene_id "MSTRG.37"; transcript_id "mRNA:MD00G1005000"; exon_number "4"; gene_name "MD00G1005000"; ref_gene_id "gene:MD00G1005000";
Chr00	StringTie	transcript	739869	741328	1000	+	.	gene_id "MSTRG.37"; transcript_id "MSTRG.37.2";
Chr00	StringTie	exon	739869	741328	1000	+	.	gene_id "MSTRG.37"; transcript_id "MSTRG.37.2"; exon_number "1";
Chr00	StringTie	transcript	741136	742196	1000	-	.	gene_id "MSTRG.38"; transcript_id "MSTRG.38.1";
Chr00	StringTie	exon	741136	742196	1000	-	.	gene_id "MSTRG.38"; transcript_id "MSTRG.38.1"; exon_number "1";
Chr00	StringTie	transcript	741214	742083	1000	-	.	gene_id "MSTRG.38"; transcript_id "mRNA:MD00G1005100"; gene_name "MD00G1005100"; ref_gene_id "gene:MD00G1005100";
Chr00	StringTie	exon	741214	741260	1000	-	.	gene_id "MSTRG.38"; transcript_id "mRNA:MD00G1005100"; exon_number "1"; gene_name "MD00G1005100"; ref_gene_id "gene:MD00G1005100";
Chr00	StringTie	exon	741331	742083	1000	-	.	gene_id "MSTRG.38"; transcript_id "mRNA:MD00G1005100"; exon_number "2"; gene_name "MD00G1005100"; ref_gene_id "gene:MD00G1005100";
Chr00	StringTie	transcript	747205	748208	1000	.	.	gene_id "MSTRG.39"; transcript_id "MSTRG.39.1";
Chr00	StringTie	exon	747205	748208	1000	.	.	gene_id "MSTRG.39"; transcript_id "MSTRG.39.1"; exon_number "1";
Chr00	StringTie	transcript	782936	783247	1000	-	.	gene_id "MSTRG.40"; transcript_id "mRNA:MD00G1005300"; gene_name "MD00G1005300"; ref_gene_id "gene:MD00G1005300";
Chr00	StringTie	exon	782936	783247	1000	-	.	gene_id "MSTRG.40"; transcript_id "mRNA:MD00G1005300"; exon_number "1"; gene_name "MD00G1005300"; ref_gene_id "gene:MD00G1005300";
Chr00	StringTie	transcript	795300	797038	1000	+	.	gene_id "MSTRG.41"; transcript_id "mRNA:MD00G1005600"; gene_name "MD00G1005600"; ref_gene_id "gene:MD00G1005600";
Chr00	StringTie	exon	795300	795482	1000	+	.	gene_id "MSTRG.41"; transcript_id "mRNA:MD00G1005600"; exon_number "1"; gene_name "MD00G1005600"; ref_gene_id "gene:MD00G1005600";
Chr00	StringTie	exon	795609	795676	1000	+	.	gene_id "MSTRG.41"; transcript_id "mRNA:MD00G1005600"; exon_number "2"; gene_name "MD00G1005600"; ref_gene_id "gene:MD00G1005600";
Chr00	StringTie	exon	795887	796123	1000	+	.	gene_id "MSTRG.41"; transcript_id "mRNA:MD00G1005600"; exon_number "3"; gene_name "MD00G1005600"; ref_gene_id "gene:MD00G1005600";
Chr00	StringTie	exon	796225	796703	1000	+	.	gene_id "MSTRG.41"; transcript_id "mRNA:MD00G1005600"; exon_number "4"; gene_name "MD00G1005600"; ref_gene_id "gene:MD00G1005600";
Chr00	StringTie	exon	796873	797038	1000	+	.	gene_id "MSTRG.41"; transcript_id "mRNA:MD00G1005600"; exon_number "5"; gene_name "MD00G1005600"; ref_gene_id "gene:MD00G1005600";
Chr00	StringTie	transcript	795300	796952	1000	+	.	gene_id "MSTRG.41"; transcript_id "MSTRG.41.2";
Chr00	StringTie	exon	795300	795476	1000	+	.	gene_id "MSTRG.41"; transcript_id "MSTRG.41.2"; exon_number "1";
Chr00	StringTie	exon	795609	795676	1000	+	.	gene_id "MSTRG.41"; transcript_id "MSTRG.41.2"; exon_number "2";
Chr00	StringTie	exon	795887	796123	1000	+	.	gene_id "MSTRG.41"; transcript_id "MSTRG.41.2"; exon_number "3";
Chr00	StringTie	exon	796225	796703	1000	+	.	gene_id "MSTRG.41"; transcript_id "MSTRG.41.2"; exon_number "4";
Chr00	StringTie	exon	796873	796952	1000	+	.	gene_id "MSTRG.41"; transcript_id "MSTRG.41.2"; exon_number "5";
Chr00	StringTie	transcript	814503	825302	1000	+	.	gene_id "MSTRG.42"; transcript_id "MSTRG.42.1";
Chr00	StringTie	exon	814503	814756	1000	+	.	gene_id "MSTRG.42"; transcript_id "MSTRG.42.1"; exon_number "1";
Chr00	StringTie	exon	814896	815806	1000	+	.	gene_id "MSTRG.42"; transcript_id "MSTRG.42.1"; exon_number "2";
Chr00	StringTie	exon	825259	825302	1000	+	.	gene_id "MSTRG.42"; transcript_id "MSTRG.42.1"; exon_number "3";
Chr00	StringTie	transcript	814503	825324	1000	+	.	gene_id "MSTRG.42"; transcript_id "MSTRG.42.2";
Chr00	StringTie	exon	814503	814756	1000	+	.	gene_id "MSTRG.42"; transcript_id "MSTRG.42.2"; exon_number "1";
Chr00	StringTie	exon	814896	815683	1000	+	.	gene_id "MSTRG.42"; transcript_id "MSTRG.42.2"; exon_number "2";
Chr00	StringTie	exon	825136	825324	1000	+	.	gene_id "MSTRG.42"; transcript_id "MSTRG.42.2"; exon_number "3";
Chr00	StringTie	transcript	814503	824470	1000	+	.	gene_id "MSTRG.42"; transcript_id "MSTRG.42.3";
Chr00	StringTie	exon	814503	814756	1000	+	.	gene_id "MSTRG.42"; transcript_id "MSTRG.42.3"; exon_number "1";
Chr00	StringTie	exon	814896	814987	1000	+	.	gene_id "MSTRG.42"; transcript_id "MSTRG.42.3"; exon_number "2";
Chr00	StringTie	exon	824441	824470	1000	+	.	gene_id "MSTRG.42"; transcript_id "MSTRG.42.3"; exon_number "3";
Chr00	StringTie	transcript	814503	816299	1000	+	.	gene_id "MSTRG.42"; transcript_id "mRNA:MD00G1005700"; gene_name "MD00G1005700"; ref_gene_id "gene:MD00G1005700";
Chr00	StringTie	exon	814503	814756	1000	+	.	gene_id "MSTRG.42"; transcript_id "mRNA:MD00G1005700"; exon_number "1"; gene_name "MD00G1005700"; ref_gene_id "gene:MD00G1005700";
Chr00	StringTie	exon	814896	816299	1000	+	.	gene_id "MSTRG.42"; transcript_id "mRNA:MD00G1005700"; exon_number "2"; gene_name "MD00G1005700"; ref_gene_id "gene:MD00G1005700";
Chr00	StringTie	transcript	824079	824539	1000	+	.	gene_id "MSTRG.42"; transcript_id "mRNA:MD00G1006100"; gene_name "MD00G1006100"; ref_gene_id "gene:MD00G1006100";
Chr00	StringTie	exon	824079	824208	1000	+	.	gene_id "MSTRG.42"; transcript_id "mRNA:MD00G1006100"; exon_number "1"; gene_name "MD00G1006100"; ref_gene_id "gene:MD00G1006100";
Chr00	StringTie	exon	824349	824539	1000	+	.	gene_id "MSTRG.42"; transcript_id "mRNA:MD00G1006100"; exon_number "2"; gene_name "MD00G1006100"; ref_gene_id "gene:MD00G1006100";
Chr00	StringTie	transcript	824605	825324	1000	+	.	gene_id "MSTRG.42"; transcript_id "mRNA:MD00G1006200"; gene_name "MD00G1006200"; ref_gene_id "gene:MD00G1006200";
Chr00	StringTie	exon	824605	825324	1000	+	.	gene_id "MSTRG.42"; transcript_id "mRNA:MD00G1006200"; exon_number "1"; gene_name "MD00G1006200"; ref_gene_id "gene:MD00G1006200";
Chr00	StringTie	transcript	818654	821309	1000	-	.	gene_id "MSTRG.43"; transcript_id "MSTRG.43.1";
Chr00	StringTie	exon	818654	818788	1000	-	.	gene_id "MSTRG.43"; transcript_id "MSTRG.43.1"; exon_number "1";
Chr00	StringTie	exon	819199	819297	1000	-	.	gene_id "MSTRG.43"; transcript_id "MSTRG.43.1"; exon_number "2";
Chr00	StringTie	exon	819419	819524	1000	-	.	gene_id "MSTRG.43"; transcript_id "MSTRG.43.1"; exon_number "3";
Chr00	StringTie	exon	820131	820226	1000	-	.	gene_id "MSTRG.43"; transcript_id "MSTRG.43.1"; exon_number "4";
Chr00	StringTie	exon	820318	820370	1000	-	.	gene_id "MSTRG.43"; transcript_id "MSTRG.43.1"; exon_number "5";
Chr00	StringTie	exon	820474	820862	1000	-	.	gene_id "MSTRG.43"; transcript_id "MSTRG.43.1"; exon_number "6";
Chr00	StringTie	exon	820952	821309	1000	-	.	gene_id "MSTRG.43"; transcript_id "MSTRG.43.1"; exon_number "7";
Chr00	StringTie	transcript	818654	821286	1000	-	.	gene_id "MSTRG.43"; transcript_id "MSTRG.43.2";
Chr00	StringTie	exon	818654	818788	1000	-	.	gene_id "MSTRG.43"; transcript_id "MSTRG.43.2"; exon_number "1";
Chr00	StringTie	exon	819199	819297	1000	-	.	gene_id "MSTRG.43"; transcript_id "MSTRG.43.2"; exon_number "2";
Chr00	StringTie	exon	819419	819524	1000	-	.	gene_id "MSTRG.43"; transcript_id "MSTRG.43.2"; exon_number "3";
Chr00	StringTie	exon	819595	820226	1000	-	.	gene_id "MSTRG.43"; transcript_id "MSTRG.43.2"; exon_number "4";
Chr00	StringTie	exon	820318	820370	1000	-	.	gene_id "MSTRG.43"; transcript_id "MSTRG.43.2"; exon_number "5";
Chr00	StringTie	exon	820474	820862	1000	-	.	gene_id "MSTRG.43"; transcript_id "MSTRG.43.2"; exon_number "6";
Chr00	StringTie	exon	820952	821286	1000	-	.	gene_id "MSTRG.43"; transcript_id "MSTRG.43.2"; exon_number "7";
Chr00	StringTie	transcript	818654	821286	1000	-	.	gene_id "MSTRG.43"; transcript_id "MSTRG.43.3";
Chr00	StringTie	exon	818654	818788	1000	-	.	gene_id "MSTRG.43"; transcript_id "MSTRG.43.3"; exon_number "1";
Chr00	StringTie	exon	819199	819297	1000	-	.	gene_id "MSTRG.43"; transcript_id "MSTRG.43.3"; exon_number "2";
Chr00	StringTie	exon	819419	819524	1000	-	.	gene_id "MSTRG.43"; transcript_id "MSTRG.43.3"; exon_number "3";
Chr00	StringTie	exon	820131	820226	1000	-	.	gene_id "MSTRG.43"; transcript_id "MSTRG.43.3"; exon_number "4";
Chr00	StringTie	exon	820318	820370	1000	-	.	gene_id "MSTRG.43"; transcript_id "MSTRG.43.3"; exon_number "5";
Chr00	StringTie	exon	820474	820862	1000	-	.	gene_id "MSTRG.43"; transcript_id "MSTRG.43.3"; exon_number "6";
Chr00	StringTie	exon	820989	821286	1000	-	.	gene_id "MSTRG.43"; transcript_id "MSTRG.43.3"; exon_number "7";
Chr00	StringTie	transcript	818654	819933	1000	-	.	gene_id "MSTRG.43"; transcript_id "mRNA:MD00G1005800"; gene_name "MD00G1005800"; ref_gene_id "gene:MD00G1005800";
Chr00	StringTie	exon	818654	818788	1000	-	.	gene_id "MSTRG.43"; transcript_id "mRNA:MD00G1005800"; exon_number "1"; gene_name "MD00G1005800"; ref_gene_id "gene:MD00G1005800";
Chr00	StringTie	exon	819199	819297	1000	-	.	gene_id "MSTRG.43"; transcript_id "mRNA:MD00G1005800"; exon_number "2"; gene_name "MD00G1005800"; ref_gene_id "gene:MD00G1005800";
Chr00	StringTie	exon	819419	819524	1000	-	.	gene_id "MSTRG.43"; transcript_id "mRNA:MD00G1005800"; exon_number "3"; gene_name "MD00G1005800"; ref_gene_id "gene:MD00G1005800";
Chr00	StringTie	exon	819595	819933	1000	-	.	gene_id "MSTRG.43"; transcript_id "mRNA:MD00G1005800"; exon_number "4"; gene_name "MD00G1005800"; ref_gene_id "gene:MD00G1005800";
Chr00	StringTie	transcript	819935	820050	1000	-	.	gene_id "MSTRG.43"; transcript_id "ncRNA:MD00G1005900"; gene_name "MD00G1005900"; ref_gene_id "gene:MD00G1005900";
Chr00	StringTie	exon	819935	820050	1000	-	.	gene_id "MSTRG.43"; transcript_id "ncRNA:MD00G1005900"; exon_number "1"; gene_name "MD00G1005900"; ref_gene_id "gene:MD00G1005900";
Chr00	StringTie	transcript	820054	821298	1000	-	.	gene_id "MSTRG.43"; transcript_id "mRNA:MD00G1006000"; gene_name "MD00G1006000"; ref_gene_id "gene:MD00G1006000";
Chr00	StringTie	exon	820054	820224	1000	-	.	gene_id "MSTRG.43"; transcript_id "mRNA:MD00G1006000"; exon_number "1"; gene_name "MD00G1006000"; ref_gene_id "gene:MD00G1006000";
Chr00	StringTie	exon	820318	820370	1000	-	.	gene_id "MSTRG.43"; transcript_id "mRNA:MD00G1006000"; exon_number "2"; gene_name "MD00G1006000"; ref_gene_id "gene:MD00G1006000";
Chr00	StringTie	exon	820474	820862	1000	-	.	gene_id "MSTRG.43"; transcript_id "mRNA:MD00G1006000"; exon_number "3"; gene_name "MD00G1006000"; ref_gene_id "gene:MD00G1006000";
Chr00	StringTie	exon	820952	821298	1000	-	.	gene_id "MSTRG.43"; transcript_id "mRNA:MD00G1006000"; exon_number "4"; gene_name "MD00G1006000"; ref_gene_id "gene:MD00G1006000";
Chr00	StringTie	transcript	858323	859939	1000	+	.	gene_id "MSTRG.44"; transcript_id "MSTRG.44.1";
Chr00	StringTie	exon	858323	858689	1000	+	.	gene_id "MSTRG.44"; transcript_id "MSTRG.44.1"; exon_number "1";
Chr00	StringTie	exon	859513	859939	1000	+	.	gene_id "MSTRG.44"; transcript_id "MSTRG.44.1"; exon_number "2";
Chr00	StringTie	transcript	930092	939266	1000	-	.	gene_id "MSTRG.45"; transcript_id "mRNA:MD00G1006500"; gene_name "MD00G1006500"; ref_gene_id "gene:MD00G1006500";
Chr00	StringTie	exon	930092	930478	1000	-	.	gene_id "MSTRG.45"; transcript_id "mRNA:MD00G1006500"; exon_number "1"; gene_name "MD00G1006500"; ref_gene_id "gene:MD00G1006500";
Chr00	StringTie	exon	930563	930713	1000	-	.	gene_id "MSTRG.45"; transcript_id "mRNA:MD00G1006500"; exon_number "2"; gene_name "MD00G1006500"; ref_gene_id "gene:MD00G1006500";
Chr00	StringTie	exon	930812	931049	1000	-	.	gene_id "MSTRG.45"; transcript_id "mRNA:MD00G1006500"; exon_number "3"; gene_name "MD00G1006500"; ref_gene_id "gene:MD00G1006500";
Chr00	StringTie	exon	931132	931342	1000	-	.	gene_id "MSTRG.45"; transcript_id "mRNA:MD00G1006500"; exon_number "4"; gene_name "MD00G1006500"; ref_gene_id "gene:MD00G1006500";
Chr00	StringTie	exon	931424	931542	1000	-	.	gene_id "MSTRG.45"; transcript_id "mRNA:MD00G1006500"; exon_number "5"; gene_name "MD00G1006500"; ref_gene_id "gene:MD00G1006500";
Chr00	StringTie	exon	932084	932218	1000	-	.	gene_id "MSTRG.45"; transcript_id "mRNA:MD00G1006500"; exon_number "6"; gene_name "MD00G1006500"; ref_gene_id "gene:MD00G1006500";
Chr00	StringTie	exon	932383	932581	1000	-	.	gene_id "MSTRG.45"; transcript_id "mRNA:MD00G1006500"; exon_number "7"; gene_name "MD00G1006500"; ref_gene_id "gene:MD00G1006500";
Chr00	StringTie	exon	932663	933036	1000	-	.	gene_id "MSTRG.45"; transcript_id "mRNA:MD00G1006500"; exon_number "8"; gene_name "MD00G1006500"; ref_gene_id "gene:MD00G1006500";
Chr00	StringTie	exon	933197	933237	1000	-	.	gene_id "MSTRG.45"; transcript_id "mRNA:MD00G1006500"; exon_number "9"; gene_name "MD00G1006500"; ref_gene_id "gene:MD00G1006500";
Chr00	StringTie	exon	933347	933382	1000	-	.	gene_id "MSTRG.45"; transcript_id "mRNA:MD00G1006500"; exon_number "10"; gene_name "MD00G1006500"; ref_gene_id "gene:MD00G1006500";
Chr00	StringTie	exon	933482	933550	1000	-	.	gene_id "MSTRG.45"; transcript_id "mRNA:MD00G1006500"; exon_number "11"; gene_name "MD00G1006500"; ref_gene_id "gene:MD00G1006500";
Chr00	StringTie	exon	933847	933912	1000	-	.	gene_id "MSTRG.45"; transcript_id "mRNA:MD00G1006500"; exon_number "12"; gene_name "MD00G1006500"; ref_gene_id "gene:MD00G1006500";
Chr00	StringTie	exon	934039	934107	1000	-	.	gene_id "MSTRG.45"; transcript_id "mRNA:MD00G1006500"; exon_number "13"; gene_name "MD00G1006500"; ref_gene_id "gene:MD00G1006500";
Chr00	StringTie	exon	934264	934335	1000	-	.	gene_id "MSTRG.45"; transcript_id "mRNA:MD00G1006500"; exon_number "14"; gene_name "MD00G1006500"; ref_gene_id "gene:MD00G1006500";
Chr00	StringTie	exon	934419	934490	1000	-	.	gene_id "MSTRG.45"; transcript_id "mRNA:MD00G1006500"; exon_number "15"; gene_name "MD00G1006500"; ref_gene_id "gene:MD00G1006500";
Chr00	StringTie	exon	934595	934666	1000	-	.	gene_id "MSTRG.45"; transcript_id "mRNA:MD00G1006500"; exon_number "16"; gene_name "MD00G1006500"; ref_gene_id "gene:MD00G1006500";
Chr00	StringTie	exon	934848	934919	1000	-	.	gene_id "MSTRG.45"; transcript_id "mRNA:MD00G1006500"; exon_number "17"; gene_name "MD00G1006500"; ref_gene_id "gene:MD00G1006500";
Chr00	StringTie	exon	935015	935086	1000	-	.	gene_id "MSTRG.45"; transcript_id "mRNA:MD00G1006500"; exon_number "18"; gene_name "MD00G1006500"; ref_gene_id "gene:MD00G1006500";
Chr00	StringTie	exon	935163	935234	1000	-	.	gene_id "MSTRG.45"; transcript_id "mRNA:MD00G1006500"; exon_number "19"; gene_name "MD00G1006500"; ref_gene_id "gene:MD00G1006500";
Chr00	StringTie	exon	935348	935419	1000	-	.	gene_id "MSTRG.45"; transcript_id "mRNA:MD00G1006500"; exon_number "20"; gene_name "MD00G1006500"; ref_gene_id "gene:MD00G1006500";
Chr00	StringTie	exon	935495	935563	1000	-	.	gene_id "MSTRG.45"; transcript_id "mRNA:MD00G1006500"; exon_number "21"; gene_name "MD00G1006500"; ref_gene_id "gene:MD00G1006500";
Chr00	StringTie	exon	935664	935735	1000	-	.	gene_id "MSTRG.45"; transcript_id "mRNA:MD00G1006500"; exon_number "22"; gene_name "MD00G1006500"; ref_gene_id "gene:MD00G1006500";
Chr00	StringTie	exon	937722	937899	1000	-	.	gene_id "MSTRG.45"; transcript_id "mRNA:MD00G1006500"; exon_number "23"; gene_name "MD00G1006500"; ref_gene_id "gene:MD00G1006500";
Chr00	StringTie	exon	939170	939266	1000	-	.	gene_id "MSTRG.45"; transcript_id "mRNA:MD00G1006500"; exon_number "24"; gene_name "MD00G1006500"; ref_gene_id "gene:MD00G1006500";
Chr00	StringTie	transcript	942265	949741	1000	-	.	gene_id "MSTRG.46"; transcript_id "MSTRG.46.1";
Chr00	StringTie	exon	942265	942983	1000	-	.	gene_id "MSTRG.46"; transcript_id "MSTRG.46.1"; exon_number "1";
Chr00	StringTie	exon	943068	943218	1000	-	.	gene_id "MSTRG.46"; transcript_id "MSTRG.46.1"; exon_number "2";
Chr00	StringTie	exon	943317	943554	1000	-	.	gene_id "MSTRG.46"; transcript_id "MSTRG.46.1"; exon_number "3";
Chr00	StringTie	exon	943637	943847	1000	-	.	gene_id "MSTRG.46"; transcript_id "MSTRG.46.1"; exon_number "4";
Chr00	StringTie	exon	943928	944046	1000	-	.	gene_id "MSTRG.46"; transcript_id "MSTRG.46.1"; exon_number "5";
Chr00	StringTie	exon	944185	944328	1000	-	.	gene_id "MSTRG.46"; transcript_id "MSTRG.46.1"; exon_number "6";
Chr00	StringTie	exon	944462	944660	1000	-	.	gene_id "MSTRG.46"; transcript_id "MSTRG.46.1"; exon_number "7";
Chr00	StringTie	exon	944742	945115	1000	-	.	gene_id "MSTRG.46"; transcript_id "MSTRG.46.1"; exon_number "8";
Chr00	StringTie	exon	945302	945342	1000	-	.	gene_id "MSTRG.46"; transcript_id "MSTRG.46.1"; exon_number "9";
Chr00	StringTie	exon	945450	945485	1000	-	.	gene_id "MSTRG.46"; transcript_id "MSTRG.46.1"; exon_number "10";
Chr00	StringTie	exon	945639	945704	1000	-	.	gene_id "MSTRG.46"; transcript_id "MSTRG.46.1"; exon_number "11";
Chr00	StringTie	exon	946716	946781	1000	-	.	gene_id "MSTRG.46"; transcript_id "MSTRG.46.1"; exon_number "12";
Chr00	StringTie	exon	946908	946973	1000	-	.	gene_id "MSTRG.46"; transcript_id "MSTRG.46.1"; exon_number "13";
Chr00	StringTie	exon	947131	947202	1000	-	.	gene_id "MSTRG.46"; transcript_id "MSTRG.46.1"; exon_number "14";
Chr00	StringTie	exon	947289	947363	1000	-	.	gene_id "MSTRG.46"; transcript_id "MSTRG.46.1"; exon_number "15";
Chr00	StringTie	exon	947509	947580	1000	-	.	gene_id "MSTRG.46"; transcript_id "MSTRG.46.1"; exon_number "16";
Chr00	StringTie	exon	947678	947749	1000	-	.	gene_id "MSTRG.46"; transcript_id "MSTRG.46.1"; exon_number "17";
Chr00	StringTie	exon	947841	947912	1000	-	.	gene_id "MSTRG.46"; transcript_id "MSTRG.46.1"; exon_number "18";
Chr00	StringTie	exon	947987	948058	1000	-	.	gene_id "MSTRG.46"; transcript_id "MSTRG.46.1"; exon_number "19";
Chr00	StringTie	exon	948170	948241	1000	-	.	gene_id "MSTRG.46"; transcript_id "MSTRG.46.1"; exon_number "20";
Chr00	StringTie	exon	948326	948394	1000	-	.	gene_id "MSTRG.46"; transcript_id "MSTRG.46.1"; exon_number "21";
Chr00	StringTie	exon	948475	948546	1000	-	.	gene_id "MSTRG.46"; transcript_id "MSTRG.46.1"; exon_number "22";
Chr00	StringTie	exon	948709	948884	1000	-	.	gene_id "MSTRG.46"; transcript_id "MSTRG.46.1"; exon_number "23";
Chr00	StringTie	exon	949546	949741	1000	-	.	gene_id "MSTRG.46"; transcript_id "MSTRG.46.1"; exon_number "24";
Chr00	StringTie	transcript	942314	949741	1000	-	.	gene_id "MSTRG.46"; transcript_id "MSTRG.46.2";
Chr00	StringTie	exon	942314	942983	1000	-	.	gene_id "MSTRG.46"; transcript_id "MSTRG.46.2"; exon_number "1";
Chr00	StringTie	exon	943068	943218	1000	-	.	gene_id "MSTRG.46"; transcript_id "MSTRG.46.2"; exon_number "2";
Chr00	StringTie	exon	943317	943554	1000	-	.	gene_id "MSTRG.46"; transcript_id "MSTRG.46.2"; exon_number "3";
Chr00	StringTie	exon	943637	943847	1000	-	.	gene_id "MSTRG.46"; transcript_id "MSTRG.46.2"; exon_number "4";
Chr00	StringTie	exon	943928	944046	1000	-	.	gene_id "MSTRG.46"; transcript_id "MSTRG.46.2"; exon_number "5";
Chr00	StringTie	exon	944185	944328	1000	-	.	gene_id "MSTRG.46"; transcript_id "MSTRG.46.2"; exon_number "6";
Chr00	StringTie	exon	944462	944660	1000	-	.	gene_id "MSTRG.46"; transcript_id "MSTRG.46.2"; exon_number "7";
Chr00	StringTie	exon	944742	945115	1000	-	.	gene_id "MSTRG.46"; transcript_id "MSTRG.46.2"; exon_number "8";
Chr00	StringTie	exon	945302	945342	1000	-	.	gene_id "MSTRG.46"; transcript_id "MSTRG.46.2"; exon_number "9";
Chr00	StringTie	exon	945450	945470	1000	-	.	gene_id "MSTRG.46"; transcript_id "MSTRG.46.2"; exon_number "10";
Chr00	StringTie	exon	945639	945704	1000	-	.	gene_id "MSTRG.46"; transcript_id "MSTRG.46.2"; exon_number "11";
Chr00	StringTie	exon	946716	946781	1000	-	.	gene_id "MSTRG.46"; transcript_id "MSTRG.46.2"; exon_number "12";
Chr00	StringTie	exon	946908	946973	1000	-	.	gene_id "MSTRG.46"; transcript_id "MSTRG.46.2"; exon_number "13";
Chr00	StringTie	exon	947131	947202	1000	-	.	gene_id "MSTRG.46"; transcript_id "MSTRG.46.2"; exon_number "14";
Chr00	StringTie	exon	947289	947363	1000	-	.	gene_id "MSTRG.46"; transcript_id "MSTRG.46.2"; exon_number "15";
Chr00	StringTie	exon	947509	947580	1000	-	.	gene_id "MSTRG.46"; transcript_id "MSTRG.46.2"; exon_number "16";
Chr00	StringTie	exon	947678	947749	1000	-	.	gene_id "MSTRG.46"; transcript_id "MSTRG.46.2"; exon_number "17";
Chr00	StringTie	exon	947841	947912	1000	-	.	gene_id "MSTRG.46"; transcript_id "MSTRG.46.2"; exon_number "18";
Chr00	StringTie	exon	947987	948058	1000	-	.	gene_id "MSTRG.46"; transcript_id "MSTRG.46.2"; exon_number "19";
Chr00	StringTie	exon	948170	948241	1000	-	.	gene_id "MSTRG.46"; transcript_id "MSTRG.46.2"; exon_number "20";
Chr00	StringTie	exon	948326	948394	1000	-	.	gene_id "MSTRG.46"; transcript_id "MSTRG.46.2"; exon_number "21";
Chr00	StringTie	exon	948475	948546	1000	-	.	gene_id "MSTRG.46"; transcript_id "MSTRG.46.2"; exon_number "22";
Chr00	StringTie	exon	948709	948884	1000	-	.	gene_id "MSTRG.46"; transcript_id "MSTRG.46.2"; exon_number "23";
Chr00	StringTie	exon	949546	949741	1000	-	.	gene_id "MSTRG.46"; transcript_id "MSTRG.46.2"; exon_number "24";
Chr00	StringTie	transcript	942388	949672	1000	-	.	gene_id "MSTRG.46"; transcript_id "MSTRG.46.3";
Chr00	StringTie	exon	942388	942983	1000	-	.	gene_id "MSTRG.46"; transcript_id "MSTRG.46.3"; exon_number "1";
Chr00	StringTie	exon	943068	943218	1000	-	.	gene_id "MSTRG.46"; transcript_id "MSTRG.46.3"; exon_number "2";
Chr00	StringTie	exon	943317	943847	1000	-	.	gene_id "MSTRG.46"; transcript_id "MSTRG.46.3"; exon_number "3";
Chr00	StringTie	exon	943928	944046	1000	-	.	gene_id "MSTRG.46"; transcript_id "MSTRG.46.3"; exon_number "4";
Chr00	StringTie	exon	944185	944328	1000	-	.	gene_id "MSTRG.46"; transcript_id "MSTRG.46.3"; exon_number "5";
Chr00	StringTie	exon	944462	944660	1000	-	.	gene_id "MSTRG.46"; transcript_id "MSTRG.46.3"; exon_number "6";
Chr00	StringTie	exon	944742	944938	1000	-	.	gene_id "MSTRG.46"; transcript_id "MSTRG.46.3"; exon_number "7";
Chr00	StringTie	exon	945035	945115	1000	-	.	gene_id "MSTRG.46"; transcript_id "MSTRG.46.3"; exon_number "8";
Chr00	StringTie	exon	945302	945342	1000	-	.	gene_id "MSTRG.46"; transcript_id "MSTRG.46.3"; exon_number "9";
Chr00	StringTie	exon	945450	945485	1000	-	.	gene_id "MSTRG.46"; transcript_id "MSTRG.46.3"; exon_number "10";
Chr00	StringTie	exon	945639	945704	1000	-	.	gene_id "MSTRG.46"; transcript_id "MSTRG.46.3"; exon_number "11";
Chr00	StringTie	exon	946716	947202	1000	-	.	gene_id "MSTRG.46"; transcript_id "MSTRG.46.3"; exon_number "12";
Chr00	StringTie	exon	947289	947363	1000	-	.	gene_id "MSTRG.46"; transcript_id "MSTRG.46.3"; exon_number "13";
Chr00	StringTie	exon	947509	947580	1000	-	.	gene_id "MSTRG.46"; transcript_id "MSTRG.46.3"; exon_number "14";
Chr00	StringTie	exon	947678	947749	1000	-	.	gene_id "MSTRG.46"; transcript_id "MSTRG.46.3"; exon_number "15";
Chr00	StringTie	exon	947841	947912	1000	-	.	gene_id "MSTRG.46"; transcript_id "MSTRG.46.3"; exon_number "16";
Chr00	StringTie	exon	947987	948058	1000	-	.	gene_id "MSTRG.46"; transcript_id "MSTRG.46.3"; exon_number "17";
Chr00	StringTie	exon	948170	948241	1000	-	.	gene_id "MSTRG.46"; transcript_id "MSTRG.46.3"; exon_number "18";
Chr00	StringTie	exon	948326	948394	1000	-	.	gene_id "MSTRG.46"; transcript_id "MSTRG.46.3"; exon_number "19";
Chr00	StringTie	exon	948475	948546	1000	-	.	gene_id "MSTRG.46"; transcript_id "MSTRG.46.3"; exon_number "20";
Chr00	StringTie	exon	948709	948884	1000	-	.	gene_id "MSTRG.46"; transcript_id "MSTRG.46.3"; exon_number "21";
Chr00	StringTie	exon	949546	949672	1000	-	.	gene_id "MSTRG.46"; transcript_id "MSTRG.46.3"; exon_number "22";
Chr00	StringTie	transcript	942392	949654	1000	-	.	gene_id "MSTRG.46"; transcript_id "mRNA:MD00G1006600"; gene_name "MD00G1006600"; ref_gene_id "gene:MD00G1006600";
Chr00	StringTie	exon	942392	942983	1000	-	.	gene_id "MSTRG.46"; transcript_id "mRNA:MD00G1006600"; exon_number "1"; gene_name "MD00G1006600"; ref_gene_id "gene:MD00G1006600";
Chr00	StringTie	exon	943068	943218	1000	-	.	gene_id "MSTRG.46"; transcript_id "mRNA:MD00G1006600"; exon_number "2"; gene_name "MD00G1006600"; ref_gene_id "gene:MD00G1006600";
Chr00	StringTie	exon	943317	943554	1000	-	.	gene_id "MSTRG.46"; transcript_id "mRNA:MD00G1006600"; exon_number "3"; gene_name "MD00G1006600"; ref_gene_id "gene:MD00G1006600";
Chr00	StringTie	exon	943637	943847	1000	-	.	gene_id "MSTRG.46"; transcript_id "mRNA:MD00G1006600"; exon_number "4"; gene_name "MD00G1006600"; ref_gene_id "gene:MD00G1006600";
Chr00	StringTie	exon	943928	944046	1000	-	.	gene_id "MSTRG.46"; transcript_id "mRNA:MD00G1006600"; exon_number "5"; gene_name "MD00G1006600"; ref_gene_id "gene:MD00G1006600";
Chr00	StringTie	exon	944185	944328	1000	-	.	gene_id "MSTRG.46"; transcript_id "mRNA:MD00G1006600"; exon_number "6"; gene_name "MD00G1006600"; ref_gene_id "gene:MD00G1006600";
Chr00	StringTie	exon	944462	944660	1000	-	.	gene_id "MSTRG.46"; transcript_id "mRNA:MD00G1006600"; exon_number "7"; gene_name "MD00G1006600"; ref_gene_id "gene:MD00G1006600";
Chr00	StringTie	exon	944742	945115	1000	-	.	gene_id "MSTRG.46"; transcript_id "mRNA:MD00G1006600"; exon_number "8"; gene_name "MD00G1006600"; ref_gene_id "gene:MD00G1006600";
Chr00	StringTie	exon	945302	945342	1000	-	.	gene_id "MSTRG.46"; transcript_id "mRNA:MD00G1006600"; exon_number "9"; gene_name "MD00G1006600"; ref_gene_id "gene:MD00G1006600";
Chr00	StringTie	exon	945639	945704	1000	-	.	gene_id "MSTRG.46"; transcript_id "mRNA:MD00G1006600"; exon_number "10"; gene_name "MD00G1006600"; ref_gene_id "gene:MD00G1006600";
Chr00	StringTie	exon	946716	946781	1000	-	.	gene_id "MSTRG.46"; transcript_id "mRNA:MD00G1006600"; exon_number "11"; gene_name "MD00G1006600"; ref_gene_id "gene:MD00G1006600";
Chr00	StringTie	exon	946908	946973	1000	-	.	gene_id "MSTRG.46"; transcript_id "mRNA:MD00G1006600"; exon_number "12"; gene_name "MD00G1006600"; ref_gene_id "gene:MD00G1006600";
Chr00	StringTie	exon	947131	947202	1000	-	.	gene_id "MSTRG.46"; transcript_id "mRNA:MD00G1006600"; exon_number "13"; gene_name "MD00G1006600"; ref_gene_id "gene:MD00G1006600";
Chr00	StringTie	exon	947289	947363	1000	-	.	gene_id "MSTRG.46"; transcript_id "mRNA:MD00G1006600"; exon_number "14"; gene_name "MD00G1006600"; ref_gene_id "gene:MD00G1006600";
Chr00	StringTie	exon	947509	947580	1000	-	.	gene_id "MSTRG.46"; transcript_id "mRNA:MD00G1006600"; exon_number "15"; gene_name "MD00G1006600"; ref_gene_id "gene:MD00G1006600";
Chr00	StringTie	exon	947678	947749	1000	-	.	gene_id "MSTRG.46"; transcript_id "mRNA:MD00G1006600"; exon_number "16"; gene_name "MD00G1006600"; ref_gene_id "gene:MD00G1006600";
Chr00	StringTie	exon	947841	947912	1000	-	.	gene_id "MSTRG.46"; transcript_id "mRNA:MD00G1006600"; exon_number "17"; gene_name "MD00G1006600"; ref_gene_id "gene:MD00G1006600";
Chr00	StringTie	exon	947987	948058	1000	-	.	gene_id "MSTRG.46"; transcript_id "mRNA:MD00G1006600"; exon_number "18"; gene_name "MD00G1006600"; ref_gene_id "gene:MD00G1006600";
Chr00	StringTie	exon	948170	948241	1000	-	.	gene_id "MSTRG.46"; transcript_id "mRNA:MD00G1006600"; exon_number "19"; gene_name "MD00G1006600"; ref_gene_id "gene:MD00G1006600";
Chr00	StringTie	exon	948326	948394	1000	-	.	gene_id "MSTRG.46"; transcript_id "mRNA:MD00G1006600"; exon_number "20"; gene_name "MD00G1006600"; ref_gene_id "gene:MD00G1006600";
Chr00	StringTie	exon	948475	948546	1000	-	.	gene_id "MSTRG.46"; transcript_id "mRNA:MD00G1006600"; exon_number "21"; gene_name "MD00G1006600"; ref_gene_id "gene:MD00G1006600";
Chr00	StringTie	exon	948749	948884	1000	-	.	gene_id "MSTRG.46"; transcript_id "mRNA:MD00G1006600"; exon_number "22"; gene_name "MD00G1006600"; ref_gene_id "gene:MD00G1006600";
Chr00	StringTie	exon	949546	949654	1000	-	.	gene_id "MSTRG.46"; transcript_id "mRNA:MD00G1006600"; exon_number "23"; gene_name "MD00G1006600"; ref_gene_id "gene:MD00G1006600";
Chr00	StringTie	transcript	942482	945123	1000	-	.	gene_id "MSTRG.46"; transcript_id "MSTRG.46.5";
Chr00	StringTie	exon	942482	942983	1000	-	.	gene_id "MSTRG.46"; transcript_id "MSTRG.46.5"; exon_number "1";
Chr00	StringTie	exon	943068	943218	1000	-	.	gene_id "MSTRG.46"; transcript_id "MSTRG.46.5"; exon_number "2";
Chr00	StringTie	exon	943317	943554	1000	-	.	gene_id "MSTRG.46"; transcript_id "MSTRG.46.5"; exon_number "3";
Chr00	StringTie	exon	943760	943847	1000	-	.	gene_id "MSTRG.46"; transcript_id "MSTRG.46.5"; exon_number "4";
Chr00	StringTie	exon	943928	944046	1000	-	.	gene_id "MSTRG.46"; transcript_id "MSTRG.46.5"; exon_number "5";
Chr00	StringTie	exon	944185	944660	1000	-	.	gene_id "MSTRG.46"; transcript_id "MSTRG.46.5"; exon_number "6";
Chr00	StringTie	exon	944742	945123	1000	-	.	gene_id "MSTRG.46"; transcript_id "MSTRG.46.5"; exon_number "7";
Chr00	StringTie	transcript	956050	963622	1000	-	.	gene_id "MSTRG.47"; transcript_id "MSTRG.47.1";
Chr00	StringTie	exon	956050	956690	1000	-	.	gene_id "MSTRG.47"; transcript_id "MSTRG.47.1"; exon_number "1";
Chr00	StringTie	exon	956796	956946	1000	-	.	gene_id "MSTRG.47"; transcript_id "MSTRG.47.1"; exon_number "2";
Chr00	StringTie	exon	957066	957300	1000	-	.	gene_id "MSTRG.47"; transcript_id "MSTRG.47.1"; exon_number "3";
Chr00	StringTie	exon	957509	957719	1000	-	.	gene_id "MSTRG.47"; transcript_id "MSTRG.47.1"; exon_number "4";
Chr00	StringTie	exon	957815	957933	1000	-	.	gene_id "MSTRG.47"; transcript_id "MSTRG.47.1"; exon_number "5";
Chr00	StringTie	exon	958092	958238	1000	-	.	gene_id "MSTRG.47"; transcript_id "MSTRG.47.1"; exon_number "6";
Chr00	StringTie	exon	958491	958686	1000	-	.	gene_id "MSTRG.47"; transcript_id "MSTRG.47.1"; exon_number "7";
Chr00	StringTie	exon	958757	959145	1000	-	.	gene_id "MSTRG.47"; transcript_id "MSTRG.47.1"; exon_number "8";
Chr00	StringTie	exon	959420	959463	1000	-	.	gene_id "MSTRG.47"; transcript_id "MSTRG.47.1"; exon_number "9";
Chr00	StringTie	exon	959579	959626	1000	-	.	gene_id "MSTRG.47"; transcript_id "MSTRG.47.1"; exon_number "10";
Chr00	StringTie	exon	959719	959781	1000	-	.	gene_id "MSTRG.47"; transcript_id "MSTRG.47.1"; exon_number "11";
Chr00	StringTie	exon	960238	960303	1000	-	.	gene_id "MSTRG.47"; transcript_id "MSTRG.47.1"; exon_number "12";
Chr00	StringTie	exon	960461	960529	1000	-	.	gene_id "MSTRG.47"; transcript_id "MSTRG.47.1"; exon_number "13";
Chr00	StringTie	exon	960622	960693	1000	-	.	gene_id "MSTRG.47"; transcript_id "MSTRG.47.1"; exon_number "14";
Chr00	StringTie	exon	960791	960862	1000	-	.	gene_id "MSTRG.47"; transcript_id "MSTRG.47.1"; exon_number "15";
Chr00	StringTie	exon	960965	961036	1000	-	.	gene_id "MSTRG.47"; transcript_id "MSTRG.47.1"; exon_number "16";
Chr00	StringTie	exon	961169	961240	1000	-	.	gene_id "MSTRG.47"; transcript_id "MSTRG.47.1"; exon_number "17";
Chr00	StringTie	exon	961324	961395	1000	-	.	gene_id "MSTRG.47"; transcript_id "MSTRG.47.1"; exon_number "18";
Chr00	StringTie	exon	961522	961593	1000	-	.	gene_id "MSTRG.47"; transcript_id "MSTRG.47.1"; exon_number "19";
Chr00	StringTie	exon	961848	961919	1000	-	.	gene_id "MSTRG.47"; transcript_id "MSTRG.47.1"; exon_number "20";
Chr00	StringTie	exon	961997	962065	1000	-	.	gene_id "MSTRG.47"; transcript_id "MSTRG.47.1"; exon_number "21";
Chr00	StringTie	exon	962190	962526	1000	-	.	gene_id "MSTRG.47"; transcript_id "MSTRG.47.1"; exon_number "22";
Chr00	StringTie	exon	962755	962920	1000	-	.	gene_id "MSTRG.47"; transcript_id "MSTRG.47.1"; exon_number "23";
Chr00	StringTie	exon	963309	963622	1000	-	.	gene_id "MSTRG.47"; transcript_id "MSTRG.47.1"; exon_number "24";
Chr00	StringTie	transcript	956050	963560	1000	-	.	gene_id "MSTRG.47"; transcript_id "MSTRG.47.2";
Chr00	StringTie	exon	956050	956690	1000	-	.	gene_id "MSTRG.47"; transcript_id "MSTRG.47.2"; exon_number "1";
Chr00	StringTie	exon	956796	956946	1000	-	.	gene_id "MSTRG.47"; transcript_id "MSTRG.47.2"; exon_number "2";
Chr00	StringTie	exon	957066	957300	1000	-	.	gene_id "MSTRG.47"; transcript_id "MSTRG.47.2"; exon_number "3";
Chr00	StringTie	exon	957509	957719	1000	-	.	gene_id "MSTRG.47"; transcript_id "MSTRG.47.2"; exon_number "4";
Chr00	StringTie	exon	957815	957933	1000	-	.	gene_id "MSTRG.47"; transcript_id "MSTRG.47.2"; exon_number "5";
Chr00	StringTie	exon	958092	958238	1000	-	.	gene_id "MSTRG.47"; transcript_id "MSTRG.47.2"; exon_number "6";
Chr00	StringTie	exon	958491	958686	1000	-	.	gene_id "MSTRG.47"; transcript_id "MSTRG.47.2"; exon_number "7";
Chr00	StringTie	exon	958757	959145	1000	-	.	gene_id "MSTRG.47"; transcript_id "MSTRG.47.2"; exon_number "8";
Chr00	StringTie	exon	959420	959463	1000	-	.	gene_id "MSTRG.47"; transcript_id "MSTRG.47.2"; exon_number "9";
Chr00	StringTie	exon	959579	959626	1000	-	.	gene_id "MSTRG.47"; transcript_id "MSTRG.47.2"; exon_number "10";
Chr00	StringTie	exon	959719	959781	1000	-	.	gene_id "MSTRG.47"; transcript_id "MSTRG.47.2"; exon_number "11";
Chr00	StringTie	exon	960238	960303	1000	-	.	gene_id "MSTRG.47"; transcript_id "MSTRG.47.2"; exon_number "12";
Chr00	StringTie	exon	960461	960529	1000	-	.	gene_id "MSTRG.47"; transcript_id "MSTRG.47.2"; exon_number "13";
Chr00	StringTie	exon	960622	960693	1000	-	.	gene_id "MSTRG.47"; transcript_id "MSTRG.47.2"; exon_number "14";
Chr00	StringTie	exon	960791	960862	1000	-	.	gene_id "MSTRG.47"; transcript_id "MSTRG.47.2"; exon_number "15";
Chr00	StringTie	exon	960965	961036	1000	-	.	gene_id "MSTRG.47"; transcript_id "MSTRG.47.2"; exon_number "16";
Chr00	StringTie	exon	961169	961240	1000	-	.	gene_id "MSTRG.47"; transcript_id "MSTRG.47.2"; exon_number "17";
Chr00	StringTie	exon	961324	961395	1000	-	.	gene_id "MSTRG.47"; transcript_id "MSTRG.47.2"; exon_number "18";
Chr00	StringTie	exon	961522	961593	1000	-	.	gene_id "MSTRG.47"; transcript_id "MSTRG.47.2"; exon_number "19";
Chr00	StringTie	exon	961848	961919	1000	-	.	gene_id "MSTRG.47"; transcript_id "MSTRG.47.2"; exon_number "20";
Chr00	StringTie	exon	961997	962065	1000	-	.	gene_id "MSTRG.47"; transcript_id "MSTRG.47.2"; exon_number "21";
Chr00	StringTie	exon	962190	962261	1000	-	.	gene_id "MSTRG.47"; transcript_id "MSTRG.47.2"; exon_number "22";
Chr00	StringTie	exon	962417	962526	1000	-	.	gene_id "MSTRG.47"; transcript_id "MSTRG.47.2"; exon_number "23";
Chr00	StringTie	exon	962755	962920	1000	-	.	gene_id "MSTRG.47"; transcript_id "MSTRG.47.2"; exon_number "24";
Chr00	StringTie	exon	963309	963560	1000	-	.	gene_id "MSTRG.47"; transcript_id "MSTRG.47.2"; exon_number "25";
Chr00	StringTie	transcript	956105	963512	1000	-	.	gene_id "MSTRG.47"; transcript_id "mRNA:MD00G1006700"; gene_name "MD00G1006700"; ref_gene_id "gene:MD00G1006700";
Chr00	StringTie	exon	956105	956690	1000	-	.	gene_id "MSTRG.47"; transcript_id "mRNA:MD00G1006700"; exon_number "1"; gene_name "MD00G1006700"; ref_gene_id "gene:MD00G1006700";
Chr00	StringTie	exon	956796	956946	1000	-	.	gene_id "MSTRG.47"; transcript_id "mRNA:MD00G1006700"; exon_number "2"; gene_name "MD00G1006700"; ref_gene_id "gene:MD00G1006700";
Chr00	StringTie	exon	957066	957300	1000	-	.	gene_id "MSTRG.47"; transcript_id "mRNA:MD00G1006700"; exon_number "3"; gene_name "MD00G1006700"; ref_gene_id "gene:MD00G1006700";
Chr00	StringTie	exon	957509	957719	1000	-	.	gene_id "MSTRG.47"; transcript_id "mRNA:MD00G1006700"; exon_number "4"; gene_name "MD00G1006700"; ref_gene_id "gene:MD00G1006700";
Chr00	StringTie	exon	957815	957933	1000	-	.	gene_id "MSTRG.47"; transcript_id "mRNA:MD00G1006700"; exon_number "5"; gene_name "MD00G1006700"; ref_gene_id "gene:MD00G1006700";
Chr00	StringTie	exon	958092	958238	1000	-	.	gene_id "MSTRG.47"; transcript_id "mRNA:MD00G1006700"; exon_number "6"; gene_name "MD00G1006700"; ref_gene_id "gene:MD00G1006700";
Chr00	StringTie	exon	958491	958686	1000	-	.	gene_id "MSTRG.47"; transcript_id "mRNA:MD00G1006700"; exon_number "7"; gene_name "MD00G1006700"; ref_gene_id "gene:MD00G1006700";
Chr00	StringTie	exon	958757	959145	1000	-	.	gene_id "MSTRG.47"; transcript_id "mRNA:MD00G1006700"; exon_number "8"; gene_name "MD00G1006700"; ref_gene_id "gene:MD00G1006700";
Chr00	StringTie	exon	959420	959463	1000	-	.	gene_id "MSTRG.47"; transcript_id "mRNA:MD00G1006700"; exon_number "9"; gene_name "MD00G1006700"; ref_gene_id "gene:MD00G1006700";
Chr00	StringTie	exon	959579	959626	1000	-	.	gene_id "MSTRG.47"; transcript_id "mRNA:MD00G1006700"; exon_number "10"; gene_name "MD00G1006700"; ref_gene_id "gene:MD00G1006700";
Chr00	StringTie	exon	959719	959781	1000	-	.	gene_id "MSTRG.47"; transcript_id "mRNA:MD00G1006700"; exon_number "11"; gene_name "MD00G1006700"; ref_gene_id "gene:MD00G1006700";
Chr00	StringTie	exon	960238	960303	1000	-	.	gene_id "MSTRG.47"; transcript_id "mRNA:MD00G1006700"; exon_number "12"; gene_name "MD00G1006700"; ref_gene_id "gene:MD00G1006700";
Chr00	StringTie	exon	960461	960529	1000	-	.	gene_id "MSTRG.47"; transcript_id "mRNA:MD00G1006700"; exon_number "13"; gene_name "MD00G1006700"; ref_gene_id "gene:MD00G1006700";
Chr00	StringTie	exon	960622	960693	1000	-	.	gene_id "MSTRG.47"; transcript_id "mRNA:MD00G1006700"; exon_number "14"; gene_name "MD00G1006700"; ref_gene_id "gene:MD00G1006700";
Chr00	StringTie	exon	960791	960862	1000	-	.	gene_id "MSTRG.47"; transcript_id "mRNA:MD00G1006700"; exon_number "15"; gene_name "MD00G1006700"; ref_gene_id "gene:MD00G1006700";
Chr00	StringTie	exon	960965	961036	1000	-	.	gene_id "MSTRG.47"; transcript_id "mRNA:MD00G1006700"; exon_number "16"; gene_name "MD00G1006700"; ref_gene_id "gene:MD00G1006700";
Chr00	StringTie	exon	961169	961240	1000	-	.	gene_id "MSTRG.47"; transcript_id "mRNA:MD00G1006700"; exon_number "17"; gene_name "MD00G1006700"; ref_gene_id "gene:MD00G1006700";
Chr00	StringTie	exon	961324	961395	1000	-	.	gene_id "MSTRG.47"; transcript_id "mRNA:MD00G1006700"; exon_number "18"; gene_name "MD00G1006700"; ref_gene_id "gene:MD00G1006700";
Chr00	StringTie	exon	961522	961593	1000	-	.	gene_id "MSTRG.47"; transcript_id "mRNA:MD00G1006700"; exon_number "19"; gene_name "MD00G1006700"; ref_gene_id "gene:MD00G1006700";
Chr00	StringTie	exon	961848	961919	1000	-	.	gene_id "MSTRG.47"; transcript_id "mRNA:MD00G1006700"; exon_number "20"; gene_name "MD00G1006700"; ref_gene_id "gene:MD00G1006700";
Chr00	StringTie	exon	961997	962065	1000	-	.	gene_id "MSTRG.47"; transcript_id "mRNA:MD00G1006700"; exon_number "21"; gene_name "MD00G1006700"; ref_gene_id "gene:MD00G1006700";
Chr00	StringTie	exon	962190	962261	1000	-	.	gene_id "MSTRG.47"; transcript_id "mRNA:MD00G1006700"; exon_number "22"; gene_name "MD00G1006700"; ref_gene_id "gene:MD00G1006700";
Chr00	StringTie	exon	962755	962920	1000	-	.	gene_id "MSTRG.47"; transcript_id "mRNA:MD00G1006700"; exon_number "23"; gene_name "MD00G1006700"; ref_gene_id "gene:MD00G1006700";
Chr00	StringTie	exon	963309	963512	1000	-	.	gene_id "MSTRG.47"; transcript_id "mRNA:MD00G1006700"; exon_number "24"; gene_name "MD00G1006700"; ref_gene_id "gene:MD00G1006700";
Chr00	StringTie	transcript	965925	973510	1000	-	.	gene_id "MSTRG.48"; transcript_id "mRNA:MD00G1006800"; gene_name "MD00G1006800"; ref_gene_id "gene:MD00G1006800";
Chr00	StringTie	exon	965925	966536	1000	-	.	gene_id "MSTRG.48"; transcript_id "mRNA:MD00G1006800"; exon_number "1"; gene_name "MD00G1006800"; ref_gene_id "gene:MD00G1006800";
Chr00	StringTie	exon	966653	966800	1000	-	.	gene_id "MSTRG.48"; transcript_id "mRNA:MD00G1006800"; exon_number "2"; gene_name "MD00G1006800"; ref_gene_id "gene:MD00G1006800";
Chr00	StringTie	exon	966906	967140	1000	-	.	gene_id "MSTRG.48"; transcript_id "mRNA:MD00G1006800"; exon_number "3"; gene_name "MD00G1006800"; ref_gene_id "gene:MD00G1006800";
Chr00	StringTie	exon	967331	967541	1000	-	.	gene_id "MSTRG.48"; transcript_id "mRNA:MD00G1006800"; exon_number "4"; gene_name "MD00G1006800"; ref_gene_id "gene:MD00G1006800";
Chr00	StringTie	exon	967654	967769	1000	-	.	gene_id "MSTRG.48"; transcript_id "mRNA:MD00G1006800"; exon_number "5"; gene_name "MD00G1006800"; ref_gene_id "gene:MD00G1006800";
Chr00	StringTie	exon	967936	968076	1000	-	.	gene_id "MSTRG.48"; transcript_id "mRNA:MD00G1006800"; exon_number "6"; gene_name "MD00G1006800"; ref_gene_id "gene:MD00G1006800";
Chr00	StringTie	exon	968330	968528	1000	-	.	gene_id "MSTRG.48"; transcript_id "mRNA:MD00G1006800"; exon_number "7"; gene_name "MD00G1006800"; ref_gene_id "gene:MD00G1006800";
Chr00	StringTie	exon	968610	969001	1000	-	.	gene_id "MSTRG.48"; transcript_id "mRNA:MD00G1006800"; exon_number "8"; gene_name "MD00G1006800"; ref_gene_id "gene:MD00G1006800";
Chr00	StringTie	exon	969187	969230	1000	-	.	gene_id "MSTRG.48"; transcript_id "mRNA:MD00G1006800"; exon_number "9"; gene_name "MD00G1006800"; ref_gene_id "gene:MD00G1006800";
Chr00	StringTie	exon	969340	969387	1000	-	.	gene_id "MSTRG.48"; transcript_id "mRNA:MD00G1006800"; exon_number "10"; gene_name "MD00G1006800"; ref_gene_id "gene:MD00G1006800";
Chr00	StringTie	exon	969475	969537	1000	-	.	gene_id "MSTRG.48"; transcript_id "mRNA:MD00G1006800"; exon_number "11"; gene_name "MD00G1006800"; ref_gene_id "gene:MD00G1006800";
Chr00	StringTie	exon	970236	970301	1000	-	.	gene_id "MSTRG.48"; transcript_id "mRNA:MD00G1006800"; exon_number "12"; gene_name "MD00G1006800"; ref_gene_id "gene:MD00G1006800";
Chr00	StringTie	exon	970616	970684	1000	-	.	gene_id "MSTRG.48"; transcript_id "mRNA:MD00G1006800"; exon_number "13"; gene_name "MD00G1006800"; ref_gene_id "gene:MD00G1006800";
Chr00	StringTie	exon	970782	970853	1000	-	.	gene_id "MSTRG.48"; transcript_id "mRNA:MD00G1006800"; exon_number "14"; gene_name "MD00G1006800"; ref_gene_id "gene:MD00G1006800";
Chr00	StringTie	exon	971210	971281	1000	-	.	gene_id "MSTRG.48"; transcript_id "mRNA:MD00G1006800"; exon_number "15"; gene_name "MD00G1006800"; ref_gene_id "gene:MD00G1006800";
Chr00	StringTie	exon	971378	971449	1000	-	.	gene_id "MSTRG.48"; transcript_id "mRNA:MD00G1006800"; exon_number "16"; gene_name "MD00G1006800"; ref_gene_id "gene:MD00G1006800";
Chr00	StringTie	exon	971559	971630	1000	-	.	gene_id "MSTRG.48"; transcript_id "mRNA:MD00G1006800"; exon_number "17"; gene_name "MD00G1006800"; ref_gene_id "gene:MD00G1006800";
Chr00	StringTie	exon	971718	971789	1000	-	.	gene_id "MSTRG.48"; transcript_id "mRNA:MD00G1006800"; exon_number "18"; gene_name "MD00G1006800"; ref_gene_id "gene:MD00G1006800";
Chr00	StringTie	exon	971883	971954	1000	-	.	gene_id "MSTRG.48"; transcript_id "mRNA:MD00G1006800"; exon_number "19"; gene_name "MD00G1006800"; ref_gene_id "gene:MD00G1006800";
Chr00	StringTie	exon	972082	972153	1000	-	.	gene_id "MSTRG.48"; transcript_id "mRNA:MD00G1006800"; exon_number "20"; gene_name "MD00G1006800"; ref_gene_id "gene:MD00G1006800";
Chr00	StringTie	exon	972231	972299	1000	-	.	gene_id "MSTRG.48"; transcript_id "mRNA:MD00G1006800"; exon_number "21"; gene_name "MD00G1006800"; ref_gene_id "gene:MD00G1006800";
Chr00	StringTie	exon	972414	972485	1000	-	.	gene_id "MSTRG.48"; transcript_id "mRNA:MD00G1006800"; exon_number "22"; gene_name "MD00G1006800"; ref_gene_id "gene:MD00G1006800";
Chr00	StringTie	exon	972608	972782	1000	-	.	gene_id "MSTRG.48"; transcript_id "mRNA:MD00G1006800"; exon_number "23"; gene_name "MD00G1006800"; ref_gene_id "gene:MD00G1006800";
Chr00	StringTie	exon	973332	973510	1000	-	.	gene_id "MSTRG.48"; transcript_id "mRNA:MD00G1006800"; exon_number "24"; gene_name "MD00G1006800"; ref_gene_id "gene:MD00G1006800";
Chr00	StringTie	transcript	965956	967511	1000	-	.	gene_id "MSTRG.48"; transcript_id "MSTRG.48.2";
Chr00	StringTie	exon	965956	966536	1000	-	.	gene_id "MSTRG.48"; transcript_id "MSTRG.48.2"; exon_number "1";
Chr00	StringTie	exon	966653	966800	1000	-	.	gene_id "MSTRG.48"; transcript_id "MSTRG.48.2"; exon_number "2";
Chr00	StringTie	exon	966906	967511	1000	-	.	gene_id "MSTRG.48"; transcript_id "MSTRG.48.2"; exon_number "3";
Chr00	StringTie	transcript	970268	987978	1000	-	.	gene_id "MSTRG.48"; transcript_id "MSTRG.48.3";
Chr00	StringTie	exon	970268	970301	1000	-	.	gene_id "MSTRG.48"; transcript_id "MSTRG.48.3"; exon_number "1";
Chr00	StringTie	exon	985251	985319	1000	-	.	gene_id "MSTRG.48"; transcript_id "MSTRG.48.3"; exon_number "2";
Chr00	StringTie	exon	985417	985488	1000	-	.	gene_id "MSTRG.48"; transcript_id "MSTRG.48.3"; exon_number "3";
Chr00	StringTie	exon	985849	985920	1000	-	.	gene_id "MSTRG.48"; transcript_id "MSTRG.48.3"; exon_number "4";
Chr00	StringTie	exon	986018	986089	1000	-	.	gene_id "MSTRG.48"; transcript_id "MSTRG.48.3"; exon_number "5";
Chr00	StringTie	exon	986198	986269	1000	-	.	gene_id "MSTRG.48"; transcript_id "MSTRG.48.3"; exon_number "6";
Chr00	StringTie	exon	986353	986424	1000	-	.	gene_id "MSTRG.48"; transcript_id "MSTRG.48.3"; exon_number "7";
Chr00	StringTie	exon	986516	986587	1000	-	.	gene_id "MSTRG.48"; transcript_id "MSTRG.48.3"; exon_number "8";
Chr00	StringTie	exon	986691	986762	1000	-	.	gene_id "MSTRG.48"; transcript_id "MSTRG.48.3"; exon_number "9";
Chr00	StringTie	exon	986840	986908	1000	-	.	gene_id "MSTRG.48"; transcript_id "MSTRG.48.3"; exon_number "10";
Chr00	StringTie	exon	987023	987094	1000	-	.	gene_id "MSTRG.48"; transcript_id "MSTRG.48.3"; exon_number "11";
Chr00	StringTie	exon	987223	987978	1000	-	.	gene_id "MSTRG.48"; transcript_id "MSTRG.48.3"; exon_number "12";
Chr00	StringTie	transcript	981104	987990	1000	-	.	gene_id "MSTRG.48"; transcript_id "MSTRG.48.4";
Chr00	StringTie	exon	981104	981740	1000	-	.	gene_id "MSTRG.48"; transcript_id "MSTRG.48.4"; exon_number "1";
Chr00	StringTie	exon	981857	982004	1000	-	.	gene_id "MSTRG.48"; transcript_id "MSTRG.48.4"; exon_number "2";
Chr00	StringTie	exon	982109	982343	1000	-	.	gene_id "MSTRG.48"; transcript_id "MSTRG.48.4"; exon_number "3";
Chr00	StringTie	exon	982516	982726	1000	-	.	gene_id "MSTRG.48"; transcript_id "MSTRG.48.4"; exon_number "4";
Chr00	StringTie	exon	982839	982957	1000	-	.	gene_id "MSTRG.48"; transcript_id "MSTRG.48.4"; exon_number "5";
Chr00	StringTie	exon	983097	983240	1000	-	.	gene_id "MSTRG.48"; transcript_id "MSTRG.48.4"; exon_number "6";
Chr00	StringTie	exon	983495	984152	1000	-	.	gene_id "MSTRG.48"; transcript_id "MSTRG.48.4"; exon_number "7";
Chr00	StringTie	exon	984331	984374	1000	-	.	gene_id "MSTRG.48"; transcript_id "MSTRG.48.4"; exon_number "8";
Chr00	StringTie	exon	984486	984533	1000	-	.	gene_id "MSTRG.48"; transcript_id "MSTRG.48.4"; exon_number "9";
Chr00	StringTie	exon	984624	984686	1000	-	.	gene_id "MSTRG.48"; transcript_id "MSTRG.48.4"; exon_number "10";
Chr00	StringTie	exon	984879	984944	1000	-	.	gene_id "MSTRG.48"; transcript_id "MSTRG.48.4"; exon_number "11";
Chr00	StringTie	exon	985251	985319	1000	-	.	gene_id "MSTRG.48"; transcript_id "MSTRG.48.4"; exon_number "12";
Chr00	StringTie	exon	985417	985488	1000	-	.	gene_id "MSTRG.48"; transcript_id "MSTRG.48.4"; exon_number "13";
Chr00	StringTie	exon	985849	985920	1000	-	.	gene_id "MSTRG.48"; transcript_id "MSTRG.48.4"; exon_number "14";
Chr00	StringTie	exon	986018	986089	1000	-	.	gene_id "MSTRG.48"; transcript_id "MSTRG.48.4"; exon_number "15";
Chr00	StringTie	exon	986198	986269	1000	-	.	gene_id "MSTRG.48"; transcript_id "MSTRG.48.4"; exon_number "16";
Chr00	StringTie	exon	986353	986424	1000	-	.	gene_id "MSTRG.48"; transcript_id "MSTRG.48.4"; exon_number "17";
Chr00	StringTie	exon	986516	986587	1000	-	.	gene_id "MSTRG.48"; transcript_id "MSTRG.48.4"; exon_number "18";
Chr00	StringTie	exon	986691	986762	1000	-	.	gene_id "MSTRG.48"; transcript_id "MSTRG.48.4"; exon_number "19";
Chr00	StringTie	exon	986840	986908	1000	-	.	gene_id "MSTRG.48"; transcript_id "MSTRG.48.4"; exon_number "20";
Chr00	StringTie	exon	987023	987094	1000	-	.	gene_id "MSTRG.48"; transcript_id "MSTRG.48.4"; exon_number "21";
Chr00	StringTie	exon	987223	987397	1000	-	.	gene_id "MSTRG.48"; transcript_id "MSTRG.48.4"; exon_number "22";
Chr00	StringTie	exon	987862	987990	1000	-	.	gene_id "MSTRG.48"; transcript_id "MSTRG.48.4"; exon_number "23";
Chr00	StringTie	transcript	981104	987990	1000	-	.	gene_id "MSTRG.48"; transcript_id "MSTRG.48.5";
Chr00	StringTie	exon	981104	981740	1000	-	.	gene_id "MSTRG.48"; transcript_id "MSTRG.48.5"; exon_number "1";
Chr00	StringTie	exon	981857	982004	1000	-	.	gene_id "MSTRG.48"; transcript_id "MSTRG.48.5"; exon_number "2";
Chr00	StringTie	exon	982109	982343	1000	-	.	gene_id "MSTRG.48"; transcript_id "MSTRG.48.5"; exon_number "3";
Chr00	StringTie	exon	982516	982726	1000	-	.	gene_id "MSTRG.48"; transcript_id "MSTRG.48.5"; exon_number "4";
Chr00	StringTie	exon	982839	982957	1000	-	.	gene_id "MSTRG.48"; transcript_id "MSTRG.48.5"; exon_number "5";
Chr00	StringTie	exon	983097	983240	1000	-	.	gene_id "MSTRG.48"; transcript_id "MSTRG.48.5"; exon_number "6";
Chr00	StringTie	exon	983495	984152	1000	-	.	gene_id "MSTRG.48"; transcript_id "MSTRG.48.5"; exon_number "7";
Chr00	StringTie	exon	984331	984374	1000	-	.	gene_id "MSTRG.48"; transcript_id "MSTRG.48.5"; exon_number "8";
Chr00	StringTie	exon	984486	984533	1000	-	.	gene_id "MSTRG.48"; transcript_id "MSTRG.48.5"; exon_number "9";
Chr00	StringTie	exon	984624	984686	1000	-	.	gene_id "MSTRG.48"; transcript_id "MSTRG.48.5"; exon_number "10";
Chr00	StringTie	exon	984879	984944	1000	-	.	gene_id "MSTRG.48"; transcript_id "MSTRG.48.5"; exon_number "11";
Chr00	StringTie	exon	985251	985319	1000	-	.	gene_id "MSTRG.48"; transcript_id "MSTRG.48.5"; exon_number "12";
Chr00	StringTie	exon	985417	985488	1000	-	.	gene_id "MSTRG.48"; transcript_id "MSTRG.48.5"; exon_number "13";
Chr00	StringTie	exon	985849	985920	1000	-	.	gene_id "MSTRG.48"; transcript_id "MSTRG.48.5"; exon_number "14";
Chr00	StringTie	exon	986018	986089	1000	-	.	gene_id "MSTRG.48"; transcript_id "MSTRG.48.5"; exon_number "15";
Chr00	StringTie	exon	986198	986269	1000	-	.	gene_id "MSTRG.48"; transcript_id "MSTRG.48.5"; exon_number "16";
Chr00	StringTie	exon	986353	986424	1000	-	.	gene_id "MSTRG.48"; transcript_id "MSTRG.48.5"; exon_number "17";
Chr00	StringTie	exon	986516	986587	1000	-	.	gene_id "MSTRG.48"; transcript_id "MSTRG.48.5"; exon_number "18";
Chr00	StringTie	exon	986691	986762	1000	-	.	gene_id "MSTRG.48"; transcript_id "MSTRG.48.5"; exon_number "19";
Chr00	StringTie	exon	986840	986908	1000	-	.	gene_id "MSTRG.48"; transcript_id "MSTRG.48.5"; exon_number "20";
Chr00	StringTie	exon	987023	987094	1000	-	.	gene_id "MSTRG.48"; transcript_id "MSTRG.48.5"; exon_number "21";
Chr00	StringTie	exon	987223	987455	1000	-	.	gene_id "MSTRG.48"; transcript_id "MSTRG.48.5"; exon_number "22";
Chr00	StringTie	exon	987862	987990	1000	-	.	gene_id "MSTRG.48"; transcript_id "MSTRG.48.5"; exon_number "23";
Chr00	StringTie	transcript	981104	987990	1000	-	.	gene_id "MSTRG.48"; transcript_id "mRNA:MD00G1006900"; gene_name "MD00G1006900"; ref_gene_id "gene:MD00G1006900";
Chr00	StringTie	exon	981104	981740	1000	-	.	gene_id "MSTRG.48"; transcript_id "mRNA:MD00G1006900"; exon_number "1"; gene_name "MD00G1006900"; ref_gene_id "gene:MD00G1006900";
Chr00	StringTie	exon	981857	982004	1000	-	.	gene_id "MSTRG.48"; transcript_id "mRNA:MD00G1006900"; exon_number "2"; gene_name "MD00G1006900"; ref_gene_id "gene:MD00G1006900";
Chr00	StringTie	exon	982109	982343	1000	-	.	gene_id "MSTRG.48"; transcript_id "mRNA:MD00G1006900"; exon_number "3"; gene_name "MD00G1006900"; ref_gene_id "gene:MD00G1006900";
Chr00	StringTie	exon	982516	982726	1000	-	.	gene_id "MSTRG.48"; transcript_id "mRNA:MD00G1006900"; exon_number "4"; gene_name "MD00G1006900"; ref_gene_id "gene:MD00G1006900";
Chr00	StringTie	exon	982839	982957	1000	-	.	gene_id "MSTRG.48"; transcript_id "mRNA:MD00G1006900"; exon_number "5"; gene_name "MD00G1006900"; ref_gene_id "gene:MD00G1006900";
Chr00	StringTie	exon	983097	983240	1000	-	.	gene_id "MSTRG.48"; transcript_id "mRNA:MD00G1006900"; exon_number "6"; gene_name "MD00G1006900"; ref_gene_id "gene:MD00G1006900";
Chr00	StringTie	exon	983495	983693	1000	-	.	gene_id "MSTRG.48"; transcript_id "mRNA:MD00G1006900"; exon_number "7"; gene_name "MD00G1006900"; ref_gene_id "gene:MD00G1006900";
Chr00	StringTie	exon	983761	984152	1000	-	.	gene_id "MSTRG.48"; transcript_id "mRNA:MD00G1006900"; exon_number "8"; gene_name "MD00G1006900"; ref_gene_id "gene:MD00G1006900";
Chr00	StringTie	exon	984331	984374	1000	-	.	gene_id "MSTRG.48"; transcript_id "mRNA:MD00G1006900"; exon_number "9"; gene_name "MD00G1006900"; ref_gene_id "gene:MD00G1006900";
Chr00	StringTie	exon	984486	984533	1000	-	.	gene_id "MSTRG.48"; transcript_id "mRNA:MD00G1006900"; exon_number "10"; gene_name "MD00G1006900"; ref_gene_id "gene:MD00G1006900";
Chr00	StringTie	exon	984624	984686	1000	-	.	gene_id "MSTRG.48"; transcript_id "mRNA:MD00G1006900"; exon_number "11"; gene_name "MD00G1006900"; ref_gene_id "gene:MD00G1006900";
Chr00	StringTie	exon	984879	984944	1000	-	.	gene_id "MSTRG.48"; transcript_id "mRNA:MD00G1006900"; exon_number "12"; gene_name "MD00G1006900"; ref_gene_id "gene:MD00G1006900";
Chr00	StringTie	exon	985251	985319	1000	-	.	gene_id "MSTRG.48"; transcript_id "mRNA:MD00G1006900"; exon_number "13"; gene_name "MD00G1006900"; ref_gene_id "gene:MD00G1006900";
Chr00	StringTie	exon	985417	985488	1000	-	.	gene_id "MSTRG.48"; transcript_id "mRNA:MD00G1006900"; exon_number "14"; gene_name "MD00G1006900"; ref_gene_id "gene:MD00G1006900";
Chr00	StringTie	exon	985849	985920	1000	-	.	gene_id "MSTRG.48"; transcript_id "mRNA:MD00G1006900"; exon_number "15"; gene_name "MD00G1006900"; ref_gene_id "gene:MD00G1006900";
Chr00	StringTie	exon	986018	986089	1000	-	.	gene_id "MSTRG.48"; transcript_id "mRNA:MD00G1006900"; exon_number "16"; gene_name "MD00G1006900"; ref_gene_id "gene:MD00G1006900";
Chr00	StringTie	exon	986198	986269	1000	-	.	gene_id "MSTRG.48"; transcript_id "mRNA:MD00G1006900"; exon_number "17"; gene_name "MD00G1006900"; ref_gene_id "gene:MD00G1006900";
Chr00	StringTie	exon	986353	986424	1000	-	.	gene_id "MSTRG.48"; transcript_id "mRNA:MD00G1006900"; exon_number "18"; gene_name "MD00G1006900"; ref_gene_id "gene:MD00G1006900";
Chr00	StringTie	exon	986516	986587	1000	-	.	gene_id "MSTRG.48"; transcript_id "mRNA:MD00G1006900"; exon_number "19"; gene_name "MD00G1006900"; ref_gene_id "gene:MD00G1006900";
Chr00	StringTie	exon	986691	986762	1000	-	.	gene_id "MSTRG.48"; transcript_id "mRNA:MD00G1006900"; exon_number "20"; gene_name "MD00G1006900"; ref_gene_id "gene:MD00G1006900";
Chr00	StringTie	exon	986840	986908	1000	-	.	gene_id "MSTRG.48"; transcript_id "mRNA:MD00G1006900"; exon_number "21"; gene_name "MD00G1006900"; ref_gene_id "gene:MD00G1006900";
Chr00	StringTie	exon	987023	987094	1000	-	.	gene_id "MSTRG.48"; transcript_id "mRNA:MD00G1006900"; exon_number "22"; gene_name "MD00G1006900"; ref_gene_id "gene:MD00G1006900";
Chr00	StringTie	exon	987223	987397	1000	-	.	gene_id "MSTRG.48"; transcript_id "mRNA:MD00G1006900"; exon_number "23"; gene_name "MD00G1006900"; ref_gene_id "gene:MD00G1006900";
Chr00	StringTie	exon	987862	987990	1000	-	.	gene_id "MSTRG.48"; transcript_id "mRNA:MD00G1006900"; exon_number "24"; gene_name "MD00G1006900"; ref_gene_id "gene:MD00G1006900";
Chr00	StringTie	transcript	981121	987988	1000	-	.	gene_id "MSTRG.48"; transcript_id "MSTRG.48.7";
Chr00	StringTie	exon	981121	982004	1000	-	.	gene_id "MSTRG.48"; transcript_id "MSTRG.48.7"; exon_number "1";
Chr00	StringTie	exon	982109	982343	1000	-	.	gene_id "MSTRG.48"; transcript_id "MSTRG.48.7"; exon_number "2";
Chr00	StringTie	exon	982516	982726	1000	-	.	gene_id "MSTRG.48"; transcript_id "MSTRG.48.7"; exon_number "3";
Chr00	StringTie	exon	982839	982957	1000	-	.	gene_id "MSTRG.48"; transcript_id "MSTRG.48.7"; exon_number "4";
Chr00	StringTie	exon	983097	983240	1000	-	.	gene_id "MSTRG.48"; transcript_id "MSTRG.48.7"; exon_number "5";
Chr00	StringTie	exon	983495	984152	1000	-	.	gene_id "MSTRG.48"; transcript_id "MSTRG.48.7"; exon_number "6";
Chr00	StringTie	exon	984331	984374	1000	-	.	gene_id "MSTRG.48"; transcript_id "MSTRG.48.7"; exon_number "7";
Chr00	StringTie	exon	984486	984686	1000	-	.	gene_id "MSTRG.48"; transcript_id "MSTRG.48.7"; exon_number "8";
Chr00	StringTie	exon	984879	984944	1000	-	.	gene_id "MSTRG.48"; transcript_id "MSTRG.48.7"; exon_number "9";
Chr00	StringTie	exon	985251	985319	1000	-	.	gene_id "MSTRG.48"; transcript_id "MSTRG.48.7"; exon_number "10";
Chr00	StringTie	exon	985417	985488	1000	-	.	gene_id "MSTRG.48"; transcript_id "MSTRG.48.7"; exon_number "11";
Chr00	StringTie	exon	985857	985920	1000	-	.	gene_id "MSTRG.48"; transcript_id "MSTRG.48.7"; exon_number "12";
Chr00	StringTie	exon	986018	986089	1000	-	.	gene_id "MSTRG.48"; transcript_id "MSTRG.48.7"; exon_number "13";
Chr00	StringTie	exon	986198	986269	1000	-	.	gene_id "MSTRG.48"; transcript_id "MSTRG.48.7"; exon_number "14";
Chr00	StringTie	exon	986353	986424	1000	-	.	gene_id "MSTRG.48"; transcript_id "MSTRG.48.7"; exon_number "15";
Chr00	StringTie	exon	986516	986587	1000	-	.	gene_id "MSTRG.48"; transcript_id "MSTRG.48.7"; exon_number "16";
Chr00	StringTie	exon	986691	986762	1000	-	.	gene_id "MSTRG.48"; transcript_id "MSTRG.48.7"; exon_number "17";
Chr00	StringTie	exon	986840	986908	1000	-	.	gene_id "MSTRG.48"; transcript_id "MSTRG.48.7"; exon_number "18";
Chr00	StringTie	exon	987023	987094	1000	-	.	gene_id "MSTRG.48"; transcript_id "MSTRG.48.7"; exon_number "19";
Chr00	StringTie	exon	987223	987988	1000	-	.	gene_id "MSTRG.48"; transcript_id "MSTRG.48.7"; exon_number "20";
Chr00	StringTie	transcript	981124	987990	1000	-	.	gene_id "MSTRG.48"; transcript_id "MSTRG.48.8";
Chr00	StringTie	exon	981124	981740	1000	-	.	gene_id "MSTRG.48"; transcript_id "MSTRG.48.8"; exon_number "1";
Chr00	StringTie	exon	981857	982004	1000	-	.	gene_id "MSTRG.48"; transcript_id "MSTRG.48.8"; exon_number "2";
Chr00	StringTie	exon	982109	982343	1000	-	.	gene_id "MSTRG.48"; transcript_id "MSTRG.48.8"; exon_number "3";
Chr00	StringTie	exon	982560	982726	1000	-	.	gene_id "MSTRG.48"; transcript_id "MSTRG.48.8"; exon_number "4";
Chr00	StringTie	exon	982839	982957	1000	-	.	gene_id "MSTRG.48"; transcript_id "MSTRG.48.8"; exon_number "5";
Chr00	StringTie	exon	983097	983240	1000	-	.	gene_id "MSTRG.48"; transcript_id "MSTRG.48.8"; exon_number "6";
Chr00	StringTie	exon	983495	984152	1000	-	.	gene_id "MSTRG.48"; transcript_id "MSTRG.48.8"; exon_number "7";
Chr00	StringTie	exon	984331	984374	1000	-	.	gene_id "MSTRG.48"; transcript_id "MSTRG.48.8"; exon_number "8";
Chr00	StringTie	exon	984486	984533	1000	-	.	gene_id "MSTRG.48"; transcript_id "MSTRG.48.8"; exon_number "9";
Chr00	StringTie	exon	984624	984686	1000	-	.	gene_id "MSTRG.48"; transcript_id "MSTRG.48.8"; exon_number "10";
Chr00	StringTie	exon	984879	984944	1000	-	.	gene_id "MSTRG.48"; transcript_id "MSTRG.48.8"; exon_number "11";
Chr00	StringTie	exon	985251	985319	1000	-	.	gene_id "MSTRG.48"; transcript_id "MSTRG.48.8"; exon_number "12";
Chr00	StringTie	exon	985417	985488	1000	-	.	gene_id "MSTRG.48"; transcript_id "MSTRG.48.8"; exon_number "13";
Chr00	StringTie	exon	985849	985920	1000	-	.	gene_id "MSTRG.48"; transcript_id "MSTRG.48.8"; exon_number "14";
Chr00	StringTie	exon	986018	986089	1000	-	.	gene_id "MSTRG.48"; transcript_id "MSTRG.48.8"; exon_number "15";
Chr00	StringTie	exon	986198	986269	1000	-	.	gene_id "MSTRG.48"; transcript_id "MSTRG.48.8"; exon_number "16";
Chr00	StringTie	exon	986353	986424	1000	-	.	gene_id "MSTRG.48"; transcript_id "MSTRG.48.8"; exon_number "17";
Chr00	StringTie	exon	986516	986587	1000	-	.	gene_id "MSTRG.48"; transcript_id "MSTRG.48.8"; exon_number "18";
Chr00	StringTie	exon	986691	986762	1000	-	.	gene_id "MSTRG.48"; transcript_id "MSTRG.48.8"; exon_number "19";
Chr00	StringTie	exon	986840	986908	1000	-	.	gene_id "MSTRG.48"; transcript_id "MSTRG.48.8"; exon_number "20";
Chr00	StringTie	exon	987023	987094	1000	-	.	gene_id "MSTRG.48"; transcript_id "MSTRG.48.8"; exon_number "21";
Chr00	StringTie	exon	987223	987990	1000	-	.	gene_id "MSTRG.48"; transcript_id "MSTRG.48.8"; exon_number "22";
Chr00	StringTie	transcript	981159	992589	1000	-	.	gene_id "MSTRG.48"; transcript_id "MSTRG.48.9";
Chr00	StringTie	exon	981159	981740	1000	-	.	gene_id "MSTRG.48"; transcript_id "MSTRG.48.9"; exon_number "1";
Chr00	StringTie	exon	981857	982004	1000	-	.	gene_id "MSTRG.48"; transcript_id "MSTRG.48.9"; exon_number "2";
Chr00	StringTie	exon	982109	982726	1000	-	.	gene_id "MSTRG.48"; transcript_id "MSTRG.48.9"; exon_number "3";
Chr00	StringTie	exon	982839	982957	1000	-	.	gene_id "MSTRG.48"; transcript_id "MSTRG.48.9"; exon_number "4";
Chr00	StringTie	exon	983097	983240	1000	-	.	gene_id "MSTRG.48"; transcript_id "MSTRG.48.9"; exon_number "5";
Chr00	StringTie	exon	983495	984152	1000	-	.	gene_id "MSTRG.48"; transcript_id "MSTRG.48.9"; exon_number "6";
Chr00	StringTie	exon	992005	992048	1000	-	.	gene_id "MSTRG.48"; transcript_id "MSTRG.48.9"; exon_number "7";
Chr00	StringTie	exon	992170	992217	1000	-	.	gene_id "MSTRG.48"; transcript_id "MSTRG.48.9"; exon_number "8";
Chr00	StringTie	exon	992307	992369	1000	-	.	gene_id "MSTRG.48"; transcript_id "MSTRG.48.9"; exon_number "9";
Chr00	StringTie	exon	992529	992589	1000	-	.	gene_id "MSTRG.48"; transcript_id "MSTRG.48.9"; exon_number "10";
Chr00	StringTie	transcript	981159	987986	1000	-	.	gene_id "MSTRG.48"; transcript_id "MSTRG.48.10";
Chr00	StringTie	exon	981159	982004	1000	-	.	gene_id "MSTRG.48"; transcript_id "MSTRG.48.10"; exon_number "1";
Chr00	StringTie	exon	982109	982370	1000	-	.	gene_id "MSTRG.48"; transcript_id "MSTRG.48.10"; exon_number "2";
Chr00	StringTie	exon	982516	982726	1000	-	.	gene_id "MSTRG.48"; transcript_id "MSTRG.48.10"; exon_number "3";
Chr00	StringTie	exon	982839	982957	1000	-	.	gene_id "MSTRG.48"; transcript_id "MSTRG.48.10"; exon_number "4";
Chr00	StringTie	exon	983097	983240	1000	-	.	gene_id "MSTRG.48"; transcript_id "MSTRG.48.10"; exon_number "5";
Chr00	StringTie	exon	983495	984152	1000	-	.	gene_id "MSTRG.48"; transcript_id "MSTRG.48.10"; exon_number "6";
Chr00	StringTie	exon	984331	984374	1000	-	.	gene_id "MSTRG.48"; transcript_id "MSTRG.48.10"; exon_number "7";
Chr00	StringTie	exon	984486	984686	1000	-	.	gene_id "MSTRG.48"; transcript_id "MSTRG.48.10"; exon_number "8";
Chr00	StringTie	exon	984879	984944	1000	-	.	gene_id "MSTRG.48"; transcript_id "MSTRG.48.10"; exon_number "9";
Chr00	StringTie	exon	985251	985319	1000	-	.	gene_id "MSTRG.48"; transcript_id "MSTRG.48.10"; exon_number "10";
Chr00	StringTie	exon	985417	985488	1000	-	.	gene_id "MSTRG.48"; transcript_id "MSTRG.48.10"; exon_number "11";
Chr00	StringTie	exon	985849	985920	1000	-	.	gene_id "MSTRG.48"; transcript_id "MSTRG.48.10"; exon_number "12";
Chr00	StringTie	exon	986018	986089	1000	-	.	gene_id "MSTRG.48"; transcript_id "MSTRG.48.10"; exon_number "13";
Chr00	StringTie	exon	986198	986269	1000	-	.	gene_id "MSTRG.48"; transcript_id "MSTRG.48.10"; exon_number "14";
Chr00	StringTie	exon	986353	986424	1000	-	.	gene_id "MSTRG.48"; transcript_id "MSTRG.48.10"; exon_number "15";
Chr00	StringTie	exon	986516	986587	1000	-	.	gene_id "MSTRG.48"; transcript_id "MSTRG.48.10"; exon_number "16";
Chr00	StringTie	exon	986691	986762	1000	-	.	gene_id "MSTRG.48"; transcript_id "MSTRG.48.10"; exon_number "17";
Chr00	StringTie	exon	986840	986908	1000	-	.	gene_id "MSTRG.48"; transcript_id "MSTRG.48.10"; exon_number "18";
Chr00	StringTie	exon	987023	987094	1000	-	.	gene_id "MSTRG.48"; transcript_id "MSTRG.48.10"; exon_number "19";
Chr00	StringTie	exon	987223	987986	1000	-	.	gene_id "MSTRG.48"; transcript_id "MSTRG.48.10"; exon_number "20";
Chr00	StringTie	transcript	989112	995429	1000	-	.	gene_id "MSTRG.48"; transcript_id "mRNA:MD00G1007000"; gene_name "MD00G1007000"; ref_gene_id "gene:MD00G1007000";
Chr00	StringTie	exon	989112	989568	1000	-	.	gene_id "MSTRG.48"; transcript_id "mRNA:MD00G1007000"; exon_number "1"; gene_name "MD00G1007000"; ref_gene_id "gene:MD00G1007000";
Chr00	StringTie	exon	989688	989835	1000	-	.	gene_id "MSTRG.48"; transcript_id "mRNA:MD00G1007000"; exon_number "2"; gene_name "MD00G1007000"; ref_gene_id "gene:MD00G1007000";
Chr00	StringTie	exon	989939	990176	1000	-	.	gene_id "MSTRG.48"; transcript_id "mRNA:MD00G1007000"; exon_number "3"; gene_name "MD00G1007000"; ref_gene_id "gene:MD00G1007000";
Chr00	StringTie	exon	990344	990554	1000	-	.	gene_id "MSTRG.48"; transcript_id "mRNA:MD00G1007000"; exon_number "4"; gene_name "MD00G1007000"; ref_gene_id "gene:MD00G1007000";
Chr00	StringTie	exon	990641	990759	1000	-	.	gene_id "MSTRG.48"; transcript_id "mRNA:MD00G1007000"; exon_number "5"; gene_name "MD00G1007000"; ref_gene_id "gene:MD00G1007000";
Chr00	StringTie	exon	991187	991385	1000	-	.	gene_id "MSTRG.48"; transcript_id "mRNA:MD00G1007000"; exon_number "6"; gene_name "MD00G1007000"; ref_gene_id "gene:MD00G1007000";
Chr00	StringTie	exon	991470	991861	1000	-	.	gene_id "MSTRG.48"; transcript_id "mRNA:MD00G1007000"; exon_number "7"; gene_name "MD00G1007000"; ref_gene_id "gene:MD00G1007000";
Chr00	StringTie	exon	992005	992045	1000	-	.	gene_id "MSTRG.48"; transcript_id "mRNA:MD00G1007000"; exon_number "8"; gene_name "MD00G1007000"; ref_gene_id "gene:MD00G1007000";
Chr00	StringTie	exon	992170	992217	1000	-	.	gene_id "MSTRG.48"; transcript_id "mRNA:MD00G1007000"; exon_number "9"; gene_name "MD00G1007000"; ref_gene_id "gene:MD00G1007000";
Chr00	StringTie	exon	992307	992369	1000	-	.	gene_id "MSTRG.48"; transcript_id "mRNA:MD00G1007000"; exon_number "10"; gene_name "MD00G1007000"; ref_gene_id "gene:MD00G1007000";
Chr00	StringTie	exon	992529	992594	1000	-	.	gene_id "MSTRG.48"; transcript_id "mRNA:MD00G1007000"; exon_number "11"; gene_name "MD00G1007000"; ref_gene_id "gene:MD00G1007000";
Chr00	StringTie	exon	992691	992759	1000	-	.	gene_id "MSTRG.48"; transcript_id "mRNA:MD00G1007000"; exon_number "12"; gene_name "MD00G1007000"; ref_gene_id "gene:MD00G1007000";
Chr00	StringTie	exon	993094	993165	1000	-	.	gene_id "MSTRG.48"; transcript_id "mRNA:MD00G1007000"; exon_number "13"; gene_name "MD00G1007000"; ref_gene_id "gene:MD00G1007000";
Chr00	StringTie	exon	993302	993373	1000	-	.	gene_id "MSTRG.48"; transcript_id "mRNA:MD00G1007000"; exon_number "14"; gene_name "MD00G1007000"; ref_gene_id "gene:MD00G1007000";
Chr00	StringTie	exon	993474	993545	1000	-	.	gene_id "MSTRG.48"; transcript_id "mRNA:MD00G1007000"; exon_number "15"; gene_name "MD00G1007000"; ref_gene_id "gene:MD00G1007000";
Chr00	StringTie	exon	993661	993732	1000	-	.	gene_id "MSTRG.48"; transcript_id "mRNA:MD00G1007000"; exon_number "16"; gene_name "MD00G1007000"; ref_gene_id "gene:MD00G1007000";
Chr00	StringTie	exon	993816	993887	1000	-	.	gene_id "MSTRG.48"; transcript_id "mRNA:MD00G1007000"; exon_number "17"; gene_name "MD00G1007000"; ref_gene_id "gene:MD00G1007000";
Chr00	StringTie	exon	993986	994057	1000	-	.	gene_id "MSTRG.48"; transcript_id "mRNA:MD00G1007000"; exon_number "18"; gene_name "MD00G1007000"; ref_gene_id "gene:MD00G1007000";
Chr00	StringTie	exon	994185	994256	1000	-	.	gene_id "MSTRG.48"; transcript_id "mRNA:MD00G1007000"; exon_number "19"; gene_name "MD00G1007000"; ref_gene_id "gene:MD00G1007000";
Chr00	StringTie	exon	994330	994398	1000	-	.	gene_id "MSTRG.48"; transcript_id "mRNA:MD00G1007000"; exon_number "20"; gene_name "MD00G1007000"; ref_gene_id "gene:MD00G1007000";
Chr00	StringTie	exon	994492	994563	1000	-	.	gene_id "MSTRG.48"; transcript_id "mRNA:MD00G1007000"; exon_number "21"; gene_name "MD00G1007000"; ref_gene_id "gene:MD00G1007000";
Chr00	StringTie	exon	994701	995052	1000	-	.	gene_id "MSTRG.48"; transcript_id "mRNA:MD00G1007000"; exon_number "22"; gene_name "MD00G1007000"; ref_gene_id "gene:MD00G1007000";
Chr00	StringTie	exon	995327	995429	1000	-	.	gene_id "MSTRG.48"; transcript_id "mRNA:MD00G1007000"; exon_number "23"; gene_name "MD00G1007000"; ref_gene_id "gene:MD00G1007000";
Chr00	StringTie	transcript	989126	992074	1000	-	.	gene_id "MSTRG.48"; transcript_id "MSTRG.48.12";
Chr00	StringTie	exon	989126	989568	1000	-	.	gene_id "MSTRG.48"; transcript_id "MSTRG.48.12"; exon_number "1";
Chr00	StringTie	exon	989688	989835	1000	-	.	gene_id "MSTRG.48"; transcript_id "MSTRG.48.12"; exon_number "2";
Chr00	StringTie	exon	989939	990176	1000	-	.	gene_id "MSTRG.48"; transcript_id "MSTRG.48.12"; exon_number "3";
Chr00	StringTie	exon	990344	990554	1000	-	.	gene_id "MSTRG.48"; transcript_id "MSTRG.48.12"; exon_number "4";
Chr00	StringTie	exon	990641	990759	1000	-	.	gene_id "MSTRG.48"; transcript_id "MSTRG.48.12"; exon_number "5";
Chr00	StringTie	exon	990857	991003	1000	-	.	gene_id "MSTRG.48"; transcript_id "MSTRG.48.12"; exon_number "6";
Chr00	StringTie	exon	991187	991385	1000	-	.	gene_id "MSTRG.48"; transcript_id "MSTRG.48.12"; exon_number "7";
Chr00	StringTie	exon	991470	991861	1000	-	.	gene_id "MSTRG.48"; transcript_id "MSTRG.48.12"; exon_number "8";
Chr00	StringTie	exon	992005	992074	1000	-	.	gene_id "MSTRG.48"; transcript_id "MSTRG.48.12"; exon_number "9";
Chr00	StringTie	transcript	997734	1000311	1000	+	.	gene_id "MSTRG.49"; transcript_id "MSTRG.49.1";
Chr00	StringTie	exon	997734	999174	1000	+	.	gene_id "MSTRG.49"; transcript_id "MSTRG.49.1"; exon_number "1";
Chr00	StringTie	exon	999283	1000311	1000	+	.	gene_id "MSTRG.49"; transcript_id "MSTRG.49.1"; exon_number "2";
Chr00	StringTie	transcript	997734	1000286	1000	+	.	gene_id "MSTRG.49"; transcript_id "MSTRG.49.2";
Chr00	StringTie	exon	997734	999174	1000	+	.	gene_id "MSTRG.49"; transcript_id "MSTRG.49.2"; exon_number "1";
Chr00	StringTie	exon	999283	999368	1000	+	.	gene_id "MSTRG.49"; transcript_id "MSTRG.49.2"; exon_number "2";
Chr00	StringTie	exon	999620	1000286	1000	+	.	gene_id "MSTRG.49"; transcript_id "MSTRG.49.2"; exon_number "3";
Chr00	StringTie	transcript	997734	1000286	1000	+	.	gene_id "MSTRG.49"; transcript_id "MSTRG.49.3";
Chr00	StringTie	exon	997734	998838	1000	+	.	gene_id "MSTRG.49"; transcript_id "MSTRG.49.3"; exon_number "1";
Chr00	StringTie	exon	999625	1000286	1000	+	.	gene_id "MSTRG.49"; transcript_id "MSTRG.49.3"; exon_number "2";
Chr00	StringTie	transcript	997734	1000324	1000	+	.	gene_id "MSTRG.49"; transcript_id "mRNA:MD00G1007100"; gene_name "MD00G1007100"; ref_gene_id "gene:MD00G1007100";
Chr00	StringTie	exon	997734	998838	1000	+	.	gene_id "MSTRG.49"; transcript_id "mRNA:MD00G1007100"; exon_number "1"; gene_name "MD00G1007100"; ref_gene_id "gene:MD00G1007100";
Chr00	StringTie	exon	999620	1000324	1000	+	.	gene_id "MSTRG.49"; transcript_id "mRNA:MD00G1007100"; exon_number "2"; gene_name "MD00G1007100"; ref_gene_id "gene:MD00G1007100";
Chr00	StringTie	transcript	997742	1000324	1000	+	.	gene_id "MSTRG.49"; transcript_id "MSTRG.49.5";
Chr00	StringTie	exon	997742	998838	1000	+	.	gene_id "MSTRG.49"; transcript_id "MSTRG.49.5"; exon_number "1";
Chr00	StringTie	exon	998985	1000324	1000	+	.	gene_id "MSTRG.49"; transcript_id "MSTRG.49.5"; exon_number "2";
Chr00	StringTie	transcript	1007710	1010126	1000	-	.	gene_id "MSTRG.50"; transcript_id "mRNA:MD00G1007200"; gene_name "MD00G1007200"; ref_gene_id "gene:MD00G1007200";
Chr00	StringTie	exon	1007710	1008204	1000	-	.	gene_id "MSTRG.50"; transcript_id "mRNA:MD00G1007200"; exon_number "1"; gene_name "MD00G1007200"; ref_gene_id "gene:MD00G1007200";
Chr00	StringTie	exon	1008333	1008394	1000	-	.	gene_id "MSTRG.50"; transcript_id "mRNA:MD00G1007200"; exon_number "2"; gene_name "MD00G1007200"; ref_gene_id "gene:MD00G1007200";
Chr00	StringTie	exon	1008884	1009081	1000	-	.	gene_id "MSTRG.50"; transcript_id "mRNA:MD00G1007200"; exon_number "3"; gene_name "MD00G1007200"; ref_gene_id "gene:MD00G1007200";
Chr00	StringTie	exon	1009403	1009627	1000	-	.	gene_id "MSTRG.50"; transcript_id "mRNA:MD00G1007200"; exon_number "4"; gene_name "MD00G1007200"; ref_gene_id "gene:MD00G1007200";
Chr00	StringTie	exon	1009866	1010126	1000	-	.	gene_id "MSTRG.50"; transcript_id "mRNA:MD00G1007200"; exon_number "5"; gene_name "MD00G1007200"; ref_gene_id "gene:MD00G1007200";
Chr00	StringTie	transcript	1025359	1025888	1000	-	.	gene_id "MSTRG.51"; transcript_id "mRNA:MD00G1007400"; gene_name "MD00G1007400"; ref_gene_id "gene:MD00G1007400";
Chr00	StringTie	exon	1025359	1025888	1000	-	.	gene_id "MSTRG.51"; transcript_id "mRNA:MD00G1007400"; exon_number "1"; gene_name "MD00G1007400"; ref_gene_id "gene:MD00G1007400";
Chr00	StringTie	transcript	1025928	1026320	1000	+	.	gene_id "MSTRG.52"; transcript_id "mRNA:MD00G1007500"; gene_name "MD00G1007500"; ref_gene_id "gene:MD00G1007500";
Chr00	StringTie	exon	1025928	1026320	1000	+	.	gene_id "MSTRG.52"; transcript_id "mRNA:MD00G1007500"; exon_number "1"; gene_name "MD00G1007500"; ref_gene_id "gene:MD00G1007500";
Chr00	StringTie	transcript	1028112	1028737	1000	.	.	gene_id "MSTRG.53"; transcript_id "MSTRG.53.1";
Chr00	StringTie	exon	1028112	1028737	1000	.	.	gene_id "MSTRG.53"; transcript_id "MSTRG.53.1"; exon_number "1";
Chr00	StringTie	transcript	1029367	1033136	1000	+	.	gene_id "MSTRG.54"; transcript_id "mRNA:MD00G1007600"; gene_name "MD00G1007600"; ref_gene_id "gene:MD00G1007600";
Chr00	StringTie	exon	1029367	1030173	1000	+	.	gene_id "MSTRG.54"; transcript_id "mRNA:MD00G1007600"; exon_number "1"; gene_name "MD00G1007600"; ref_gene_id "gene:MD00G1007600";
Chr00	StringTie	exon	1030619	1031470	1000	+	.	gene_id "MSTRG.54"; transcript_id "mRNA:MD00G1007600"; exon_number "2"; gene_name "MD00G1007600"; ref_gene_id "gene:MD00G1007600";
Chr00	StringTie	exon	1031741	1031941	1000	+	.	gene_id "MSTRG.54"; transcript_id "mRNA:MD00G1007600"; exon_number "3"; gene_name "MD00G1007600"; ref_gene_id "gene:MD00G1007600";
Chr00	StringTie	exon	1032192	1032387	1000	+	.	gene_id "MSTRG.54"; transcript_id "mRNA:MD00G1007600"; exon_number "4"; gene_name "MD00G1007600"; ref_gene_id "gene:MD00G1007600";
Chr00	StringTie	exon	1032616	1033136	1000	+	.	gene_id "MSTRG.54"; transcript_id "mRNA:MD00G1007600"; exon_number "5"; gene_name "MD00G1007600"; ref_gene_id "gene:MD00G1007600";
Chr00	StringTie	transcript	1033441	1037289	1000	-	.	gene_id "MSTRG.55"; transcript_id "MSTRG.55.1";
Chr00	StringTie	exon	1033441	1033535	1000	-	.	gene_id "MSTRG.55"; transcript_id "MSTRG.55.1"; exon_number "1";
Chr00	StringTie	exon	1034017	1034947	1000	-	.	gene_id "MSTRG.55"; transcript_id "MSTRG.55.1"; exon_number "2";
Chr00	StringTie	exon	1036926	1037289	1000	-	.	gene_id "MSTRG.55"; transcript_id "MSTRG.55.1"; exon_number "3";
Chr00	StringTie	transcript	1033907	1037289	1000	-	.	gene_id "MSTRG.55"; transcript_id "mRNA:MD00G1007700"; gene_name "MD00G1007700"; ref_gene_id "gene:MD00G1007700";
Chr00	StringTie	exon	1033907	1034947	1000	-	.	gene_id "MSTRG.55"; transcript_id "mRNA:MD00G1007700"; exon_number "1"; gene_name "MD00G1007700"; ref_gene_id "gene:MD00G1007700";
Chr00	StringTie	exon	1036926	1037289	1000	-	.	gene_id "MSTRG.55"; transcript_id "mRNA:MD00G1007700"; exon_number "2"; gene_name "MD00G1007700"; ref_gene_id "gene:MD00G1007700";
Chr00	StringTie	transcript	1050150	1053644	1000	+	.	gene_id "MSTRG.56"; transcript_id "MSTRG.56.1";
Chr00	StringTie	exon	1050150	1051350	1000	+	.	gene_id "MSTRG.56"; transcript_id "MSTRG.56.1"; exon_number "1";
Chr00	StringTie	exon	1051493	1052570	1000	+	.	gene_id "MSTRG.56"; transcript_id "MSTRG.56.1"; exon_number "2";
Chr00	StringTie	exon	1053215	1053644	1000	+	.	gene_id "MSTRG.56"; transcript_id "MSTRG.56.1"; exon_number "3";
Chr00	StringTie	transcript	1050150	1052710	1000	+	.	gene_id "MSTRG.56"; transcript_id "mRNA:MD00G1007800"; gene_name "MD00G1007800"; ref_gene_id "gene:MD00G1007800";
Chr00	StringTie	exon	1050150	1051350	1000	+	.	gene_id "MSTRG.56"; transcript_id "mRNA:MD00G1007800"; exon_number "1"; gene_name "MD00G1007800"; ref_gene_id "gene:MD00G1007800";
Chr00	StringTie	exon	1051493	1052710	1000	+	.	gene_id "MSTRG.56"; transcript_id "mRNA:MD00G1007800"; exon_number "2"; gene_name "MD00G1007800"; ref_gene_id "gene:MD00G1007800";
Chr00	StringTie	transcript	1053793	1054998	1000	-	.	gene_id "MSTRG.57"; transcript_id "mRNA:MD00G1007900"; gene_name "MD00G1007900"; ref_gene_id "gene:MD00G1007900";
Chr00	StringTie	exon	1053793	1054998	1000	-	.	gene_id "MSTRG.57"; transcript_id "mRNA:MD00G1007900"; exon_number "1"; gene_name "MD00G1007900"; ref_gene_id "gene:MD00G1007900";
Chr00	StringTie	transcript	1058541	1061214	1000	+	.	gene_id "MSTRG.58"; transcript_id "mRNA:MD00G1008000"; gene_name "MD00G1008000"; ref_gene_id "gene:MD00G1008000";
Chr00	StringTie	exon	1058541	1059029	1000	+	.	gene_id "MSTRG.58"; transcript_id "mRNA:MD00G1008000"; exon_number "1"; gene_name "MD00G1008000"; ref_gene_id "gene:MD00G1008000";
Chr00	StringTie	exon	1059238	1059857	1000	+	.	gene_id "MSTRG.58"; transcript_id "mRNA:MD00G1008000"; exon_number "2"; gene_name "MD00G1008000"; ref_gene_id "gene:MD00G1008000";
Chr00	StringTie	exon	1060044	1060559	1000	+	.	gene_id "MSTRG.58"; transcript_id "mRNA:MD00G1008000"; exon_number "3"; gene_name "MD00G1008000"; ref_gene_id "gene:MD00G1008000";
Chr00	StringTie	exon	1060731	1061214	1000	+	.	gene_id "MSTRG.58"; transcript_id "mRNA:MD00G1008000"; exon_number "4"; gene_name "MD00G1008000"; ref_gene_id "gene:MD00G1008000";
Chr00	StringTie	transcript	1065060	1067318	1000	-	.	gene_id "MSTRG.59"; transcript_id "mRNA:MD00G1008100"; gene_name "MD00G1008100"; ref_gene_id "gene:MD00G1008100";
Chr00	StringTie	exon	1065060	1067318	1000	-	.	gene_id "MSTRG.59"; transcript_id "mRNA:MD00G1008100"; exon_number "1"; gene_name "MD00G1008100"; ref_gene_id "gene:MD00G1008100";
Chr00	StringTie	transcript	1072367	1078661	1000	-	.	gene_id "MSTRG.60"; transcript_id "MSTRG.60.1";
Chr00	StringTie	exon	1072367	1072675	1000	-	.	gene_id "MSTRG.60"; transcript_id "MSTRG.60.1"; exon_number "1";
Chr00	StringTie	exon	1072932	1072995	1000	-	.	gene_id "MSTRG.60"; transcript_id "MSTRG.60.1"; exon_number "2";
Chr00	StringTie	exon	1073113	1073587	1000	-	.	gene_id "MSTRG.60"; transcript_id "MSTRG.60.1"; exon_number "3";
Chr00	StringTie	exon	1074096	1074623	1000	-	.	gene_id "MSTRG.60"; transcript_id "MSTRG.60.1"; exon_number "4";
Chr00	StringTie	exon	1074937	1075156	1000	-	.	gene_id "MSTRG.60"; transcript_id "MSTRG.60.1"; exon_number "5";
Chr00	StringTie	exon	1075605	1078661	1000	-	.	gene_id "MSTRG.60"; transcript_id "MSTRG.60.1"; exon_number "6";
Chr00	StringTie	transcript	1072367	1078640	1000	-	.	gene_id "MSTRG.60"; transcript_id "MSTRG.60.2";
Chr00	StringTie	exon	1072367	1072675	1000	-	.	gene_id "MSTRG.60"; transcript_id "MSTRG.60.2"; exon_number "1";
Chr00	StringTie	exon	1072932	1072995	1000	-	.	gene_id "MSTRG.60"; transcript_id "MSTRG.60.2"; exon_number "2";
Chr00	StringTie	exon	1073113	1073587	1000	-	.	gene_id "MSTRG.60"; transcript_id "MSTRG.60.2"; exon_number "3";
Chr00	StringTie	exon	1074096	1074623	1000	-	.	gene_id "MSTRG.60"; transcript_id "MSTRG.60.2"; exon_number "4";
Chr00	StringTie	exon	1074937	1075156	1000	-	.	gene_id "MSTRG.60"; transcript_id "MSTRG.60.2"; exon_number "5";
Chr00	StringTie	exon	1075605	1078134	1000	-	.	gene_id "MSTRG.60"; transcript_id "MSTRG.60.2"; exon_number "6";
Chr00	StringTie	exon	1078304	1078640	1000	-	.	gene_id "MSTRG.60"; transcript_id "MSTRG.60.2"; exon_number "7";
Chr00	StringTie	transcript	1072406	1078637	1000	-	.	gene_id "MSTRG.60"; transcript_id "mRNA:MD00G1008200"; gene_name "MD00G1008200"; ref_gene_id "gene:MD00G1008200";
Chr00	StringTie	exon	1072406	1072675	1000	-	.	gene_id "MSTRG.60"; transcript_id "mRNA:MD00G1008200"; exon_number "1"; gene_name "MD00G1008200"; ref_gene_id "gene:MD00G1008200";
Chr00	StringTie	exon	1072932	1072995	1000	-	.	gene_id "MSTRG.60"; transcript_id "mRNA:MD00G1008200"; exon_number "2"; gene_name "MD00G1008200"; ref_gene_id "gene:MD00G1008200";
Chr00	StringTie	exon	1073113	1073587	1000	-	.	gene_id "MSTRG.60"; transcript_id "mRNA:MD00G1008200"; exon_number "3"; gene_name "MD00G1008200"; ref_gene_id "gene:MD00G1008200";
Chr00	StringTie	exon	1074096	1074623	1000	-	.	gene_id "MSTRG.60"; transcript_id "mRNA:MD00G1008200"; exon_number "4"; gene_name "MD00G1008200"; ref_gene_id "gene:MD00G1008200";
Chr00	StringTie	exon	1074937	1075156	1000	-	.	gene_id "MSTRG.60"; transcript_id "mRNA:MD00G1008200"; exon_number "5"; gene_name "MD00G1008200"; ref_gene_id "gene:MD00G1008200";
Chr00	StringTie	exon	1075605	1075784	1000	-	.	gene_id "MSTRG.60"; transcript_id "mRNA:MD00G1008200"; exon_number "6"; gene_name "MD00G1008200"; ref_gene_id "gene:MD00G1008200";
Chr00	StringTie	exon	1075887	1078637	1000	-	.	gene_id "MSTRG.60"; transcript_id "mRNA:MD00G1008200"; exon_number "7"; gene_name "MD00G1008200"; ref_gene_id "gene:MD00G1008200";
Chr00	StringTie	transcript	1088696	1091673	1000	+	.	gene_id "MSTRG.61"; transcript_id "mRNA:MD00G1008400"; gene_name "MD00G1008400"; ref_gene_id "gene:MD00G1008400";
Chr00	StringTie	exon	1088696	1088958	1000	+	.	gene_id "MSTRG.61"; transcript_id "mRNA:MD00G1008400"; exon_number "1"; gene_name "MD00G1008400"; ref_gene_id "gene:MD00G1008400";
Chr00	StringTie	exon	1089258	1089523	1000	+	.	gene_id "MSTRG.61"; transcript_id "mRNA:MD00G1008400"; exon_number "2"; gene_name "MD00G1008400"; ref_gene_id "gene:MD00G1008400";
Chr00	StringTie	exon	1089635	1089750	1000	+	.	gene_id "MSTRG.61"; transcript_id "mRNA:MD00G1008400"; exon_number "3"; gene_name "MD00G1008400"; ref_gene_id "gene:MD00G1008400";
Chr00	StringTie	exon	1090867	1090940	1000	+	.	gene_id "MSTRG.61"; transcript_id "mRNA:MD00G1008400"; exon_number "4"; gene_name "MD00G1008400"; ref_gene_id "gene:MD00G1008400";
Chr00	StringTie	exon	1091069	1091132	1000	+	.	gene_id "MSTRG.61"; transcript_id "mRNA:MD00G1008400"; exon_number "5"; gene_name "MD00G1008400"; ref_gene_id "gene:MD00G1008400";
Chr00	StringTie	exon	1091214	1091673	1000	+	.	gene_id "MSTRG.61"; transcript_id "mRNA:MD00G1008400"; exon_number "6"; gene_name "MD00G1008400"; ref_gene_id "gene:MD00G1008400";
Chr00	StringTie	transcript	1111973	1112198	1000	.	.	gene_id "MSTRG.62"; transcript_id "MSTRG.62.1";
Chr00	StringTie	exon	1111973	1112198	1000	.	.	gene_id "MSTRG.62"; transcript_id "MSTRG.62.1"; exon_number "1";
Chr00	StringTie	transcript	1112978	1113356	1000	.	.	gene_id "MSTRG.63"; transcript_id "MSTRG.63.1";
Chr00	StringTie	exon	1112978	1113356	1000	.	.	gene_id "MSTRG.63"; transcript_id "MSTRG.63.1"; exon_number "1";
Chr00	StringTie	transcript	1116406	1121013	1000	-	.	gene_id "MSTRG.64"; transcript_id "mRNA:MD00G1008700"; gene_name "MD00G1008700"; ref_gene_id "gene:MD00G1008700";
Chr00	StringTie	exon	1116406	1117368	1000	-	.	gene_id "MSTRG.64"; transcript_id "mRNA:MD00G1008700"; exon_number "1"; gene_name "MD00G1008700"; ref_gene_id "gene:MD00G1008700";
Chr00	StringTie	exon	1118117	1118390	1000	-	.	gene_id "MSTRG.64"; transcript_id "mRNA:MD00G1008700"; exon_number "2"; gene_name "MD00G1008700"; ref_gene_id "gene:MD00G1008700";
Chr00	StringTie	exon	1118468	1120568	1000	-	.	gene_id "MSTRG.64"; transcript_id "mRNA:MD00G1008700"; exon_number "3"; gene_name "MD00G1008700"; ref_gene_id "gene:MD00G1008700";
Chr00	StringTie	exon	1120811	1121013	1000	-	.	gene_id "MSTRG.64"; transcript_id "mRNA:MD00G1008700"; exon_number "4"; gene_name "MD00G1008700"; ref_gene_id "gene:MD00G1008700";
Chr00	StringTie	transcript	1127541	1137322	1000	+	.	gene_id "MSTRG.65"; transcript_id "mRNA:MD00G1009000"; gene_name "MD00G1009000"; ref_gene_id "gene:MD00G1009000";
Chr00	StringTie	exon	1127541	1127922	1000	+	.	gene_id "MSTRG.65"; transcript_id "mRNA:MD00G1009000"; exon_number "1"; gene_name "MD00G1009000"; ref_gene_id "gene:MD00G1009000";
Chr00	StringTie	exon	1132466	1132679	1000	+	.	gene_id "MSTRG.65"; transcript_id "mRNA:MD00G1009000"; exon_number "2"; gene_name "MD00G1009000"; ref_gene_id "gene:MD00G1009000";
Chr00	StringTie	exon	1132761	1132844	1000	+	.	gene_id "MSTRG.65"; transcript_id "mRNA:MD00G1009000"; exon_number "3"; gene_name "MD00G1009000"; ref_gene_id "gene:MD00G1009000";
Chr00	StringTie	exon	1133310	1133378	1000	+	.	gene_id "MSTRG.65"; transcript_id "mRNA:MD00G1009000"; exon_number "4"; gene_name "MD00G1009000"; ref_gene_id "gene:MD00G1009000";
Chr00	StringTie	exon	1134045	1134128	1000	+	.	gene_id "MSTRG.65"; transcript_id "mRNA:MD00G1009000"; exon_number "5"; gene_name "MD00G1009000"; ref_gene_id "gene:MD00G1009000";
Chr00	StringTie	exon	1134595	1134747	1000	+	.	gene_id "MSTRG.65"; transcript_id "mRNA:MD00G1009000"; exon_number "6"; gene_name "MD00G1009000"; ref_gene_id "gene:MD00G1009000";
Chr00	StringTie	exon	1135060	1135146	1000	+	.	gene_id "MSTRG.65"; transcript_id "mRNA:MD00G1009000"; exon_number "7"; gene_name "MD00G1009000"; ref_gene_id "gene:MD00G1009000";
Chr00	StringTie	exon	1135334	1135438	1000	+	.	gene_id "MSTRG.65"; transcript_id "mRNA:MD00G1009000"; exon_number "8"; gene_name "MD00G1009000"; ref_gene_id "gene:MD00G1009000";
Chr00	StringTie	exon	1135530	1135652	1000	+	.	gene_id "MSTRG.65"; transcript_id "mRNA:MD00G1009000"; exon_number "9"; gene_name "MD00G1009000"; ref_gene_id "gene:MD00G1009000";
Chr00	StringTie	exon	1136223	1136375	1000	+	.	gene_id "MSTRG.65"; transcript_id "mRNA:MD00G1009000"; exon_number "10"; gene_name "MD00G1009000"; ref_gene_id "gene:MD00G1009000";
Chr00	StringTie	exon	1136571	1136636	1000	+	.	gene_id "MSTRG.65"; transcript_id "mRNA:MD00G1009000"; exon_number "11"; gene_name "MD00G1009000"; ref_gene_id "gene:MD00G1009000";
Chr00	StringTie	exon	1136752	1137322	1000	+	.	gene_id "MSTRG.65"; transcript_id "mRNA:MD00G1009000"; exon_number "12"; gene_name "MD00G1009000"; ref_gene_id "gene:MD00G1009000";
Chr00	StringTie	transcript	1144515	1144803	1000	.	.	gene_id "MSTRG.66"; transcript_id "MSTRG.66.1";
Chr00	StringTie	exon	1144515	1144803	1000	.	.	gene_id "MSTRG.66"; transcript_id "MSTRG.66.1"; exon_number "1";
Chr00	StringTie	transcript	1153322	1153609	1000	-	.	gene_id "MSTRG.67"; transcript_id "mRNA:MD00G1009200"; gene_name "MD00G1009200"; ref_gene_id "gene:MD00G1009200";
Chr00	StringTie	exon	1153322	1153609	1000	-	.	gene_id "MSTRG.67"; transcript_id "mRNA:MD00G1009200"; exon_number "1"; gene_name "MD00G1009200"; ref_gene_id "gene:MD00G1009200";
Chr00	StringTie	transcript	1160798	1166768	1000	+	.	gene_id "MSTRG.68"; transcript_id "MSTRG.68.1";
Chr00	StringTie	exon	1160798	1160974	1000	+	.	gene_id "MSTRG.68"; transcript_id "MSTRG.68.1"; exon_number "1";
Chr00	StringTie	exon	1161736	1161990	1000	+	.	gene_id "MSTRG.68"; transcript_id "MSTRG.68.1"; exon_number "2";
Chr00	StringTie	exon	1162074	1162235	1000	+	.	gene_id "MSTRG.68"; transcript_id "MSTRG.68.1"; exon_number "3";
Chr00	StringTie	exon	1162335	1162385	1000	+	.	gene_id "MSTRG.68"; transcript_id "MSTRG.68.1"; exon_number "4";
Chr00	StringTie	exon	1162621	1162755	1000	+	.	gene_id "MSTRG.68"; transcript_id "MSTRG.68.1"; exon_number "5";
Chr00	StringTie	exon	1162846	1162869	1000	+	.	gene_id "MSTRG.68"; transcript_id "MSTRG.68.1"; exon_number "6";
Chr00	StringTie	exon	1163031	1163142	1000	+	.	gene_id "MSTRG.68"; transcript_id "MSTRG.68.1"; exon_number "7";
Chr00	StringTie	exon	1163453	1163578	1000	+	.	gene_id "MSTRG.68"; transcript_id "MSTRG.68.1"; exon_number "8";
Chr00	StringTie	exon	1163725	1163774	1000	+	.	gene_id "MSTRG.68"; transcript_id "MSTRG.68.1"; exon_number "9";
Chr00	StringTie	exon	1163886	1164044	1000	+	.	gene_id "MSTRG.68"; transcript_id "MSTRG.68.1"; exon_number "10";
Chr00	StringTie	exon	1164130	1164225	1000	+	.	gene_id "MSTRG.68"; transcript_id "MSTRG.68.1"; exon_number "11";
Chr00	StringTie	exon	1164322	1164437	1000	+	.	gene_id "MSTRG.68"; transcript_id "MSTRG.68.1"; exon_number "12";
Chr00	StringTie	exon	1164560	1164683	1000	+	.	gene_id "MSTRG.68"; transcript_id "MSTRG.68.1"; exon_number "13";
Chr00	StringTie	exon	1164842	1164955	1000	+	.	gene_id "MSTRG.68"; transcript_id "MSTRG.68.1"; exon_number "14";
Chr00	StringTie	exon	1165159	1165239	1000	+	.	gene_id "MSTRG.68"; transcript_id "MSTRG.68.1"; exon_number "15";
Chr00	StringTie	exon	1165330	1165514	1000	+	.	gene_id "MSTRG.68"; transcript_id "MSTRG.68.1"; exon_number "16";
Chr00	StringTie	exon	1165732	1166768	1000	+	.	gene_id "MSTRG.68"; transcript_id "MSTRG.68.1"; exon_number "17";
Chr00	StringTie	transcript	1160798	1166768	1000	+	.	gene_id "MSTRG.68"; transcript_id "MSTRG.68.2";
Chr00	StringTie	exon	1160798	1160974	1000	+	.	gene_id "MSTRG.68"; transcript_id "MSTRG.68.2"; exon_number "1";
Chr00	StringTie	exon	1161837	1161990	1000	+	.	gene_id "MSTRG.68"; transcript_id "MSTRG.68.2"; exon_number "2";
Chr00	StringTie	exon	1162074	1162235	1000	+	.	gene_id "MSTRG.68"; transcript_id "MSTRG.68.2"; exon_number "3";
Chr00	StringTie	exon	1162335	1162385	1000	+	.	gene_id "MSTRG.68"; transcript_id "MSTRG.68.2"; exon_number "4";
Chr00	StringTie	exon	1162621	1162755	1000	+	.	gene_id "MSTRG.68"; transcript_id "MSTRG.68.2"; exon_number "5";
Chr00	StringTie	exon	1162846	1162869	1000	+	.	gene_id "MSTRG.68"; transcript_id "MSTRG.68.2"; exon_number "6";
Chr00	StringTie	exon	1163031	1163142	1000	+	.	gene_id "MSTRG.68"; transcript_id "MSTRG.68.2"; exon_number "7";
Chr00	StringTie	exon	1163453	1163578	1000	+	.	gene_id "MSTRG.68"; transcript_id "MSTRG.68.2"; exon_number "8";
Chr00	StringTie	exon	1163725	1163774	1000	+	.	gene_id "MSTRG.68"; transcript_id "MSTRG.68.2"; exon_number "9";
Chr00	StringTie	exon	1163886	1164044	1000	+	.	gene_id "MSTRG.68"; transcript_id "MSTRG.68.2"; exon_number "10";
Chr00	StringTie	exon	1164130	1164225	1000	+	.	gene_id "MSTRG.68"; transcript_id "MSTRG.68.2"; exon_number "11";
Chr00	StringTie	exon	1164322	1164437	1000	+	.	gene_id "MSTRG.68"; transcript_id "MSTRG.68.2"; exon_number "12";
Chr00	StringTie	exon	1164560	1164683	1000	+	.	gene_id "MSTRG.68"; transcript_id "MSTRG.68.2"; exon_number "13";
Chr00	StringTie	exon	1164842	1164955	1000	+	.	gene_id "MSTRG.68"; transcript_id "MSTRG.68.2"; exon_number "14";
Chr00	StringTie	exon	1165159	1165239	1000	+	.	gene_id "MSTRG.68"; transcript_id "MSTRG.68.2"; exon_number "15";
Chr00	StringTie	exon	1165330	1165514	1000	+	.	gene_id "MSTRG.68"; transcript_id "MSTRG.68.2"; exon_number "16";
Chr00	StringTie	exon	1165732	1166768	1000	+	.	gene_id "MSTRG.68"; transcript_id "MSTRG.68.2"; exon_number "17";
Chr00	StringTie	transcript	1160798	1166768	1000	+	.	gene_id "MSTRG.68"; transcript_id "MSTRG.68.3";
Chr00	StringTie	exon	1160798	1160974	1000	+	.	gene_id "MSTRG.68"; transcript_id "MSTRG.68.3"; exon_number "1";
Chr00	StringTie	exon	1161736	1161754	1000	+	.	gene_id "MSTRG.68"; transcript_id "MSTRG.68.3"; exon_number "2";
Chr00	StringTie	exon	1161837	1161990	1000	+	.	gene_id "MSTRG.68"; transcript_id "MSTRG.68.3"; exon_number "3";
Chr00	StringTie	exon	1162074	1162235	1000	+	.	gene_id "MSTRG.68"; transcript_id "MSTRG.68.3"; exon_number "4";
Chr00	StringTie	exon	1162335	1162385	1000	+	.	gene_id "MSTRG.68"; transcript_id "MSTRG.68.3"; exon_number "5";
Chr00	StringTie	exon	1162621	1162755	1000	+	.	gene_id "MSTRG.68"; transcript_id "MSTRG.68.3"; exon_number "6";
Chr00	StringTie	exon	1162846	1162869	1000	+	.	gene_id "MSTRG.68"; transcript_id "MSTRG.68.3"; exon_number "7";
Chr00	StringTie	exon	1163031	1163142	1000	+	.	gene_id "MSTRG.68"; transcript_id "MSTRG.68.3"; exon_number "8";
Chr00	StringTie	exon	1163453	1163578	1000	+	.	gene_id "MSTRG.68"; transcript_id "MSTRG.68.3"; exon_number "9";
Chr00	StringTie	exon	1163725	1163774	1000	+	.	gene_id "MSTRG.68"; transcript_id "MSTRG.68.3"; exon_number "10";
Chr00	StringTie	exon	1163886	1164044	1000	+	.	gene_id "MSTRG.68"; transcript_id "MSTRG.68.3"; exon_number "11";
Chr00	StringTie	exon	1164130	1164225	1000	+	.	gene_id "MSTRG.68"; transcript_id "MSTRG.68.3"; exon_number "12";
Chr00	StringTie	exon	1164322	1164683	1000	+	.	gene_id "MSTRG.68"; transcript_id "MSTRG.68.3"; exon_number "13";
Chr00	StringTie	exon	1164842	1165239	1000	+	.	gene_id "MSTRG.68"; transcript_id "MSTRG.68.3"; exon_number "14";
Chr00	StringTie	exon	1165330	1165514	1000	+	.	gene_id "MSTRG.68"; transcript_id "MSTRG.68.3"; exon_number "15";
Chr00	StringTie	exon	1165732	1166768	1000	+	.	gene_id "MSTRG.68"; transcript_id "MSTRG.68.3"; exon_number "16";
Chr00	StringTie	transcript	1160798	1166768	1000	+	.	gene_id "MSTRG.68"; transcript_id "mRNA:MD00G1009300"; gene_name "MD00G1009300"; ref_gene_id "gene:MD00G1009300";
Chr00	StringTie	exon	1160798	1160974	1000	+	.	gene_id "MSTRG.68"; transcript_id "mRNA:MD00G1009300"; exon_number "1"; gene_name "MD00G1009300"; ref_gene_id "gene:MD00G1009300";
Chr00	StringTie	exon	1161736	1161990	1000	+	.	gene_id "MSTRG.68"; transcript_id "mRNA:MD00G1009300"; exon_number "2"; gene_name "MD00G1009300"; ref_gene_id "gene:MD00G1009300";
Chr00	StringTie	exon	1162074	1162235	1000	+	.	gene_id "MSTRG.68"; transcript_id "mRNA:MD00G1009300"; exon_number "3"; gene_name "MD00G1009300"; ref_gene_id "gene:MD00G1009300";
Chr00	StringTie	exon	1162335	1162385	1000	+	.	gene_id "MSTRG.68"; transcript_id "mRNA:MD00G1009300"; exon_number "4"; gene_name "MD00G1009300"; ref_gene_id "gene:MD00G1009300";
Chr00	StringTie	exon	1162621	1162755	1000	+	.	gene_id "MSTRG.68"; transcript_id "mRNA:MD00G1009300"; exon_number "5"; gene_name "MD00G1009300"; ref_gene_id "gene:MD00G1009300";
Chr00	StringTie	exon	1162846	1162869	1000	+	.	gene_id "MSTRG.68"; transcript_id "mRNA:MD00G1009300"; exon_number "6"; gene_name "MD00G1009300"; ref_gene_id "gene:MD00G1009300";
Chr00	StringTie	exon	1163031	1163142	1000	+	.	gene_id "MSTRG.68"; transcript_id "mRNA:MD00G1009300"; exon_number "7"; gene_name "MD00G1009300"; ref_gene_id "gene:MD00G1009300";
Chr00	StringTie	exon	1163453	1163578	1000	+	.	gene_id "MSTRG.68"; transcript_id "mRNA:MD00G1009300"; exon_number "8"; gene_name "MD00G1009300"; ref_gene_id "gene:MD00G1009300";
Chr00	StringTie	exon	1163725	1163774	1000	+	.	gene_id "MSTRG.68"; transcript_id "mRNA:MD00G1009300"; exon_number "9"; gene_name "MD00G1009300"; ref_gene_id "gene:MD00G1009300";
Chr00	StringTie	exon	1163886	1164044	1000	+	.	gene_id "MSTRG.68"; transcript_id "mRNA:MD00G1009300"; exon_number "10"; gene_name "MD00G1009300"; ref_gene_id "gene:MD00G1009300";
Chr00	StringTie	exon	1164130	1164225	1000	+	.	gene_id "MSTRG.68"; transcript_id "mRNA:MD00G1009300"; exon_number "11"; gene_name "MD00G1009300"; ref_gene_id "gene:MD00G1009300";
Chr00	StringTie	exon	1164322	1164437	1000	+	.	gene_id "MSTRG.68"; transcript_id "mRNA:MD00G1009300"; exon_number "12"; gene_name "MD00G1009300"; ref_gene_id "gene:MD00G1009300";
Chr00	StringTie	exon	1164560	1164683	1000	+	.	gene_id "MSTRG.68"; transcript_id "mRNA:MD00G1009300"; exon_number "13"; gene_name "MD00G1009300"; ref_gene_id "gene:MD00G1009300";
Chr00	StringTie	exon	1164842	1164955	1000	+	.	gene_id "MSTRG.68"; transcript_id "mRNA:MD00G1009300"; exon_number "14"; gene_name "MD00G1009300"; ref_gene_id "gene:MD00G1009300";
Chr00	StringTie	exon	1165159	1165239	1000	+	.	gene_id "MSTRG.68"; transcript_id "mRNA:MD00G1009300"; exon_number "15"; gene_name "MD00G1009300"; ref_gene_id "gene:MD00G1009300";
Chr00	StringTie	exon	1165330	1165514	1000	+	.	gene_id "MSTRG.68"; transcript_id "mRNA:MD00G1009300"; exon_number "16"; gene_name "MD00G1009300"; ref_gene_id "gene:MD00G1009300";
Chr00	StringTie	exon	1165732	1165882	1000	+	.	gene_id "MSTRG.68"; transcript_id "mRNA:MD00G1009300"; exon_number "17"; gene_name "MD00G1009300"; ref_gene_id "gene:MD00G1009300";
Chr00	StringTie	exon	1166018	1166768	1000	+	.	gene_id "MSTRG.68"; transcript_id "mRNA:MD00G1009300"; exon_number "18"; gene_name "MD00G1009300"; ref_gene_id "gene:MD00G1009300";
Chr00	StringTie	transcript	1160818	1166768	1000	+	.	gene_id "MSTRG.68"; transcript_id "MSTRG.68.5";
Chr00	StringTie	exon	1160818	1160974	1000	+	.	gene_id "MSTRG.68"; transcript_id "MSTRG.68.5"; exon_number "1";
Chr00	StringTie	exon	1161736	1161754	1000	+	.	gene_id "MSTRG.68"; transcript_id "MSTRG.68.5"; exon_number "2";
Chr00	StringTie	exon	1161837	1161990	1000	+	.	gene_id "MSTRG.68"; transcript_id "MSTRG.68.5"; exon_number "3";
Chr00	StringTie	exon	1162074	1162235	1000	+	.	gene_id "MSTRG.68"; transcript_id "MSTRG.68.5"; exon_number "4";
Chr00	StringTie	exon	1162335	1162385	1000	+	.	gene_id "MSTRG.68"; transcript_id "MSTRG.68.5"; exon_number "5";
Chr00	StringTie	exon	1162621	1162755	1000	+	.	gene_id "MSTRG.68"; transcript_id "MSTRG.68.5"; exon_number "6";
Chr00	StringTie	exon	1162846	1162869	1000	+	.	gene_id "MSTRG.68"; transcript_id "MSTRG.68.5"; exon_number "7";
Chr00	StringTie	exon	1163031	1163142	1000	+	.	gene_id "MSTRG.68"; transcript_id "MSTRG.68.5"; exon_number "8";
Chr00	StringTie	exon	1163453	1163578	1000	+	.	gene_id "MSTRG.68"; transcript_id "MSTRG.68.5"; exon_number "9";
Chr00	StringTie	exon	1163725	1163774	1000	+	.	gene_id "MSTRG.68"; transcript_id "MSTRG.68.5"; exon_number "10";
Chr00	StringTie	exon	1163886	1164044	1000	+	.	gene_id "MSTRG.68"; transcript_id "MSTRG.68.5"; exon_number "11";
Chr00	StringTie	exon	1164130	1164225	1000	+	.	gene_id "MSTRG.68"; transcript_id "MSTRG.68.5"; exon_number "12";
Chr00	StringTie	exon	1164322	1164437	1000	+	.	gene_id "MSTRG.68"; transcript_id "MSTRG.68.5"; exon_number "13";
Chr00	StringTie	exon	1164560	1164683	1000	+	.	gene_id "MSTRG.68"; transcript_id "MSTRG.68.5"; exon_number "14";
Chr00	StringTie	exon	1164842	1164955	1000	+	.	gene_id "MSTRG.68"; transcript_id "MSTRG.68.5"; exon_number "15";
Chr00	StringTie	exon	1165159	1165239	1000	+	.	gene_id "MSTRG.68"; transcript_id "MSTRG.68.5"; exon_number "16";
Chr00	StringTie	exon	1165330	1165514	1000	+	.	gene_id "MSTRG.68"; transcript_id "MSTRG.68.5"; exon_number "17";
Chr00	StringTie	exon	1165732	1166768	1000	+	.	gene_id "MSTRG.68"; transcript_id "MSTRG.68.5"; exon_number "18";
Chr00	StringTie	transcript	1160825	1166768	1000	+	.	gene_id "MSTRG.68"; transcript_id "MSTRG.68.6";
Chr00	StringTie	exon	1160825	1160974	1000	+	.	gene_id "MSTRG.68"; transcript_id "MSTRG.68.6"; exon_number "1";
Chr00	StringTie	exon	1161736	1161990	1000	+	.	gene_id "MSTRG.68"; transcript_id "MSTRG.68.6"; exon_number "2";
Chr00	StringTie	exon	1162074	1162235	1000	+	.	gene_id "MSTRG.68"; transcript_id "MSTRG.68.6"; exon_number "3";
Chr00	StringTie	exon	1162335	1162385	1000	+	.	gene_id "MSTRG.68"; transcript_id "MSTRG.68.6"; exon_number "4";
Chr00	StringTie	exon	1162621	1162755	1000	+	.	gene_id "MSTRG.68"; transcript_id "MSTRG.68.6"; exon_number "5";
Chr00	StringTie	exon	1162846	1162869	1000	+	.	gene_id "MSTRG.68"; transcript_id "MSTRG.68.6"; exon_number "6";
Chr00	StringTie	exon	1163031	1163142	1000	+	.	gene_id "MSTRG.68"; transcript_id "MSTRG.68.6"; exon_number "7";
Chr00	StringTie	exon	1163453	1163578	1000	+	.	gene_id "MSTRG.68"; transcript_id "MSTRG.68.6"; exon_number "8";
Chr00	StringTie	exon	1163725	1163774	1000	+	.	gene_id "MSTRG.68"; transcript_id "MSTRG.68.6"; exon_number "9";
Chr00	StringTie	exon	1163886	1164044	1000	+	.	gene_id "MSTRG.68"; transcript_id "MSTRG.68.6"; exon_number "10";
Chr00	StringTie	exon	1164130	1164225	1000	+	.	gene_id "MSTRG.68"; transcript_id "MSTRG.68.6"; exon_number "11";
Chr00	StringTie	exon	1164322	1164437	1000	+	.	gene_id "MSTRG.68"; transcript_id "MSTRG.68.6"; exon_number "12";
Chr00	StringTie	exon	1164560	1164683	1000	+	.	gene_id "MSTRG.68"; transcript_id "MSTRG.68.6"; exon_number "13";
Chr00	StringTie	exon	1164842	1164955	1000	+	.	gene_id "MSTRG.68"; transcript_id "MSTRG.68.6"; exon_number "14";
Chr00	StringTie	exon	1165159	1165239	1000	+	.	gene_id "MSTRG.68"; transcript_id "MSTRG.68.6"; exon_number "15";
Chr00	StringTie	exon	1165330	1165514	1000	+	.	gene_id "MSTRG.68"; transcript_id "MSTRG.68.6"; exon_number "16";
Chr00	StringTie	exon	1165732	1165882	1000	+	.	gene_id "MSTRG.68"; transcript_id "MSTRG.68.6"; exon_number "17";
Chr00	StringTie	exon	1166524	1166768	1000	+	.	gene_id "MSTRG.68"; transcript_id "MSTRG.68.6"; exon_number "18";
Chr00	StringTie	transcript	1160827	1166768	1000	+	.	gene_id "MSTRG.68"; transcript_id "MSTRG.68.7";
Chr00	StringTie	exon	1160827	1160974	1000	+	.	gene_id "MSTRG.68"; transcript_id "MSTRG.68.7"; exon_number "1";
Chr00	StringTie	exon	1161837	1161990	1000	+	.	gene_id "MSTRG.68"; transcript_id "MSTRG.68.7"; exon_number "2";
Chr00	StringTie	exon	1162074	1162235	1000	+	.	gene_id "MSTRG.68"; transcript_id "MSTRG.68.7"; exon_number "3";
Chr00	StringTie	exon	1162335	1162385	1000	+	.	gene_id "MSTRG.68"; transcript_id "MSTRG.68.7"; exon_number "4";
Chr00	StringTie	exon	1162621	1162755	1000	+	.	gene_id "MSTRG.68"; transcript_id "MSTRG.68.7"; exon_number "5";
Chr00	StringTie	exon	1162846	1162869	1000	+	.	gene_id "MSTRG.68"; transcript_id "MSTRG.68.7"; exon_number "6";
Chr00	StringTie	exon	1163031	1163142	1000	+	.	gene_id "MSTRG.68"; transcript_id "MSTRG.68.7"; exon_number "7";
Chr00	StringTie	exon	1163453	1163578	1000	+	.	gene_id "MSTRG.68"; transcript_id "MSTRG.68.7"; exon_number "8";
Chr00	StringTie	exon	1163725	1163774	1000	+	.	gene_id "MSTRG.68"; transcript_id "MSTRG.68.7"; exon_number "9";
Chr00	StringTie	exon	1163886	1164044	1000	+	.	gene_id "MSTRG.68"; transcript_id "MSTRG.68.7"; exon_number "10";
Chr00	StringTie	exon	1164130	1164225	1000	+	.	gene_id "MSTRG.68"; transcript_id "MSTRG.68.7"; exon_number "11";
Chr00	StringTie	exon	1164322	1164437	1000	+	.	gene_id "MSTRG.68"; transcript_id "MSTRG.68.7"; exon_number "12";
Chr00	StringTie	exon	1164560	1164683	1000	+	.	gene_id "MSTRG.68"; transcript_id "MSTRG.68.7"; exon_number "13";
Chr00	StringTie	exon	1164842	1164955	1000	+	.	gene_id "MSTRG.68"; transcript_id "MSTRG.68.7"; exon_number "14";
Chr00	StringTie	exon	1165159	1165239	1000	+	.	gene_id "MSTRG.68"; transcript_id "MSTRG.68.7"; exon_number "15";
Chr00	StringTie	exon	1165330	1165514	1000	+	.	gene_id "MSTRG.68"; transcript_id "MSTRG.68.7"; exon_number "16";
Chr00	StringTie	exon	1165732	1165882	1000	+	.	gene_id "MSTRG.68"; transcript_id "MSTRG.68.7"; exon_number "17";
Chr00	StringTie	exon	1166524	1166768	1000	+	.	gene_id "MSTRG.68"; transcript_id "MSTRG.68.7"; exon_number "18";
Chr00	StringTie	transcript	1170120	1174177	1000	+	.	gene_id "MSTRG.69"; transcript_id "mRNA:MD00G1009500"; gene_name "MD00G1009500"; ref_gene_id "gene:MD00G1009500";
Chr00	StringTie	exon	1170120	1170535	1000	+	.	gene_id "MSTRG.69"; transcript_id "mRNA:MD00G1009500"; exon_number "1"; gene_name "MD00G1009500"; ref_gene_id "gene:MD00G1009500";
Chr00	StringTie	exon	1173370	1174177	1000	+	.	gene_id "MSTRG.69"; transcript_id "mRNA:MD00G1009500"; exon_number "2"; gene_name "MD00G1009500"; ref_gene_id "gene:MD00G1009500";
Chr00	StringTie	transcript	1197144	1207079	1000	-	.	gene_id "MSTRG.70"; transcript_id "MSTRG.70.1";
Chr00	StringTie	exon	1197144	1198160	1000	-	.	gene_id "MSTRG.70"; transcript_id "MSTRG.70.1"; exon_number "1";
Chr00	StringTie	exon	1198232	1198367	1000	-	.	gene_id "MSTRG.70"; transcript_id "MSTRG.70.1"; exon_number "2";
Chr00	StringTie	exon	1205926	1207079	1000	-	.	gene_id "MSTRG.70"; transcript_id "MSTRG.70.1"; exon_number "3";
Chr00	StringTie	transcript	1197145	1207047	1000	-	.	gene_id "MSTRG.70"; transcript_id "MSTRG.70.2";
Chr00	StringTie	exon	1197145	1198022	1000	-	.	gene_id "MSTRG.70"; transcript_id "MSTRG.70.2"; exon_number "1";
Chr00	StringTie	exon	1198232	1198367	1000	-	.	gene_id "MSTRG.70"; transcript_id "MSTRG.70.2"; exon_number "2";
Chr00	StringTie	exon	1205926	1207047	1000	-	.	gene_id "MSTRG.70"; transcript_id "MSTRG.70.2"; exon_number "3";
Chr00	StringTie	transcript	1197145	1207043	1000	-	.	gene_id "MSTRG.70"; transcript_id "mRNA:MD00G1009700"; gene_name "MD00G1009700"; ref_gene_id "gene:MD00G1009700";
Chr00	StringTie	exon	1197145	1197392	1000	-	.	gene_id "MSTRG.70"; transcript_id "mRNA:MD00G1009700"; exon_number "1"; gene_name "MD00G1009700"; ref_gene_id "gene:MD00G1009700";
Chr00	StringTie	exon	1197434	1198160	1000	-	.	gene_id "MSTRG.70"; transcript_id "mRNA:MD00G1009700"; exon_number "2"; gene_name "MD00G1009700"; ref_gene_id "gene:MD00G1009700";
Chr00	StringTie	exon	1198232	1198367	1000	-	.	gene_id "MSTRG.70"; transcript_id "mRNA:MD00G1009700"; exon_number "3"; gene_name "MD00G1009700"; ref_gene_id "gene:MD00G1009700";
Chr00	StringTie	exon	1205926	1207043	1000	-	.	gene_id "MSTRG.70"; transcript_id "mRNA:MD00G1009700"; exon_number "4"; gene_name "MD00G1009700"; ref_gene_id "gene:MD00G1009700";
Chr00	StringTie	transcript	1197149	1207052	1000	-	.	gene_id "MSTRG.70"; transcript_id "MSTRG.70.4";
Chr00	StringTie	exon	1197149	1198148	1000	-	.	gene_id "MSTRG.70"; transcript_id "MSTRG.70.4"; exon_number "1";
Chr00	StringTie	exon	1198232	1198367	1000	-	.	gene_id "MSTRG.70"; transcript_id "MSTRG.70.4"; exon_number "2";
Chr00	StringTie	exon	1205926	1207052	1000	-	.	gene_id "MSTRG.70"; transcript_id "MSTRG.70.4"; exon_number "3";
Chr00	StringTie	transcript	1197149	1207044	1000	-	.	gene_id "MSTRG.70"; transcript_id "MSTRG.70.5";
Chr00	StringTie	exon	1197149	1198160	1000	-	.	gene_id "MSTRG.70"; transcript_id "MSTRG.70.5"; exon_number "1";
Chr00	StringTie	exon	1198232	1198351	1000	-	.	gene_id "MSTRG.70"; transcript_id "MSTRG.70.5"; exon_number "2";
Chr00	StringTie	exon	1205926	1207044	1000	-	.	gene_id "MSTRG.70"; transcript_id "MSTRG.70.5"; exon_number "3";
Chr00	StringTie	transcript	1197176	1207044	1000	-	.	gene_id "MSTRG.70"; transcript_id "MSTRG.70.6";
Chr00	StringTie	exon	1197176	1198160	1000	-	.	gene_id "MSTRG.70"; transcript_id "MSTRG.70.6"; exon_number "1";
Chr00	StringTie	exon	1198232	1198367	1000	-	.	gene_id "MSTRG.70"; transcript_id "MSTRG.70.6"; exon_number "2";
Chr00	StringTie	exon	1205926	1206068	1000	-	.	gene_id "MSTRG.70"; transcript_id "MSTRG.70.6"; exon_number "3";
Chr00	StringTie	exon	1206102	1207044	1000	-	.	gene_id "MSTRG.70"; transcript_id "MSTRG.70.6"; exon_number "4";
Chr00	StringTie	transcript	1218080	1222136	1000	+	.	gene_id "MSTRG.71"; transcript_id "MSTRG.71.1";
Chr00	StringTie	exon	1218080	1218533	1000	+	.	gene_id "MSTRG.71"; transcript_id "MSTRG.71.1"; exon_number "1";
Chr00	StringTie	exon	1218758	1219165	1000	+	.	gene_id "MSTRG.71"; transcript_id "MSTRG.71.1"; exon_number "2";
Chr00	StringTie	exon	1219271	1220576	1000	+	.	gene_id "MSTRG.71"; transcript_id "MSTRG.71.1"; exon_number "3";
Chr00	StringTie	exon	1220681	1220827	1000	+	.	gene_id "MSTRG.71"; transcript_id "MSTRG.71.1"; exon_number "4";
Chr00	StringTie	exon	1220930	1222136	1000	+	.	gene_id "MSTRG.71"; transcript_id "MSTRG.71.1"; exon_number "5";
Chr00	StringTie	transcript	1218101	1221961	1000	+	.	gene_id "MSTRG.71"; transcript_id "mRNA:MD00G1009800"; gene_name "MD00G1009800"; ref_gene_id "gene:MD00G1009800";
Chr00	StringTie	exon	1218101	1218533	1000	+	.	gene_id "MSTRG.71"; transcript_id "mRNA:MD00G1009800"; exon_number "1"; gene_name "MD00G1009800"; ref_gene_id "gene:MD00G1009800";
Chr00	StringTie	exon	1218760	1219165	1000	+	.	gene_id "MSTRG.71"; transcript_id "mRNA:MD00G1009800"; exon_number "2"; gene_name "MD00G1009800"; ref_gene_id "gene:MD00G1009800";
Chr00	StringTie	exon	1219271	1220576	1000	+	.	gene_id "MSTRG.71"; transcript_id "mRNA:MD00G1009800"; exon_number "3"; gene_name "MD00G1009800"; ref_gene_id "gene:MD00G1009800";
Chr00	StringTie	exon	1220681	1220827	1000	+	.	gene_id "MSTRG.71"; transcript_id "mRNA:MD00G1009800"; exon_number "4"; gene_name "MD00G1009800"; ref_gene_id "gene:MD00G1009800";
Chr00	StringTie	exon	1220930	1221961	1000	+	.	gene_id "MSTRG.71"; transcript_id "mRNA:MD00G1009800"; exon_number "5"; gene_name "MD00G1009800"; ref_gene_id "gene:MD00G1009800";
Chr00	StringTie	transcript	1222444	1222959	1000	-	.	gene_id "MSTRG.72"; transcript_id "MSTRG.72.1";
Chr00	StringTie	exon	1222444	1222528	1000	-	.	gene_id "MSTRG.72"; transcript_id "MSTRG.72.1"; exon_number "1";
Chr00	StringTie	exon	1222790	1222959	1000	-	.	gene_id "MSTRG.72"; transcript_id "MSTRG.72.1"; exon_number "2";
Chr00	StringTie	transcript	1223401	1224612	1000	-	.	gene_id "MSTRG.73"; transcript_id "mRNA:MD00G1009900"; gene_name "MD00G1009900"; ref_gene_id "gene:MD00G1009900";
Chr00	StringTie	exon	1223401	1224612	1000	-	.	gene_id "MSTRG.73"; transcript_id "mRNA:MD00G1009900"; exon_number "1"; gene_name "MD00G1009900"; ref_gene_id "gene:MD00G1009900";
Chr00	StringTie	transcript	1234482	1241034	1000	-	.	gene_id "MSTRG.74"; transcript_id "mRNA:MD00G1010000"; gene_name "MD00G1010000"; ref_gene_id "gene:MD00G1010000";
Chr00	StringTie	exon	1234482	1235141	1000	-	.	gene_id "MSTRG.74"; transcript_id "mRNA:MD00G1010000"; exon_number "1"; gene_name "MD00G1010000"; ref_gene_id "gene:MD00G1010000";
Chr00	StringTie	exon	1235582	1235720	1000	-	.	gene_id "MSTRG.74"; transcript_id "mRNA:MD00G1010000"; exon_number "2"; gene_name "MD00G1010000"; ref_gene_id "gene:MD00G1010000";
Chr00	StringTie	exon	1236459	1236762	1000	-	.	gene_id "MSTRG.74"; transcript_id "mRNA:MD00G1010000"; exon_number "3"; gene_name "MD00G1010000"; ref_gene_id "gene:MD00G1010000";
Chr00	StringTie	exon	1236901	1237076	1000	-	.	gene_id "MSTRG.74"; transcript_id "mRNA:MD00G1010000"; exon_number "4"; gene_name "MD00G1010000"; ref_gene_id "gene:MD00G1010000";
Chr00	StringTie	exon	1237191	1237416	1000	-	.	gene_id "MSTRG.74"; transcript_id "mRNA:MD00G1010000"; exon_number "5"; gene_name "MD00G1010000"; ref_gene_id "gene:MD00G1010000";
Chr00	StringTie	exon	1237860	1238100	1000	-	.	gene_id "MSTRG.74"; transcript_id "mRNA:MD00G1010000"; exon_number "6"; gene_name "MD00G1010000"; ref_gene_id "gene:MD00G1010000";
Chr00	StringTie	exon	1238956	1239088	1000	-	.	gene_id "MSTRG.74"; transcript_id "mRNA:MD00G1010000"; exon_number "7"; gene_name "MD00G1010000"; ref_gene_id "gene:MD00G1010000";
Chr00	StringTie	exon	1239183	1239930	1000	-	.	gene_id "MSTRG.74"; transcript_id "mRNA:MD00G1010000"; exon_number "8"; gene_name "MD00G1010000"; ref_gene_id "gene:MD00G1010000";
Chr00	StringTie	exon	1240628	1241034	1000	-	.	gene_id "MSTRG.74"; transcript_id "mRNA:MD00G1010000"; exon_number "9"; gene_name "MD00G1010000"; ref_gene_id "gene:MD00G1010000";
Chr00	StringTie	transcript	1294020	1299090	1000	+	.	gene_id "MSTRG.75"; transcript_id "MSTRG.75.1";
Chr00	StringTie	exon	1294020	1294696	1000	+	.	gene_id "MSTRG.75"; transcript_id "MSTRG.75.1"; exon_number "1";
Chr00	StringTie	exon	1294804	1294927	1000	+	.	gene_id "MSTRG.75"; transcript_id "MSTRG.75.1"; exon_number "2";
Chr00	StringTie	exon	1295089	1295212	1000	+	.	gene_id "MSTRG.75"; transcript_id "MSTRG.75.1"; exon_number "3";
Chr00	StringTie	exon	1296528	1296567	1000	+	.	gene_id "MSTRG.75"; transcript_id "MSTRG.75.1"; exon_number "4";
Chr00	StringTie	exon	1296647	1296947	1000	+	.	gene_id "MSTRG.75"; transcript_id "MSTRG.75.1"; exon_number "5";
Chr00	StringTie	exon	1298780	1299090	1000	+	.	gene_id "MSTRG.75"; transcript_id "MSTRG.75.1"; exon_number "6";
Chr00	StringTie	transcript	1294139	1299070	1000	+	.	gene_id "MSTRG.75"; transcript_id "mRNA:MD00G1010200"; gene_name "MD00G1010200"; ref_gene_id "gene:MD00G1010200";
Chr00	StringTie	exon	1294139	1294696	1000	+	.	gene_id "MSTRG.75"; transcript_id "mRNA:MD00G1010200"; exon_number "1"; gene_name "MD00G1010200"; ref_gene_id "gene:MD00G1010200";
Chr00	StringTie	exon	1294804	1294927	1000	+	.	gene_id "MSTRG.75"; transcript_id "mRNA:MD00G1010200"; exon_number "2"; gene_name "MD00G1010200"; ref_gene_id "gene:MD00G1010200";
Chr00	StringTie	exon	1295089	1295212	1000	+	.	gene_id "MSTRG.75"; transcript_id "mRNA:MD00G1010200"; exon_number "3"; gene_name "MD00G1010200"; ref_gene_id "gene:MD00G1010200";
Chr00	StringTie	exon	1296528	1296567	1000	+	.	gene_id "MSTRG.75"; transcript_id "mRNA:MD00G1010200"; exon_number "4"; gene_name "MD00G1010200"; ref_gene_id "gene:MD00G1010200";
Chr00	StringTie	exon	1296650	1296947	1000	+	.	gene_id "MSTRG.75"; transcript_id "mRNA:MD00G1010200"; exon_number "5"; gene_name "MD00G1010200"; ref_gene_id "gene:MD00G1010200";
Chr00	StringTie	exon	1298780	1299070	1000	+	.	gene_id "MSTRG.75"; transcript_id "mRNA:MD00G1010200"; exon_number "6"; gene_name "MD00G1010200"; ref_gene_id "gene:MD00G1010200";
Chr00	StringTie	transcript	1317107	1317770	1000	.	.	gene_id "MSTRG.76"; transcript_id "MSTRG.76.1";
Chr00	StringTie	exon	1317107	1317770	1000	.	.	gene_id "MSTRG.76"; transcript_id "MSTRG.76.1"; exon_number "1";
Chr00	StringTie	transcript	1330249	1332416	1000	-	.	gene_id "MSTRG.77"; transcript_id "MSTRG.77.1";
Chr00	StringTie	exon	1330249	1330564	1000	-	.	gene_id "MSTRG.77"; transcript_id "MSTRG.77.1"; exon_number "1";
Chr00	StringTie	exon	1330822	1331102	1000	-	.	gene_id "MSTRG.77"; transcript_id "MSTRG.77.1"; exon_number "2";
Chr00	StringTie	exon	1331196	1331696	1000	-	.	gene_id "MSTRG.77"; transcript_id "MSTRG.77.1"; exon_number "3";
Chr00	StringTie	exon	1331929	1332144	1000	-	.	gene_id "MSTRG.77"; transcript_id "MSTRG.77.1"; exon_number "4";
Chr00	StringTie	exon	1332244	1332416	1000	-	.	gene_id "MSTRG.77"; transcript_id "MSTRG.77.1"; exon_number "5";
Chr00	StringTie	transcript	1330971	1331434	1000	-	.	gene_id "MSTRG.77"; transcript_id "mRNA:MD00G1010600"; gene_name "MD00G1010600"; ref_gene_id "gene:MD00G1010600";
Chr00	StringTie	exon	1330971	1331434	1000	-	.	gene_id "MSTRG.77"; transcript_id "mRNA:MD00G1010600"; exon_number "1"; gene_name "MD00G1010600"; ref_gene_id "gene:MD00G1010600";
Chr00	StringTie	transcript	1331436	1332353	1000	-	.	gene_id "MSTRG.77"; transcript_id "mRNA:MD00G1010700"; gene_name "MD00G1010700"; ref_gene_id "gene:MD00G1010700";
Chr00	StringTie	exon	1331436	1331696	1000	-	.	gene_id "MSTRG.77"; transcript_id "mRNA:MD00G1010700"; exon_number "1"; gene_name "MD00G1010700"; ref_gene_id "gene:MD00G1010700";
Chr00	StringTie	exon	1331929	1332144	1000	-	.	gene_id "MSTRG.77"; transcript_id "mRNA:MD00G1010700"; exon_number "2"; gene_name "MD00G1010700"; ref_gene_id "gene:MD00G1010700";
Chr00	StringTie	exon	1332244	1332353	1000	-	.	gene_id "MSTRG.77"; transcript_id "mRNA:MD00G1010700"; exon_number "3"; gene_name "MD00G1010700"; ref_gene_id "gene:MD00G1010700";
Chr00	StringTie	transcript	1356776	1357381	1000	-	.	gene_id "MSTRG.78"; transcript_id "ncRNA:MD00G1010900"; gene_name "MD00G1010900"; ref_gene_id "gene:MD00G1010900";
Chr00	StringTie	exon	1356776	1357068	1000	-	.	gene_id "MSTRG.78"; transcript_id "ncRNA:MD00G1010900"; exon_number "1"; gene_name "MD00G1010900"; ref_gene_id "gene:MD00G1010900";
Chr00	StringTie	exon	1357265	1357381	1000	-	.	gene_id "MSTRG.78"; transcript_id "ncRNA:MD00G1010900"; exon_number "2"; gene_name "MD00G1010900"; ref_gene_id "gene:MD00G1010900";
Chr00	StringTie	transcript	1375362	1376173	1000	-	.	gene_id "MSTRG.79"; transcript_id "mRNA:MD00G1011300"; gene_name "MD00G1011300"; ref_gene_id "gene:MD00G1011300";
Chr00	StringTie	exon	1375362	1375653	1000	-	.	gene_id "MSTRG.79"; transcript_id "mRNA:MD00G1011300"; exon_number "1"; gene_name "MD00G1011300"; ref_gene_id "gene:MD00G1011300";
Chr00	StringTie	exon	1375866	1376173	1000	-	.	gene_id "MSTRG.79"; transcript_id "mRNA:MD00G1011300"; exon_number "2"; gene_name "MD00G1011300"; ref_gene_id "gene:MD00G1011300";
Chr00	StringTie	transcript	1379429	1381532	1000	+	.	gene_id "MSTRG.80"; transcript_id "MSTRG.80.1";
Chr00	StringTie	exon	1379429	1380067	1000	+	.	gene_id "MSTRG.80"; transcript_id "MSTRG.80.1"; exon_number "1";
Chr00	StringTie	exon	1380593	1381532	1000	+	.	gene_id "MSTRG.80"; transcript_id "MSTRG.80.1"; exon_number "2";
Chr00	StringTie	transcript	1379612	1381069	1000	+	.	gene_id "MSTRG.80"; transcript_id "mRNA:MD00G1011400"; gene_name "MD00G1011400"; ref_gene_id "gene:MD00G1011400";
Chr00	StringTie	exon	1379612	1380067	1000	+	.	gene_id "MSTRG.80"; transcript_id "mRNA:MD00G1011400"; exon_number "1"; gene_name "MD00G1011400"; ref_gene_id "gene:MD00G1011400";
Chr00	StringTie	exon	1381003	1381069	1000	+	.	gene_id "MSTRG.80"; transcript_id "mRNA:MD00G1011400"; exon_number "2"; gene_name "MD00G1011400"; ref_gene_id "gene:MD00G1011400";
Chr00	StringTie	transcript	1383611	1384118	1000	.	.	gene_id "MSTRG.81"; transcript_id "MSTRG.81.1";
Chr00	StringTie	exon	1383611	1384118	1000	.	.	gene_id "MSTRG.81"; transcript_id "MSTRG.81.1"; exon_number "1";
Chr00	StringTie	transcript	1384758	1385747	1000	.	.	gene_id "MSTRG.82"; transcript_id "MSTRG.82.1";
Chr00	StringTie	exon	1384758	1385747	1000	.	.	gene_id "MSTRG.82"; transcript_id "MSTRG.82.1"; exon_number "1";
Chr00	StringTie	transcript	1387923	1394302	1000	+	.	gene_id "MSTRG.83"; transcript_id "mRNA:MD00G1011500"; gene_name "MD00G1011500"; ref_gene_id "gene:MD00G1011500";
Chr00	StringTie	exon	1387923	1388018	1000	+	.	gene_id "MSTRG.83"; transcript_id "mRNA:MD00G1011500"; exon_number "1"; gene_name "MD00G1011500"; ref_gene_id "gene:MD00G1011500";
Chr00	StringTie	exon	1388137	1388226	1000	+	.	gene_id "MSTRG.83"; transcript_id "mRNA:MD00G1011500"; exon_number "2"; gene_name "MD00G1011500"; ref_gene_id "gene:MD00G1011500";
Chr00	StringTie	exon	1388802	1389272	1000	+	.	gene_id "MSTRG.83"; transcript_id "mRNA:MD00G1011500"; exon_number "3"; gene_name "MD00G1011500"; ref_gene_id "gene:MD00G1011500";
Chr00	StringTie	exon	1389358	1389504	1000	+	.	gene_id "MSTRG.83"; transcript_id "mRNA:MD00G1011500"; exon_number "4"; gene_name "MD00G1011500"; ref_gene_id "gene:MD00G1011500";
Chr00	StringTie	exon	1389722	1389814	1000	+	.	gene_id "MSTRG.83"; transcript_id "mRNA:MD00G1011500"; exon_number "5"; gene_name "MD00G1011500"; ref_gene_id "gene:MD00G1011500";
Chr00	StringTie	exon	1392490	1392537	1000	+	.	gene_id "MSTRG.83"; transcript_id "mRNA:MD00G1011500"; exon_number "6"; gene_name "MD00G1011500"; ref_gene_id "gene:MD00G1011500";
Chr00	StringTie	exon	1392816	1393249	1000	+	.	gene_id "MSTRG.83"; transcript_id "mRNA:MD00G1011500"; exon_number "7"; gene_name "MD00G1011500"; ref_gene_id "gene:MD00G1011500";
Chr00	StringTie	exon	1393561	1394302	1000	+	.	gene_id "MSTRG.83"; transcript_id "mRNA:MD00G1011500"; exon_number "8"; gene_name "MD00G1011500"; ref_gene_id "gene:MD00G1011500";
Chr00	StringTie	transcript	1387929	1389878	1000	+	.	gene_id "MSTRG.83"; transcript_id "MSTRG.83.2";
Chr00	StringTie	exon	1387929	1388018	1000	+	.	gene_id "MSTRG.83"; transcript_id "MSTRG.83.2"; exon_number "1";
Chr00	StringTie	exon	1388137	1388213	1000	+	.	gene_id "MSTRG.83"; transcript_id "MSTRG.83.2"; exon_number "2";
Chr00	StringTie	exon	1388802	1389272	1000	+	.	gene_id "MSTRG.83"; transcript_id "MSTRG.83.2"; exon_number "3";
Chr00	StringTie	exon	1389358	1389504	1000	+	.	gene_id "MSTRG.83"; transcript_id "MSTRG.83.2"; exon_number "4";
Chr00	StringTie	exon	1389722	1389878	1000	+	.	gene_id "MSTRG.83"; transcript_id "MSTRG.83.2"; exon_number "5";
Chr00	StringTie	transcript	1390912	1392283	1000	+	.	gene_id "MSTRG.83"; transcript_id "MSTRG.83.3";
Chr00	StringTie	exon	1390912	1392283	1000	+	.	gene_id "MSTRG.83"; transcript_id "MSTRG.83.3"; exon_number "1";
Chr00	StringTie	transcript	1405153	1405535	1000	.	.	gene_id "MSTRG.84"; transcript_id "MSTRG.84.1";
Chr00	StringTie	exon	1405153	1405535	1000	.	.	gene_id "MSTRG.84"; transcript_id "MSTRG.84.1"; exon_number "1";
Chr00	StringTie	transcript	1411537	1414013	1000	-	.	gene_id "MSTRG.85"; transcript_id "mRNA:MD00G1011600"; gene_name "MD00G1011600"; ref_gene_id "gene:MD00G1011600";
Chr00	StringTie	exon	1411537	1412082	1000	-	.	gene_id "MSTRG.85"; transcript_id "mRNA:MD00G1011600"; exon_number "1"; gene_name "MD00G1011600"; ref_gene_id "gene:MD00G1011600";
Chr00	StringTie	exon	1412215	1412269	1000	-	.	gene_id "MSTRG.85"; transcript_id "mRNA:MD00G1011600"; exon_number "2"; gene_name "MD00G1011600"; ref_gene_id "gene:MD00G1011600";
Chr00	StringTie	exon	1413813	1414013	1000	-	.	gene_id "MSTRG.85"; transcript_id "mRNA:MD00G1011600"; exon_number "3"; gene_name "MD00G1011600"; ref_gene_id "gene:MD00G1011600";
Chr00	StringTie	transcript	1416787	1418320	1000	+	.	gene_id "MSTRG.86"; transcript_id "MSTRG.86.1";
Chr00	StringTie	exon	1416787	1417464	1000	+	.	gene_id "MSTRG.86"; transcript_id "MSTRG.86.1"; exon_number "1";
Chr00	StringTie	exon	1417751	1418320	1000	+	.	gene_id "MSTRG.86"; transcript_id "MSTRG.86.1"; exon_number "2";
Chr00	StringTie	transcript	1416787	1418320	1000	+	.	gene_id "MSTRG.86"; transcript_id "MSTRG.86.2";
Chr00	StringTie	exon	1416787	1417331	1000	+	.	gene_id "MSTRG.86"; transcript_id "MSTRG.86.2"; exon_number "1";
Chr00	StringTie	exon	1417416	1417464	1000	+	.	gene_id "MSTRG.86"; transcript_id "MSTRG.86.2"; exon_number "2";
Chr00	StringTie	exon	1417751	1418320	1000	+	.	gene_id "MSTRG.86"; transcript_id "MSTRG.86.2"; exon_number "3";
Chr00	StringTie	transcript	1416787	1418245	1000	+	.	gene_id "MSTRG.86"; transcript_id "MSTRG.86.3";
Chr00	StringTie	exon	1416787	1417327	1000	+	.	gene_id "MSTRG.86"; transcript_id "MSTRG.86.3"; exon_number "1";
Chr00	StringTie	exon	1417416	1417464	1000	+	.	gene_id "MSTRG.86"; transcript_id "MSTRG.86.3"; exon_number "2";
Chr00	StringTie	exon	1417751	1418245	1000	+	.	gene_id "MSTRG.86"; transcript_id "MSTRG.86.3"; exon_number "3";
Chr00	StringTie	transcript	1416787	1418245	1000	+	.	gene_id "MSTRG.86"; transcript_id "MSTRG.86.4";
Chr00	StringTie	exon	1416787	1417289	1000	+	.	gene_id "MSTRG.86"; transcript_id "MSTRG.86.4"; exon_number "1";
Chr00	StringTie	exon	1417416	1417464	1000	+	.	gene_id "MSTRG.86"; transcript_id "MSTRG.86.4"; exon_number "2";
Chr00	StringTie	exon	1417751	1418245	1000	+	.	gene_id "MSTRG.86"; transcript_id "MSTRG.86.4"; exon_number "3";
Chr00	StringTie	transcript	1417103	1426308	1000	+	.	gene_id "MSTRG.86"; transcript_id "mRNA:MD00G1011700"; gene_name "MD00G1011700"; ref_gene_id "gene:MD00G1011700";
Chr00	StringTie	exon	1417103	1417347	1000	+	.	gene_id "MSTRG.86"; transcript_id "mRNA:MD00G1011700"; exon_number "1"; gene_name "MD00G1011700"; ref_gene_id "gene:MD00G1011700";
Chr00	StringTie	exon	1417416	1417464	1000	+	.	gene_id "MSTRG.86"; transcript_id "mRNA:MD00G1011700"; exon_number "2"; gene_name "MD00G1011700"; ref_gene_id "gene:MD00G1011700";
Chr00	StringTie	exon	1417751	1418045	1000	+	.	gene_id "MSTRG.86"; transcript_id "mRNA:MD00G1011700"; exon_number "3"; gene_name "MD00G1011700"; ref_gene_id "gene:MD00G1011700";
Chr00	StringTie	exon	1422929	1423153	1000	+	.	gene_id "MSTRG.86"; transcript_id "mRNA:MD00G1011700"; exon_number "4"; gene_name "MD00G1011700"; ref_gene_id "gene:MD00G1011700";
Chr00	StringTie	exon	1423444	1424542	1000	+	.	gene_id "MSTRG.86"; transcript_id "mRNA:MD00G1011700"; exon_number "5"; gene_name "MD00G1011700"; ref_gene_id "gene:MD00G1011700";
Chr00	StringTie	exon	1424788	1425069	1000	+	.	gene_id "MSTRG.86"; transcript_id "mRNA:MD00G1011700"; exon_number "6"; gene_name "MD00G1011700"; ref_gene_id "gene:MD00G1011700";
Chr00	StringTie	exon	1425193	1425756	1000	+	.	gene_id "MSTRG.86"; transcript_id "mRNA:MD00G1011700"; exon_number "7"; gene_name "MD00G1011700"; ref_gene_id "gene:MD00G1011700";
Chr00	StringTie	exon	1425880	1426308	1000	+	.	gene_id "MSTRG.86"; transcript_id "mRNA:MD00G1011700"; exon_number "8"; gene_name "MD00G1011700"; ref_gene_id "gene:MD00G1011700";
Chr00	StringTie	transcript	1437111	1447512	1000	-	.	gene_id "MSTRG.87"; transcript_id "ncRNA:MD00G1011800"; gene_name "MD00G1011800"; ref_gene_id "gene:MD00G1011800";
Chr00	StringTie	exon	1437111	1437320	1000	-	.	gene_id "MSTRG.87"; transcript_id "ncRNA:MD00G1011800"; exon_number "1"; gene_name "MD00G1011800"; ref_gene_id "gene:MD00G1011800";
Chr00	StringTie	exon	1447404	1447512	1000	-	.	gene_id "MSTRG.87"; transcript_id "ncRNA:MD00G1011800"; exon_number "2"; gene_name "MD00G1011800"; ref_gene_id "gene:MD00G1011800";
Chr00	StringTie	transcript	1438482	1448139	1000	-	.	gene_id "MSTRG.88"; transcript_id "MSTRG.88.1";
Chr00	StringTie	exon	1438482	1438595	1000	-	.	gene_id "MSTRG.88"; transcript_id "MSTRG.88.1"; exon_number "1";
Chr00	StringTie	exon	1438728	1438782	1000	-	.	gene_id "MSTRG.88"; transcript_id "MSTRG.88.1"; exon_number "2";
Chr00	StringTie	exon	1448102	1448139	1000	-	.	gene_id "MSTRG.88"; transcript_id "MSTRG.88.1"; exon_number "3";
Chr00	StringTie	transcript	1442055	1442438	1000	.	.	gene_id "MSTRG.89"; transcript_id "MSTRG.89.1";
Chr00	StringTie	exon	1442055	1442438	1000	.	.	gene_id "MSTRG.89"; transcript_id "MSTRG.89.1"; exon_number "1";
Chr00	StringTie	transcript	1457658	1458097	1000	.	.	gene_id "MSTRG.90"; transcript_id "MSTRG.90.1";
Chr00	StringTie	exon	1457658	1458097	1000	.	.	gene_id "MSTRG.90"; transcript_id "MSTRG.90.1"; exon_number "1";
Chr00	StringTie	transcript	1458269	1464922	1000	+	.	gene_id "MSTRG.91"; transcript_id "mRNA:MD00G1011900"; gene_name "MD00G1011900"; ref_gene_id "gene:MD00G1011900";
Chr00	StringTie	exon	1458269	1458293	1000	+	.	gene_id "MSTRG.91"; transcript_id "mRNA:MD00G1011900"; exon_number "1"; gene_name "MD00G1011900"; ref_gene_id "gene:MD00G1011900";
Chr00	StringTie	exon	1458848	1458953	1000	+	.	gene_id "MSTRG.91"; transcript_id "mRNA:MD00G1011900"; exon_number "2"; gene_name "MD00G1011900"; ref_gene_id "gene:MD00G1011900";
Chr00	StringTie	exon	1459059	1460102	1000	+	.	gene_id "MSTRG.91"; transcript_id "mRNA:MD00G1011900"; exon_number "3"; gene_name "MD00G1011900"; ref_gene_id "gene:MD00G1011900";
Chr00	StringTie	exon	1461630	1461677	1000	+	.	gene_id "MSTRG.91"; transcript_id "mRNA:MD00G1011900"; exon_number "4"; gene_name "MD00G1011900"; ref_gene_id "gene:MD00G1011900";
Chr00	StringTie	exon	1461924	1462324	1000	+	.	gene_id "MSTRG.91"; transcript_id "mRNA:MD00G1011900"; exon_number "5"; gene_name "MD00G1011900"; ref_gene_id "gene:MD00G1011900";
Chr00	StringTie	exon	1464314	1464922	1000	+	.	gene_id "MSTRG.91"; transcript_id "mRNA:MD00G1011900"; exon_number "6"; gene_name "MD00G1011900"; ref_gene_id "gene:MD00G1011900";
Chr00	StringTie	transcript	1459909	1474226	1000	-	.	gene_id "MSTRG.92"; transcript_id "MSTRG.92.1";
Chr00	StringTie	exon	1459909	1460008	1000	-	.	gene_id "MSTRG.92"; transcript_id "MSTRG.92.1"; exon_number "1";
Chr00	StringTie	exon	1474072	1474226	1000	-	.	gene_id "MSTRG.92"; transcript_id "MSTRG.92.1"; exon_number "2";
Chr00	StringTie	transcript	1468902	1469309	1000	+	.	gene_id "MSTRG.93"; transcript_id "mRNA:MD00G1012000"; gene_name "MD00G1012000"; ref_gene_id "gene:MD00G1012000";
Chr00	StringTie	exon	1468902	1468972	1000	+	.	gene_id "MSTRG.93"; transcript_id "mRNA:MD00G1012000"; exon_number "1"; gene_name "MD00G1012000"; ref_gene_id "gene:MD00G1012000";
Chr00	StringTie	exon	1469039	1469116	1000	+	.	gene_id "MSTRG.93"; transcript_id "mRNA:MD00G1012000"; exon_number "2"; gene_name "MD00G1012000"; ref_gene_id "gene:MD00G1012000";
Chr00	StringTie	exon	1469228	1469309	1000	+	.	gene_id "MSTRG.93"; transcript_id "mRNA:MD00G1012000"; exon_number "3"; gene_name "MD00G1012000"; ref_gene_id "gene:MD00G1012000";
Chr00	StringTie	transcript	1474000	1475109	1000	+	.	gene_id "MSTRG.94"; transcript_id "MSTRG.94.1";
Chr00	StringTie	exon	1474000	1474165	1000	+	.	gene_id "MSTRG.94"; transcript_id "MSTRG.94.1"; exon_number "1";
Chr00	StringTie	exon	1475029	1475109	1000	+	.	gene_id "MSTRG.94"; transcript_id "MSTRG.94.1"; exon_number "2";
Chr00	StringTie	transcript	1486042	1486614	1000	.	.	gene_id "MSTRG.95"; transcript_id "MSTRG.95.1";
Chr00	StringTie	exon	1486042	1486614	1000	.	.	gene_id "MSTRG.95"; transcript_id "MSTRG.95.1"; exon_number "1";
Chr00	StringTie	transcript	1510464	1514078	1000	+	.	gene_id "MSTRG.96"; transcript_id "mRNA:MD00G1012200"; gene_name "MD00G1012200"; ref_gene_id "gene:MD00G1012200";
Chr00	StringTie	exon	1510464	1510639	1000	+	.	gene_id "MSTRG.96"; transcript_id "mRNA:MD00G1012200"; exon_number "1"; gene_name "MD00G1012200"; ref_gene_id "gene:MD00G1012200";
Chr00	StringTie	exon	1511008	1511083	1000	+	.	gene_id "MSTRG.96"; transcript_id "mRNA:MD00G1012200"; exon_number "2"; gene_name "MD00G1012200"; ref_gene_id "gene:MD00G1012200";
Chr00	StringTie	exon	1511234	1511357	1000	+	.	gene_id "MSTRG.96"; transcript_id "mRNA:MD00G1012200"; exon_number "3"; gene_name "MD00G1012200"; ref_gene_id "gene:MD00G1012200";
Chr00	StringTie	exon	1511444	1511528	1000	+	.	gene_id "MSTRG.96"; transcript_id "mRNA:MD00G1012200"; exon_number "4"; gene_name "MD00G1012200"; ref_gene_id "gene:MD00G1012200";
Chr00	StringTie	exon	1511633	1511765	1000	+	.	gene_id "MSTRG.96"; transcript_id "mRNA:MD00G1012200"; exon_number "5"; gene_name "MD00G1012200"; ref_gene_id "gene:MD00G1012200";
Chr00	StringTie	exon	1511976	1512070	1000	+	.	gene_id "MSTRG.96"; transcript_id "mRNA:MD00G1012200"; exon_number "6"; gene_name "MD00G1012200"; ref_gene_id "gene:MD00G1012200";
Chr00	StringTie	exon	1512149	1512163	1000	+	.	gene_id "MSTRG.96"; transcript_id "mRNA:MD00G1012200"; exon_number "7"; gene_name "MD00G1012200"; ref_gene_id "gene:MD00G1012200";
Chr00	StringTie	exon	1512816	1512894	1000	+	.	gene_id "MSTRG.96"; transcript_id "mRNA:MD00G1012200"; exon_number "8"; gene_name "MD00G1012200"; ref_gene_id "gene:MD00G1012200";
Chr00	StringTie	exon	1513382	1513464	1000	+	.	gene_id "MSTRG.96"; transcript_id "mRNA:MD00G1012200"; exon_number "9"; gene_name "MD00G1012200"; ref_gene_id "gene:MD00G1012200";
Chr00	StringTie	exon	1513559	1514078	1000	+	.	gene_id "MSTRG.96"; transcript_id "mRNA:MD00G1012200"; exon_number "10"; gene_name "MD00G1012200"; ref_gene_id "gene:MD00G1012200";
Chr00	StringTie	transcript	1510473	1514112	1000	+	.	gene_id "MSTRG.96"; transcript_id "MSTRG.96.2";
Chr00	StringTie	exon	1510473	1510639	1000	+	.	gene_id "MSTRG.96"; transcript_id "MSTRG.96.2"; exon_number "1";
Chr00	StringTie	exon	1511008	1511083	1000	+	.	gene_id "MSTRG.96"; transcript_id "MSTRG.96.2"; exon_number "2";
Chr00	StringTie	exon	1511234	1511357	1000	+	.	gene_id "MSTRG.96"; transcript_id "MSTRG.96.2"; exon_number "3";
Chr00	StringTie	exon	1511444	1511528	1000	+	.	gene_id "MSTRG.96"; transcript_id "MSTRG.96.2"; exon_number "4";
Chr00	StringTie	exon	1511633	1511765	1000	+	.	gene_id "MSTRG.96"; transcript_id "MSTRG.96.2"; exon_number "5";
Chr00	StringTie	exon	1511976	1512070	1000	+	.	gene_id "MSTRG.96"; transcript_id "MSTRG.96.2"; exon_number "6";
Chr00	StringTie	exon	1512816	1512894	1000	+	.	gene_id "MSTRG.96"; transcript_id "MSTRG.96.2"; exon_number "7";
Chr00	StringTie	exon	1513382	1513464	1000	+	.	gene_id "MSTRG.96"; transcript_id "MSTRG.96.2"; exon_number "8";
Chr00	StringTie	exon	1513559	1514112	1000	+	.	gene_id "MSTRG.96"; transcript_id "MSTRG.96.2"; exon_number "9";
Chr00	StringTie	transcript	1522267	1525098	1000	+	.	gene_id "MSTRG.97"; transcript_id "mRNA:MD00G1012300"; gene_name "MD00G1012300"; ref_gene_id "gene:MD00G1012300";
Chr00	StringTie	exon	1522267	1522626	1000	+	.	gene_id "MSTRG.97"; transcript_id "mRNA:MD00G1012300"; exon_number "1"; gene_name "MD00G1012300"; ref_gene_id "gene:MD00G1012300";
Chr00	StringTie	exon	1522846	1522944	1000	+	.	gene_id "MSTRG.97"; transcript_id "mRNA:MD00G1012300"; exon_number "2"; gene_name "MD00G1012300"; ref_gene_id "gene:MD00G1012300";
Chr00	StringTie	exon	1523154	1523470	1000	+	.	gene_id "MSTRG.97"; transcript_id "mRNA:MD00G1012300"; exon_number "3"; gene_name "MD00G1012300"; ref_gene_id "gene:MD00G1012300";
Chr00	StringTie	exon	1523559	1523694	1000	+	.	gene_id "MSTRG.97"; transcript_id "mRNA:MD00G1012300"; exon_number "4"; gene_name "MD00G1012300"; ref_gene_id "gene:MD00G1012300";
Chr00	StringTie	exon	1523788	1523930	1000	+	.	gene_id "MSTRG.97"; transcript_id "mRNA:MD00G1012300"; exon_number "5"; gene_name "MD00G1012300"; ref_gene_id "gene:MD00G1012300";
Chr00	StringTie	exon	1524015	1524138	1000	+	.	gene_id "MSTRG.97"; transcript_id "mRNA:MD00G1012300"; exon_number "6"; gene_name "MD00G1012300"; ref_gene_id "gene:MD00G1012300";
Chr00	StringTie	exon	1524338	1525098	1000	+	.	gene_id "MSTRG.97"; transcript_id "mRNA:MD00G1012300"; exon_number "7"; gene_name "MD00G1012300"; ref_gene_id "gene:MD00G1012300";
Chr00	StringTie	transcript	1525600	1528900	1000	-	.	gene_id "MSTRG.98"; transcript_id "MSTRG.98.1";
Chr00	StringTie	exon	1525600	1526648	1000	-	.	gene_id "MSTRG.98"; transcript_id "MSTRG.98.1"; exon_number "1";
Chr00	StringTie	exon	1526987	1527109	1000	-	.	gene_id "MSTRG.98"; transcript_id "MSTRG.98.1"; exon_number "2";
Chr00	StringTie	exon	1527362	1527622	1000	-	.	gene_id "MSTRG.98"; transcript_id "MSTRG.98.1"; exon_number "3";
Chr00	StringTie	exon	1528399	1528900	1000	-	.	gene_id "MSTRG.98"; transcript_id "MSTRG.98.1"; exon_number "4";
Chr00	StringTie	transcript	1525686	1528890	1000	-	.	gene_id "MSTRG.98"; transcript_id "MSTRG.98.2";
Chr00	StringTie	exon	1525686	1526648	1000	-	.	gene_id "MSTRG.98"; transcript_id "MSTRG.98.2"; exon_number "1";
Chr00	StringTie	exon	1526987	1527109	1000	-	.	gene_id "MSTRG.98"; transcript_id "MSTRG.98.2"; exon_number "2";
Chr00	StringTie	exon	1527362	1527644	1000	-	.	gene_id "MSTRG.98"; transcript_id "MSTRG.98.2"; exon_number "3";
Chr00	StringTie	exon	1528399	1528890	1000	-	.	gene_id "MSTRG.98"; transcript_id "MSTRG.98.2"; exon_number "4";
Chr00	StringTie	transcript	1525770	1528809	1000	-	.	gene_id "MSTRG.98"; transcript_id "mRNA:MD00G1012400"; gene_name "MD00G1012400"; ref_gene_id "gene:MD00G1012400";
Chr00	StringTie	exon	1525770	1526648	1000	-	.	gene_id "MSTRG.98"; transcript_id "mRNA:MD00G1012400"; exon_number "1"; gene_name "MD00G1012400"; ref_gene_id "gene:MD00G1012400";
Chr00	StringTie	exon	1526987	1527109	1000	-	.	gene_id "MSTRG.98"; transcript_id "mRNA:MD00G1012400"; exon_number "2"; gene_name "MD00G1012400"; ref_gene_id "gene:MD00G1012400";
Chr00	StringTie	exon	1527362	1527644	1000	-	.	gene_id "MSTRG.98"; transcript_id "mRNA:MD00G1012400"; exon_number "3"; gene_name "MD00G1012400"; ref_gene_id "gene:MD00G1012400";
Chr00	StringTie	exon	1528421	1528809	1000	-	.	gene_id "MSTRG.98"; transcript_id "mRNA:MD00G1012400"; exon_number "4"; gene_name "MD00G1012400"; ref_gene_id "gene:MD00G1012400";
Chr00	StringTie	transcript	1562258	1562474	1000	.	.	gene_id "MSTRG.99"; transcript_id "MSTRG.99.1";
Chr00	StringTie	exon	1562258	1562474	1000	.	.	gene_id "MSTRG.99"; transcript_id "MSTRG.99.1"; exon_number "1";
Chr00	StringTie	transcript	1574429	1580993	1000	+	.	gene_id "MSTRG.100"; transcript_id "MSTRG.100.1";
Chr00	StringTie	exon	1574429	1574884	1000	+	.	gene_id "MSTRG.100"; transcript_id "MSTRG.100.1"; exon_number "1";
Chr00	StringTie	exon	1576401	1577497	1000	+	.	gene_id "MSTRG.100"; transcript_id "MSTRG.100.1"; exon_number "2";
Chr00	StringTie	exon	1577607	1577788	1000	+	.	gene_id "MSTRG.100"; transcript_id "MSTRG.100.1"; exon_number "3";
Chr00	StringTie	exon	1578268	1578336	1000	+	.	gene_id "MSTRG.100"; transcript_id "MSTRG.100.1"; exon_number "4";
Chr00	StringTie	exon	1578425	1578712	1000	+	.	gene_id "MSTRG.100"; transcript_id "MSTRG.100.1"; exon_number "5";
Chr00	StringTie	exon	1579167	1579379	1000	+	.	gene_id "MSTRG.100"; transcript_id "MSTRG.100.1"; exon_number "6";
Chr00	StringTie	exon	1579585	1579820	1000	+	.	gene_id "MSTRG.100"; transcript_id "MSTRG.100.1"; exon_number "7";
Chr00	StringTie	exon	1580173	1580993	1000	+	.	gene_id "MSTRG.100"; transcript_id "MSTRG.100.1"; exon_number "8";
Chr00	StringTie	transcript	1574470	1580617	1000	+	.	gene_id "MSTRG.100"; transcript_id "mRNA:MD00G1012600"; gene_name "MD00G1012600"; ref_gene_id "gene:MD00G1012600";
Chr00	StringTie	exon	1574470	1574884	1000	+	.	gene_id "MSTRG.100"; transcript_id "mRNA:MD00G1012600"; exon_number "1"; gene_name "MD00G1012600"; ref_gene_id "gene:MD00G1012600";
Chr00	StringTie	exon	1576401	1577497	1000	+	.	gene_id "MSTRG.100"; transcript_id "mRNA:MD00G1012600"; exon_number "2"; gene_name "MD00G1012600"; ref_gene_id "gene:MD00G1012600";
Chr00	StringTie	exon	1577607	1577788	1000	+	.	gene_id "MSTRG.100"; transcript_id "mRNA:MD00G1012600"; exon_number "3"; gene_name "MD00G1012600"; ref_gene_id "gene:MD00G1012600";
Chr00	StringTie	exon	1578268	1578336	1000	+	.	gene_id "MSTRG.100"; transcript_id "mRNA:MD00G1012600"; exon_number "4"; gene_name "MD00G1012600"; ref_gene_id "gene:MD00G1012600";
Chr00	StringTie	exon	1578425	1578712	1000	+	.	gene_id "MSTRG.100"; transcript_id "mRNA:MD00G1012600"; exon_number "5"; gene_name "MD00G1012600"; ref_gene_id "gene:MD00G1012600";
Chr00	StringTie	exon	1579167	1579379	1000	+	.	gene_id "MSTRG.100"; transcript_id "mRNA:MD00G1012600"; exon_number "6"; gene_name "MD00G1012600"; ref_gene_id "gene:MD00G1012600";
Chr00	StringTie	exon	1579585	1579784	1000	+	.	gene_id "MSTRG.100"; transcript_id "mRNA:MD00G1012600"; exon_number "7"; gene_name "MD00G1012600"; ref_gene_id "gene:MD00G1012600";
Chr00	StringTie	exon	1580173	1580617	1000	+	.	gene_id "MSTRG.100"; transcript_id "mRNA:MD00G1012600"; exon_number "8"; gene_name "MD00G1012600"; ref_gene_id "gene:MD00G1012600";
Chr00	StringTie	transcript	1583301	1589619	1000	-	.	gene_id "MSTRG.101"; transcript_id "mRNA:MD00G1012800"; gene_name "MD00G1012800"; ref_gene_id "gene:MD00G1012800";
Chr00	StringTie	exon	1583301	1583777	1000	-	.	gene_id "MSTRG.101"; transcript_id "mRNA:MD00G1012800"; exon_number "1"; gene_name "MD00G1012800"; ref_gene_id "gene:MD00G1012800";
Chr00	StringTie	exon	1583941	1584787	1000	-	.	gene_id "MSTRG.101"; transcript_id "mRNA:MD00G1012800"; exon_number "2"; gene_name "MD00G1012800"; ref_gene_id "gene:MD00G1012800";
Chr00	StringTie	exon	1585129	1585788	1000	-	.	gene_id "MSTRG.101"; transcript_id "mRNA:MD00G1012800"; exon_number "3"; gene_name "MD00G1012800"; ref_gene_id "gene:MD00G1012800";
Chr00	StringTie	exon	1585911	1586045	1000	-	.	gene_id "MSTRG.101"; transcript_id "mRNA:MD00G1012800"; exon_number "4"; gene_name "MD00G1012800"; ref_gene_id "gene:MD00G1012800";
Chr00	StringTie	exon	1589469	1589619	1000	-	.	gene_id "MSTRG.101"; transcript_id "mRNA:MD00G1012800"; exon_number "5"; gene_name "MD00G1012800"; ref_gene_id "gene:MD00G1012800";
Chr00	StringTie	transcript	1584670	1675608	1000	-	.	gene_id "MSTRG.101"; transcript_id "MSTRG.101.2";
Chr00	StringTie	exon	1584670	1584787	1000	-	.	gene_id "MSTRG.101"; transcript_id "MSTRG.101.2"; exon_number "1";
Chr00	StringTie	exon	1674947	1675608	1000	-	.	gene_id "MSTRG.101"; transcript_id "MSTRG.101.2"; exon_number "2";
Chr00	StringTie	transcript	1595454	1602451	1000	-	.	gene_id "MSTRG.101"; transcript_id "mRNA:MD00G1012900"; gene_name "MD00G1012900"; ref_gene_id "gene:MD00G1012900";
Chr00	StringTie	exon	1595454	1595797	1000	-	.	gene_id "MSTRG.101"; transcript_id "mRNA:MD00G1012900"; exon_number "1"; gene_name "MD00G1012900"; ref_gene_id "gene:MD00G1012900";
Chr00	StringTie	exon	1595986	1596832	1000	-	.	gene_id "MSTRG.101"; transcript_id "mRNA:MD00G1012900"; exon_number "2"; gene_name "MD00G1012900"; ref_gene_id "gene:MD00G1012900";
Chr00	StringTie	exon	1597160	1597819	1000	-	.	gene_id "MSTRG.101"; transcript_id "mRNA:MD00G1012900"; exon_number "3"; gene_name "MD00G1012900"; ref_gene_id "gene:MD00G1012900";
Chr00	StringTie	exon	1597943	1598077	1000	-	.	gene_id "MSTRG.101"; transcript_id "mRNA:MD00G1012900"; exon_number "4"; gene_name "MD00G1012900"; ref_gene_id "gene:MD00G1012900";
Chr00	StringTie	exon	1602401	1602451	1000	-	.	gene_id "MSTRG.101"; transcript_id "mRNA:MD00G1012900"; exon_number "5"; gene_name "MD00G1012900"; ref_gene_id "gene:MD00G1012900";
Chr00	StringTie	transcript	1596771	1679023	1000	-	.	gene_id "MSTRG.101"; transcript_id "MSTRG.101.4";
Chr00	StringTie	exon	1596771	1596832	1000	-	.	gene_id "MSTRG.101"; transcript_id "MSTRG.101.4"; exon_number "1";
Chr00	StringTie	exon	1674947	1675606	1000	-	.	gene_id "MSTRG.101"; transcript_id "MSTRG.101.4"; exon_number "2";
Chr00	StringTie	exon	1675732	1675864	1000	-	.	gene_id "MSTRG.101"; transcript_id "MSTRG.101.4"; exon_number "3";
Chr00	StringTie	exon	1678968	1679023	1000	-	.	gene_id "MSTRG.101"; transcript_id "MSTRG.101.4"; exon_number "4";
Chr00	StringTie	transcript	1626538	1631166	1000	-	.	gene_id "MSTRG.101"; transcript_id "mRNA:MD00G1013000"; gene_name "MD00G1013000"; ref_gene_id "gene:MD00G1013000";
Chr00	StringTie	exon	1626538	1626926	1000	-	.	gene_id "MSTRG.101"; transcript_id "mRNA:MD00G1013000"; exon_number "1"; gene_name "MD00G1013000"; ref_gene_id "gene:MD00G1013000";
Chr00	StringTie	exon	1627101	1627938	1000	-	.	gene_id "MSTRG.101"; transcript_id "mRNA:MD00G1013000"; exon_number "2"; gene_name "MD00G1013000"; ref_gene_id "gene:MD00G1013000";
Chr00	StringTie	exon	1628328	1628987	1000	-	.	gene_id "MSTRG.101"; transcript_id "mRNA:MD00G1013000"; exon_number "3"; gene_name "MD00G1013000"; ref_gene_id "gene:MD00G1013000";
Chr00	StringTie	exon	1629110	1629241	1000	-	.	gene_id "MSTRG.101"; transcript_id "mRNA:MD00G1013000"; exon_number "4"; gene_name "MD00G1013000"; ref_gene_id "gene:MD00G1013000";
Chr00	StringTie	exon	1631104	1631166	1000	-	.	gene_id "MSTRG.101"; transcript_id "mRNA:MD00G1013000"; exon_number "5"; gene_name "MD00G1013000"; ref_gene_id "gene:MD00G1013000";
Chr00	StringTie	transcript	1628946	1679023	1000	-	.	gene_id "MSTRG.101"; transcript_id "MSTRG.101.6";
Chr00	StringTie	exon	1628946	1628987	1000	-	.	gene_id "MSTRG.101"; transcript_id "MSTRG.101.6"; exon_number "1";
Chr00	StringTie	exon	1675732	1675864	1000	-	.	gene_id "MSTRG.101"; transcript_id "MSTRG.101.6"; exon_number "2";
Chr00	StringTie	exon	1678968	1679023	1000	-	.	gene_id "MSTRG.101"; transcript_id "MSTRG.101.6"; exon_number "3";
Chr00	StringTie	transcript	1672945	1679036	1000	-	.	gene_id "MSTRG.101"; transcript_id "MSTRG.101.7";
Chr00	StringTie	exon	1672945	1673572	1000	-	.	gene_id "MSTRG.101"; transcript_id "MSTRG.101.7"; exon_number "1";
Chr00	StringTie	exon	1673760	1674606	1000	-	.	gene_id "MSTRG.101"; transcript_id "MSTRG.101.7"; exon_number "2";
Chr00	StringTie	exon	1674947	1675606	1000	-	.	gene_id "MSTRG.101"; transcript_id "MSTRG.101.7"; exon_number "3";
Chr00	StringTie	exon	1675732	1675864	1000	-	.	gene_id "MSTRG.101"; transcript_id "MSTRG.101.7"; exon_number "4";
Chr00	StringTie	exon	1678968	1679036	1000	-	.	gene_id "MSTRG.101"; transcript_id "MSTRG.101.7"; exon_number "5";
Chr00	StringTie	transcript	1673149	1679030	1000	-	.	gene_id "MSTRG.101"; transcript_id "MSTRG.101.8";
Chr00	StringTie	exon	1673149	1673572	1000	-	.	gene_id "MSTRG.101"; transcript_id "MSTRG.101.8"; exon_number "1";
Chr00	StringTie	exon	1673760	1674606	1000	-	.	gene_id "MSTRG.101"; transcript_id "MSTRG.101.8"; exon_number "2";
Chr00	StringTie	exon	1674947	1675606	1000	-	.	gene_id "MSTRG.101"; transcript_id "MSTRG.101.8"; exon_number "3";
Chr00	StringTie	exon	1678968	1679030	1000	-	.	gene_id "MSTRG.101"; transcript_id "MSTRG.101.8"; exon_number "4";
Chr00	StringTie	transcript	1673173	1679015	1000	-	.	gene_id "MSTRG.101"; transcript_id "mRNA:MD00G1013300"; gene_name "MD00G1013300"; ref_gene_id "gene:MD00G1013300";
Chr00	StringTie	exon	1673173	1673572	1000	-	.	gene_id "MSTRG.101"; transcript_id "mRNA:MD00G1013300"; exon_number "1"; gene_name "MD00G1013300"; ref_gene_id "gene:MD00G1013300";
Chr00	StringTie	exon	1673760	1674606	1000	-	.	gene_id "MSTRG.101"; transcript_id "mRNA:MD00G1013300"; exon_number "2"; gene_name "MD00G1013300"; ref_gene_id "gene:MD00G1013300";
Chr00	StringTie	exon	1674947	1675606	1000	-	.	gene_id "MSTRG.101"; transcript_id "mRNA:MD00G1013300"; exon_number "3"; gene_name "MD00G1013300"; ref_gene_id "gene:MD00G1013300";
Chr00	StringTie	exon	1675732	1675864	1000	-	.	gene_id "MSTRG.101"; transcript_id "mRNA:MD00G1013300"; exon_number "4"; gene_name "MD00G1013300"; ref_gene_id "gene:MD00G1013300";
Chr00	StringTie	exon	1676848	1676924	1000	-	.	gene_id "MSTRG.101"; transcript_id "mRNA:MD00G1013300"; exon_number "5"; gene_name "MD00G1013300"; ref_gene_id "gene:MD00G1013300";
Chr00	StringTie	exon	1678968	1679015	1000	-	.	gene_id "MSTRG.101"; transcript_id "mRNA:MD00G1013300"; exon_number "6"; gene_name "MD00G1013300"; ref_gene_id "gene:MD00G1013300";
Chr00	StringTie	transcript	1607625	1609511	1000	.	.	gene_id "MSTRG.102"; transcript_id "MSTRG.102.1";
Chr00	StringTie	exon	1607625	1609511	1000	.	.	gene_id "MSTRG.102"; transcript_id "MSTRG.102.1"; exon_number "1";
Chr00	StringTie	transcript	1652253	1653416	1000	.	.	gene_id "MSTRG.103"; transcript_id "MSTRG.103.1";
Chr00	StringTie	exon	1652253	1653416	1000	.	.	gene_id "MSTRG.103"; transcript_id "MSTRG.103.1"; exon_number "1";
Chr00	StringTie	transcript	1654898	1655017	1000	+	.	gene_id "MSTRG.104"; transcript_id "ncRNA:MD00G1013100"; gene_name "MD00G1013100"; ref_gene_id "gene:MD00G1013100";
Chr00	StringTie	exon	1654898	1655017	1000	+	.	gene_id "MSTRG.104"; transcript_id "ncRNA:MD00G1013100"; exon_number "1"; gene_name "MD00G1013100"; ref_gene_id "gene:MD00G1013100";
Chr00	StringTie	transcript	1655263	1655381	1000	+	.	gene_id "MSTRG.105"; transcript_id "ncRNA:MD00G1013200"; gene_name "MD00G1013200"; ref_gene_id "gene:MD00G1013200";
Chr00	StringTie	exon	1655263	1655381	1000	+	.	gene_id "MSTRG.105"; transcript_id "ncRNA:MD00G1013200"; exon_number "1"; gene_name "MD00G1013200"; ref_gene_id "gene:MD00G1013200";
Chr00	StringTie	transcript	1692613	1693055	1000	.	.	gene_id "MSTRG.106"; transcript_id "MSTRG.106.1";
Chr00	StringTie	exon	1692613	1693055	1000	.	.	gene_id "MSTRG.106"; transcript_id "MSTRG.106.1"; exon_number "1";
Chr00	StringTie	transcript	1701696	1705474	1000	+	.	gene_id "MSTRG.107"; transcript_id "MSTRG.107.1";
Chr00	StringTie	exon	1701696	1702209	1000	+	.	gene_id "MSTRG.107"; transcript_id "MSTRG.107.1"; exon_number "1";
Chr00	StringTie	exon	1702355	1702512	1000	+	.	gene_id "MSTRG.107"; transcript_id "MSTRG.107.1"; exon_number "2";
Chr00	StringTie	exon	1704822	1705474	1000	+	.	gene_id "MSTRG.107"; transcript_id "MSTRG.107.1"; exon_number "3";
Chr00	StringTie	transcript	1701696	1705474	1000	+	.	gene_id "MSTRG.107"; transcript_id "mRNA:MD00G1013500"; gene_name "MD00G1013500"; ref_gene_id "gene:MD00G1013500";
Chr00	StringTie	exon	1701696	1702209	1000	+	.	gene_id "MSTRG.107"; transcript_id "mRNA:MD00G1013500"; exon_number "1"; gene_name "MD00G1013500"; ref_gene_id "gene:MD00G1013500";
Chr00	StringTie	exon	1702378	1702512	1000	+	.	gene_id "MSTRG.107"; transcript_id "mRNA:MD00G1013500"; exon_number "2"; gene_name "MD00G1013500"; ref_gene_id "gene:MD00G1013500";
Chr00	StringTie	exon	1704822	1705474	1000	+	.	gene_id "MSTRG.107"; transcript_id "mRNA:MD00G1013500"; exon_number "3"; gene_name "MD00G1013500"; ref_gene_id "gene:MD00G1013500";
Chr00	StringTie	transcript	1706153	1709792	1000	-	.	gene_id "MSTRG.108"; transcript_id "MSTRG.108.1";
Chr00	StringTie	exon	1706153	1709098	1000	-	.	gene_id "MSTRG.108"; transcript_id "MSTRG.108.1"; exon_number "1";
Chr00	StringTie	exon	1709404	1709792	1000	-	.	gene_id "MSTRG.108"; transcript_id "MSTRG.108.1"; exon_number "2";
Chr00	StringTie	transcript	1706153	1709792	1000	-	.	gene_id "MSTRG.108"; transcript_id "mRNA:MD00G1013600"; gene_name "MD00G1013600"; ref_gene_id "gene:MD00G1013600";
Chr00	StringTie	exon	1706153	1706904	1000	-	.	gene_id "MSTRG.108"; transcript_id "mRNA:MD00G1013600"; exon_number "1"; gene_name "MD00G1013600"; ref_gene_id "gene:MD00G1013600";
Chr00	StringTie	exon	1708780	1709098	1000	-	.	gene_id "MSTRG.108"; transcript_id "mRNA:MD00G1013600"; exon_number "2"; gene_name "MD00G1013600"; ref_gene_id "gene:MD00G1013600";
Chr00	StringTie	exon	1709404	1709792	1000	-	.	gene_id "MSTRG.108"; transcript_id "mRNA:MD00G1013600"; exon_number "3"; gene_name "MD00G1013600"; ref_gene_id "gene:MD00G1013600";
Chr00	StringTie	transcript	1710188	1710408	1000	.	.	gene_id "MSTRG.109"; transcript_id "MSTRG.109.1";
Chr00	StringTie	exon	1710188	1710408	1000	.	.	gene_id "MSTRG.109"; transcript_id "MSTRG.109.1"; exon_number "1";
Chr00	StringTie	transcript	1718544	1720144	1000	+	.	gene_id "MSTRG.110"; transcript_id "MSTRG.110.1";
Chr00	StringTie	exon	1718544	1720144	1000	+	.	gene_id "MSTRG.110"; transcript_id "MSTRG.110.1"; exon_number "1";
Chr00	StringTie	transcript	1720217	1723200	1000	+	.	gene_id "MSTRG.111"; transcript_id "mRNA:MD00G1013700"; gene_name "MD00G1013700"; ref_gene_id "gene:MD00G1013700";
Chr00	StringTie	exon	1720217	1721193	1000	+	.	gene_id "MSTRG.111"; transcript_id "mRNA:MD00G1013700"; exon_number "1"; gene_name "MD00G1013700"; ref_gene_id "gene:MD00G1013700";
Chr00	StringTie	exon	1721697	1721862	1000	+	.	gene_id "MSTRG.111"; transcript_id "mRNA:MD00G1013700"; exon_number "2"; gene_name "MD00G1013700"; ref_gene_id "gene:MD00G1013700";
Chr00	StringTie	exon	1722215	1722295	1000	+	.	gene_id "MSTRG.111"; transcript_id "mRNA:MD00G1013700"; exon_number "3"; gene_name "MD00G1013700"; ref_gene_id "gene:MD00G1013700";
Chr00	StringTie	exon	1722849	1723200	1000	+	.	gene_id "MSTRG.111"; transcript_id "mRNA:MD00G1013700"; exon_number "4"; gene_name "MD00G1013700"; ref_gene_id "gene:MD00G1013700";
Chr00	StringTie	transcript	1724008	1727464	1000	-	.	gene_id "MSTRG.112"; transcript_id "mRNA:MD00G1013800"; gene_name "MD00G1013800"; ref_gene_id "gene:MD00G1013800";
Chr00	StringTie	exon	1724008	1724375	1000	-	.	gene_id "MSTRG.112"; transcript_id "mRNA:MD00G1013800"; exon_number "1"; gene_name "MD00G1013800"; ref_gene_id "gene:MD00G1013800";
Chr00	StringTie	exon	1724489	1727160	1000	-	.	gene_id "MSTRG.112"; transcript_id "mRNA:MD00G1013800"; exon_number "2"; gene_name "MD00G1013800"; ref_gene_id "gene:MD00G1013800";
Chr00	StringTie	exon	1727349	1727464	1000	-	.	gene_id "MSTRG.112"; transcript_id "mRNA:MD00G1013800"; exon_number "3"; gene_name "MD00G1013800"; ref_gene_id "gene:MD00G1013800";
Chr00	StringTie	transcript	1737246	1740577	1000	-	.	gene_id "MSTRG.113"; transcript_id "mRNA:MD00G1013900"; gene_name "MD00G1013900"; ref_gene_id "gene:MD00G1013900";
Chr00	StringTie	exon	1737246	1737405	1000	-	.	gene_id "MSTRG.113"; transcript_id "mRNA:MD00G1013900"; exon_number "1"; gene_name "MD00G1013900"; ref_gene_id "gene:MD00G1013900";
Chr00	StringTie	exon	1737662	1737813	1000	-	.	gene_id "MSTRG.113"; transcript_id "mRNA:MD00G1013900"; exon_number "2"; gene_name "MD00G1013900"; ref_gene_id "gene:MD00G1013900";
Chr00	StringTie	exon	1737906	1737945	1000	-	.	gene_id "MSTRG.113"; transcript_id "mRNA:MD00G1013900"; exon_number "3"; gene_name "MD00G1013900"; ref_gene_id "gene:MD00G1013900";
Chr00	StringTie	exon	1738153	1738412	1000	-	.	gene_id "MSTRG.113"; transcript_id "mRNA:MD00G1013900"; exon_number "4"; gene_name "MD00G1013900"; ref_gene_id "gene:MD00G1013900";
Chr00	StringTie	exon	1738502	1738665	1000	-	.	gene_id "MSTRG.113"; transcript_id "mRNA:MD00G1013900"; exon_number "5"; gene_name "MD00G1013900"; ref_gene_id "gene:MD00G1013900";
Chr00	StringTie	exon	1739415	1739485	1000	-	.	gene_id "MSTRG.113"; transcript_id "mRNA:MD00G1013900"; exon_number "6"; gene_name "MD00G1013900"; ref_gene_id "gene:MD00G1013900";
Chr00	StringTie	exon	1740330	1740439	1000	-	.	gene_id "MSTRG.113"; transcript_id "mRNA:MD00G1013900"; exon_number "7"; gene_name "MD00G1013900"; ref_gene_id "gene:MD00G1013900";
Chr00	StringTie	exon	1740494	1740577	1000	-	.	gene_id "MSTRG.113"; transcript_id "mRNA:MD00G1013900"; exon_number "8"; gene_name "MD00G1013900"; ref_gene_id "gene:MD00G1013900";
Chr00	StringTie	transcript	1738510	1739467	1000	-	.	gene_id "MSTRG.113"; transcript_id "MSTRG.113.2";
Chr00	StringTie	exon	1738510	1738665	1000	-	.	gene_id "MSTRG.113"; transcript_id "MSTRG.113.2"; exon_number "1";
Chr00	StringTie	exon	1739322	1739467	1000	-	.	gene_id "MSTRG.113"; transcript_id "MSTRG.113.2"; exon_number "2";
Chr00	StringTie	transcript	1743991	1756343	1000	+	.	gene_id "MSTRG.114"; transcript_id "MSTRG.114.1";
Chr00	StringTie	exon	1743991	1744236	1000	+	.	gene_id "MSTRG.114"; transcript_id "MSTRG.114.1"; exon_number "1";
Chr00	StringTie	exon	1744334	1744387	1000	+	.	gene_id "MSTRG.114"; transcript_id "MSTRG.114.1"; exon_number "2";
Chr00	StringTie	exon	1744807	1744895	1000	+	.	gene_id "MSTRG.114"; transcript_id "MSTRG.114.1"; exon_number "3";
Chr00	StringTie	exon	1745056	1745213	1000	+	.	gene_id "MSTRG.114"; transcript_id "MSTRG.114.1"; exon_number "4";
Chr00	StringTie	exon	1745605	1745678	1000	+	.	gene_id "MSTRG.114"; transcript_id "MSTRG.114.1"; exon_number "5";
Chr00	StringTie	exon	1746037	1746163	1000	+	.	gene_id "MSTRG.114"; transcript_id "MSTRG.114.1"; exon_number "6";
Chr00	StringTie	exon	1746337	1746408	1000	+	.	gene_id "MSTRG.114"; transcript_id "MSTRG.114.1"; exon_number "7";
Chr00	StringTie	exon	1746841	1746858	1000	+	.	gene_id "MSTRG.114"; transcript_id "MSTRG.114.1"; exon_number "8";
Chr00	StringTie	exon	1746970	1747090	1000	+	.	gene_id "MSTRG.114"; transcript_id "MSTRG.114.1"; exon_number "9";
Chr00	StringTie	exon	1747767	1747907	1000	+	.	gene_id "MSTRG.114"; transcript_id "MSTRG.114.1"; exon_number "10";
Chr00	StringTie	exon	1747981	1748061	1000	+	.	gene_id "MSTRG.114"; transcript_id "MSTRG.114.1"; exon_number "11";
Chr00	StringTie	exon	1755866	1756343	1000	+	.	gene_id "MSTRG.114"; transcript_id "MSTRG.114.1"; exon_number "12";
Chr00	StringTie	transcript	1743991	1756338	1000	+	.	gene_id "MSTRG.114"; transcript_id "MSTRG.114.2";
Chr00	StringTie	exon	1743991	1744236	1000	+	.	gene_id "MSTRG.114"; transcript_id "MSTRG.114.2"; exon_number "1";
Chr00	StringTie	exon	1744334	1744387	1000	+	.	gene_id "MSTRG.114"; transcript_id "MSTRG.114.2"; exon_number "2";
Chr00	StringTie	exon	1744807	1744940	1000	+	.	gene_id "MSTRG.114"; transcript_id "MSTRG.114.2"; exon_number "3";
Chr00	StringTie	exon	1745056	1745213	1000	+	.	gene_id "MSTRG.114"; transcript_id "MSTRG.114.2"; exon_number "4";
Chr00	StringTie	exon	1745605	1745678	1000	+	.	gene_id "MSTRG.114"; transcript_id "MSTRG.114.2"; exon_number "5";
Chr00	StringTie	exon	1746037	1746163	1000	+	.	gene_id "MSTRG.114"; transcript_id "MSTRG.114.2"; exon_number "6";
Chr00	StringTie	exon	1746337	1746408	1000	+	.	gene_id "MSTRG.114"; transcript_id "MSTRG.114.2"; exon_number "7";
Chr00	StringTie	exon	1746841	1746858	1000	+	.	gene_id "MSTRG.114"; transcript_id "MSTRG.114.2"; exon_number "8";
Chr00	StringTie	exon	1746970	1747090	1000	+	.	gene_id "MSTRG.114"; transcript_id "MSTRG.114.2"; exon_number "9";
Chr00	StringTie	exon	1747767	1747907	1000	+	.	gene_id "MSTRG.114"; transcript_id "MSTRG.114.2"; exon_number "10";
Chr00	StringTie	exon	1747981	1748061	1000	+	.	gene_id "MSTRG.114"; transcript_id "MSTRG.114.2"; exon_number "11";
Chr00	StringTie	exon	1755866	1756338	1000	+	.	gene_id "MSTRG.114"; transcript_id "MSTRG.114.2"; exon_number "12";
Chr00	StringTie	transcript	1743991	1751499	1000	+	.	gene_id "MSTRG.114"; transcript_id "MSTRG.114.3";
Chr00	StringTie	exon	1743991	1744236	1000	+	.	gene_id "MSTRG.114"; transcript_id "MSTRG.114.3"; exon_number "1";
Chr00	StringTie	exon	1744334	1744387	1000	+	.	gene_id "MSTRG.114"; transcript_id "MSTRG.114.3"; exon_number "2";
Chr00	StringTie	exon	1744807	1744940	1000	+	.	gene_id "MSTRG.114"; transcript_id "MSTRG.114.3"; exon_number "3";
Chr00	StringTie	exon	1745056	1745213	1000	+	.	gene_id "MSTRG.114"; transcript_id "MSTRG.114.3"; exon_number "4";
Chr00	StringTie	exon	1745605	1745678	1000	+	.	gene_id "MSTRG.114"; transcript_id "MSTRG.114.3"; exon_number "5";
Chr00	StringTie	exon	1746037	1746163	1000	+	.	gene_id "MSTRG.114"; transcript_id "MSTRG.114.3"; exon_number "6";
Chr00	StringTie	exon	1746337	1746408	1000	+	.	gene_id "MSTRG.114"; transcript_id "MSTRG.114.3"; exon_number "7";
Chr00	StringTie	exon	1746841	1747090	1000	+	.	gene_id "MSTRG.114"; transcript_id "MSTRG.114.3"; exon_number "8";
Chr00	StringTie	exon	1747767	1747907	1000	+	.	gene_id "MSTRG.114"; transcript_id "MSTRG.114.3"; exon_number "9";
Chr00	StringTie	exon	1747981	1748061	1000	+	.	gene_id "MSTRG.114"; transcript_id "MSTRG.114.3"; exon_number "10";
Chr00	StringTie	exon	1748988	1751499	1000	+	.	gene_id "MSTRG.114"; transcript_id "MSTRG.114.3"; exon_number "11";
Chr00	StringTie	transcript	1743991	1752470	1000	+	.	gene_id "MSTRG.114"; transcript_id "MSTRG.114.4";
Chr00	StringTie	exon	1743991	1744236	1000	+	.	gene_id "MSTRG.114"; transcript_id "MSTRG.114.4"; exon_number "1";
Chr00	StringTie	exon	1744334	1744387	1000	+	.	gene_id "MSTRG.114"; transcript_id "MSTRG.114.4"; exon_number "2";
Chr00	StringTie	exon	1744807	1744895	1000	+	.	gene_id "MSTRG.114"; transcript_id "MSTRG.114.4"; exon_number "3";
Chr00	StringTie	exon	1745056	1745213	1000	+	.	gene_id "MSTRG.114"; transcript_id "MSTRG.114.4"; exon_number "4";
Chr00	StringTie	exon	1745605	1745678	1000	+	.	gene_id "MSTRG.114"; transcript_id "MSTRG.114.4"; exon_number "5";
Chr00	StringTie	exon	1746037	1746163	1000	+	.	gene_id "MSTRG.114"; transcript_id "MSTRG.114.4"; exon_number "6";
Chr00	StringTie	exon	1746337	1746408	1000	+	.	gene_id "MSTRG.114"; transcript_id "MSTRG.114.4"; exon_number "7";
Chr00	StringTie	exon	1746841	1747090	1000	+	.	gene_id "MSTRG.114"; transcript_id "MSTRG.114.4"; exon_number "8";
Chr00	StringTie	exon	1747767	1747907	1000	+	.	gene_id "MSTRG.114"; transcript_id "MSTRG.114.4"; exon_number "9";
Chr00	StringTie	exon	1747981	1748061	1000	+	.	gene_id "MSTRG.114"; transcript_id "MSTRG.114.4"; exon_number "10";
Chr00	StringTie	exon	1752258	1752470	1000	+	.	gene_id "MSTRG.114"; transcript_id "MSTRG.114.4"; exon_number "11";
Chr00	StringTie	transcript	1743991	1752445	1000	+	.	gene_id "MSTRG.114"; transcript_id "MSTRG.114.5";
Chr00	StringTie	exon	1743991	1744236	1000	+	.	gene_id "MSTRG.114"; transcript_id "MSTRG.114.5"; exon_number "1";
Chr00	StringTie	exon	1744334	1744387	1000	+	.	gene_id "MSTRG.114"; transcript_id "MSTRG.114.5"; exon_number "2";
Chr00	StringTie	exon	1744807	1744940	1000	+	.	gene_id "MSTRG.114"; transcript_id "MSTRG.114.5"; exon_number "3";
Chr00	StringTie	exon	1745056	1745213	1000	+	.	gene_id "MSTRG.114"; transcript_id "MSTRG.114.5"; exon_number "4";
Chr00	StringTie	exon	1745605	1745678	1000	+	.	gene_id "MSTRG.114"; transcript_id "MSTRG.114.5"; exon_number "5";
Chr00	StringTie	exon	1746037	1746163	1000	+	.	gene_id "MSTRG.114"; transcript_id "MSTRG.114.5"; exon_number "6";
Chr00	StringTie	exon	1746337	1746408	1000	+	.	gene_id "MSTRG.114"; transcript_id "MSTRG.114.5"; exon_number "7";
Chr00	StringTie	exon	1746841	1746858	1000	+	.	gene_id "MSTRG.114"; transcript_id "MSTRG.114.5"; exon_number "8";
Chr00	StringTie	exon	1746970	1747090	1000	+	.	gene_id "MSTRG.114"; transcript_id "MSTRG.114.5"; exon_number "9";
Chr00	StringTie	exon	1747767	1747907	1000	+	.	gene_id "MSTRG.114"; transcript_id "MSTRG.114.5"; exon_number "10";
Chr00	StringTie	exon	1747981	1748061	1000	+	.	gene_id "MSTRG.114"; transcript_id "MSTRG.114.5"; exon_number "11";
Chr00	StringTie	exon	1752258	1752445	1000	+	.	gene_id "MSTRG.114"; transcript_id "MSTRG.114.5"; exon_number "12";
Chr00	StringTie	transcript	1743991	1756909	1000	+	.	gene_id "MSTRG.114"; transcript_id "MSTRG.114.6";
Chr00	StringTie	exon	1743991	1744236	1000	+	.	gene_id "MSTRG.114"; transcript_id "MSTRG.114.6"; exon_number "1";
Chr00	StringTie	exon	1744334	1744387	1000	+	.	gene_id "MSTRG.114"; transcript_id "MSTRG.114.6"; exon_number "2";
Chr00	StringTie	exon	1744807	1744940	1000	+	.	gene_id "MSTRG.114"; transcript_id "MSTRG.114.6"; exon_number "3";
Chr00	StringTie	exon	1745056	1745213	1000	+	.	gene_id "MSTRG.114"; transcript_id "MSTRG.114.6"; exon_number "4";
Chr00	StringTie	exon	1745605	1745678	1000	+	.	gene_id "MSTRG.114"; transcript_id "MSTRG.114.6"; exon_number "5";
Chr00	StringTie	exon	1746037	1746163	1000	+	.	gene_id "MSTRG.114"; transcript_id "MSTRG.114.6"; exon_number "6";
Chr00	StringTie	exon	1746337	1746408	1000	+	.	gene_id "MSTRG.114"; transcript_id "MSTRG.114.6"; exon_number "7";
Chr00	StringTie	exon	1746841	1746858	1000	+	.	gene_id "MSTRG.114"; transcript_id "MSTRG.114.6"; exon_number "8";
Chr00	StringTie	exon	1747014	1747090	1000	+	.	gene_id "MSTRG.114"; transcript_id "MSTRG.114.6"; exon_number "9";
Chr00	StringTie	exon	1747767	1747907	1000	+	.	gene_id "MSTRG.114"; transcript_id "MSTRG.114.6"; exon_number "10";
Chr00	StringTie	exon	1747981	1748061	1000	+	.	gene_id "MSTRG.114"; transcript_id "MSTRG.114.6"; exon_number "11";
Chr00	StringTie	exon	1755866	1756909	1000	+	.	gene_id "MSTRG.114"; transcript_id "MSTRG.114.6"; exon_number "12";
Chr00	StringTie	transcript	1743991	1749303	1000	+	.	gene_id "MSTRG.114"; transcript_id "MSTRG.114.7";
Chr00	StringTie	exon	1743991	1744236	1000	+	.	gene_id "MSTRG.114"; transcript_id "MSTRG.114.7"; exon_number "1";
Chr00	StringTie	exon	1744334	1744387	1000	+	.	gene_id "MSTRG.114"; transcript_id "MSTRG.114.7"; exon_number "2";
Chr00	StringTie	exon	1744807	1744895	1000	+	.	gene_id "MSTRG.114"; transcript_id "MSTRG.114.7"; exon_number "3";
Chr00	StringTie	exon	1745056	1745213	1000	+	.	gene_id "MSTRG.114"; transcript_id "MSTRG.114.7"; exon_number "4";
Chr00	StringTie	exon	1745605	1745678	1000	+	.	gene_id "MSTRG.114"; transcript_id "MSTRG.114.7"; exon_number "5";
Chr00	StringTie	exon	1746037	1746163	1000	+	.	gene_id "MSTRG.114"; transcript_id "MSTRG.114.7"; exon_number "6";
Chr00	StringTie	exon	1746337	1746408	1000	+	.	gene_id "MSTRG.114"; transcript_id "MSTRG.114.7"; exon_number "7";
Chr00	StringTie	exon	1746841	1746858	1000	+	.	gene_id "MSTRG.114"; transcript_id "MSTRG.114.7"; exon_number "8";
Chr00	StringTie	exon	1746970	1747090	1000	+	.	gene_id "MSTRG.114"; transcript_id "MSTRG.114.7"; exon_number "9";
Chr00	StringTie	exon	1747767	1747907	1000	+	.	gene_id "MSTRG.114"; transcript_id "MSTRG.114.7"; exon_number "10";
Chr00	StringTie	exon	1747981	1748061	1000	+	.	gene_id "MSTRG.114"; transcript_id "MSTRG.114.7"; exon_number "11";
Chr00	StringTie	exon	1748988	1749303	1000	+	.	gene_id "MSTRG.114"; transcript_id "MSTRG.114.7"; exon_number "12";
Chr00	StringTie	transcript	1743991	1752400	1000	+	.	gene_id "MSTRG.114"; transcript_id "MSTRG.114.8";
Chr00	StringTie	exon	1743991	1744236	1000	+	.	gene_id "MSTRG.114"; transcript_id "MSTRG.114.8"; exon_number "1";
Chr00	StringTie	exon	1744334	1744387	1000	+	.	gene_id "MSTRG.114"; transcript_id "MSTRG.114.8"; exon_number "2";
Chr00	StringTie	exon	1744807	1744895	1000	+	.	gene_id "MSTRG.114"; transcript_id "MSTRG.114.8"; exon_number "3";
Chr00	StringTie	exon	1745056	1745213	1000	+	.	gene_id "MSTRG.114"; transcript_id "MSTRG.114.8"; exon_number "4";
Chr00	StringTie	exon	1745605	1745678	1000	+	.	gene_id "MSTRG.114"; transcript_id "MSTRG.114.8"; exon_number "5";
Chr00	StringTie	exon	1746037	1746163	1000	+	.	gene_id "MSTRG.114"; transcript_id "MSTRG.114.8"; exon_number "6";
Chr00	StringTie	exon	1746337	1746408	1000	+	.	gene_id "MSTRG.114"; transcript_id "MSTRG.114.8"; exon_number "7";
Chr00	StringTie	exon	1746841	1746858	1000	+	.	gene_id "MSTRG.114"; transcript_id "MSTRG.114.8"; exon_number "8";
Chr00	StringTie	exon	1746970	1747090	1000	+	.	gene_id "MSTRG.114"; transcript_id "MSTRG.114.8"; exon_number "9";
Chr00	StringTie	exon	1747767	1747907	1000	+	.	gene_id "MSTRG.114"; transcript_id "MSTRG.114.8"; exon_number "10";
Chr00	StringTie	exon	1747981	1748061	1000	+	.	gene_id "MSTRG.114"; transcript_id "MSTRG.114.8"; exon_number "11";
Chr00	StringTie	exon	1752258	1752400	1000	+	.	gene_id "MSTRG.114"; transcript_id "MSTRG.114.8"; exon_number "12";
Chr00	StringTie	transcript	1743991	1752945	1000	+	.	gene_id "MSTRG.114"; transcript_id "MSTRG.114.9";
Chr00	StringTie	exon	1743991	1744236	1000	+	.	gene_id "MSTRG.114"; transcript_id "MSTRG.114.9"; exon_number "1";
Chr00	StringTie	exon	1744334	1744387	1000	+	.	gene_id "MSTRG.114"; transcript_id "MSTRG.114.9"; exon_number "2";
Chr00	StringTie	exon	1744807	1744940	1000	+	.	gene_id "MSTRG.114"; transcript_id "MSTRG.114.9"; exon_number "3";
Chr00	StringTie	exon	1745056	1745213	1000	+	.	gene_id "MSTRG.114"; transcript_id "MSTRG.114.9"; exon_number "4";
Chr00	StringTie	exon	1745605	1745678	1000	+	.	gene_id "MSTRG.114"; transcript_id "MSTRG.114.9"; exon_number "5";
Chr00	StringTie	exon	1746037	1746163	1000	+	.	gene_id "MSTRG.114"; transcript_id "MSTRG.114.9"; exon_number "6";
Chr00	StringTie	exon	1746337	1746408	1000	+	.	gene_id "MSTRG.114"; transcript_id "MSTRG.114.9"; exon_number "7";
Chr00	StringTie	exon	1746841	1746858	1000	+	.	gene_id "MSTRG.114"; transcript_id "MSTRG.114.9"; exon_number "8";
Chr00	StringTie	exon	1746970	1747090	1000	+	.	gene_id "MSTRG.114"; transcript_id "MSTRG.114.9"; exon_number "9";
Chr00	StringTie	exon	1747767	1747907	1000	+	.	gene_id "MSTRG.114"; transcript_id "MSTRG.114.9"; exon_number "10";
Chr00	StringTie	exon	1747981	1748061	1000	+	.	gene_id "MSTRG.114"; transcript_id "MSTRG.114.9"; exon_number "11";
Chr00	StringTie	exon	1752863	1752945	1000	+	.	gene_id "MSTRG.114"; transcript_id "MSTRG.114.9"; exon_number "12";
Chr00	StringTie	transcript	1743991	1748466	1000	+	.	gene_id "MSTRG.114"; transcript_id "mRNA:MD00G1014000"; gene_name "MD00G1014000"; ref_gene_id "gene:MD00G1014000";
Chr00	StringTie	exon	1743991	1744236	1000	+	.	gene_id "MSTRG.114"; transcript_id "mRNA:MD00G1014000"; exon_number "1"; gene_name "MD00G1014000"; ref_gene_id "gene:MD00G1014000";
Chr00	StringTie	exon	1744334	1744387	1000	+	.	gene_id "MSTRG.114"; transcript_id "mRNA:MD00G1014000"; exon_number "2"; gene_name "MD00G1014000"; ref_gene_id "gene:MD00G1014000";
Chr00	StringTie	exon	1744807	1744895	1000	+	.	gene_id "MSTRG.114"; transcript_id "mRNA:MD00G1014000"; exon_number "3"; gene_name "MD00G1014000"; ref_gene_id "gene:MD00G1014000";
Chr00	StringTie	exon	1745056	1745213	1000	+	.	gene_id "MSTRG.114"; transcript_id "mRNA:MD00G1014000"; exon_number "4"; gene_name "MD00G1014000"; ref_gene_id "gene:MD00G1014000";
Chr00	StringTie	exon	1745605	1745678	1000	+	.	gene_id "MSTRG.114"; transcript_id "mRNA:MD00G1014000"; exon_number "5"; gene_name "MD00G1014000"; ref_gene_id "gene:MD00G1014000";
Chr00	StringTie	exon	1746037	1746163	1000	+	.	gene_id "MSTRG.114"; transcript_id "mRNA:MD00G1014000"; exon_number "6"; gene_name "MD00G1014000"; ref_gene_id "gene:MD00G1014000";
Chr00	StringTie	exon	1746337	1746408	1000	+	.	gene_id "MSTRG.114"; transcript_id "mRNA:MD00G1014000"; exon_number "7"; gene_name "MD00G1014000"; ref_gene_id "gene:MD00G1014000";
Chr00	StringTie	exon	1746841	1746858	1000	+	.	gene_id "MSTRG.114"; transcript_id "mRNA:MD00G1014000"; exon_number "8"; gene_name "MD00G1014000"; ref_gene_id "gene:MD00G1014000";
Chr00	StringTie	exon	1746970	1747090	1000	+	.	gene_id "MSTRG.114"; transcript_id "mRNA:MD00G1014000"; exon_number "9"; gene_name "MD00G1014000"; ref_gene_id "gene:MD00G1014000";
Chr00	StringTie	exon	1747767	1747907	1000	+	.	gene_id "MSTRG.114"; transcript_id "mRNA:MD00G1014000"; exon_number "10"; gene_name "MD00G1014000"; ref_gene_id "gene:MD00G1014000";
Chr00	StringTie	exon	1747981	1748061	1000	+	.	gene_id "MSTRG.114"; transcript_id "mRNA:MD00G1014000"; exon_number "11"; gene_name "MD00G1014000"; ref_gene_id "gene:MD00G1014000";
Chr00	StringTie	exon	1748224	1748466	1000	+	.	gene_id "MSTRG.114"; transcript_id "mRNA:MD00G1014000"; exon_number "12"; gene_name "MD00G1014000"; ref_gene_id "gene:MD00G1014000";
Chr00	StringTie	transcript	1744001	1752469	1000	+	.	gene_id "MSTRG.114"; transcript_id "MSTRG.114.11";
Chr00	StringTie	exon	1744001	1744236	1000	+	.	gene_id "MSTRG.114"; transcript_id "MSTRG.114.11"; exon_number "1";
Chr00	StringTie	exon	1744334	1744387	1000	+	.	gene_id "MSTRG.114"; transcript_id "MSTRG.114.11"; exon_number "2";
Chr00	StringTie	exon	1744807	1744940	1000	+	.	gene_id "MSTRG.114"; transcript_id "MSTRG.114.11"; exon_number "3";
Chr00	StringTie	exon	1745056	1745213	1000	+	.	gene_id "MSTRG.114"; transcript_id "MSTRG.114.11"; exon_number "4";
Chr00	StringTie	exon	1745605	1745678	1000	+	.	gene_id "MSTRG.114"; transcript_id "MSTRG.114.11"; exon_number "5";
Chr00	StringTie	exon	1746037	1746163	1000	+	.	gene_id "MSTRG.114"; transcript_id "MSTRG.114.11"; exon_number "6";
Chr00	StringTie	exon	1746337	1746408	1000	+	.	gene_id "MSTRG.114"; transcript_id "MSTRG.114.11"; exon_number "7";
Chr00	StringTie	exon	1746841	1746858	1000	+	.	gene_id "MSTRG.114"; transcript_id "MSTRG.114.11"; exon_number "8";
Chr00	StringTie	exon	1747014	1747090	1000	+	.	gene_id "MSTRG.114"; transcript_id "MSTRG.114.11"; exon_number "9";
Chr00	StringTie	exon	1747767	1747907	1000	+	.	gene_id "MSTRG.114"; transcript_id "MSTRG.114.11"; exon_number "10";
Chr00	StringTie	exon	1747981	1748061	1000	+	.	gene_id "MSTRG.114"; transcript_id "MSTRG.114.11"; exon_number "11";
Chr00	StringTie	exon	1752258	1752469	1000	+	.	gene_id "MSTRG.114"; transcript_id "MSTRG.114.11"; exon_number "12";
Chr00	StringTie	transcript	1752999	1756337	1000	+	.	gene_id "MSTRG.114"; transcript_id "MSTRG.114.12";
Chr00	StringTie	exon	1752999	1755683	1000	+	.	gene_id "MSTRG.114"; transcript_id "MSTRG.114.12"; exon_number "1";
Chr00	StringTie	exon	1755866	1756337	1000	+	.	gene_id "MSTRG.114"; transcript_id "MSTRG.114.12"; exon_number "2";
Chr00	StringTie	transcript	1753096	1755985	1000	+	.	gene_id "MSTRG.114"; transcript_id "mRNA:MD00G1014200"; gene_name "MD00G1014200"; ref_gene_id "gene:MD00G1014200";
Chr00	StringTie	exon	1753096	1754044	1000	+	.	gene_id "MSTRG.114"; transcript_id "mRNA:MD00G1014200"; exon_number "1"; gene_name "MD00G1014200"; ref_gene_id "gene:MD00G1014200";
Chr00	StringTie	exon	1755866	1755985	1000	+	.	gene_id "MSTRG.114"; transcript_id "mRNA:MD00G1014200"; exon_number "2"; gene_name "MD00G1014200"; ref_gene_id "gene:MD00G1014200";
Chr00	StringTie	transcript	1751783	1753124	1000	-	.	gene_id "MSTRG.115"; transcript_id "MSTRG.115.1";
Chr00	StringTie	exon	1751783	1753124	1000	-	.	gene_id "MSTRG.115"; transcript_id "MSTRG.115.1"; exon_number "1";
Chr00	StringTie	transcript	1752470	1753034	1000	-	.	gene_id "MSTRG.115"; transcript_id "mRNA:MD00G1014100"; gene_name "MD00G1014100"; ref_gene_id "gene:MD00G1014100";
Chr00	StringTie	exon	1752470	1752567	1000	-	.	gene_id "MSTRG.115"; transcript_id "mRNA:MD00G1014100"; exon_number "1"; gene_name "MD00G1014100"; ref_gene_id "gene:MD00G1014100";
Chr00	StringTie	exon	1752660	1753034	1000	-	.	gene_id "MSTRG.115"; transcript_id "mRNA:MD00G1014100"; exon_number "2"; gene_name "MD00G1014100"; ref_gene_id "gene:MD00G1014100";
Chr00	StringTie	transcript	1757168	1758895	1000	.	.	gene_id "MSTRG.116"; transcript_id "MSTRG.116.1";
Chr00	StringTie	exon	1757168	1758895	1000	.	.	gene_id "MSTRG.116"; transcript_id "MSTRG.116.1"; exon_number "1";
Chr00	StringTie	transcript	1790476	1791985	1000	-	.	gene_id "MSTRG.117"; transcript_id "mRNA:MD00G1014300"; gene_name "MD00G1014300"; ref_gene_id "gene:MD00G1014300";
Chr00	StringTie	exon	1790476	1791097	1000	-	.	gene_id "MSTRG.117"; transcript_id "mRNA:MD00G1014300"; exon_number "1"; gene_name "MD00G1014300"; ref_gene_id "gene:MD00G1014300";
Chr00	StringTie	exon	1791444	1791985	1000	-	.	gene_id "MSTRG.117"; transcript_id "mRNA:MD00G1014300"; exon_number "2"; gene_name "MD00G1014300"; ref_gene_id "gene:MD00G1014300";
Chr00	StringTie	transcript	1791914	1793055	1000	+	.	gene_id "MSTRG.118"; transcript_id "MSTRG.118.1";
Chr00	StringTie	exon	1791914	1792181	1000	+	.	gene_id "MSTRG.118"; transcript_id "MSTRG.118.1"; exon_number "1";
Chr00	StringTie	exon	1792706	1793055	1000	+	.	gene_id "MSTRG.118"; transcript_id "MSTRG.118.1"; exon_number "2";
Chr00	StringTie	transcript	1791914	1793055	1000	+	.	gene_id "MSTRG.118"; transcript_id "MSTRG.118.2";
Chr00	StringTie	exon	1791914	1792271	1000	+	.	gene_id "MSTRG.118"; transcript_id "MSTRG.118.2"; exon_number "1";
Chr00	StringTie	exon	1792335	1792580	1000	+	.	gene_id "MSTRG.118"; transcript_id "MSTRG.118.2"; exon_number "2";
Chr00	StringTie	exon	1792613	1793055	1000	+	.	gene_id "MSTRG.118"; transcript_id "MSTRG.118.2"; exon_number "3";
Chr00	StringTie	transcript	1791914	1793055	1000	+	.	gene_id "MSTRG.118"; transcript_id "MSTRG.118.3";
Chr00	StringTie	exon	1791914	1792334	1000	+	.	gene_id "MSTRG.118"; transcript_id "MSTRG.118.3"; exon_number "1";
Chr00	StringTie	exon	1792721	1793055	1000	+	.	gene_id "MSTRG.118"; transcript_id "MSTRG.118.3"; exon_number "2";
Chr00	StringTie	transcript	1791914	1793054	1000	+	.	gene_id "MSTRG.118"; transcript_id "MSTRG.118.4";
Chr00	StringTie	exon	1791914	1792301	1000	+	.	gene_id "MSTRG.118"; transcript_id "MSTRG.118.4"; exon_number "1";
Chr00	StringTie	exon	1792613	1793054	1000	+	.	gene_id "MSTRG.118"; transcript_id "MSTRG.118.4"; exon_number "2";
Chr00	StringTie	transcript	1791914	1793021	1000	+	.	gene_id "MSTRG.118"; transcript_id "MSTRG.118.5";
Chr00	StringTie	exon	1791914	1792271	1000	+	.	gene_id "MSTRG.118"; transcript_id "MSTRG.118.5"; exon_number "1";
Chr00	StringTie	exon	1792458	1793021	1000	+	.	gene_id "MSTRG.118"; transcript_id "MSTRG.118.5"; exon_number "2";
Chr00	StringTie	transcript	1791914	1793012	1000	+	.	gene_id "MSTRG.118"; transcript_id "MSTRG.118.6";
Chr00	StringTie	exon	1791914	1792271	1000	+	.	gene_id "MSTRG.118"; transcript_id "MSTRG.118.6"; exon_number "1";
Chr00	StringTie	exon	1792335	1792457	1000	+	.	gene_id "MSTRG.118"; transcript_id "MSTRG.118.6"; exon_number "2";
Chr00	StringTie	exon	1792551	1792580	1000	+	.	gene_id "MSTRG.118"; transcript_id "MSTRG.118.6"; exon_number "3";
Chr00	StringTie	exon	1792613	1793012	1000	+	.	gene_id "MSTRG.118"; transcript_id "MSTRG.118.6"; exon_number "4";
Chr00	StringTie	transcript	1791917	1793055	1000	+	.	gene_id "MSTRG.118"; transcript_id "MSTRG.118.7";
Chr00	StringTie	exon	1791917	1792334	1000	+	.	gene_id "MSTRG.118"; transcript_id "MSTRG.118.7"; exon_number "1";
Chr00	StringTie	exon	1792613	1793055	1000	+	.	gene_id "MSTRG.118"; transcript_id "MSTRG.118.7"; exon_number "2";
Chr00	StringTie	transcript	1791917	1793054	1000	+	.	gene_id "MSTRG.118"; transcript_id "MSTRG.118.8";
Chr00	StringTie	exon	1791917	1792271	1000	+	.	gene_id "MSTRG.118"; transcript_id "MSTRG.118.8"; exon_number "1";
Chr00	StringTie	exon	1792335	1792457	1000	+	.	gene_id "MSTRG.118"; transcript_id "MSTRG.118.8"; exon_number "2";
Chr00	StringTie	exon	1792551	1793054	1000	+	.	gene_id "MSTRG.118"; transcript_id "MSTRG.118.8"; exon_number "3";
Chr00	StringTie	transcript	1791917	1793053	1000	+	.	gene_id "MSTRG.118"; transcript_id "MSTRG.118.9";
Chr00	StringTie	exon	1791917	1792334	1000	+	.	gene_id "MSTRG.118"; transcript_id "MSTRG.118.9"; exon_number "1";
Chr00	StringTie	exon	1792458	1793053	1000	+	.	gene_id "MSTRG.118"; transcript_id "MSTRG.118.9"; exon_number "2";
Chr00	StringTie	transcript	1791917	1793021	1000	+	.	gene_id "MSTRG.118"; transcript_id "MSTRG.118.10";
Chr00	StringTie	exon	1791917	1792457	1000	+	.	gene_id "MSTRG.118"; transcript_id "MSTRG.118.10"; exon_number "1";
Chr00	StringTie	exon	1792643	1793021	1000	+	.	gene_id "MSTRG.118"; transcript_id "MSTRG.118.10"; exon_number "2";
Chr00	StringTie	transcript	1791917	1793041	1000	+	.	gene_id "MSTRG.118"; transcript_id "MSTRG.118.11";
Chr00	StringTie	exon	1791917	1792457	1000	+	.	gene_id "MSTRG.118"; transcript_id "MSTRG.118.11"; exon_number "1";
Chr00	StringTie	exon	1792721	1793041	1000	+	.	gene_id "MSTRG.118"; transcript_id "MSTRG.118.11"; exon_number "2";
Chr00	StringTie	transcript	1791917	1793041	1000	+	.	gene_id "MSTRG.118"; transcript_id "MSTRG.118.12";
Chr00	StringTie	exon	1791917	1792457	1000	+	.	gene_id "MSTRG.118"; transcript_id "MSTRG.118.12"; exon_number "1";
Chr00	StringTie	exon	1792551	1792580	1000	+	.	gene_id "MSTRG.118"; transcript_id "MSTRG.118.12"; exon_number "2";
Chr00	StringTie	exon	1792613	1793041	1000	+	.	gene_id "MSTRG.118"; transcript_id "MSTRG.118.12"; exon_number "3";
Chr00	StringTie	transcript	1791917	1793015	1000	+	.	gene_id "MSTRG.118"; transcript_id "MSTRG.118.13";
Chr00	StringTie	exon	1791917	1792334	1000	+	.	gene_id "MSTRG.118"; transcript_id "MSTRG.118.13"; exon_number "1";
Chr00	StringTie	exon	1792643	1793015	1000	+	.	gene_id "MSTRG.118"; transcript_id "MSTRG.118.13"; exon_number "2";
Chr00	StringTie	transcript	1791917	1793014	1000	+	.	gene_id "MSTRG.118"; transcript_id "MSTRG.118.14";
Chr00	StringTie	exon	1791917	1792334	1000	+	.	gene_id "MSTRG.118"; transcript_id "MSTRG.118.14"; exon_number "1";
Chr00	StringTie	exon	1792458	1792580	1000	+	.	gene_id "MSTRG.118"; transcript_id "MSTRG.118.14"; exon_number "2";
Chr00	StringTie	exon	1792613	1793014	1000	+	.	gene_id "MSTRG.118"; transcript_id "MSTRG.118.14"; exon_number "3";
Chr00	StringTie	transcript	1791917	1793041	1000	+	.	gene_id "MSTRG.118"; transcript_id "MSTRG.118.15";
Chr00	StringTie	exon	1791917	1792334	1000	+	.	gene_id "MSTRG.118"; transcript_id "MSTRG.118.15"; exon_number "1";
Chr00	StringTie	exon	1792398	1792580	1000	+	.	gene_id "MSTRG.118"; transcript_id "MSTRG.118.15"; exon_number "2";
Chr00	StringTie	exon	1792613	1793041	1000	+	.	gene_id "MSTRG.118"; transcript_id "MSTRG.118.15"; exon_number "3";
Chr00	StringTie	transcript	1791917	1793000	1000	+	.	gene_id "MSTRG.118"; transcript_id "MSTRG.118.16";
Chr00	StringTie	exon	1791917	1792334	1000	+	.	gene_id "MSTRG.118"; transcript_id "MSTRG.118.16"; exon_number "1";
Chr00	StringTie	exon	1792521	1793000	1000	+	.	gene_id "MSTRG.118"; transcript_id "MSTRG.118.16"; exon_number "2";
Chr00	StringTie	transcript	1791917	1793000	1000	+	.	gene_id "MSTRG.118"; transcript_id "MSTRG.118.17";
Chr00	StringTie	exon	1791917	1792271	1000	+	.	gene_id "MSTRG.118"; transcript_id "MSTRG.118.17"; exon_number "1";
Chr00	StringTie	exon	1792551	1793000	1000	+	.	gene_id "MSTRG.118"; transcript_id "MSTRG.118.17"; exon_number "2";
Chr00	StringTie	transcript	1791917	1793000	1000	+	.	gene_id "MSTRG.118"; transcript_id "MSTRG.118.18";
Chr00	StringTie	exon	1791917	1792334	1000	+	.	gene_id "MSTRG.118"; transcript_id "MSTRG.118.18"; exon_number "1";
Chr00	StringTie	exon	1792365	1793000	1000	+	.	gene_id "MSTRG.118"; transcript_id "MSTRG.118.18"; exon_number "2";
Chr00	StringTie	transcript	1791917	1793005	1000	+	.	gene_id "MSTRG.118"; transcript_id "MSTRG.118.19";
Chr00	StringTie	exon	1791917	1792271	1000	+	.	gene_id "MSTRG.118"; transcript_id "MSTRG.118.19"; exon_number "1";
Chr00	StringTie	exon	1792335	1792457	1000	+	.	gene_id "MSTRG.118"; transcript_id "MSTRG.118.19"; exon_number "2";
Chr00	StringTie	exon	1792751	1793005	1000	+	.	gene_id "MSTRG.118"; transcript_id "MSTRG.118.19"; exon_number "3";
Chr00	StringTie	transcript	1791923	1792989	1000	+	.	gene_id "MSTRG.118"; transcript_id "MSTRG.118.20";
Chr00	StringTie	exon	1791923	1792271	1000	+	.	gene_id "MSTRG.118"; transcript_id "MSTRG.118.20"; exon_number "1";
Chr00	StringTie	exon	1792335	1792457	1000	+	.	gene_id "MSTRG.118"; transcript_id "MSTRG.118.20"; exon_number "2";
Chr00	StringTie	exon	1792643	1792989	1000	+	.	gene_id "MSTRG.118"; transcript_id "MSTRG.118.20"; exon_number "3";
Chr00	StringTie	transcript	1791923	1792989	1000	+	.	gene_id "MSTRG.118"; transcript_id "MSTRG.118.21";
Chr00	StringTie	exon	1791923	1792271	1000	+	.	gene_id "MSTRG.118"; transcript_id "MSTRG.118.21"; exon_number "1";
Chr00	StringTie	exon	1792335	1792735	1000	+	.	gene_id "MSTRG.118"; transcript_id "MSTRG.118.21"; exon_number "2";
Chr00	StringTie	exon	1792781	1792989	1000	+	.	gene_id "MSTRG.118"; transcript_id "MSTRG.118.21"; exon_number "3";
Chr00	StringTie	transcript	1791923	1792989	1000	+	.	gene_id "MSTRG.118"; transcript_id "MSTRG.118.22";
Chr00	StringTie	exon	1791923	1792301	1000	+	.	gene_id "MSTRG.118"; transcript_id "MSTRG.118.22"; exon_number "1";
Chr00	StringTie	exon	1792613	1792735	1000	+	.	gene_id "MSTRG.118"; transcript_id "MSTRG.118.22"; exon_number "2";
Chr00	StringTie	exon	1792781	1792989	1000	+	.	gene_id "MSTRG.118"; transcript_id "MSTRG.118.22"; exon_number "3";
Chr00	StringTie	transcript	1791923	1792989	1000	+	.	gene_id "MSTRG.118"; transcript_id "MSTRG.118.23";
Chr00	StringTie	exon	1791923	1792334	1000	+	.	gene_id "MSTRG.118"; transcript_id "MSTRG.118.23"; exon_number "1";
Chr00	StringTie	exon	1792458	1792735	1000	+	.	gene_id "MSTRG.118"; transcript_id "MSTRG.118.23"; exon_number "2";
Chr00	StringTie	exon	1792781	1792989	1000	+	.	gene_id "MSTRG.118"; transcript_id "MSTRG.118.23"; exon_number "3";
Chr00	StringTie	transcript	1792013	1792957	1000	+	.	gene_id "MSTRG.118"; transcript_id "ncRNA:MD00G1014400"; gene_name "MD00G1014400"; ref_gene_id "gene:MD00G1014400";
Chr00	StringTie	exon	1792013	1792130	1000	+	.	gene_id "MSTRG.118"; transcript_id "ncRNA:MD00G1014400"; exon_number "1"; gene_name "MD00G1014400"; ref_gene_id "gene:MD00G1014400";
Chr00	StringTie	exon	1792781	1792957	1000	+	.	gene_id "MSTRG.118"; transcript_id "ncRNA:MD00G1014400"; exon_number "2"; gene_name "MD00G1014400"; ref_gene_id "gene:MD00G1014400";
Chr00	StringTie	transcript	1792136	1792782	1000	-	.	gene_id "MSTRG.119"; transcript_id "MSTRG.119.1";
Chr00	StringTie	exon	1792136	1792312	1000	-	.	gene_id "MSTRG.119"; transcript_id "MSTRG.119.1"; exon_number "1";
Chr00	StringTie	exon	1792702	1792782	1000	-	.	gene_id "MSTRG.119"; transcript_id "MSTRG.119.1"; exon_number "2";
Chr00	StringTie	transcript	1801927	1802128	1000	.	.	gene_id "MSTRG.120"; transcript_id "MSTRG.120.1";
Chr00	StringTie	exon	1801927	1802128	1000	.	.	gene_id "MSTRG.120"; transcript_id "MSTRG.120.1"; exon_number "1";
Chr00	StringTie	transcript	2242042	2245068	1000	+	.	gene_id "MSTRG.121"; transcript_id "mRNA:MD00G1015500"; gene_name "MD00G1015500"; ref_gene_id "gene:MD00G1015500";
Chr00	StringTie	exon	2242042	2242249	1000	+	.	gene_id "MSTRG.121"; transcript_id "mRNA:MD00G1015500"; exon_number "1"; gene_name "MD00G1015500"; ref_gene_id "gene:MD00G1015500";
Chr00	StringTie	exon	2242400	2242540	1000	+	.	gene_id "MSTRG.121"; transcript_id "mRNA:MD00G1015500"; exon_number "2"; gene_name "MD00G1015500"; ref_gene_id "gene:MD00G1015500";
Chr00	StringTie	exon	2243170	2243268	1000	+	.	gene_id "MSTRG.121"; transcript_id "mRNA:MD00G1015500"; exon_number "3"; gene_name "MD00G1015500"; ref_gene_id "gene:MD00G1015500";
Chr00	StringTie	exon	2243572	2243648	1000	+	.	gene_id "MSTRG.121"; transcript_id "mRNA:MD00G1015500"; exon_number "4"; gene_name "MD00G1015500"; ref_gene_id "gene:MD00G1015500";
Chr00	StringTie	exon	2243812	2243920	1000	+	.	gene_id "MSTRG.121"; transcript_id "mRNA:MD00G1015500"; exon_number "5"; gene_name "MD00G1015500"; ref_gene_id "gene:MD00G1015500";
Chr00	StringTie	exon	2244028	2244356	1000	+	.	gene_id "MSTRG.121"; transcript_id "mRNA:MD00G1015500"; exon_number "6"; gene_name "MD00G1015500"; ref_gene_id "gene:MD00G1015500";
Chr00	StringTie	exon	2244631	2245068	1000	+	.	gene_id "MSTRG.121"; transcript_id "mRNA:MD00G1015500"; exon_number "7"; gene_name "MD00G1015500"; ref_gene_id "gene:MD00G1015500";
Chr00	StringTie	transcript	2245255	2247379	1000	-	.	gene_id "MSTRG.122"; transcript_id "mRNA:MD00G1015600"; gene_name "MD00G1015600"; ref_gene_id "gene:MD00G1015600";
Chr00	StringTie	exon	2245255	2245934	1000	-	.	gene_id "MSTRG.122"; transcript_id "mRNA:MD00G1015600"; exon_number "1"; gene_name "MD00G1015600"; ref_gene_id "gene:MD00G1015600";
Chr00	StringTie	exon	2246530	2247379	1000	-	.	gene_id "MSTRG.122"; transcript_id "mRNA:MD00G1015600"; exon_number "2"; gene_name "MD00G1015600"; ref_gene_id "gene:MD00G1015600";
Chr00	StringTie	transcript	2247381	2249286	1000	-	.	gene_id "MSTRG.123"; transcript_id "mRNA:MD00G1015700"; gene_name "MD00G1015700"; ref_gene_id "gene:MD00G1015700";
Chr00	StringTie	exon	2247381	2247819	1000	-	.	gene_id "MSTRG.123"; transcript_id "mRNA:MD00G1015700"; exon_number "1"; gene_name "MD00G1015700"; ref_gene_id "gene:MD00G1015700";
Chr00	StringTie	exon	2247939	2248176	1000	-	.	gene_id "MSTRG.123"; transcript_id "mRNA:MD00G1015700"; exon_number "2"; gene_name "MD00G1015700"; ref_gene_id "gene:MD00G1015700";
Chr00	StringTie	exon	2248727	2249286	1000	-	.	gene_id "MSTRG.123"; transcript_id "mRNA:MD00G1015700"; exon_number "3"; gene_name "MD00G1015700"; ref_gene_id "gene:MD00G1015700";
Chr00	StringTie	transcript	2268408	2270102	1000	+	.	gene_id "MSTRG.124"; transcript_id "mRNA:MD00G1015800"; gene_name "MD00G1015800"; ref_gene_id "gene:MD00G1015800";
Chr00	StringTie	exon	2268408	2268942	1000	+	.	gene_id "MSTRG.124"; transcript_id "mRNA:MD00G1015800"; exon_number "1"; gene_name "MD00G1015800"; ref_gene_id "gene:MD00G1015800";
Chr00	StringTie	exon	2269030	2270102	1000	+	.	gene_id "MSTRG.124"; transcript_id "mRNA:MD00G1015800"; exon_number "2"; gene_name "MD00G1015800"; ref_gene_id "gene:MD00G1015800";
Chr00	StringTie	transcript	2278357	2278701	1000	.	.	gene_id "MSTRG.125"; transcript_id "MSTRG.125.1";
Chr00	StringTie	exon	2278357	2278701	1000	.	.	gene_id "MSTRG.125"; transcript_id "MSTRG.125.1"; exon_number "1";
Chr00	StringTie	transcript	2342490	2342752	1000	.	.	gene_id "MSTRG.126"; transcript_id "MSTRG.126.1";
Chr00	StringTie	exon	2342490	2342752	1000	.	.	gene_id "MSTRG.126"; transcript_id "MSTRG.126.1"; exon_number "1";
Chr00	StringTie	transcript	2374504	2376063	1000	+	.	gene_id "MSTRG.127"; transcript_id "mRNA:MD00G1016400"; gene_name "MD00G1016400"; ref_gene_id "gene:MD00G1016400";
Chr00	StringTie	exon	2374504	2376063	1000	+	.	gene_id "MSTRG.127"; transcript_id "mRNA:MD00G1016400"; exon_number "1"; gene_name "MD00G1016400"; ref_gene_id "gene:MD00G1016400";
Chr00	StringTie	transcript	2376764	2377400	1000	.	.	gene_id "MSTRG.128"; transcript_id "MSTRG.128.1";
Chr00	StringTie	exon	2376764	2377400	1000	.	.	gene_id "MSTRG.128"; transcript_id "MSTRG.128.1"; exon_number "1";
Chr00	StringTie	transcript	2377839	2378057	1000	.	.	gene_id "MSTRG.129"; transcript_id "MSTRG.129.1";
Chr00	StringTie	exon	2377839	2378057	1000	.	.	gene_id "MSTRG.129"; transcript_id "MSTRG.129.1"; exon_number "1";
Chr00	StringTie	transcript	2400343	2414161	1000	+	.	gene_id "MSTRG.130"; transcript_id "MSTRG.130.1";
Chr00	StringTie	exon	2400343	2401260	1000	+	.	gene_id "MSTRG.130"; transcript_id "MSTRG.130.1"; exon_number "1";
Chr00	StringTie	exon	2404233	2404494	1000	+	.	gene_id "MSTRG.130"; transcript_id "MSTRG.130.1"; exon_number "2";
Chr00	StringTie	exon	2404597	2404694	1000	+	.	gene_id "MSTRG.130"; transcript_id "MSTRG.130.1"; exon_number "3";
Chr00	StringTie	exon	2404830	2404879	1000	+	.	gene_id "MSTRG.130"; transcript_id "MSTRG.130.1"; exon_number "4";
Chr00	StringTie	exon	2405975	2406024	1000	+	.	gene_id "MSTRG.130"; transcript_id "MSTRG.130.1"; exon_number "5";
Chr00	StringTie	exon	2407630	2407741	1000	+	.	gene_id "MSTRG.130"; transcript_id "MSTRG.130.1"; exon_number "6";
Chr00	StringTie	exon	2407970	2409137	1000	+	.	gene_id "MSTRG.130"; transcript_id "MSTRG.130.1"; exon_number "7";
Chr00	StringTie	exon	2409314	2409458	1000	+	.	gene_id "MSTRG.130"; transcript_id "MSTRG.130.1"; exon_number "8";
Chr00	StringTie	exon	2409911	2410047	1000	+	.	gene_id "MSTRG.130"; transcript_id "MSTRG.130.1"; exon_number "9";
Chr00	StringTie	exon	2410194	2411080	1000	+	.	gene_id "MSTRG.130"; transcript_id "MSTRG.130.1"; exon_number "10";
Chr00	StringTie	exon	2411667	2411700	1000	+	.	gene_id "MSTRG.130"; transcript_id "MSTRG.130.1"; exon_number "11";
Chr00	StringTie	exon	2412083	2412712	1000	+	.	gene_id "MSTRG.130"; transcript_id "MSTRG.130.1"; exon_number "12";
Chr00	StringTie	exon	2413782	2414161	1000	+	.	gene_id "MSTRG.130"; transcript_id "MSTRG.130.1"; exon_number "13";
Chr00	StringTie	transcript	2400343	2414207	1000	+	.	gene_id "MSTRG.130"; transcript_id "mRNA:MD00G1016700"; gene_name "MD00G1016700"; ref_gene_id "gene:MD00G1016700";
Chr00	StringTie	exon	2400343	2401260	1000	+	.	gene_id "MSTRG.130"; transcript_id "mRNA:MD00G1016700"; exon_number "1"; gene_name "MD00G1016700"; ref_gene_id "gene:MD00G1016700";
Chr00	StringTie	exon	2404233	2404494	1000	+	.	gene_id "MSTRG.130"; transcript_id "mRNA:MD00G1016700"; exon_number "2"; gene_name "MD00G1016700"; ref_gene_id "gene:MD00G1016700";
Chr00	StringTie	exon	2404597	2404694	1000	+	.	gene_id "MSTRG.130"; transcript_id "mRNA:MD00G1016700"; exon_number "3"; gene_name "MD00G1016700"; ref_gene_id "gene:MD00G1016700";
Chr00	StringTie	exon	2404830	2404879	1000	+	.	gene_id "MSTRG.130"; transcript_id "mRNA:MD00G1016700"; exon_number "4"; gene_name "MD00G1016700"; ref_gene_id "gene:MD00G1016700";
Chr00	StringTie	exon	2405975	2406024	1000	+	.	gene_id "MSTRG.130"; transcript_id "mRNA:MD00G1016700"; exon_number "5"; gene_name "MD00G1016700"; ref_gene_id "gene:MD00G1016700";
Chr00	StringTie	exon	2407630	2407741	1000	+	.	gene_id "MSTRG.130"; transcript_id "mRNA:MD00G1016700"; exon_number "6"; gene_name "MD00G1016700"; ref_gene_id "gene:MD00G1016700";
Chr00	StringTie	exon	2407970	2409137	1000	+	.	gene_id "MSTRG.130"; transcript_id "mRNA:MD00G1016700"; exon_number "7"; gene_name "MD00G1016700"; ref_gene_id "gene:MD00G1016700";
Chr00	StringTie	exon	2409314	2409458	1000	+	.	gene_id "MSTRG.130"; transcript_id "mRNA:MD00G1016700"; exon_number "8"; gene_name "MD00G1016700"; ref_gene_id "gene:MD00G1016700";
Chr00	StringTie	exon	2409911	2410047	1000	+	.	gene_id "MSTRG.130"; transcript_id "mRNA:MD00G1016700"; exon_number "9"; gene_name "MD00G1016700"; ref_gene_id "gene:MD00G1016700";
Chr00	StringTie	exon	2410194	2411080	1000	+	.	gene_id "MSTRG.130"; transcript_id "mRNA:MD00G1016700"; exon_number "10"; gene_name "MD00G1016700"; ref_gene_id "gene:MD00G1016700";
Chr00	StringTie	exon	2411667	2411700	1000	+	.	gene_id "MSTRG.130"; transcript_id "mRNA:MD00G1016700"; exon_number "11"; gene_name "MD00G1016700"; ref_gene_id "gene:MD00G1016700";
Chr00	StringTie	exon	2412083	2412188	1000	+	.	gene_id "MSTRG.130"; transcript_id "mRNA:MD00G1016700"; exon_number "12"; gene_name "MD00G1016700"; ref_gene_id "gene:MD00G1016700";
Chr00	StringTie	exon	2412583	2412712	1000	+	.	gene_id "MSTRG.130"; transcript_id "mRNA:MD00G1016700"; exon_number "13"; gene_name "MD00G1016700"; ref_gene_id "gene:MD00G1016700";
Chr00	StringTie	exon	2413782	2414207	1000	+	.	gene_id "MSTRG.130"; transcript_id "mRNA:MD00G1016700"; exon_number "14"; gene_name "MD00G1016700"; ref_gene_id "gene:MD00G1016700";
Chr00	StringTie	transcript	2407967	2414165	1000	+	.	gene_id "MSTRG.130"; transcript_id "MSTRG.130.3";
Chr00	StringTie	exon	2407967	2408513	1000	+	.	gene_id "MSTRG.130"; transcript_id "MSTRG.130.3"; exon_number "1";
Chr00	StringTie	exon	2408640	2409137	1000	+	.	gene_id "MSTRG.130"; transcript_id "MSTRG.130.3"; exon_number "2";
Chr00	StringTie	exon	2409314	2409458	1000	+	.	gene_id "MSTRG.130"; transcript_id "MSTRG.130.3"; exon_number "3";
Chr00	StringTie	exon	2409911	2410047	1000	+	.	gene_id "MSTRG.130"; transcript_id "MSTRG.130.3"; exon_number "4";
Chr00	StringTie	exon	2410194	2411080	1000	+	.	gene_id "MSTRG.130"; transcript_id "MSTRG.130.3"; exon_number "5";
Chr00	StringTie	exon	2411667	2411700	1000	+	.	gene_id "MSTRG.130"; transcript_id "MSTRG.130.3"; exon_number "6";
Chr00	StringTie	exon	2412083	2412712	1000	+	.	gene_id "MSTRG.130"; transcript_id "MSTRG.130.3"; exon_number "7";
Chr00	StringTie	exon	2413782	2414165	1000	+	.	gene_id "MSTRG.130"; transcript_id "MSTRG.130.3"; exon_number "8";
Chr00	StringTie	transcript	2418437	2428657	1000	-	.	gene_id "MSTRG.131"; transcript_id "MSTRG.131.1";
Chr00	StringTie	exon	2418437	2418948	1000	-	.	gene_id "MSTRG.131"; transcript_id "MSTRG.131.1"; exon_number "1";
Chr00	StringTie	exon	2421171	2421279	1000	-	.	gene_id "MSTRG.131"; transcript_id "MSTRG.131.1"; exon_number "2";
Chr00	StringTie	exon	2421501	2421704	1000	-	.	gene_id "MSTRG.131"; transcript_id "MSTRG.131.1"; exon_number "3";
Chr00	StringTie	exon	2421789	2422003	1000	-	.	gene_id "MSTRG.131"; transcript_id "MSTRG.131.1"; exon_number "4";
Chr00	StringTie	exon	2423110	2423225	1000	-	.	gene_id "MSTRG.131"; transcript_id "MSTRG.131.1"; exon_number "5";
Chr00	StringTie	exon	2423833	2424052	1000	-	.	gene_id "MSTRG.131"; transcript_id "MSTRG.131.1"; exon_number "6";
Chr00	StringTie	exon	2426186	2426273	1000	-	.	gene_id "MSTRG.131"; transcript_id "MSTRG.131.1"; exon_number "7";
Chr00	StringTie	exon	2426416	2426490	1000	-	.	gene_id "MSTRG.131"; transcript_id "MSTRG.131.1"; exon_number "8";
Chr00	StringTie	exon	2427077	2427152	1000	-	.	gene_id "MSTRG.131"; transcript_id "MSTRG.131.1"; exon_number "9";
Chr00	StringTie	exon	2427483	2427541	1000	-	.	gene_id "MSTRG.131"; transcript_id "MSTRG.131.1"; exon_number "10";
Chr00	StringTie	exon	2427669	2427735	1000	-	.	gene_id "MSTRG.131"; transcript_id "MSTRG.131.1"; exon_number "11";
Chr00	StringTie	exon	2428341	2428657	1000	-	.	gene_id "MSTRG.131"; transcript_id "MSTRG.131.1"; exon_number "12";
Chr00	StringTie	transcript	2418437	2428657	1000	-	.	gene_id "MSTRG.131"; transcript_id "mRNA:MD00G1016800"; gene_name "MD00G1016800"; ref_gene_id "gene:MD00G1016800";
Chr00	StringTie	exon	2418437	2418948	1000	-	.	gene_id "MSTRG.131"; transcript_id "mRNA:MD00G1016800"; exon_number "1"; gene_name "MD00G1016800"; ref_gene_id "gene:MD00G1016800";
Chr00	StringTie	exon	2421171	2421279	1000	-	.	gene_id "MSTRG.131"; transcript_id "mRNA:MD00G1016800"; exon_number "2"; gene_name "MD00G1016800"; ref_gene_id "gene:MD00G1016800";
Chr00	StringTie	exon	2421501	2421603	1000	-	.	gene_id "MSTRG.131"; transcript_id "mRNA:MD00G1016800"; exon_number "3"; gene_name "MD00G1016800"; ref_gene_id "gene:MD00G1016800";
Chr00	StringTie	exon	2421670	2421704	1000	-	.	gene_id "MSTRG.131"; transcript_id "mRNA:MD00G1016800"; exon_number "4"; gene_name "MD00G1016800"; ref_gene_id "gene:MD00G1016800";
Chr00	StringTie	exon	2421789	2422003	1000	-	.	gene_id "MSTRG.131"; transcript_id "mRNA:MD00G1016800"; exon_number "5"; gene_name "MD00G1016800"; ref_gene_id "gene:MD00G1016800";
Chr00	StringTie	exon	2423110	2423225	1000	-	.	gene_id "MSTRG.131"; transcript_id "mRNA:MD00G1016800"; exon_number "6"; gene_name "MD00G1016800"; ref_gene_id "gene:MD00G1016800";
Chr00	StringTie	exon	2423833	2424052	1000	-	.	gene_id "MSTRG.131"; transcript_id "mRNA:MD00G1016800"; exon_number "7"; gene_name "MD00G1016800"; ref_gene_id "gene:MD00G1016800";
Chr00	StringTie	exon	2426186	2426273	1000	-	.	gene_id "MSTRG.131"; transcript_id "mRNA:MD00G1016800"; exon_number "8"; gene_name "MD00G1016800"; ref_gene_id "gene:MD00G1016800";
Chr00	StringTie	exon	2426416	2426490	1000	-	.	gene_id "MSTRG.131"; transcript_id "mRNA:MD00G1016800"; exon_number "9"; gene_name "MD00G1016800"; ref_gene_id "gene:MD00G1016800";
Chr00	StringTie	exon	2427077	2427152	1000	-	.	gene_id "MSTRG.131"; transcript_id "mRNA:MD00G1016800"; exon_number "10"; gene_name "MD00G1016800"; ref_gene_id "gene:MD00G1016800";
Chr00	StringTie	exon	2427483	2427541	1000	-	.	gene_id "MSTRG.131"; transcript_id "mRNA:MD00G1016800"; exon_number "11"; gene_name "MD00G1016800"; ref_gene_id "gene:MD00G1016800";
Chr00	StringTie	exon	2427669	2427735	1000	-	.	gene_id "MSTRG.131"; transcript_id "mRNA:MD00G1016800"; exon_number "12"; gene_name "MD00G1016800"; ref_gene_id "gene:MD00G1016800";
Chr00	StringTie	exon	2428341	2428657	1000	-	.	gene_id "MSTRG.131"; transcript_id "mRNA:MD00G1016800"; exon_number "13"; gene_name "MD00G1016800"; ref_gene_id "gene:MD00G1016800";
Chr00	StringTie	transcript	2484114	2484438	1000	.	.	gene_id "MSTRG.132"; transcript_id "MSTRG.132.1";
Chr00	StringTie	exon	2484114	2484438	1000	.	.	gene_id "MSTRG.132"; transcript_id "MSTRG.132.1"; exon_number "1";
Chr00	StringTie	transcript	2493912	2496452	1000	-	.	gene_id "MSTRG.133"; transcript_id "mRNA:MD00G1017000"; gene_name "MD00G1017000"; ref_gene_id "gene:MD00G1017000";
Chr00	StringTie	exon	2493912	2494099	1000	-	.	gene_id "MSTRG.133"; transcript_id "mRNA:MD00G1017000"; exon_number "1"; gene_name "MD00G1017000"; ref_gene_id "gene:MD00G1017000";
Chr00	StringTie	exon	2494183	2494289	1000	-	.	gene_id "MSTRG.133"; transcript_id "mRNA:MD00G1017000"; exon_number "2"; gene_name "MD00G1017000"; ref_gene_id "gene:MD00G1017000";
Chr00	StringTie	exon	2494425	2496452	1000	-	.	gene_id "MSTRG.133"; transcript_id "mRNA:MD00G1017000"; exon_number "3"; gene_name "MD00G1017000"; ref_gene_id "gene:MD00G1017000";
Chr00	StringTie	transcript	2494126	2496561	1000	-	.	gene_id "MSTRG.133"; transcript_id "MSTRG.133.2";
Chr00	StringTie	exon	2494126	2496561	1000	-	.	gene_id "MSTRG.133"; transcript_id "MSTRG.133.2"; exon_number "1";
Chr00	StringTie	transcript	2494194	2496561	1000	-	.	gene_id "MSTRG.133"; transcript_id "MSTRG.133.3";
Chr00	StringTie	exon	2494194	2496246	1000	-	.	gene_id "MSTRG.133"; transcript_id "MSTRG.133.3"; exon_number "1";
Chr00	StringTie	exon	2496337	2496561	1000	-	.	gene_id "MSTRG.133"; transcript_id "MSTRG.133.3"; exon_number "2";
Chr00	StringTie	transcript	2497129	2502082	1000	-	.	gene_id "MSTRG.134"; transcript_id "mRNA:MD00G1017100"; gene_name "MD00G1017100"; ref_gene_id "gene:MD00G1017100";
Chr00	StringTie	exon	2497129	2497568	1000	-	.	gene_id "MSTRG.134"; transcript_id "mRNA:MD00G1017100"; exon_number "1"; gene_name "MD00G1017100"; ref_gene_id "gene:MD00G1017100";
Chr00	StringTie	exon	2497812	2497903	1000	-	.	gene_id "MSTRG.134"; transcript_id "mRNA:MD00G1017100"; exon_number "2"; gene_name "MD00G1017100"; ref_gene_id "gene:MD00G1017100";
Chr00	StringTie	exon	2498040	2498120	1000	-	.	gene_id "MSTRG.134"; transcript_id "mRNA:MD00G1017100"; exon_number "3"; gene_name "MD00G1017100"; ref_gene_id "gene:MD00G1017100";
Chr00	StringTie	exon	2498330	2498406	1000	-	.	gene_id "MSTRG.134"; transcript_id "mRNA:MD00G1017100"; exon_number "4"; gene_name "MD00G1017100"; ref_gene_id "gene:MD00G1017100";
Chr00	StringTie	exon	2498971	2499051	1000	-	.	gene_id "MSTRG.134"; transcript_id "mRNA:MD00G1017100"; exon_number "5"; gene_name "MD00G1017100"; ref_gene_id "gene:MD00G1017100";
Chr00	StringTie	exon	2499265	2499367	1000	-	.	gene_id "MSTRG.134"; transcript_id "mRNA:MD00G1017100"; exon_number "6"; gene_name "MD00G1017100"; ref_gene_id "gene:MD00G1017100";
Chr00	StringTie	exon	2499457	2499546	1000	-	.	gene_id "MSTRG.134"; transcript_id "mRNA:MD00G1017100"; exon_number "7"; gene_name "MD00G1017100"; ref_gene_id "gene:MD00G1017100";
Chr00	StringTie	exon	2499959	2499997	1000	-	.	gene_id "MSTRG.134"; transcript_id "mRNA:MD00G1017100"; exon_number "8"; gene_name "MD00G1017100"; ref_gene_id "gene:MD00G1017100";
Chr00	StringTie	exon	2500069	2500161	1000	-	.	gene_id "MSTRG.134"; transcript_id "mRNA:MD00G1017100"; exon_number "9"; gene_name "MD00G1017100"; ref_gene_id "gene:MD00G1017100";
Chr00	StringTie	exon	2500376	2500588	1000	-	.	gene_id "MSTRG.134"; transcript_id "mRNA:MD00G1017100"; exon_number "10"; gene_name "MD00G1017100"; ref_gene_id "gene:MD00G1017100";
Chr00	StringTie	exon	2500912	2501090	1000	-	.	gene_id "MSTRG.134"; transcript_id "mRNA:MD00G1017100"; exon_number "11"; gene_name "MD00G1017100"; ref_gene_id "gene:MD00G1017100";
Chr00	StringTie	exon	2501180	2501320	1000	-	.	gene_id "MSTRG.134"; transcript_id "mRNA:MD00G1017100"; exon_number "12"; gene_name "MD00G1017100"; ref_gene_id "gene:MD00G1017100";
Chr00	StringTie	exon	2501647	2501775	1000	-	.	gene_id "MSTRG.134"; transcript_id "mRNA:MD00G1017100"; exon_number "13"; gene_name "MD00G1017100"; ref_gene_id "gene:MD00G1017100";
Chr00	StringTie	exon	2501983	2502082	1000	-	.	gene_id "MSTRG.134"; transcript_id "mRNA:MD00G1017100"; exon_number "14"; gene_name "MD00G1017100"; ref_gene_id "gene:MD00G1017100";
Chr00	StringTie	transcript	2497151	2502082	1000	-	.	gene_id "MSTRG.134"; transcript_id "MSTRG.134.2";
Chr00	StringTie	exon	2497151	2497568	1000	-	.	gene_id "MSTRG.134"; transcript_id "MSTRG.134.2"; exon_number "1";
Chr00	StringTie	exon	2497812	2497903	1000	-	.	gene_id "MSTRG.134"; transcript_id "MSTRG.134.2"; exon_number "2";
Chr00	StringTie	exon	2498040	2498120	1000	-	.	gene_id "MSTRG.134"; transcript_id "MSTRG.134.2"; exon_number "3";
Chr00	StringTie	exon	2498330	2498406	1000	-	.	gene_id "MSTRG.134"; transcript_id "MSTRG.134.2"; exon_number "4";
Chr00	StringTie	exon	2498971	2499051	1000	-	.	gene_id "MSTRG.134"; transcript_id "MSTRG.134.2"; exon_number "5";
Chr00	StringTie	exon	2499265	2499367	1000	-	.	gene_id "MSTRG.134"; transcript_id "MSTRG.134.2"; exon_number "6";
Chr00	StringTie	exon	2499457	2499546	1000	-	.	gene_id "MSTRG.134"; transcript_id "MSTRG.134.2"; exon_number "7";
Chr00	StringTie	exon	2499959	2499997	1000	-	.	gene_id "MSTRG.134"; transcript_id "MSTRG.134.2"; exon_number "8";
Chr00	StringTie	exon	2500069	2500161	1000	-	.	gene_id "MSTRG.134"; transcript_id "MSTRG.134.2"; exon_number "9";
Chr00	StringTie	exon	2500376	2500588	1000	-	.	gene_id "MSTRG.134"; transcript_id "MSTRG.134.2"; exon_number "10";
Chr00	StringTie	exon	2500912	2501090	1000	-	.	gene_id "MSTRG.134"; transcript_id "MSTRG.134.2"; exon_number "11";
Chr00	StringTie	exon	2501180	2501320	1000	-	.	gene_id "MSTRG.134"; transcript_id "MSTRG.134.2"; exon_number "12";
Chr00	StringTie	exon	2501647	2501763	1000	-	.	gene_id "MSTRG.134"; transcript_id "MSTRG.134.2"; exon_number "13";
Chr00	StringTie	exon	2501983	2502082	1000	-	.	gene_id "MSTRG.134"; transcript_id "MSTRG.134.2"; exon_number "14";
Chr00	StringTie	transcript	2497174	2502082	1000	-	.	gene_id "MSTRG.134"; transcript_id "MSTRG.134.3";
Chr00	StringTie	exon	2497174	2497568	1000	-	.	gene_id "MSTRG.134"; transcript_id "MSTRG.134.3"; exon_number "1";
Chr00	StringTie	exon	2497812	2497903	1000	-	.	gene_id "MSTRG.134"; transcript_id "MSTRG.134.3"; exon_number "2";
Chr00	StringTie	exon	2498040	2498120	1000	-	.	gene_id "MSTRG.134"; transcript_id "MSTRG.134.3"; exon_number "3";
Chr00	StringTie	exon	2498330	2498406	1000	-	.	gene_id "MSTRG.134"; transcript_id "MSTRG.134.3"; exon_number "4";
Chr00	StringTie	exon	2498971	2499051	1000	-	.	gene_id "MSTRG.134"; transcript_id "MSTRG.134.3"; exon_number "5";
Chr00	StringTie	exon	2499265	2499367	1000	-	.	gene_id "MSTRG.134"; transcript_id "MSTRG.134.3"; exon_number "6";
Chr00	StringTie	exon	2499457	2499546	1000	-	.	gene_id "MSTRG.134"; transcript_id "MSTRG.134.3"; exon_number "7";
Chr00	StringTie	exon	2499959	2499997	1000	-	.	gene_id "MSTRG.134"; transcript_id "MSTRG.134.3"; exon_number "8";
Chr00	StringTie	exon	2500069	2500161	1000	-	.	gene_id "MSTRG.134"; transcript_id "MSTRG.134.3"; exon_number "9";
Chr00	StringTie	exon	2500376	2500588	1000	-	.	gene_id "MSTRG.134"; transcript_id "MSTRG.134.3"; exon_number "10";
Chr00	StringTie	exon	2500912	2501090	1000	-	.	gene_id "MSTRG.134"; transcript_id "MSTRG.134.3"; exon_number "11";
Chr00	StringTie	exon	2501180	2501320	1000	-	.	gene_id "MSTRG.134"; transcript_id "MSTRG.134.3"; exon_number "12";
Chr00	StringTie	exon	2501647	2501766	1000	-	.	gene_id "MSTRG.134"; transcript_id "MSTRG.134.3"; exon_number "13";
Chr00	StringTie	exon	2501983	2502082	1000	-	.	gene_id "MSTRG.134"; transcript_id "MSTRG.134.3"; exon_number "14";
Chr00	StringTie	transcript	2503161	2503739	1000	+	.	gene_id "MSTRG.135"; transcript_id "mRNA:MD00G1017200"; gene_name "MD00G1017200"; ref_gene_id "gene:MD00G1017200";
Chr00	StringTie	exon	2503161	2503739	1000	+	.	gene_id "MSTRG.135"; transcript_id "mRNA:MD00G1017200"; exon_number "1"; gene_name "MD00G1017200"; ref_gene_id "gene:MD00G1017200";
Chr00	StringTie	transcript	2504589	2508906	1000	-	.	gene_id "MSTRG.136"; transcript_id "mRNA:MD00G1017300"; gene_name "MD00G1017300"; ref_gene_id "gene:MD00G1017300";
Chr00	StringTie	exon	2504589	2505535	1000	-	.	gene_id "MSTRG.136"; transcript_id "mRNA:MD00G1017300"; exon_number "1"; gene_name "MD00G1017300"; ref_gene_id "gene:MD00G1017300";
Chr00	StringTie	exon	2506302	2506806	1000	-	.	gene_id "MSTRG.136"; transcript_id "mRNA:MD00G1017300"; exon_number "2"; gene_name "MD00G1017300"; ref_gene_id "gene:MD00G1017300";
Chr00	StringTie	exon	2508491	2508906	1000	-	.	gene_id "MSTRG.136"; transcript_id "mRNA:MD00G1017300"; exon_number "3"; gene_name "MD00G1017300"; ref_gene_id "gene:MD00G1017300";
Chr00	StringTie	transcript	2513297	2519908	1000	-	.	gene_id "MSTRG.137"; transcript_id "MSTRG.137.1";
Chr00	StringTie	exon	2513297	2513828	1000	-	.	gene_id "MSTRG.137"; transcript_id "MSTRG.137.1"; exon_number "1";
Chr00	StringTie	exon	2513949	2514018	1000	-	.	gene_id "MSTRG.137"; transcript_id "MSTRG.137.1"; exon_number "2";
Chr00	StringTie	exon	2514206	2514343	1000	-	.	gene_id "MSTRG.137"; transcript_id "MSTRG.137.1"; exon_number "3";
Chr00	StringTie	exon	2514563	2514976	1000	-	.	gene_id "MSTRG.137"; transcript_id "MSTRG.137.1"; exon_number "4";
Chr00	StringTie	exon	2515251	2515391	1000	-	.	gene_id "MSTRG.137"; transcript_id "MSTRG.137.1"; exon_number "5";
Chr00	StringTie	exon	2515474	2515555	1000	-	.	gene_id "MSTRG.137"; transcript_id "MSTRG.137.1"; exon_number "6";
Chr00	StringTie	exon	2516136	2516456	1000	-	.	gene_id "MSTRG.137"; transcript_id "MSTRG.137.1"; exon_number "7";
Chr00	StringTie	exon	2516538	2516905	1000	-	.	gene_id "MSTRG.137"; transcript_id "MSTRG.137.1"; exon_number "8";
Chr00	StringTie	exon	2516973	2517096	1000	-	.	gene_id "MSTRG.137"; transcript_id "MSTRG.137.1"; exon_number "9";
Chr00	StringTie	exon	2517185	2517332	1000	-	.	gene_id "MSTRG.137"; transcript_id "MSTRG.137.1"; exon_number "10";
Chr00	StringTie	exon	2518469	2518568	1000	-	.	gene_id "MSTRG.137"; transcript_id "MSTRG.137.1"; exon_number "11";
Chr00	StringTie	exon	2519046	2519908	1000	-	.	gene_id "MSTRG.137"; transcript_id "MSTRG.137.1"; exon_number "12";
Chr00	StringTie	transcript	2513297	2519908	1000	-	.	gene_id "MSTRG.137"; transcript_id "MSTRG.137.2";
Chr00	StringTie	exon	2513297	2513828	1000	-	.	gene_id "MSTRG.137"; transcript_id "MSTRG.137.2"; exon_number "1";
Chr00	StringTie	exon	2513973	2514018	1000	-	.	gene_id "MSTRG.137"; transcript_id "MSTRG.137.2"; exon_number "2";
Chr00	StringTie	exon	2514206	2514343	1000	-	.	gene_id "MSTRG.137"; transcript_id "MSTRG.137.2"; exon_number "3";
Chr00	StringTie	exon	2514563	2514976	1000	-	.	gene_id "MSTRG.137"; transcript_id "MSTRG.137.2"; exon_number "4";
Chr00	StringTie	exon	2515251	2515391	1000	-	.	gene_id "MSTRG.137"; transcript_id "MSTRG.137.2"; exon_number "5";
Chr00	StringTie	exon	2515474	2515555	1000	-	.	gene_id "MSTRG.137"; transcript_id "MSTRG.137.2"; exon_number "6";
Chr00	StringTie	exon	2516136	2516456	1000	-	.	gene_id "MSTRG.137"; transcript_id "MSTRG.137.2"; exon_number "7";
Chr00	StringTie	exon	2516538	2516905	1000	-	.	gene_id "MSTRG.137"; transcript_id "MSTRG.137.2"; exon_number "8";
Chr00	StringTie	exon	2516973	2517096	1000	-	.	gene_id "MSTRG.137"; transcript_id "MSTRG.137.2"; exon_number "9";
Chr00	StringTie	exon	2517185	2517332	1000	-	.	gene_id "MSTRG.137"; transcript_id "MSTRG.137.2"; exon_number "10";
Chr00	StringTie	exon	2518469	2518568	1000	-	.	gene_id "MSTRG.137"; transcript_id "MSTRG.137.2"; exon_number "11";
Chr00	StringTie	exon	2519046	2519908	1000	-	.	gene_id "MSTRG.137"; transcript_id "MSTRG.137.2"; exon_number "12";
Chr00	StringTie	transcript	2513369	2519863	1000	-	.	gene_id "MSTRG.137"; transcript_id "mRNA:MD00G1017400"; gene_name "MD00G1017400"; ref_gene_id "gene:MD00G1017400";
Chr00	StringTie	exon	2513369	2513828	1000	-	.	gene_id "MSTRG.137"; transcript_id "mRNA:MD00G1017400"; exon_number "1"; gene_name "MD00G1017400"; ref_gene_id "gene:MD00G1017400";
Chr00	StringTie	exon	2513949	2514018	1000	-	.	gene_id "MSTRG.137"; transcript_id "mRNA:MD00G1017400"; exon_number "2"; gene_name "MD00G1017400"; ref_gene_id "gene:MD00G1017400";
Chr00	StringTie	exon	2514206	2514343	1000	-	.	gene_id "MSTRG.137"; transcript_id "mRNA:MD00G1017400"; exon_number "3"; gene_name "MD00G1017400"; ref_gene_id "gene:MD00G1017400";
Chr00	StringTie	exon	2514563	2514976	1000	-	.	gene_id "MSTRG.137"; transcript_id "mRNA:MD00G1017400"; exon_number "4"; gene_name "MD00G1017400"; ref_gene_id "gene:MD00G1017400";
Chr00	StringTie	exon	2515251	2515388	1000	-	.	gene_id "MSTRG.137"; transcript_id "mRNA:MD00G1017400"; exon_number "5"; gene_name "MD00G1017400"; ref_gene_id "gene:MD00G1017400";
Chr00	StringTie	exon	2515474	2515555	1000	-	.	gene_id "MSTRG.137"; transcript_id "mRNA:MD00G1017400"; exon_number "6"; gene_name "MD00G1017400"; ref_gene_id "gene:MD00G1017400";
Chr00	StringTie	exon	2516136	2516456	1000	-	.	gene_id "MSTRG.137"; transcript_id "mRNA:MD00G1017400"; exon_number "7"; gene_name "MD00G1017400"; ref_gene_id "gene:MD00G1017400";
Chr00	StringTie	exon	2516538	2516905	1000	-	.	gene_id "MSTRG.137"; transcript_id "mRNA:MD00G1017400"; exon_number "8"; gene_name "MD00G1017400"; ref_gene_id "gene:MD00G1017400";
Chr00	StringTie	exon	2516973	2517096	1000	-	.	gene_id "MSTRG.137"; transcript_id "mRNA:MD00G1017400"; exon_number "9"; gene_name "MD00G1017400"; ref_gene_id "gene:MD00G1017400";
Chr00	StringTie	exon	2517185	2517332	1000	-	.	gene_id "MSTRG.137"; transcript_id "mRNA:MD00G1017400"; exon_number "10"; gene_name "MD00G1017400"; ref_gene_id "gene:MD00G1017400";
Chr00	StringTie	exon	2518469	2518568	1000	-	.	gene_id "MSTRG.137"; transcript_id "mRNA:MD00G1017400"; exon_number "11"; gene_name "MD00G1017400"; ref_gene_id "gene:MD00G1017400";
Chr00	StringTie	exon	2519046	2519863	1000	-	.	gene_id "MSTRG.137"; transcript_id "mRNA:MD00G1017400"; exon_number "12"; gene_name "MD00G1017400"; ref_gene_id "gene:MD00G1017400";
Chr00	StringTie	transcript	2513464	2519870	1000	-	.	gene_id "MSTRG.137"; transcript_id "MSTRG.137.4";
Chr00	StringTie	exon	2513464	2513828	1000	-	.	gene_id "MSTRG.137"; transcript_id "MSTRG.137.4"; exon_number "1";
Chr00	StringTie	exon	2513973	2514018	1000	-	.	gene_id "MSTRG.137"; transcript_id "MSTRG.137.4"; exon_number "2";
Chr00	StringTie	exon	2514206	2514343	1000	-	.	gene_id "MSTRG.137"; transcript_id "MSTRG.137.4"; exon_number "3";
Chr00	StringTie	exon	2514563	2514976	1000	-	.	gene_id "MSTRG.137"; transcript_id "MSTRG.137.4"; exon_number "4";
Chr00	StringTie	exon	2515251	2515391	1000	-	.	gene_id "MSTRG.137"; transcript_id "MSTRG.137.4"; exon_number "5";
Chr00	StringTie	exon	2515474	2515555	1000	-	.	gene_id "MSTRG.137"; transcript_id "MSTRG.137.4"; exon_number "6";
[truncated: 675,594 more rows]
