# Supplementary material for: Genetic mechanisms in the repression of flowering by gibberellins in apple (Malus x domestica Borkh.)
Source: BMC Genomics. 2019 Oct 16;20:747. doi: 10.1186/s12864-019-6090-6 (PMC6796362; doi:10.1186/s12864-019-6090-6)
Supplement: Supplementary file 7 — Additional file 7: Table S5. Differentially expressed genes in the apple bourse shoot apices in response to GA. This file contains the differentially expressed genes (DEGs) in response to GA, their coordinates, Arabidopsis homologs, gene description, expression (FPKM), Log2(Fold Change), and significance (p value, and q value, which is adjusted p value). [file 12864_2019_6090_MOESM7_ESM.xlsx]

## Sheet: Table S5
transcript_id	GDDH13 _annotation	Arabidopsis_homolog	gene_symbol	TAIR10_annotation	position	condition 1	Condition 2	FPKM 1	FPKM2	Log2 1/2	test_stat	p	q
MSTRG.25110	MD11G1164400	AT5G35180.4	0	Protein of unknown function (DUF1336)	Chr11:16727771-16737287	GA1DAT	C1DAT	0.297178	6.49621	-4.4502	2.07249	0.00015	0.00770851
MSTRG.1177	MD00G1165600	AT5G01520.1	0	RING/U-box superfamily protein	Chr00:37697364-37699583	GA2DAT	C2DAT	0.534945	11.002	-4.36223	6.69528	0.0017	0.0439937
MSTRG.33955	MD15G1175700	AT5G20070.1	ATNUDT19, ATNUDX19, NUDX19	nudix hydrolase homolog 19	Chr15:13729979-13732342	GA5DAT	C5DAT	0.213147	3.36172	-3.97928	3.71888	0.00025	0.011429
MSTRG.35473	MD15G1374200	AT2G20360.1	0	NAD(P)-binding Rossmann-fold superfamily protein	Chr15:45728867-45730437	GA2DAT	C2DAT	1.141	17.7218	-3.95715	5.22844	0.00185	0.0466797
MSTRG.34762	MD15G1279900	AT1G49570.1	0	Peroxidase superfamily protein	Chr15:24886315-24888457	GA2DAT	C2DAT	0.819383	12.549	-3.93689	6.44659	0.001	0.0310418
MSTRG.22010	MD10G1097900	AT2G20690.1	0	lumazine-binding family protein	Chr10:15587329-15595315	GA15DAT	C15DAT	0.733295	9.2656	-3.65942	4.22842	5e-05	0.00312624
MSTRG.7879	MD03G1273300	AT3G63010.1	ATGID1B, GID1B	alpha/beta-Hydrolases superfamily protein	Chr03:35659606-35662092	GA2DAT	C2DAT	2.03606	24.9575	-3.61562	9.13145	5e-05	0.00312624
MSTRG.6553	MD03G1099900	AT3G46130.1	ATMYB48, ATMYB48-3, MYB48	myb domain protein 48	Chr03:8546179-8547873	GA2DAT	C2DAT	1.04141	12.6339	-3.60069	6.34599	0.00025	0.011429
MSTRG.33895	MD15G1168100	#N/A	#N/A	#N/A	Chr15:12896895-12899784	GA2DAT	C2DAT	0.426614	4.79687	-3.49109	4.48505	5e-05	0.00312624
MSTRG.34043	MD15G1187400	AT3G24500.1	MBF1C, ATMBF1C	multiprotein bridging factor 1C	Chr15:14800719-14801151	GA1DAT	C1DAT	7.40904	81.4579	-3.4587	6.9545	5e-05	0.00312624
MSTRG.29416	MD13G1123300	AT1G12060.1	ATBAG5, BAG5	BCL-2-associated athanogene 5	Chr13:9142915-9143929	GA1DAT	C1DAT	2.70244	25.869	-3.25889	6.94531	5e-05	0.00312624
MSTRG.2572	MD01G1149300	AT4G35160.1	0	O-methyltransferase family protein	Chr01:25801882-25809265	GA2DAT	C2DAT	3.50244	32.6319	-3.21985	7.36471	5e-05	0.00312624
MSTRG.16703	MD07G1273000	AT2G12190.1	0	Cytochrome P450 superfamily protein	Chr07:33912945-33914856	GA2DAT	C2DAT	0.866229	7.97442	-3.20256	5.80963	5e-05	0.00312624
MSTRG.14299	MD06G1204400	AT1G69120.1	AP1, AGL7	K-box region and MADS-box transcription factor family protein	Chr06:34006433-34011028	GA2DAT	C2DAT	2.13071	18.9608	-3.15362	6.66911	5e-05	0.00312624
MSTRG.2496	MD01G1139700	AT3G55580.1	0	Regulator of chromosome condensation (RCC1) family protein	Chr01:24929274-24934415	GA5DAT	C5DAT	0.314546	2.40198	-2.93288	1.76179	0.0006	0.0218931
MSTRG.37294	MD16G1153100	AT3G50400.1	0	GDSL-like Lipase/Acylhydrolase superfamily protein	Chr16:12112900-12117101	GA5DAT	C5DAT	0.444819	3.29529	-2.88912	3.38204	0.0008	0.0269448
MSTRG.32401	MD14G1234300	AT1G02400.1	ATGA2OX4, ATGA2OX6, DTA1, GA2OX6	gibberellin 2-oxidase 6	Chr14:31411556-31412356	GA15DAT	C15DAT	2.9954	21.7809	-2.86224	4.58489	5e-05	0.00312624
MSTRG.4326	MD02G1128300	AT2G17820.1	ATHK1, AHK1, HK1	histidine kinase 1	Chr02:10371195-10377110	GA2DAT	C2DAT	1.51821	10.592	-2.80253	7.56402	5e-05	0.00312624
MSTRG.36429	MD16G1044000	AT1G68570.1	0	Major facilitator superfamily protein	Chr16:3127679-3131016	GA2DAT	C2DAT	2.52972	17.6079	-2.79918	7.13728	5e-05	0.00312624
MSTRG.4663	MD02G1171600	AT3G19270.1	CYP707A4	cytochrome P450, family 707, subfamily A, polypeptide 4	Chr02:14863604-14867743	GA2DAT	C2DAT	0.704344	4.8437	-2.78176	4.74992	0.00075	0.0257477
MSTRG.29009	MD13G1071200	AT1G26800.1	0	RING/U-box superfamily protein	Chr13:4993344-4994001	GA1DAT	C1DAT	3.82248	25.762	-2.75267	5.39316	0.00015	0.00770851
MSTRG.27211	MD12G1111400,MD12G1111500	AT3G52250.1	0	Duplicated homeodomain-like superfamily protein	Chr12:17678015-17685005	GA1DAT	C1DAT	0.951771	6.32344	-2.73203	4.53714	5e-05	0.00312624
MSTRG.12584	MD05G1341800	AT1G11580.1	ATPMEPCRA, PMEPCRA	methylesterase PCR A	Chr05:46238044-46240318	GA2DAT	C2DAT	0.839369	5.53468	-2.72112	5.0851	0.0001	0.00558599
MSTRG.24579	MD11G1091500,MD11G1091800	AT3G48270.1	CYP71A26	cytochrome P450, family 71, subfamily A, polypeptide 26	Chr11:7610877-7627551	GA2DAT	C2DAT	7.52466	48.7858	-2.69676	6.45463	5e-05	0.00312624
MSTRG.36649	MD16G1070800	AT5G23960.2	TPS21	terpene synthase 21	Chr16:4972250-4974896	GA2DAT	C2DAT	0.629362	3.9813	-2.66128	4.13772	0.0018	0.0457659
MSTRG.15224	MSTRG.15224	AT2G43880.1	0	Pectin lyase-like superfamily protein	Chr07:7644678-7651058	GA2DAT	C2DAT	2.59854	16.0736	-2.62892	5.95992	5e-05	0.00312624
MSTRG.39282	MD17G1130000,MD17G1130100,MD17G1130400	AT3G22142.1	0	Bifunctional inhibitor/lipid-transfer protein/seed storage 2S albumin superfamily protein	Chr17:11443603-11478527	GA2DAT	C2DAT	30.221	181.67	-2.5877	8.56294	5e-05	0.00312624
MSTRG.21561	MD10G1045100	AT1G71870.1	0	MATE efflux family protein	Chr10:6049488-6053435	GA2DAT	C2DAT	1.06913	6.35908	-2.57238	4.76198	0.0008	0.0269448
MSTRG.32849	MD15G1038200	AT2G25140.1	HSP98.7, CLPB-M, CLPB4	casein lytic proteinase B4	Chr15:2663468-2668597	GA1DAT	C1DAT	1.99986	11.8516	-2.56711	6.88241	5e-05	0.00312624
MSTRG.29552	MD13G1140000	AT2G18340.1	0	late embryogenesis abundant domain-containing protein / LEA domain-containing protein	Chr13:10781994-10784600	GA2DAT	C2DAT	0.874414	5.08578	-2.54008	4.77564	0.00045	0.0177779
MSTRG.28772	MD13G1041800,MD13G1041900	AT5G38410.2	0	Ribulose bisphosphate carboxylase (small chain) family protein	Chr13:2862218-2863571	GA2DAT	C2DAT	36.3866	210.22	-2.53042	7.755	5e-05	0.00312624
MSTRG.8784	MD04G1083700	AT1G09150.1	0	pseudouridine synthase and archaeosine transglycosylase (PUA) domain-containing protein	Chr04:11958827-11962313	GA5DAT	C5DAT	0.549668	3.1683	-2.52708	2.13992	0.0003	0.0130884
MSTRG.35666	MD15G1395300	AT2G22795.1	0	unknown protein; BEST Arabidopsis thaliana protein match is: unknown protein (TAIR:AT4G37820.1); Has 799854 Blast hits to 188815 proteins in 4452 species: Archae - 4529; Bacteria - 144236; Metazoa - 287749; Fungi - 87083; Plants - 43826; Viruses - 3662; Other Eukaryotes - 228769 (source: NCBI BLink).	Chr15:49492483-49494923	GA2DAT	C2DAT	3.91398	22.5371	-2.52559	6.47893	5e-05	0.00312624
MSTRG.3419	MD02G1013500,MD02G1013600	AT1G06220.1	MEE5, CLO, GFA1	#N/A	Chr02:859557-866380	GA2DAT	C2DAT	19.6803	112.294	-2.51246	4.36493	5e-05	0.00312624
MSTRG.23772	MD10G1330600	AT1G12030.1	0	Protein of unknown function (DUF506)	Chr10:40886400-40887487	GA1DAT	C1DAT	7.0526	40.1619	-2.5096	6.31839	5e-05	0.00312624
MSTRG.32998	MD15G1057700	AT2G26150.1	ATHSFA2, HSFA2	heat shock transcription factor A2	Chr15:3865293-3867564	GA1DAT	C1DAT	124.017	686.162	-2.46801	6.5991	5e-05	0.00312624
MSTRG.36172	MD16G1011000	AT2G37870.1	0	Bifunctional inhibitor/lipid-transfer protein/seed storage 2S albumin superfamily protein	Chr16:837208-837948	GA2DAT	C2DAT	5.9552	32.4784	-2.44726	5.41462	5e-05	0.00312624
MSTRG.39087	MD17G1103200	AT3G44080.1	0	F-box family protein	Chr17:8772454-8774375	GA2DAT	C2DAT	1.30602	7.10232	-2.44311	3.20773	0.00155	0.0412575
MSTRG.35583	MD15G1386300	AT4G24510.1	CER2, VC2, VC-2	HXXXD-type acyl-transferase family protein	Chr15:47734271-47736165	GA2DAT	C2DAT	2.44961	13.2903	-2.43975	5.58747	5e-05	0.00312624
MSTRG.15803	MSTRG.15803	AT2G46630.1	0	unknown protein; LOCATED IN: chloroplast; EXPRESSED IN: 22 plant structures; EXPRESSED DURING: 13 growth stages; Has 110095 Blast hits to 59224 proteins in 2216 species: Archae - 177; Bacteria - 15429; Metazoa - 38345; Fungi - 18843; Plants - 13341; Viruses - 3084; Other Eukaryotes - 20876 (source: NCBI BLink).	Chr07:22524563-22526255	GA15DAT	C15DAT	0.353418	1.89904	-2.42582	3.13418	0.0006	0.0218931
MSTRG.30279	MD13G1237500	AT3G09040.1	0	Pentatricopeptide repeat (PPR) superfamily protein	Chr13:24152893-24156299	GA5DAT	C5DAT	0.513456	2.75421	-2.42333	2.10348	0.0012	0.0348708
MSTRG.1324	MD00G1188300,MD00G1188400	AT5G58200.2	0	Calcineurin-like metallo-phosphoesterase superfamily protein	Chr00:44641837-44644181	GA15DAT	C15DAT	0.653492	3.47657	-2.41142	1.97718	0.0005	0.019173
MSTRG.36008	MD15G1438800	AT3G15850.1	FAD5, FADB, JB67, ADS3	fatty acid desaturase 5	Chr15:53867383-53869954	GA2DAT	C2DAT	0.957704	5.08523	-2.40866	3.53352	0.00015	0.00770851
MSTRG.7586	MD03G1231800	AT3G15210.1	ATERF-4, ERF4, RAP2.5, ATERF4	ethylene responsive element binding factor 4	Chr03:31718139-31718832	GA1DAT	C1DAT	7.09541	37.0216	-2.38341	5.63727	5e-05	0.00312624
MSTRG.1397	MD00G1204600	AT2G46660.1	CYP78A6	cytochrome P450, family 78, subfamily A, polypeptide 6	Chr00:49576342-49578653	GA5DAT	C5DAT	0.618879	3.19048	-2.36604	3.38239	0.0002	0.00968037
MSTRG.20894	MD09G1255700	AT3G18280.1	0	Bifunctional inhibitor/lipid-transfer protein/seed storage 2S albumin superfamily protein	Chr09:32717154-32717442	GA2DAT	C2DAT	81.3733	418.72	-2.36336	6.92201	5e-05	0.00312624
MSTRG.7952	MD03G1283000	AT3G62760.1	ATGSTF13	Glutathione S-transferase family protein	Chr03:36329384-36330432	GA2DAT	C2DAT	4.46367	22.8661	-2.35691	5.14624	5e-05	0.00312624
MSTRG.16517	MSTRG.16517	#N/A	#N/A	#N/A	Chr07:31727287-31728598	GA2DAT	C2DAT	1.32743	6.7782	-2.35226	4.2384	0.00135	0.0377594
MSTRG.31530	MD14G1123200	#N/A	#N/A	#N/A	Chr14:19768124-19768948	GA2DAT	C2DAT	6.62349	33.8036	-2.35151	5.44524	5e-05	0.00312624
MSTRG.20646	MD09G1219100	AT1G15460.1	ATBOR4, BOR4	HCO3- transporter family	Chr09:22393354-22398319	GA2DAT	C2DAT	1.00597	5.11992	-2.34753	4.43902	0.00045	0.0177779
MSTRG.27940	MD12G1202400	AT1G56700.2	0	Peptidase C15, pyroglutamyl peptidase I-like	Chr12:28284333-28287186	GA2DAT	C2DAT	4.08534	20.7481	-2.34446	5.72072	5e-05	0.00312624
MSTRG.24754	MD11G1114000,MD11G1114100	AT3G46130.4	MYB48	myb domain protein 48	Chr11:10312846-10314694	GA2DAT	C2DAT	4.61539	23.3538	-2.33913	4.58386	0.0001	0.00558599
MSTRG.4513	MSTRG.4513	AT2G43880.1	0	Pectin lyase-like superfamily protein	Chr02:12388047-12389612	GA2DAT	C2DAT	3.18601	15.8267	-2.31254	5.77403	5e-05	0.00312624
MSTRG.8889	MD04G1096700	AT2G37210.1	0	lysine decarboxylase family protein	Chr04:17869954-17873617	GA2DAT	C2DAT	2.93034	14.3696	-2.29388	4.95434	5e-05	0.00312624
MSTRG.37828	MD16G1222100	AT3G23430.1	PHO1, ATPHO1	phosphate 1	Chr16:22212604-22222240	GA2DAT	C2DAT	0.610054	2.97605	-2.28639	4.10209	0.00145	0.0397081
MSTRG.21192	MD09G1293400	AT2G47140.1	0	NAD(P)-binding Rossmann-fold superfamily protein	Chr09:37597934-37599190	GA5DAT	C5DAT	1.7743	8.59543	-2.27632	3.91213	5e-05	0.00312624
MSTRG.30133	MD13G1216800	AT3G23430.1	PHO1, ATPHO1	phosphate 1	Chr13:20718526-20723714	GA2DAT	C2DAT	1.07519	5.17793	-2.26778	4.15592	0.0008	0.0269448
MSTRG.33141	MD15G1075600	AT1G47200.1	WPP2	WPP domain protein 2	Chr15:5154385-5154889	GA1DAT	C1DAT	9.11707	43.4852	-2.25388	4.97066	0.0002	0.00968037
MSTRG.3218	MD01G1231800,MD01G1231900	AT5G24680.1	0	Peptidase C78, ubiquitin fold modifier-specific peptidase 1/ 2	Chr01:32051273-32054780	GA2DAT	C2DAT	0.678567	3.23049	-2.25119	2.98418	0.00125	0.0358841
MSTRG.1824	MD01G1051800,MD01G1051900	AT4G35160.1	0	O-methyltransferase family protein	Chr01:15606209-15670388	GA2DAT	C2DAT	9.11509	43.3235	-2.24882	6.89996	5e-05	0.00312624
MSTRG.24797	MSTRG.24797	#N/A	#N/A	#N/A	Chr11:10984720-10986419	GA2DAT	C2DAT	1.80059	8.55204	-2.2478	4.87204	0.0002	0.00968037
MSTRG.33528	MD15G1123500	AT1G49700.1	0	Plant protein 1589 of unknown function	Chr15:8940822-8941128	GA1DAT	C1DAT	15.6109	73.5365	-2.2359	4.28391	0.00115	0.0340786
MSTRG.30034	MD13G1202800	AT3G22970.1	0	Protein of unknown function (DUF506)	Chr13:18182109-18184401	GA2DAT	C2DAT	2.12318	9.99274	-2.23465	5.38217	5e-05	0.00312624
MSTRG.32103	MD14G1197600	AT1G26945.1	PRE6, PRE6	basic helix-loop-helix (bHLH) DNA-binding superfamily protein	Chr14:28776619-28777342	GA1DAT	C1DAT	6.90312	32.2227	-2.22276	4.89159	0.0003	0.0130884
MSTRG.26173	MD11G1296000	AT3G63010.1	ATGID1B, GID1B	alpha/beta-Hydrolases superfamily protein	Chr11:41376310-41378912	GA2DAT	C2DAT	6.44775	30.0162	-2.21887	7.09288	5e-05	0.00312624
MSTRG.3711	MD02G1050200	AT3G24500.1	MBF1C, ATMBF1C	multiprotein bridging factor 1C	Chr02:3890047-3919941	GA1DAT	C1DAT	37.4615	174.116	-2.21657	5.73762	5e-05	0.00312624
MSTRG.34839	MD15G1290300	AT4G37370.1	CYP81D8	cytochrome P450, family 81, subfamily D, polypeptide 8	Chr15:26827373-26831019	GA2DAT	C2DAT	2.42605	11.2711	-2.21595	5.29392	5e-05	0.00312624
MSTRG.5596	MD02G1296000	AT5G23190.1	CYP86B1	cytochrome P450, family 86, subfamily B, polypeptide 1	Chr02:35094609-35097030	GA2DAT	C2DAT	1.47005	6.74899	-2.19881	4.93502	0.0001	0.00558599
MSTRG.6303	MD03G1068100	AT5G44640.1	BGLU13	beta glucosidase 13	Chr03:5446268-5458574	GA5DAT	C5DAT	1.35875	6.20201	-2.19046	3.82872	5e-05	0.00312624
MSTRG.914	MD00G1127700	AT4G15910.1	ATDI21, DI21	drought-induced 21	Chr00:27171623-27172338	GA2DAT	C2DAT	68.0791	309.962	-2.18681	7.65568	5e-05	0.00312624
MSTRG.28785	MD13G1043200	AT1G68570.1	0	Major facilitator superfamily protein	Chr13:3030934-3034949	GA2DAT	C2DAT	6.70627	30.3788	-2.17948	6.81242	5e-05	0.00312624
MSTRG.36656	MD16G1071900	AT1G26800.1	0	RING/U-box superfamily protein	Chr16:5042029-5042896	GA1DAT	C1DAT	7.7671	34.7799	-2.16281	5.62759	5e-05	0.00312624
MSTRG.14372	MD06G1212400	AT3G56630.1	CYP94D2	cytochrome P450, family 94, subfamily D, polypeptide 2	Chr06:34482872-34484423	GA2DAT	C2DAT	1.28746	5.59259	-2.11899	3.97296	0.0017	0.0439937
MSTRG.4939	MD02G1209700	AT2G45180.1	0	Bifunctional inhibitor/lipid-transfer protein/seed storage 2S albumin superfamily protein	Chr02:21580072-21581173	GA2DAT	C2DAT	2.30329	9.88836	-2.10203	4.20333	0.00085	0.0281028
MSTRG.27561	MD12G1153900,MD12G1154200	AT2G37900.1	0	Major facilitator superfamily protein	Chr12:23405311-23481590	GA2DAT	C2DAT	4.16865	17.8398	-2.09744	5.79582	5e-05	0.00312624
MSTRG.28054	MD12G1216300	AT1G09070.1	SRC2, (AT)SRC2	soybean gene regulated by cold-2	Chr12:29402406-29403240	GA1DAT	C1DAT	14.5335	61.8977	-2.0905	6.24716	5e-05	0.00312624
MSTRG.27500	MD12G1145000	AT3G09350.1	Fes1A	Fes1A	Chr12:22412164-22414551	GA1DAT	C1DAT	18.85	80.1341	-2.08785	7.29685	5e-05	0.00312624
MSTRG.24757	MD11G1114300	AT4G01470.1	GAMMA-TIP3, TIP1;3, ATTIP1.3	tonoplast intrinsic protein 1;3	Chr11:10330123-10331832	GA2DAT	C2DAT	1.82386	7.74397	-2.08608	4.03507	0.0007	0.0244801
MSTRG.3140	MD01G1222200	AT1G23950.3	0	Protein of unknown function (DUF626)	Chr01:31464011-31466017	GA1DAT	C1DAT	25.7012	106.762	-2.05449	7.18405	5e-05	0.00312624
MSTRG.23301	MD10G1272500,MD10G1272600	AT4G37020.1	0	BEST Arabidopsis thaliana protein match is: eukaryotic initiation factor 4A-III (TAIR:AT3G19760.1); Has 30201 Blast hits to 17322 proteins in 780 species: Archae - 12; Bacteria - 1396; Metazoa - 17338; Fungi - 3422; Plants - 5037; Viruses - 0; Other Eukaryotes - 2996 (source: NCBI BLink).	Chr10:36405182-36413901	GA1DAT	C1DAT	1.86729	7.69835	-2.0436	2.5906	0.0019	0.0475445
MSTRG.35666	MD15G1395300	AT2G22795.1	0	unknown protein; BEST Arabidopsis thaliana protein match is: unknown protein (TAIR:AT4G37820.1); Has 799854 Blast hits to 188815 proteins in 4452 species: Archae - 4529; Bacteria - 144236; Metazoa - 287749; Fungi - 87083; Plants - 43826; Viruses - 3662; Other Eukaryotes - 228769 (source: NCBI BLink).	Chr15:49492483-49494923	GA1DAT	C1DAT	2.30775	9.46807	-2.03658	4.49842	0.0001	0.00558599
MSTRG.14214	MSTRG.14214	AT5G38360.1	0	alpha/beta-Hydrolases superfamily protein	Chr06:32927377-32929143	GA2DAT	C2DAT	1.50183	6.14326	-2.03229	4.16719	0.00065	0.0232122
MSTRG.13113	MD06G1047600	AT4G17030.1	ATEXLB1, EXPR, AT-EXPR, ATEXPR1, ATHEXP BETA 3.1, EXLB1	expansin-like B1	Chr06:6451317-6453328	GA2DAT	C2DAT	4.44277	18.1308	-2.02891	4.8993	5e-05	0.00312624
MSTRG.32103	MD14G1197600	AT1G26945.1	KDR, PRE6	basic helix-loop-helix (bHLH) DNA-binding superfamily protein	Chr14:28776619-28777342	GA2DAT	C2DAT	16.3485	66.2597	-2.01897	5.58191	5e-05	0.00312624
MSTRG.28142	MD12G1226800	AT3G21510.1	AHP1	histidine-containing phosphotransmitter 1	Chr12:30252650-30254431	GA1DAT	C1DAT	17.0836	68.9948	-2.01388	6.37339	5e-05	0.00312624
MSTRG.1976	MD01G1071900	AT1G01470.1	LEA14, LSR3	Late embryogenesis abundant protein	Chr01:17724709-17726333	GA2DAT	C2DAT	15.1181	60.9136	-2.01048	5.78066	5e-05	0.00312624
MSTRG.10590	MD05G1081400	AT3G19270.1	CYP707A4	cytochrome P450, family 707, subfamily A, polypeptide 4	Chr05:17044492-17048005	GA2DAT	C2DAT	3.31366	13.3144	-2.00649	5.16033	5e-05	0.00312624
MSTRG.27632	MD12G1162900,MD12G1163000,MD12G1163400,MD12G1163700,MD12G1163800	AT3G14540.1	0	Terpenoid cyclases/Protein prenyltransferases superfamily protein	Chr12:24419466-24532078	GA2DAT	C2DAT	12.7066	50.9734	-2.00417	6.22184	5e-05	0.00312624
MSTRG.3246	MD01G1235100	AT5G09360.1	LAC14	laccase 14	Chr01:32266120-32268912	GA1DAT	C1DAT	1.96776	7.8499	-1.99612	4.61597	0.00025	0.011429
MSTRG.37464	MD16G1173500	AT3G21460.1	0	Glutaredoxin family protein	Chr16:14638684-14639358	GA2DAT	C2DAT	4.31137	17.1404	-1.99118	3.78494	0.001	0.0310418
MSTRG.39138	MSTRG.39138	AT3G51990.1	0	Protein kinase superfamily protein	Chr17:9391288-9394121	GA2DAT	C2DAT	4.17362	16.5352	-1.98617	3.3051	0.0008	0.0269448
MSTRG.2890	MD01G1188200	AT2G45510.1	CYP704A2	cytochrome P450, family 704, subfamily A, polypeptide 2	Chr01:28681116-28683903	GA1DAT	C1DAT	4.70382	18.6192	-1.98489	5.54207	5e-05	0.00312624
MSTRG.20605	MD09G1211600	AT3G16050.1	A37, ATPDX1.2, PDX1.2	pyridoxine biosynthesis 1.2	Chr09:20658727-20659654	GA1DAT	C1DAT	4.47316	17.6046	-1.97658	4.47086	0.0004	0.0162701
MSTRG.19006	MD09G1006500	AT3G02040.1	SRG3	senescence-related gene 3	Chr09:475500-478080	GA15DAT	C15DAT	5.11587	20.0154	-1.96806	4.56589	5e-05	0.00312624
MSTRG.9750	MD04G1215500	AT1G23380.1	KNAT6, KNAT6L, KNAT6S	KNOTTED1-like homeobox gene 6	Chr04:29846451-29851256	GA15DAT	C15DAT	0.724705	2.80549	-1.95279	3.05091	0.0002	0.00968037
MSTRG.32340	MSTRG.32340	#N/A	#N/A	#N/A	Chr14:30745596-30746204	GA2DAT	C2DAT	5.81331	22.3014	-1.9397	3.99466	0.0013	0.0368541
MSTRG.13700	MD06G1128200	AT4G10380.1	NIP5;1, NLM6, NLM8	NOD26-like intrinsic protein 5;1	Chr06:27060482-27065066	GA2DAT	C2DAT	4.2191	16.0831	-1.93054	5.03619	0.0002	0.00968037
MSTRG.9292	MD04G1156000	AT3G47570.1	0	Leucine-rich repeat protein kinase family protein	Chr04:24369757-24375689	GA2DAT	C2DAT	0.648696	2.47221	-1.93019	3.76301	0.0007	0.0244801
MSTRG.16219	MD07G1207500	AT5G05960.1	0	Bifunctional inhibitor/lipid-transfer protein/seed storage 2S albumin superfamily protein	Chr07:28674525-28677211	GA2DAT	C2DAT	7.60148	28.9043	-1.92693	5.18212	5e-05	0.00312624
MSTRG.38649	MSTRG.38649	AT2G46450.3	CNGC12	cyclic nucleotide-gated channel 12	Chr17:3438312-3439145	GA1DAT	C1DAT	3.32714	12.6354	-1.92512	3.80705	0.00155	0.0412575
MSTRG.1696	MD01G1035900	AT2G47980.1	SCC3, ATSCC3	sister-chromatid cohesion protein 3	Chr01:12089613-12099198	GA2DAT	C2DAT	2.01805	7.66313	-1.92497	2.91237	0.00105	0.0320245
MSTRG.12852	MD06G1012200	AT3G62760.1	ATGSTF13	Glutathione S-transferase family protein	Chr06:1531952-1586915	GA2DAT	C2DAT	128.714	488.145	-1.92314	5.70571	5e-05	0.00312624
MSTRG.676	MD00G1098300	AT5G56190.1	0	Transducin/WD40 repeat-like superfamily protein	Chr00:20490533-20493813	GA2DAT	C2DAT	16.5371	61.7547	-1.90084	5.31552	5e-05	0.00312624
MSTRG.27657	MD12G1165800	AT3G51860.1	CAX3, ATHCX1, CAX1-LIKE, ATCAX3	cation exchanger 3	Chr12:24665243-24669792	GA1DAT	C1DAT	5.48983	20.476	-1.8991	5.63847	5e-05	0.00312624
MSTRG.9419	MD04G1172500	AT2G30400.1	ATOFP2, OFP2	ovate family protein 2	Chr04:26393333-26394497	GA2DAT	C2DAT	3.77158	14.0214	-1.89439	4.40829	0.00025	0.011429
MSTRG.38827	MD17G1069600	AT3G02380.1	COL2, ATCOL2	CONSTANS-like 2	Chr17:5632423-5634831	GA5DAT	C5DAT	0.991745	3.65481	-1.88175	2.98024	5e-05	0.00312624
MSTRG.28785	MD13G1043200	AT1G68570.1	0	Major facilitator superfamily protein	Chr13:3030934-3034949	GA1DAT	C1DAT	4.12267	15.103	-1.87318	5.23168	5e-05	0.00312624
MSTRG.38942	MD17G1085400	AT4G10270.1	0	Wound-responsive family protein	Chr17:7018314-7020448	GA15DAT	C15DAT	5.60241	20.5068	-1.87198	3.13607	5e-05	0.00312624
MSTRG.34363	MD15G1229500,MD15G1229600	AT3G51480.1	ATGLR3.6, GLR3.6	glutamate receptor 3.6	Chr15:18808014-18812877	GA1DAT	C1DAT	3.83184	13.9816	-1.86742	4.96246	5e-05	0.00312624
MSTRG.8772	MD04G1082300	AT1G62710.1	BETA-VPE, BETAVPE	beta vacuolar processing enzyme	Chr04:11416512-11422159	GA2DAT	C2DAT	6.05831	22.0474	-1.86362	5.69204	5e-05	0.00312624
MSTRG.24474	MD11G1080200,MD11G1080300	AT2G29630.3	THIC	thiaminC	Chr11:6842663-6848694	GA5DAT	C5DAT	12.8399	46.4431	-1.85483	5.6823	5e-05	0.00312624
MSTRG.24906	MD11G1136500	AT5G60680.1	0	Protein of unknown function, DUF584	Chr11:12541601-12542111	GA1DAT	C1DAT	17.3308	62.4808	-1.85007	4.81134	0.0001	0.00558599
MSTRG.7769	MD03G1258300	AT3G22830.1	AT-HSFA6B, HSFA6B	heat shock transcription factor A6B	Chr03:34539228-34543043	GA1DAT	C1DAT	9.64992	34.5168	-1.83871	6.03261	5e-05	0.00312624
MSTRG.22756	MD10G1196300	AT1G78380.1	ATGSTU19, GST8, GSTU19	glutathione S-transferase TAU 19	Chr10:29448058-29449491	GA5DAT	C5DAT	1.18357	4.23013	-1.83755	2.78279	0.00025	0.011429
MSTRG.34643	MD15G1263900	AT3G50660.1	DWF4, CYP90B1, CLM, SNP2, SAV1, PSC1	Cytochrome P450 superfamily protein	Chr15:22568168-22572976	GA2DAT	C2DAT	1.20723	4.30088	-1.83294	3.71769	0.00135	0.0377594
MSTRG.29442	MD13G1127100	AT5G13220.1	JAZ10, TIFY9, JAS1	jasmonate-zim-domain protein 10	Chr13:9515819-9518542	GA1DAT	C1DAT	2.4057	8.51949	-1.82431	3.83359	0.00155	0.0412575
MSTRG.29720	MSTRG.29720	AT4G15990.1	0	unknown protein; BEST Arabidopsis thaliana protein match is: unknown protein (TAIR:AT4G16024.1); Has 14 Blast hits to 14 proteins in 2 species: Archae - 0; Bacteria - 0; Metazoa - 0; Fungi - 0; Plants - 14; Viruses - 0; Other Eukaryotes - 0 (source: NCBI BLink).	Chr13:12894508-12895267	GA2DAT	C2DAT	6.42913	22.7213	-1.82135	4.21833	0.0006	0.0218931
MSTRG.21218	MD10G1003400	AT1G71380.1	ATGH9B3, ATCEL3, CEL3	cellulase 3	Chr10:649523-653264	GA2DAT	C2DAT	2.73361	9.64451	-1.8189	4.60878	5e-05	0.00312624
MSTRG.26161	MSTRG.26161	AT4G36150.1	0	Disease resistance protein (TIR-NBS-LRR class) family	Chr11:41329781-41330264	GA1DAT	C1DAT	10.6919	37.7073	-1.81833	4.00889	0.00095	0.0301188
MSTRG.6685	MSTRG.6685	AT5G67320.1	HOS15	WD-40 repeat family protein	Chr03:10082533-10083170	GA15DAT	C15DAT	2.95855	10.422	-1.81666	2.95648	0.0003	0.0130884
MSTRG.35081	MD15G1321300	AT2G22420.1	0	Peroxidase superfamily protein	Chr15:33511840-33513542	GA2DAT	C2DAT	9.61227	33.8404	-1.8158	5.46524	5e-05	0.00312624
MSTRG.37810	MD16G1220200,MD16G1220300	AT4G32300.1	SD2-5	S-domain-2 5	Chr16:21950576-21952574	GA2DAT	C2DAT	5.87739	20.6321	-1.81164	3.37073	0.0015	0.040681
MSTRG.15928	MD07G1171200,MD07G1171300	AT2G39130.1	0	Transmembrane amino acid transporter family protein	Chr07:24734058-24741009	GA2DAT	C2DAT	2.7431	9.60571	-1.80808	4.48061	0.00025	0.011429
MSTRG.24192	MD11G1041800	AT5G23810.1	AAP7	amino acid permease 7	Chr11:3567256-3579194	GA2DAT	C2DAT	2.1981	7.68643	-1.80606	3.98847	0.00025	0.011429
MSTRG.14589	MD06G1238700	AT1G61260.1	0	Protein of unknown function (DUF761)	Chr06:36936138-36937218	GA2DAT	C2DAT	4.61636	15.9296	-1.78688	4.2624	5e-05	0.00312624
MSTRG.30207	MD13G1226700	AT4G13540.1	0	unknown protein; INVOLVED IN: N-terminal protein myristoylation; BEST Arabidopsis thaliana protein match is: unknown protein (TAIR:AT3G23930.1); Has 4658 Blast hits to 3455 proteins in 431 species: Archae - 39; Bacteria - 387; Metazoa - 1842; Fungi - 436; Plants - 133; Viruses - 38; Other Eukaryotes - 1783 (source: NCBI BLink).	Chr13:22141255-22143002	GA2DAT	C2DAT	6.55352	22.4477	-1.77622	4.73969	0.0001	0.00558599
MSTRG.39343	MSTRG.39343	AT1G31630.1	AGL86	AGAMOUS-like 86	Chr17:12353617-12362954	GA2DAT	C2DAT	4.01247	13.741	-1.77592	3.70383	0.00075	0.0257477
MSTRG.23428	MD10G1289200	AT2G20560.1	0	DNAJ heat shock family protein	Chr10:37830773-37833038	GA1DAT	C1DAT	26.7912	91.7183	-1.77545	6.33213	5e-05	0.00312624
MSTRG.26443	MD12G1012300	AT3G47510.1	0	unknown protein; FUNCTIONS IN: molecular_function unknown; INVOLVED IN: biological_process unknown; LOCATED IN: endomembrane system; EXPRESSED IN: 19 plant structures; EXPRESSED DURING: 11 growth stages; Has 15 Blast hits to 15 proteins in 7 species: Archae - 0; Bacteria - 0; Metazoa - 0; Fungi - 0; Plants - 15; Viruses - 0; Other Eukaryotes - 0 (source: NCBI BLink).	Chr12:1248600-1249700	GA2DAT	C2DAT	20.7028	70.8684	-1.77532	5.12833	5e-05	0.00312624
MSTRG.14824	MD07G1026600	AT3G63440.1	ATCKX6, CKX6, ATCKX7	cytokinin oxidase/dehydrogenase 6	Chr07:2222461-2225921	GA2DAT	C2DAT	1.27216	4.335	-1.76875	3.60806	0.0015	0.040681
MSTRG.38008	MD16G1247600	AT5G57150.1	0	basic helix-loop-helix (bHLH) DNA-binding superfamily protein	Chr16:27662310-27666947	GA2DAT	C2DAT	5.14769	17.4679	-1.76271	4.32237	0.00025	0.011429
MSTRG.36429	MD16G1044000	AT1G68570.1	0	Major facilitator superfamily protein	Chr16:3127679-3131016	GA1DAT	C1DAT	6.03701	20.4047	-1.75699	5.33694	5e-05	0.00312624
MSTRG.29270	MD13G1104700	AT1G13130.1	0	Cellulase (glycosyl hydrolase family 5) protein	Chr13:7493148-7496878	GA2DAT	C2DAT	3.69902	12.4697	-1.75321	4.68441	5e-05	0.00312624
MSTRG.12530	MD05G1334300	AT1G61660.3	0	basic helix-loop-helix (bHLH) DNA-binding superfamily protein	Chr05:45749836-45752725	GA2DAT	C2DAT	4.4188	14.8939	-1.753	4.88956	5e-05	0.00312624
MSTRG.23528	MD10G1300000	AT1G11080.1	scpl31	serine carboxypeptidase-like 31	Chr10:38733948-38738090	GA2DAT	C2DAT	1.71026	5.75483	-1.75056	3.67327	0.0019	0.0475445
MSTRG.35656	MD15G1394300	AT5G49660.1	0	Leucine-rich repeat transmembrane protein kinase family protein	Chr15:49225993-49229525	GA2DAT	C2DAT	0.956413	3.21424	-1.74877	3.7272	0.0016	0.0421396
MSTRG.17704	MD08G1091700	AT4G24210.1	SLY1	F-box family protein	Chr08:7627457-7628048	GA2DAT	C2DAT	32.228	108.002	-1.74467	5.52946	5e-05	0.00312624
MSTRG.26939	MD12G1076400	AT3G21090.1	0	ABC-2 type transporter family protein	Chr12:9283964-9289489	GA1DAT	C1DAT	1.28733	4.27493	-1.73152	3.65242	0.00125	0.0358841
MSTRG.23054	MD10G1238700	AT1G31320.1	LBD4	LOB domain-containing protein 4	Chr10:33506896-33509800	GA2DAT	C2DAT	3.30645	10.905	-1.72163	3.87596	0.00075	0.0257477
MSTRG.29829	MD13G1176800	AT4G14750.1	IQD19	IQ-domain 19	Chr13:14659263-14659771	GA1DAT	C1DAT	10.1268	33.2642	-1.71579	3.77906	0.0018	0.0457659
MSTRG.19456	MD09G1064700	AT3G02100.1	0	UDP-Glycosyltransferase superfamily protein	Chr09:4427982-4430094	GA2DAT	C2DAT	2.91464	9.5723	-1.71555	4.07549	0.0002	0.00968037
MSTRG.32441	MD14G1239200	AT1G14760.2	KNATM	KNOX Arabidopsis thaliana meinox	Chr14:31827705-31829376	GA2DAT	C2DAT	7.11553	23.0745	-1.69726	3.95482	0.0002	0.00968037
MSTRG.23999	MD11G1014700	AT3G62730.1	0	unknown protein; FUNCTIONS IN: molecular_function unknown; INVOLVED IN: biological_process unknown; LOCATED IN: endomembrane system; EXPRESSED IN: 13 plant structures; EXPRESSED DURING: LP.04 four leaves visible, 4 anthesis, LP.02 two leaves visible, petal differentiation and expansion stage; BEST Arabidopsis thaliana protein match is: unknown protein (TAIR:AT1G47980.1); Has 172 Blast hits to 172…	Chr11:1164382-1167199	GA5DAT	C5DAT	2.58094	8.36829	-1.69704	3.16523	5e-05	0.00312624
MSTRG.34586	MD15G1256000	AT3G52580.1	0	Ribosomal protein S11 family protein	Chr15:21703161-21708018	GA2DAT	C2DAT	1.29394	4.18491	-1.69342	3.94402	0.0003	0.0130884
MSTRG.12545	MD05G1336400	AT1G11530.1	ATCXXS1, CXXS1	C-terminal cysteine residue is changed to a serine 1	Chr05:45853756-45855286	GA2DAT	C2DAT	10.9203	35.2295	-1.68978	4.62908	5e-05	0.00312624
MSTRG.431	MD00G1062300	AT3G08970.1	ATERDJ3A, TMS1	DNAJ heat shock N-terminal domain-containing protein	Chr00:11471132-11475278	GA1DAT	C1DAT	6.55802	21.1413	-1.68873	5.35988	5e-05	0.00312624
MSTRG.18305	MSTRG.18305	AT4G30940.1	0	BTB/POZ domain with WD40/YVTN repeat-like protein	Chr08:20093983-20095512	GA15DAT	C15DAT	4.48146	14.4346	-1.68749	4.39841	5e-05	0.00312624
MSTRG.33124	MD15G1073600	AT4G24220.1	VEP1, AWI31	NAD(P)-binding Rossmann-fold superfamily protein	Chr15:5032029-5033846	GA2DAT	C2DAT	4.41884	14.1542	-1.67949	4.54313	5e-05	0.00312624
MSTRG.26108	MD11G1288800	AT3G63110.1	ATIPT3, IPT3	isopentenyltransferase 3	Chr11:40838335-40839651	GA2DAT	C2DAT	4.14668	13.2681	-1.67794	3.77681	0.00105	0.0320245
MSTRG.34884	MSTRG.34884	AT1G28340.1	AtRLP4, RLP4	receptor like protein 4	Chr15:27715761-27716660	GA2DAT	C2DAT	10.4629	33.4735	-1.67774	4.68618	5e-05	0.00312624
MSTRG.9590	MD04G1194600	AT3G62550.1	0	Adenine nucleotide alpha hydrolases-like superfamily protein	Chr04:28376751-28378412	GA2DAT	C2DAT	10.917	34.7594	-1.67082	4.59075	5e-05	0.00312624
MSTRG.27701	MD12G1172300	AT3G08970.1	ATERDJ3A, TMS1	DNAJ heat shock N-terminal domain-containing protein	Chr12:25265609-25269648	GA1DAT	C1DAT	7.87395	25.0386	-1.66899	5.45111	5e-05	0.00312624
MSTRG.28771	MD13G1041700	AT1G25422.1	0	unknown protein; FUNCTIONS IN: molecular_function unknown; INVOLVED IN: biological_process unknown; LOCATED IN: cellular_component unknown; BEST Arabidopsis thaliana protein match is: unknown protein (TAIR:AT1G68500.1); Has 16 Blast hits to 16 proteins in 6 species: Archae - 0; Bacteria - 0; Metazoa - 0; Fungi - 0; Plants - 16; Viruses - 0; Other Eukaryotes - 0 (source: NCBI BLink).	Chr13:2861638-2862034	GA2DAT	C2DAT	24.0965	76.516	-1.66693	4.2004	0.0002	0.00968037
MSTRG.6573	MD03G1101800	AT5G07990.1	TT7, CYP75B1, D501	Cytochrome P450 superfamily protein	Chr03:8697171-8704320	GA2DAT	C2DAT	2.46667	7.82737	-1.66596	4.00608	0.0007	0.0244801
MSTRG.32169	MD14G1206300	AT3G25400.1	0	CONTAINS InterPro DOMAIN/s: NTP Pyrophosphohydrolase MazG-related, RS21-C6 (InterPro:IPR011394), EAR (InterPro:IPR009039), NTP pyrophosphohydrolase MazG, putative catalytic core (InterPro:IPR004518); Has 1123 Blast hits to 1121 proteins in 452 species: Archae - 22; Bacteria - 753; Metazoa - 81; Fungi - 3; Plants - 83; Viruses - 0; Other Eukaryotes - 181 (source: NCBI BLink).	Chr14:29352027-29353050	GA5DAT	C5DAT	2.97689	9.43868	-1.66478	2.68791	0.00075	0.0257477
MSTRG.6429	MD03G1085400	AT2G29380.1	HAI3	highly ABA-induced PP2C gene 3	Chr03:6898085-6900171	GA2DAT	C2DAT	8.24614	25.816	-1.64648	5.16001	5e-05	0.00312624
MSTRG.31907	MSTRG.31907	#N/A	#N/A	#N/A	Chr14:26525045-26525768	GA2DAT	C2DAT	31.844	98.8898	-1.6348	5.44361	5e-05	0.00312624
MSTRG.28630	MD13G1025600	AT1G71000.1	0	Chaperone DnaJ-domain superfamily protein	Chr13:1832640-1834357	GA1DAT	C1DAT	12.3066	37.9728	-1.62553	5.10087	5e-05	0.00312624
MSTRG.31009	MD14G1054600,MD14G1054700	AT3G12050.1	0	Aha1 domain-containing protein	Chr14:5512341-5517985	GA1DAT	C1DAT	54.6828	168.687	-1.62519	5.60794	5e-05	0.00312624
MSTRG.24632	MD11G1097900	AT2G29060.1	0	GRAS family transcription factor	Chr11:8118510-8120535	GA2DAT	C2DAT	12.6662	39.0724	-1.62517	5.62141	5e-05	0.00312624
MSTRG.26074	MD11G1284700	AT3G63200.1	PLP9, PLA IIIB	PATATIN-like protein 9	Chr11:40311287-40312941	GA1DAT	C1DAT	12.5371	38.6574	-1.62454	5.41122	5e-05	0.00312624
MSTRG.30205	MD13G1226400	AT3G23920.1	BAM1, BMY7, TR-BAMY	beta-amylase 1	Chr13:22123158-22126494	GA1DAT	C1DAT	30.5434	94.1386	-1.62392	5.78351	5e-05	0.00312624
MSTRG.2513	MD01G1141700	AT2G39855.2	0	unknown protein; FUNCTIONS IN: molecular_function unknown; INVOLVED IN: biological_process unknown; LOCATED IN: chloroplast; BEST Arabidopsis thaliana protein match is: unknown protein (TAIR:AT3G55646.1); Has 35333 Blast hits to 34131 proteins in 2444 species: Archae - 798; Bacteria - 22429; Metazoa - 974; Fungi - 991; Plants - 531; Viruses - 0; Other Eukaryotes - 9610 (source: NCBI BLink).	Chr01:25132484-25138170	GA2DAT	C2DAT	9.28154	28.5988	-1.62352	3.9791	0.00045	0.0177779
MSTRG.20831	MD09G1246700	AT2G25730.1	0	unknown protein; Has 157 Blast hits to 144 proteins in 62 species: Archae - 0; Bacteria - 0; Metazoa - 101; Fungi - 0; Plants - 35; Viruses - 0; Other Eukaryotes - 21 (source: NCBI BLink).	Chr09:31614660-31615763	GA2DAT	C2DAT	11.0945	34.1732	-1.62302	3.81989	0.0004	0.0162701
MSTRG.33501	MSTRG.33501	#N/A	#N/A	#N/A	Chr15:8608724-8614964	GA2DAT	C2DAT	15.8984	48.8806	-1.62038	5.6437	5e-05	0.00312624
MSTRG.30623	MD14G1002500	AT5G18170.1	GDH1	glutamate dehydrogenase 1	Chr14:370187-374522	GA2DAT	C2DAT	5.49135	16.8402	-1.61668	4.64603	5e-05	0.00312624
MSTRG.40026	MD17G1226100	AT3G12580.1	HSP70, ATHSP70	heat shock protein 70	Chr17:27430900-27432871	GA1DAT	C1DAT	34.7587	106.467	-1.61496	5.78834	5e-05	0.00312624
MSTRG.32894	MD15G1044100	AT5G10770.1	0	Eukaryotic aspartyl protease family protein	Chr15:3044050-3046906	GA1DAT	C1DAT	8.46693	25.761	-1.60528	5.39627	5e-05	0.00312624
MSTRG.29909	MD13G1186600	AT5G19260.1	0	Protein of unknown function (DUF3049)	Chr13:15890682-15891744	GA5DAT	C5DAT	4.54598	13.8145	-1.60352	3.43266	5e-05	0.00312624
MSTRG.16897	MD07G1297100	AT2G46680.1	ATHB-7, ATHB7, HB-7	homeobox 7	Chr07:35700407-35701809	GA2DAT	C2DAT	6.11261	18.5307	-1.60006	4.20751	0.00065	0.0232122
MSTRG.33104	MD15G1070700	AT3G03990.1	0	alpha/beta-Hydrolases superfamily protein	Chr15:4823962-4825470	GA2DAT	C2DAT	11.6185	35.1702	-1.59793	5.14272	5e-05	0.00312624
MSTRG.13188	MSTRG.13188	AT5G53350.1	CLPX	CLP protease regulatory subunit X	Chr06:8963581-8965076	GA2DAT	C2DAT	3.35616	10.152	-1.59689	3.84243	0.0011	0.0330556
MSTRG.29301	MD13G1108500	AT4G27670.1	HSP21	heat shock protein 21	Chr13:7793384-7800082	GA1DAT	C1DAT	7.44371	22.5023	-1.59598	4.36953	0.00015	0.00770851
MSTRG.27458	MD12G1139700	AT3G53720.1	ATCHX20, CHX20	cation/H+ exchanger 20	Chr12:21771599-21778791	GA2DAT	C2DAT	4.10298	12.3523	-1.59004	4.54	5e-05	0.00312624
MSTRG.29319	MD13G1111200	AT3G06650.1	ACLB-1	ATP-citrate lyase B-1	Chr13:8075147-8083870	GA1DAT	C1DAT	3.74791	11.2498	-1.58575	2.97396	0.002	0.0492168
MSTRG.26072	MD11G1284500	AT3G22380.2	TIC	time for coffee	Chr11:40286866-40291061	GA2DAT	C2DAT	2.79109	8.37353	-1.58501	4.50535	5e-05	0.00312624
MSTRG.35570	MD15G1384500	AT2G22540.1	SVP, AGL22	K-box region and MADS-box transcription factor family protein	Chr15:47460405-47476439	GA2DAT	C2DAT	12.4144	37.1342	-1.58073	4.93288	5e-05	0.00312624
MSTRG.13965	MD06G1163500,MD06G1163600	AT3G48280.1	CYP71A25	cytochrome P450, family 71, subfamily A, polypeptide 25	Chr06:30443959-30446943	GA2DAT	C2DAT	3.38904	10.0859	-1.57339	3.91278	0.00015	0.00770851
MSTRG.28633	MD13G1025900,MD13G1026000	AT5G11470.1	0	bromo-adjacent homology (BAH) domain-containing protein	Chr13:1850204-1855216	GA15DAT	C15DAT	16.5833	49.1619	-1.56781	3.64435	5e-05	0.00312624
MSTRG.33141	MD15G1075600	AT1G47200.1	WPP2	WPP domain protein 2	Chr15:5154385-5154889	GA15DAT	C15DAT	8.14421	24.1307	-1.56702	3.03348	5e-05	0.00312624
MSTRG.32504	MD14G1246000	AT1G48370.1	YSL8	YELLOW STRIPE like 8	Chr14:32378960-32382924	GA2DAT	C2DAT	30.9676	91.4083	-1.56157	5.56252	5e-05	0.00312624
MSTRG.15057	MD07G1057800	AT3G03770.2	0	Leucine-rich repeat protein kinase family protein	Chr07:5352066-5356271	GA2DAT	C2DAT	3.326	9.7794	-1.55596	4.42863	0.0001	0.00558599
MSTRG.29247	MD13G1102100	AT3G26590.1	0	MATE efflux family protein	Chr13:7258847-7267359	GA2DAT	C2DAT	3.44304	10.1141	-1.55462	4.09948	0.00055	0.0205992
MSTRG.27280	MSTRG.27280	AT5G03210.1	0	unknown protein; FUNCTIONS IN: molecular_function unknown; INVOLVED IN: biological_process unknown; LOCATED IN: endomembrane system; EXPRESSED IN: 11 plant structures; EXPRESSED DURING: 7 growth stages; Has 6 Blast hits to 6 proteins in 2 species: Archae - 0; Bacteria - 0; Metazoa - 0; Fungi - 0; Plants - 6; Viruses - 0; Other Eukaryotes - 0 (source: NCBI BLink).	Chr12:19095896-19096759	GA1DAT	C1DAT	6.09181	17.8693	-1.55254	3.64944	0.0012	0.0348708
MSTRG.21970	MSTRG.21970	ATMG00860.1	ORF158	DNA/RNA polymerases superfamily protein	Chr10:13656687-13665759	GA1DAT	C1DAT	0.549281	1.60403	-1.54608	3.59738	0.0009	0.0289742
MSTRG.9157	MD04G1138000	AT4G23220.1	CRK14	cysteine-rich RLK (RECEPTOR-like protein kinase) 14	Chr04:22533283-22535414	GA1DAT	C1DAT	3.84777	11.099	-1.52833	3.73724	0.00095	0.0301188
MSTRG.20313	MD09G1176500	AT3G14200.1	0	Chaperone DnaJ-domain superfamily protein	Chr09:15094857-15099409	GA1DAT	C1DAT	66.7235	192.369	-1.52761	5.26603	5e-05	0.00312624
MSTRG.21863	MD10G1079700,MD10G1079800	AT3G18830.1	ATPLT5, PMT5, ATPMT5	polyol/monosaccharide transporter 5	Chr10:11592692-11638841	GA2DAT	C2DAT	8.59348	24.703	-1.52337	4.86107	5e-05	0.00312624
MSTRG.10592	MD05G1081500	AT2G15620.1	NIR1, NIR, ATHNIR	nitrite reductase 1	Chr05:17123849-17126756	GA2DAT	C2DAT	3.31156	9.50705	-1.52148	4.10258	0.00055	0.0205992
MSTRG.24573	MD11G1091200	AT5G02020.1	SIS	Encodes a protein involved in salt tolerance, names SIS (Salt Induced Serine rich).	Chr11:7599438-7602385	GA2DAT	C2DAT	13.8553	39.7744	-1.52141	4.87988	5e-05	0.00312624
MSTRG.3126	MD01G1220400	AT5G53420.1	0	CCT motif family protein	Chr01:31246380-31249670	GA2DAT	C2DAT	40.094	114.727	-1.51674	5.43626	5e-05	0.00312624
MSTRG.35804	MD15G1415100,MD15G1415200	AT4G24000.1	ATCSLG2, CSLG2	cellulose synthase like G2	Chr15:51557723-51649484	GA2DAT	C2DAT	9.13078	26.1152	-1.51608	4.20888	5e-05	0.00312624
MSTRG.2967	MD01G1199000	AT5G52190.1	0	Sugar isomerase (SIS) family protein	Chr01:29647466-29648063	GA2DAT	C2DAT	46.6801	133.442	-1.51534	5.11885	5e-05	0.00312624
MSTRG.33445	MD15G1113600	AT4G32650.3	ATKC1, KAT3, KC1, AtLKT1	potassium channel in Arabidopsis thaliana 3	Chr15:8008795-8015906	GA2DAT	C2DAT	12.0004	34.2592	-1.51341	5.35964	5e-05	0.00312624
MSTRG.26015	MSTRG.26015	AT5G59740.1	0	UDP-N-acetylglucosamine (UAA) transporter family	Chr11:39540813-39546402	GA2DAT	C2DAT	2.74051	7.79991	-1.50902	3.88427	0.0003	0.0130884
MSTRG.17704	MD08G1091700	AT4G24210.1	SLY1	F-box family protein	Chr08:7627457-7628048	GA15DAT	C15DAT	30.3832	86.3752	-1.50734	4.54956	5e-05	0.00312624
MSTRG.39460	MD17G1154100	AT3G14280.1	0	unknown protein; Has 51 Blast hits to 51 proteins in 13 species: Archae - 0; Bacteria - 0; Metazoa - 0; Fungi - 0; Plants - 51; Viruses - 0; Other Eukaryotes - 0 (source: NCBI BLink).	Chr17:14548363-14549662	GA2DAT	C2DAT	8.19979	23.2574	-1.50403	3.7488	0.00035	0.014702
MSTRG.36429	MD16G1044000	AT1G68570.1	0	Major facilitator superfamily protein	Chr16:3127679-3131016	GA15DAT	C15DAT	22.9	64.8137	-1.50095	5.28584	5e-05	0.00312624
MSTRG.5974	MD03G1023600	AT1G51170.1	0	Protein kinase superfamily protein	Chr03:1926440-1927673	GA2DAT	C2DAT	4.78182	13.5318	-1.50072	3.72822	0.0011	0.0330556
MSTRG.16115	MD07G1194400	AT2G39570.1	0	ACT domain-containing protein	Chr07:27384630-27388076	GA2DAT	C2DAT	56.6668	160.192	-1.49922	5.19082	5e-05	0.00312624
MSTRG.35209	MD15G1338600	AT5G64660.1	ATCMPG2, CMPG2	CYS, MET, PRO, and GLY protein 2	Chr15:38245695-38248320	GA15DAT	C15DAT	0.687822	1.94321	-1.49833	2.39308	0.0006	0.0218931
MSTRG.10627	MD05G1085400	AT2G15480.2	UGT73B5	UDP-glucosyl transferase 73B5	Chr05:17897461-17898958	GA5DAT	C5DAT	1.30413	3.67934	-1.49636	2.52474	0.0008	0.0269448
MSTRG.32894	MD15G1044100	AT5G10770.1	0	Eukaryotic aspartyl protease family protein	Chr15:3044050-3046906	GA2DAT	C2DAT	17.9786	50.5887	-1.49253	5.38131	5e-05	0.00312624
MSTRG.22959	MD10G1226500	AT1G30910.1	0	Molybdenum cofactor sulfurase family protein	Chr10:32360471-32363778	GA2DAT	C2DAT	42.3336	118.934	-1.49029	5.36369	5e-05	0.00312624
MSTRG.38622	MD17G1042500	AT3G28340.1	GATL10	galacturonosyltransferase-like 10	Chr17:3107854-3108988	GA1DAT	C1DAT	6.31972	17.6603	-1.48257	3.86851	0.00095	0.0301188
MSTRG.37664	MD16G1199500	AT5G43850.1	ATARD4, ARD4	RmlC-like cupins superfamily protein	Chr16:18029836-18031594	GA2DAT	C2DAT	20.6022	57.5117	-1.48105	4.64148	5e-05	0.00312624
MSTRG.32450	MD14G1240300	AT3G17790.1	ATACP5, ATPAP17, PAP17	purple acid phosphatase 17	Chr14:31921700-31927798	GA15DAT	C15DAT	2.68109	7.48022	-1.48026	2.94833	0.0001	0.00558599
MSTRG.6131	MD03G1045900	AT5G10860.1	0	Cystathionine beta-synthase (CBS) family protein	Chr03:3703316-3706450	GA2DAT	C2DAT	53.1819	147.75	-1.47415	5.27105	5e-05	0.00312624
MSTRG.16809	MD07G1287300	AT3G24160.1	PMP	putative type 1 membrane protein	Chr07:34882569-34888830	GA2DAT	C2DAT	3.97807	11.0493	-1.47381	3.71937	0.00125	0.0358841
MSTRG.26060	MD11G1283200	AT4G14860.1	atofp11, OFP11	ovate family protein 11	Chr11:40149030-40149747	GA2DAT	C2DAT	7.43138	20.636	-1.47346	3.40694	0.00155	0.0412575
MSTRG.19056	MD09G1013200	AT3G01860.1	0	unknown protein; FUNCTIONS IN: molecular_function unknown; INVOLVED IN: response to cadmium ion; LOCATED IN: chloroplast; EXPRESSED IN: 24 plant structures; EXPRESSED DURING: 13 growth stages; BEST Arabidopsis thaliana protein match is: unknown protein (TAIR:AT3G27210.1); Has 66 Blast hits to 66 proteins in 13 species: Archae - 0; Bacteria - 0; Metazoa - 5; Fungi - 0; Plants - 61; Viruses - 0; Ot…	Chr09:826143-829564	GA2DAT	C2DAT	8.87681	24.6493	-1.47343	4.12213	5e-05	0.00312624
MSTRG.18325	MD08G1171700	#N/A	#N/A	#N/A	Chr08:20554100-20555261	GA2DAT	C2DAT	14.6236	40.4003	-1.46606	3.32551	0.0016	0.0421396
MSTRG.2139	MD01G1093000,MD01G1093200,MD01G1093700	AT3G10480.2	ANAC050, NAC050	NAC domain containing protein 50	Chr01:20779979-20853844	GA1DAT	C1DAT	28.1406	77.6799	-1.46489	3.48942	0.0009	0.0289742
MSTRG.23666	MD10G1316100	AT1G61800.1	GPT2, ATGPT2	glucose-6-phosphate/phosphate translocator 2	Chr10:39965370-39968592	GA15DAT	C15DAT	13.6307	37.467	-1.45876	4.91723	5e-05	0.00312624
MSTRG.2124	MD01G1090900	AT1G01060.4	LHY, LHY1	Homeodomain-like superfamily protein	Chr01:20579767-20586932	GA1DAT	C1DAT	3.87261	10.5889	-1.45117	4.39985	5e-05	0.00312624
MSTRG.7879	MD03G1273300	AT3G63010.1	ATGID1B, GID1B	alpha/beta-Hydrolases superfamily protein	Chr03:35659606-35662092	GA1DAT	C1DAT	7.49337	20.4571	-1.44892	4.67691	5e-05	0.00312624
MSTRG.17311	MD08G1038900	AT2G23450.1	0	Protein kinase superfamily protein	Chr08:2836349-2841427	GA2DAT	C2DAT	2.18279	5.9352	-1.44313	3.64226	0.0014	0.0387318
MSTRG.2536	MD01G1144400	AT5G59720.1	HSP18.2	heat shock protein 18.2	Chr01:25443336-25479745	GA2DAT	C2DAT	13.1535	35.7534	-1.44264	3.12274	0.0012	0.0348708
MSTRG.720	MD00G1104700	AT4G12350.1	MYB42, AtMYB42	myb domain protein 42	Chr00:21970708-21972003	GA2DAT	C2DAT	5.23752	14.2272	-1.4417	3.49754	0.0015	0.040681
MSTRG.34176	MD15G1205100	AT2G19590.1	ACO1, ATACO1	ACC oxidase 1	Chr15:16311615-16313261	GA5DAT	C5DAT	1.61921	4.39734	-1.44134	2.51588	0.00075	0.0257477
MSTRG.36553	MD16G1058700	AT1G69160.1	0	unknown protein; BEST Arabidopsis thaliana protein match is: unknown protein (TAIR:AT3G13980.1); Has 173 Blast hits to 172 proteins in 54 species: Archae - 0; Bacteria - 0; Metazoa - 25; Fungi - 33; Plants - 84; Viruses - 2; Other Eukaryotes - 29 (source: NCBI BLink).	Chr16:4197127-4198205	GA2DAT	C2DAT	6.00485	16.2663	-1.43768	3.62852	0.0014	0.0387318
MSTRG.29551	MD13G1139700	AT3G17510.1	CIPK1, SnRK3.16	CBL-interacting protein kinase 1	Chr13:10758064-10764714	GA2DAT	C2DAT	9.11427	24.5593	-1.43007	4.72555	5e-05	0.00312624
MSTRG.39179	MD17G1114400	AT2G05160.1	0	CCCH-type zinc fingerfamily protein with RNA-binding domain	Chr17:9805000-9810131	GA2DAT	C2DAT	2.74674	7.39251	-1.42834	3.83201	0.0001	0.00558599
MSTRG.22454	MD10G1156700	AT3G07310.1	0	Protein of unknown function (DUF760)	Chr10:24544184-24546551	GA2DAT	C2DAT	10.476	28.1839	-1.42779	4.38677	5e-05	0.00312624
MSTRG.13524	MD06G1106000	AT2G29380.1	HAI3	highly ABA-induced PP2C gene 3	Chr06:24496802-24497900	GA2DAT	C2DAT	9.24342	24.8507	-1.42679	4.04134	0.0003	0.0130884
MSTRG.8636	MD04G1064700	AT4G11660.1	AT-HSFB2B, HSFB2B	winged-helix DNA-binding transcription factor family protein	Chr04:8696745-8698967	GA1DAT	C1DAT	9.28025	24.9319	-1.42576	4.40828	5e-05	0.00312624
MSTRG.26347	MD12G1000800	AT3G04070.1	anac047, NAC047	NAC domain containing protein 47	Chr12:172088-174165	GA2DAT	C2DAT	3.57707	9.59632	-1.4237	3.5582	0.001	0.0310418
MSTRG.34363	MD15G1229500,MD15G1229600	AT3G51480.1	ATGLR3.6, GLR3.6	glutamate receptor 3.6	Chr15:18808014-18812877	GA2DAT	C2DAT	1.99993	5.35362	-1.42056	3.2574	0.00115	0.0340786
MSTRG.38788	MD17G1064800	AT3G30180.1	CYP85A2, BR6OX2	brassinosteroid-6-oxidase 2	Chr17:5247292-5250190	GA2DAT	C2DAT	2.72812	7.30007	-1.42	3.31005	0.00195	0.0483461
MSTRG.26754	MD12G1049900	AT5G45670.1	0	GDSL-like Lipase/Acylhydrolase superfamily protein	Chr12:5661519-5664276	GA5DAT	C5DAT	5.94047	15.8777	-1.41835	3.53628	5e-05	0.00312624
MSTRG.4429	MD02G1140200	AT3G50980.1	XERO1	dehydrin xero 1	Chr02:11689516-11690342	GA2DAT	C2DAT	11.7562	31.3738	-1.41614	3.64471	0.0007	0.0244801
MSTRG.38889	MD17G1077000,MD17G1077100,MD17G1077800,MD17G1078100	AT5G04700.1	0	Ankyrin repeat family protein	Chr17:6366034-6480250	GA2DAT	C2DAT	17.6203	46.8963	-1.41223	4.07994	5e-05	0.00312624
MSTRG.36539	MD16G1057000	AT5G16000.1	NIK1	NSP-interacting kinase 1	Chr16:4089602-4097517	GA2DAT	C2DAT	7.49228	19.9173	-1.41055	4.84341	5e-05	0.00312624
MSTRG.7879	MD03G1273300	AT3G63010.1	ATGID1B, GID1B	alpha/beta-Hydrolases superfamily protein	Chr03:35659606-35662092	GA15DAT	C15DAT	15.8397	42.0998	-1.41026	4.81131	5e-05	0.00312624
MSTRG.7493	MD03G1218000	AT5G54250.2	ATCNGC4, CNGC4, HLM1, DND2	cyclic nucleotide-gated cation channel 4	Chr03:30238756-30246895	GA1DAT	C1DAT	9.45573	25.0836	-1.40748	4.74879	5e-05	0.00312624
MSTRG.7492	MD03G1217900	AT4G27360.1	0	Dynein light chain type 1 family protein	Chr03:30229180-30230774	GA2DAT	C2DAT	25.6937	68.1565	-1.40744	4.90902	5e-05	0.00312624
MSTRG.20899	MD09G1256700	AT1G66840.1	PMI2, WEB2	Plant protein of unknown function (DUF827)	Chr09:32834723-32837597	GA2DAT	C2DAT	7.15437	18.9192	-1.40295	4.49228	5e-05	0.00312624
MSTRG.3905	MD02G1076100	AT3G13690.1	0	Protein kinase protein with adenine nucleotide alpha hydrolases-like domain	Chr02:6027736-6031993	GA2DAT	C2DAT	4.99587	13.2058	-1.40236	4.34975	5e-05	0.00312624
MSTRG.17057	MD08G1005500	AT1G76140.1	0	Prolyl oligopeptidase family protein	Chr08:485458-491151	GA2DAT	C2DAT	1.53681	4.05161	-1.39856	3.24518	0.002	0.0492168
MSTRG.3455	MD02G1019700	AT1G49390.1	0	2-oxoglutarate (2OG) and Fe(II)-dependent oxygenase superfamily protein	Chr02:1412695-1414606	GA15DAT	C15DAT	1.71915	4.5315	-1.39829	2.55204	0.0005	0.019173
MSTRG.17735	MD08G1096000	AT3G50260.1	CEJ1, ATERF#011, DEAR1	cooperatively regulated by ethylene and jasmonate 1	Chr08:8050517-8051775	GA2DAT	C2DAT	6.21878	16.3727	-1.39659	3.5647	0.0004	0.0162701
MSTRG.2349	MD01G1120400	AT3G55240.1	0	Plant protein 1589 of unknown function	Chr01:23388779-23390430	GA2DAT	C2DAT	110.787	290.839	-1.39243	4.96885	5e-05	0.00312624
MSTRG.20918	MSTRG.20918	#N/A	#N/A	#N/A	Chr09:33007502-33008364	GA1DAT	C1DAT	13.926	36.4211	-1.38699	4.03619	0.0004	0.0162701
MSTRG.1671	MD01G1033000	AT1G22360.1	AtUGT85A2, UGT85A2	UDP-glucosyl transferase 85A2	Chr01:11477131-11479608	GA2DAT	C2DAT	9.30272	24.2868	-1.38445	4.34659	5e-05	0.00312624
MSTRG.35666	MD15G1395300	AT2G22795.1	0	unknown protein; BEST Arabidopsis thaliana protein match is: unknown protein (TAIR:AT4G37820.1); Has 799854 Blast hits to 188815 proteins in 4452 species: Archae - 4529; Bacteria - 144236; Metazoa - 287749; Fungi - 87083; Plants - 43826; Viruses - 3662; Other Eukaryotes - 228769 (source: NCBI BLink).	Chr15:49492483-49494923	GA15DAT	C15DAT	7.58099	19.7812	-1.38367	4.13076	5e-05	0.00312624
MSTRG.39852	MD17G1205400,MD17G1205900,MD17G1206100	AT1G15410.1	0	aspartate-glutamate racemase family	Chr17:24898198-24930162	GA2DAT	C2DAT	4.37605	11.3936	-1.38053	3.8229	0.00025	0.011429
MSTRG.5357	MD02G1263800,MD02G1264100	AT2G21250.1	0	NAD(P)-linked oxidoreductase superfamily protein	Chr02:31782816-31828703	GA2DAT	C2DAT	65.3309	169.757	-1.37763	4.04722	5e-05	0.00312624
MSTRG.34893	MD15G1296400	AT4G37640.1	ACA2	calcium ATPase 2	Chr15:27800986-27805458	GA1DAT	C1DAT	1.92906	5.01077	-1.37713	3.67338	0.00115	0.0340786
MSTRG.5384	MSTRG.5384	#N/A	#N/A	#N/A	Chr02:32202543-32204386	GA2DAT	C2DAT	9.44132	24.521	-1.37696	4.48224	5e-05	0.00312624
MSTRG.8852	MD04G1093300	AT5G60800.1	0	Heavy metal transport/detoxification superfamily protein	Chr04:16845887-16848581	GA2DAT	C2DAT	3.92609	10.1684	-1.37293	3.38861	0.00195	0.0483461
MSTRG.6451	MSTRG.6451	AT1G65560.1	0	Zinc-binding dehydrogenase family protein	Chr03:7216196-7224880	GA2DAT	C2DAT	0.652129	1.6877	-1.37183	3.47109	0.0017	0.0439937
MSTRG.23702	MD10G1320900	AT1G11700.1	0	Protein of unknown function, DUF584	Chr10:40296681-40297299	GA1DAT	C1DAT	18.7767	48.4577	-1.36779	3.84355	0.00085	0.0281028
MSTRG.33708	MD15G1146100	AT2G43850.1	0	Integrin-linked protein kinase family	Chr15:10870923-10875219	GA2DAT	C2DAT	3.24949	8.33539	-1.35904	3.36301	0.0018	0.0457659
MSTRG.25480	MD11G1210700	AT1G50640.1	ERF3, ATERF3	ethylene responsive element binding factor 3	Chr11:30818764-30819457	GA1DAT	C1DAT	12.2396	31.326	-1.35581	3.53339	0.0015	0.040681
MSTRG.31887	MD14G1168600	AT3G48280.1	CYP71A25	cytochrome P450, family 71, subfamily A, polypeptide 25	Chr14:26154763-26178419	GA2DAT	C2DAT	16.4314	41.7897	-1.34669	3.81885	5e-05	0.00312624
MSTRG.38638	MD17G1045300,MD17G1045500	AT5G40010.1	AATP1	AAA-ATPase 1	Chr17:3259770-3286094	GA2DAT	C2DAT	11.0999	28.218	-1.34607	4.2394	5e-05	0.00312624
MSTRG.9599	MD04G1195900	AT1G56300.1	0	Chaperone DnaJ-domain superfamily protein	Chr04:28439384-28441261	GA1DAT	C1DAT	24.548	62.1404	-1.33992	4.57163	5e-05	0.00312624
MSTRG.38982	MD17G1090900	AT3G52110.2	0	unknown protein; FUNCTIONS IN: molecular_function unknown; INVOLVED IN: biological_process unknown; LOCATED IN: cellular_component unknown; EXPRESSED IN: 20 plant structures; EXPRESSED DURING: 11 growth stages.	Chr17:7551578-7554821	GA1DAT	C1DAT	5.73706	14.5082	-1.33849	3.98917	0.0001	0.00558599
MSTRG.38406	MD17G1014900	AT5G14230.1	0	CONTAINS InterPro DOMAIN/s: Ankyrin repeat-containing domain (InterPro:IPR020683), Ankyrin repeat (InterPro:IPR002110); BEST Arabidopsis thaliana protein match is: XB3 ortholog 2 in Arabidopsis thaliana (TAIR:AT5G57740.1); Has 66374 Blast hits to 25358 proteins in 1201 species: Archae - 121; Bacteria - 8133; Metazoa - 29530; Fungi - 5885; Plants - 3349; Viruses - 785; Other Eukaryotes - 18571 (so…	Chr17:1237989-1242440	GA1DAT	C1DAT	5.56566	14.069	-1.33789	4.13091	5e-05	0.00312624
MSTRG.12954	MD06G1024500	AT3G07040.1	RPM1, RPS3	NB-ARC domain-containing disease resistance protein	Chr06:2997127-2999977	GA2DAT	C2DAT	7.16204	18.0818	-1.3361	4.4882	5e-05	0.00312624
MSTRG.27988	MD12G1208000	AT1G56310.1	0	Polynucleotidyl transferase, ribonuclease H-like superfamily protein	Chr12:28758621-28763441	GA2DAT	C2DAT	28.0704	70.8331	-1.33537	4.68532	5e-05	0.00312624
MSTRG.34309	MD15G1222000	AT5G20740.1	0	Plant invertase/pectin methylesterase inhibitor superfamily protein	Chr15:18008882-18009479	GA15DAT	C15DAT	5.4417	13.7142	-1.33354	2.57054	0.0004	0.0162701
MSTRG.25540	MD11G1218000	AT2G20142.1	0	Toll-Interleukin-Resistance (TIR) domain family protein	Chr11:31791207-31812969	GA1DAT	C1DAT	10.7117	26.9682	-1.33207	3.65031	0.0005	0.019173
MSTRG.20369	MD09G1183700	AT1G72570.1	0	Integrase-type DNA-binding superfamily protein	Chr09:15835189-15838913	GA2DAT	C2DAT	5.03477	12.6571	-1.32996	3.86408	0.00025	0.011429
MSTRG.1885	MD01G1060800	AT4G00440.1	0	Protein of unknown function (DUF3741)	Chr01:16447576-16451435	GA2DAT	C2DAT	3.92467	9.83994	-1.32608	4.11745	5e-05	0.00312624
MSTRG.37098	MD16G1127400	AT5G13220.1	JAZ10, TIFY9, JAS1	jasmonate-zim-domain protein 10	Chr16:9274776-9277069	GA1DAT	C1DAT	12.5087	31.2925	-1.32288	4.24783	5e-05	0.00312624
MSTRG.5596	MD02G1296000	AT5G23190.1	CYP86B1	cytochrome P450, family 86, subfamily B, polypeptide 1	Chr02:35094609-35097030	GA1DAT	C1DAT	2.97988	7.45449	-1.32285	3.45433	0.0017	0.0439937
MSTRG.20150	MD09G1157900	AT1G17745.1	PGDH	D-3-phosphoglycerate dehydrogenase	Chr09:12620247-12625265	GA2DAT	C2DAT	4.26096	10.6501	-1.32162	3.85276	5e-05	0.00312624
MSTRG.21011	MD09G1271100	AT5G37670.1	0	HSP20-like chaperones superfamily protein	Chr09:34531590-34533232	GA1DAT	C1DAT	69.1884	171.99	-1.31372	4.69093	5e-05	0.00312624
MSTRG.4675	MD02G1172500	AT1G45207.2	0	Remorin family protein	Chr02:15075036-15077293	GA1DAT	C1DAT	3.98052	9.89211	-1.31332	3.49349	0.0015	0.040681
MSTRG.9161	MD04G1138500	AT2G37900.1	0	Major facilitator superfamily protein	Chr04:22623403-22627516	GA2DAT	C2DAT	6.38105	15.8498	-1.3126	4.0492	5e-05	0.00312624
MSTRG.13036	MD06G1036900	AT4G17940.1	0	Tetratricopeptide repeat (TPR)-like superfamily protein	Chr06:4699552-4701512	GA2DAT	C2DAT	43.7345	108.541	-1.31139	4.74149	5e-05	0.00312624
MSTRG.19708	MD09G1097800	AT4G28100.1	0	unknown protein; FUNCTIONS IN: molecular_function unknown; INVOLVED IN: biological_process unknown; LOCATED IN: anchored to plasma membrane, anchored to membrane; EXPRESSED IN: 23 plant structures; EXPRESSED DURING: 14 growth stages; BEST Arabidopsis thaliana protein match is: unknown protein (TAIR:AT3G18050.1); Has 30201 Blast hits to 17322 proteins in 780 species: Archae - 12; Bacteria - 1396; …	Chr09:7113999-7116166	GA2DAT	C2DAT	10.2799	25.4418	-1.30737	4.14883	5e-05	0.00312624
MSTRG.20538	MD09G1203200	AT3G16350.1	0	Homeodomain-like superfamily protein	Chr09:19016457-19019760	GA2DAT	C2DAT	6.34613	15.6901	-1.3059	3.57117	0.0005	0.019173
MSTRG.2345	MD01G1119700	AT2G39420.1	0	alpha/beta-Hydrolases superfamily protein	Chr01:23347435-23351576	GA2DAT	C2DAT	4.96935	12.2658	-1.30351	3.36168	0.0016	0.0421396
MSTRG.18649	MD08G1211600	AT5G17870.1	PSRP6	plastid-specific 50S ribosomal protein 6	Chr08:27518468-27518828	GA15DAT	C15DAT	9.93447	24.4957	-1.30202	2.26636	0.0018	0.0457659
MSTRG.34002	MD15G1182500,MD15G1182600	AT5G36930.1	0	Disease resistance protein (TIR-NBS-LRR class) family	Chr15:14463059-14472535	GA2DAT	C2DAT	15.7697	38.8771	-1.30176	3.62202	0.0003	0.0130884
MSTRG.2261	MD01G1108700	AT5G19290.1	0	alpha/beta-Hydrolases superfamily protein	Chr01:22157194-22160070	GA1DAT	C1DAT	12.6542	31.1473	-1.29949	4.02972	0.00015	0.00770851
MSTRG.35164	MD15G1333400	AT2G21970.1	42615	stress enhanced protein 2	Chr15:36984037-36984595	GA2DAT	C2DAT	18.1252	44.5322	-1.29686	3.45503	0.00165	0.0430518
MSTRG.12447	MSTRG.12447	AT3G21880.1	0	B-box type zinc finger protein with CCT domain	Chr05:45070477-45076127	GA2DAT	C2DAT	28.3029	69.5105	-1.29628	3.54205	0.00065	0.0232122
MSTRG.7518	MD03G1221800	AT5G54400.1	0	S-adenosyl-L-methionine-dependent methyltransferases superfamily protein	Chr03:30578125-30579043	GA2DAT	C2DAT	9.3526	22.9634	-1.2959	3.45884	0.00195	0.0483461
MSTRG.28207	MD12G1233400	AT5G24620.2	0	Pathogenesis-related thaumatin superfamily protein	Chr12:30918579-30920243	GA2DAT	C2DAT	7.61053	18.6622	-1.29405	3.91256	0.0002	0.00968037
MSTRG.29062	MD13G1079300	AT1G69850.1	ATNRT1:2, NTL1, NRT1:2	nitrate transporter 1:2	Chr13:5562577-5567885	GA2DAT	C2DAT	3.35209	8.21037	-1.29239	3.52396	0.00115	0.0340786
MSTRG.21011	MD09G1271100	AT5G37670.1	0	HSP20-like chaperones superfamily protein	Chr09:34531590-34533232	GA2DAT	C2DAT	8.9338	21.7988	-1.2869	3.35783	0.00165	0.0430518
MSTRG.39830	MD17G1201600	AT3G15570.1	0	Phototropic-responsive NPH3 family protein	Chr17:24351437-24355276	GA15DAT	C15DAT	4.483	10.9351	-1.28643	3.33093	5e-05	0.00312624
MSTRG.22527	MD10G1165200	AT3G07090.1	0	PPPDE putative thiol peptidase family protein	Chr10:25597323-25599742	GA1DAT	C1DAT	59.0748	143.879	-1.28424	4.63658	5e-05	0.00312624
MSTRG.5594	MD02G1295800	AT1G50420.1	SCL3, SCL-3	scarecrow-like 3	Chr02:35009785-35012501	GA15DAT	C15DAT	2.16824	5.27214	-1.28187	2.88472	5e-05	0.00312624
MSTRG.4640	MD02G1168100	AT2G26560.1	PLP2, PLA IIA, PLA2A	phospholipase A 2A	Chr02:14418376-14425674	GA2DAT	C2DAT	6.49592	15.7558	-1.27828	3.67528	0.0003	0.0130884
MSTRG.7005	MD03G1159100	AT3G44110.1	ATJ3, ATJ	DNAJ homologue 3	Chr03:18889772-18892254	GA1DAT	C1DAT	169.033	409.959	-1.27818	3.85259	0.00055	0.0205992
MSTRG.267	MD00G1036300	AT2G46680.1	ATHB-7, ATHB7, HB-7	homeobox 7	Chr00:6430445-6432342	GA2DAT	C2DAT	8.86698	21.5051	-1.27816	3.97577	0.00015	0.00770851
MSTRG.19656	MD09G1090400	AT4G03420.1	0	Protein of unknown function (DUF789)	Chr09:6594635-6598366	GA2DAT	C2DAT	18.6036	44.9638	-1.27318	4.56466	5e-05	0.00312624
MSTRG.36817	MD16G1091200	AT1G10550.1	XTH33, XET	xyloglucan:xyloglucosyl transferase 33	Chr16:6334487-6336158	GA5DAT	C5DAT	1.71805	4.14829	-1.27174	2.1761	0.0015	0.040681
MSTRG.4939	MD02G1209700	AT2G45180.1	0	Bifunctional inhibitor/lipid-transfer protein/seed storage 2S albumin superfamily protein	Chr02:21580072-21581173	GA15DAT	C15DAT	16.46	39.6392	-1.26796	4.02022	5e-05	0.00312624
MSTRG.676	MD00G1098300	AT5G56190.1	0	Transducin/WD40 repeat-like superfamily protein	Chr00:20490533-20493813	GA1DAT	C1DAT	29.1377	70.126	-1.26706	3.78391	0.0004	0.0162701
MSTRG.29204	MD13G1097200	AT1G10740.4	0	alpha/beta-Hydrolases superfamily protein	Chr13:6897912-6901584	GA1DAT	C1DAT	5.06611	12.1845	-1.2661	3.89266	0.00025	0.011429
MSTRG.17539	MD08G1070200	AT5G19530.1	ACL5	S-adenosyl-L-methionine-dependent methyltransferases superfamily protein	Chr08:5549131-5552962	GA2DAT	C2DAT	4.67425	11.2284	-1.26434	3.47175	0.0012	0.0348708
MSTRG.9116	MD04G1131900	AT3G09350.1	Fes1A	Fes1A	Chr04:21867371-21869732	GA1DAT	C1DAT	48.3274	115.693	-1.25939	4.54946	5e-05	0.00312624
MSTRG.19024	MD09G1009100	AT5G15800.1	SEP1, AGL2	K-box region and MADS-box transcription factor family protein	Chr09:651154-663313	GA2DAT	C2DAT	19.6299	46.9902	-1.25931	4.39306	0.0001	0.00558599
MSTRG.22104	MD10G1110200	AT1G17870.1	ATEGY3, EGY3	ethylene-dependent gravitropism-deficient and yellow-green-like 3	Chr10:18130747-18134497	GA1DAT	C1DAT	18.8574	45.1228	-1.25872	4.53582	5e-05	0.00312624
MSTRG.71	MD00G1009800	AT1G78230.1	0	Outer arm dynein light chain 1 protein	Chr00:1218079-1222136	GA2DAT	C2DAT	16.2935	38.9249	-1.25639	4.51306	5e-05	0.00312624
MSTRG.32359	MD14G1228100	AT3G18290.1	EMB2454, BTS	zinc finger protein-related	Chr14:30909236-30917083	GA2DAT	C2DAT	3.71616	8.86973	-1.25508	3.86677	0.0004	0.0162701
MSTRG.28681	MD13G1030700	AT3G01470.1	ATHB-1, ATHB1, HD-ZIP-1, HAT5, HB-1	homeobox 1	Chr13:2201392-2203293	GA2DAT	C2DAT	34.0249	81.1085	-1.25326	4.51872	5e-05	0.00312624
MSTRG.25686	MD11G1235800	AT5G54250.2	ATCNGC4, CNGC4, HLM1, DND2	cyclic nucleotide-gated cation channel 4	Chr11:34297448-34304565	GA2DAT	C2DAT	11.8776	28.3103	-1.25309	4.28636	5e-05	0.00312624
MSTRG.22234	MD10G1129100	AT2G16980.2	0	Major facilitator superfamily protein	Chr10:20966926-20975408	GA2DAT	C2DAT	4.19268	9.991	-1.25275	3.3965	0.0015	0.040681
MSTRG.24494	MD11G1082300,MD11G1082400	AT1G07350.2	0	#N/A	Chr11:7001039-7004150	GA1DAT	C1DAT	134.062	319.097	-1.25109	3.87659	0.00015	0.00770851
MSTRG.4675	MD02G1172500	AT1G45207.2	0	Remorin family protein	Chr02:15075036-15077293	GA2DAT	C2DAT	4.60379	10.9161	-1.24557	3.43108	0.0012	0.0348708
MSTRG.2709	MD01G1167200	AT5G01880.1	0	RING/U-box superfamily protein	Chr01:27184857-27186311	GA2DAT	C2DAT	6.87888	16.2912	-1.24385	3.45049	0.00115	0.0340786
MSTRG.29200	MD13G1096800	AT1G10760.1	SEX1, SOP1, SOP, GWD1, GWD	Pyruvate phosphate dikinase, PEP/pyruvate binding domain	Chr13:6850811-6861543	GA2DAT	C2DAT	36.5411	86.4813	-1.24287	4.04117	0.0001	0.00558599
MSTRG.13338	MSTRG.13338	#N/A	#N/A	#N/A	Chr06:20032575-20034014	GA2DAT	C2DAT	8.06366	19.0571	-1.24082	3.63719	0.00045	0.0177779
MSTRG.3945	MD02G1082000	AT2G26150.1	ATHSFA2, HSFA2	heat shock transcription factor A2	Chr02:6421738-6424303	GA1DAT	C1DAT	4.34617	10.2665	-1.24012	3.3352	0.00105	0.0320245
MSTRG.26864	MD12G1065000	AT5G06940.1	0	Leucine-rich repeat receptor-like protein kinase family protein	Chr12:7617322-7620974	GA2DAT	C2DAT	5.13611	12.1268	-1.23946	3.93526	0.00015	0.00770851
MSTRG.24446	MSTRG.24446	#N/A	#N/A	#N/A	Chr11:6476935-6479263	GA2DAT	C2DAT	13.913	32.8075	-1.23759	4.37998	5e-05	0.00312624
MSTRG.38008	MD16G1247600	AT5G57150.1	0	basic helix-loop-helix (bHLH) DNA-binding superfamily protein	Chr16:27662310-27666947	GA1DAT	C1DAT	10.2874	24.2566	-1.2375	3.5591	0.0009	0.0289742
MSTRG.35534	MD15G1380900	AT4G24660.1	ATHB22, MEE68, HB22, ZHD2	homeobox protein 22	Chr15:46856039-46859412	GA5DAT	C5DAT	3.11345	7.32684	-1.23468	2.54245	0.00025	0.011429
MSTRG.23667	MD10G1316200,MD10G1316400	AT4G21760.1	BGLU47	beta-glucosidase 47	Chr10:39971548-39986650	GA15DAT	C15DAT	7.58481	17.8432	-1.23419	3.64411	5e-05	0.00312624
MSTRG.32806	MD15G1033900	AT4G31940.1	CYP82C4	cytochrome P450, family 82, subfamily C, polypeptide 4	Chr15:2389763-2391683	GA2DAT	C2DAT	16.8908	39.6751	-1.232	4.32028	0.00015	0.00770851
MSTRG.39814	MD17G1198100	AT3G15540.1	IAA19, MSG2	indole-3-acetic acid inducible 19	Chr17:23798954-23803215	GA5DAT	C5DAT	3.89777	9.15138	-1.23134	2.3551	0.00085	0.0281028
MSTRG.30268	MD13G1236100	AT5G35320.1	0	unknown protein; Has 1807 Blast hits to 1807 proteins in 277 species: Archae - 0; Bacteria - 0; Metazoa - 736; Fungi - 347; Plants - 385; Viruses - 0; Other Eukaryotes - 339 (source: NCBI BLink).	Chr13:23853523-23854945	GA1DAT	C1DAT	30.0717	70.5961	-1.23118	4.34831	5e-05	0.00312624
MSTRG.16339	MD07G1224100	AT2G40200.1	0	basic helix-loop-helix (bHLH) DNA-binding superfamily protein	Chr07:30083282-30085440	GA2DAT	C2DAT	10.0916	23.6585	-1.2292	3.64476	0.0006	0.0218931
MSTRG.29744	MD13G1167100	AT3G06880.2	0	Transducin/WD40 repeat-like superfamily protein	Chr13:13519810-13525918	GA2DAT	C2DAT	3.86709	9.06447	-1.22897	3.9676	0.00015	0.00770851
MSTRG.9731	MD04G1212400	AT5G27320.1	ATGID1C, GID1C	alpha/beta-Hydrolases superfamily protein	Chr04:29670551-29673106	GA2DAT	C2DAT	14.5645	34.103	-1.22744	4.30511	0.0001	0.00558599
MSTRG.13963	MD06G1163300	AT3G48280.1	CYP71A25	cytochrome P450, family 71, subfamily A, polypeptide 25	Chr06:30425558-30430113	GA2DAT	C2DAT	5.17632	12.1174	-1.22708	3.53838	0.00085	0.0281028
MSTRG.13415	MD06G1093000	AT1G64060.1	ATRBOH F, ATRBOHF, RBOHAP108, RBOHF, RBOH F	respiratory burst oxidase protein F	Chr06:22375872-22385466	GA2DAT	C2DAT	5.12393	11.9732	-1.22448	4.0837	5e-05	0.00312624
MSTRG.32206	MD14G1210600	AT1G74310.1	ATHSP101, HSP101, HOT1	heat shock protein 101	Chr14:29624024-29628301	GA1DAT	C1DAT	79.2136	184.295	-1.2182	3.73832	0.00035	0.014702
MSTRG.19095	MD09G1017800	AT3G27330.1	0	zinc finger (C3HC4-type RING finger) family protein	Chr09:1107586-1109840	GA5DAT	C5DAT	1.80601	4.20085	-1.21787	2.1155	0.00065	0.0232122
MSTRG.34645	MD15G1264200	AT2G25737.1	0	Sulfite exporter TauE/SafE family protein	Chr15:22646733-22650279	GA1DAT	C1DAT	18.8137	43.7399	-1.21717	4.31687	5e-05	0.00312624
MSTRG.15164	MD07G1072100,MD07G1072200,MD07G1072300	AT1G08230.2	0	#N/A	Chr07:6824512-6834585	GA2DAT	C2DAT	7.00626	16.2886	-1.21715	3.30546	0.00055	0.0205992
MSTRG.24585	MD11G1092300	AT2G29410.1	MTPB1, ATMTPB1	metal tolerance protein B1	Chr11:7654971-7661291	GA2DAT	C2DAT	23.6365	54.9395	-1.21682	4.06477	5e-05	0.00312624
MSTRG.3861	MD02G1069500	AT2G19810.1	0	CCCH-type zinc finger family protein	Chr02:5653117-5654335	GA2DAT	C2DAT	208.602	484.707	-1.21636	3.81907	0.0003	0.0130884
MSTRG.36891	MD16G1101000	AT2G44200.1	0	CBF1-interacting co-repressor CIR, N-terminal;Pre-mRNA splicing factor	Chr16:6983818-6984686	GA2DAT	C2DAT	24.7052	57.2508	-1.21248	3.97804	0.0001	0.00558599
MSTRG.23590	MD10G1307100,MD10G1307200	AT5G18170.1	GDH1	glutamate dehydrogenase 1	Chr10:39256736-39267151	GA15DAT	C15DAT	4.18579	9.6966	-1.21198	2.56357	5e-05	0.00312624
MSTRG.29282	MD13G1106700	AT1G67740.1	PSBY, YCF32	photosystem II BY	Chr13:7650658-7651240	GA1DAT	C1DAT	70.8762	164.154	-1.21167	4.25234	0.0001	0.00558599
MSTRG.27873	MD12G1193200	AT5G36930.1	0	Disease resistance protein (TIR-NBS-LRR class) family	Chr12:27488824-27495090	GA2DAT	C2DAT	3.99059	9.2395	-1.21121	3.83875	0.0001	0.00558599
MSTRG.2384	MD01G1124300,MD01G1124500	AT2G39570.1	0	ACT domain-containing protein	Chr01:23722338-23738742	GA2DAT	C2DAT	13.3186	30.821	-1.21047	3.95575	5e-05	0.00312624
MSTRG.14333	MSTRG.14333	AT1G77390.1	TAM, CYCA1;2, DYP, CYCA1	CYCLIN A1;2	Chr06:34248951-34251356	GA2DAT	C2DAT	17.2897	39.9477	-1.2082	4.3071	5e-05	0.00312624
MSTRG.7580	MD03G1230900	AT5G53900.2	0	Serine/threonine-protein kinase WNK (With No Lysine)-related	Chr03:31622077-31624798	GA2DAT	C2DAT	6.4695	14.9384	-1.2073	3.51609	0.0008	0.0269448
MSTRG.12011	MD05G1264700	AT2G31160.1	LSH3	Protein of unknown function (DUF640)	Chr05:39978907-39979825	GA2DAT	C2DAT	111.991	258.339	-1.20588	4.32479	0.0001	0.00558599
MSTRG.37227	MD16G1143100	AT3G26690.2	ATNUDT13, ATNUDX13, NUDX13	nudix hydrolase homolog 13	Chr16:11005194-11008878	GA2DAT	C2DAT	9.1998	21.2208	-1.20581	3.49764	0.00075	0.0257477
MSTRG.3036	MD01G1209000,MD01G1209100,MD01G1209200	AT1G01490.2	0	#N/A	Chr01:30332223-30344108	GA1DAT	C1DAT	52.3605	120.561	-1.20321	4.20957	5e-05	0.00312624
MSTRG.36926	MD16G1106400	AT1G67750.1	0	Pectate lyase family protein	Chr16:7468945-7471200	GA1DAT	C1DAT	7.71716	17.7594	-1.20244	3.53576	0.001	0.0310418
MSTRG.24764	MD11G1115200,MD11G1115300	AT5G06900.1	CYP93D1	cytochrome P450, family 93, subfamily D, polypeptide 1	Chr11:10385585-10412901	GA15DAT	C15DAT	7.99797	18.3206	-1.19576	3.29787	5e-05	0.00312624
MSTRG.33144	MD15G1075800	AT4G24210.1	SLY1	F-box family protein	Chr15:5172734-5173331	GA2DAT	C2DAT	19.6099	44.9127	-1.19554	3.32041	0.0016	0.0421396
MSTRG.12891	MD06G1017100	AT3G45900.1	0	Ribonuclease P protein subunit P38-related	Chr06:2086683-2089990	GA2DAT	C2DAT	5.08024	11.6056	-1.19185	3.18696	0.00195	0.0483461
MSTRG.23488	MD10G1295800	AT2G20740.1	0	Tetraspanin family protein	Chr10:38393452-38395952	GA1DAT	C1DAT	7.19997	16.447	-1.19176	3.22375	0.0016	0.0421396
MSTRG.9168	MD04G1139400,MD04G1139500	AT3G09270.1	ATGSTU8, GSTU8	glutathione S-transferase TAU 8	Chr04:22756385-22774986	GA2DAT	C2DAT	15.0868	34.4081	-1.18947	3.7553	0.0003	0.0130884
MSTRG.16286	MSTRG.16286	#N/A	#N/A	#N/A	Chr07:29471647-29473858	GA2DAT	C2DAT	6.03407	13.756	-1.18885	3.51982	0.00025	0.011429
MSTRG.20769	MD09G1236800	AT2G42620.1	MAX2, ORE9, PPS	RNI-like superfamily protein	Chr09:29913691-29915854	GA2DAT	C2DAT	6.44721	14.6966	-1.18874	3.67952	0.0004	0.0162701
MSTRG.20247	MD09G1168200,MD09G1168300	AT1G78950.1	0	Terpenoid cyclases family protein	Chr09:13869476-13942392	GA2DAT	C2DAT	31.5581	71.9006	-1.18799	4.05477	5e-05	0.00312624
MSTRG.19801	MD09G1113100	AT2G32990.1	AtGH9B8, GH9B8	glycosyl hydrolase 9B8	Chr09:8584404-8590382	GA2DAT	C2DAT	9.21148	20.9823	-1.18767	3.74882	0.0004	0.0162701
MSTRG.3138	MD01G1221900	AT1G49920.1	0	MuDR family transposase	Chr01:31436847-31439878	GA1DAT	C1DAT	10.3061	23.4724	-1.18747	3.45835	0.00095	0.0301188
MSTRG.26074	MD11G1284700	AT3G63200.1	PLP9, PLA IIIB	PATATIN-like protein 9	Chr11:40311287-40312941	GA2DAT	C2DAT	21.2907	48.3549	-1.18344	4.18534	5e-05	0.00312624
MSTRG.28785	MD13G1043200	AT1G68570.1	0	Major facilitator superfamily protein	Chr13:3030934-3034949	GA15DAT	C15DAT	10.5176	23.7383	-1.17442	3.89771	5e-05	0.00312624
MSTRG.28777	MD13G1042500	AT1G68540.1	0	NAD(P)-binding Rossmann-fold superfamily protein	Chr13:2955763-2957804	GA15DAT	C15DAT	6.38474	14.4088	-1.17425	3.01449	5e-05	0.00312624
MSTRG.29028	MD13G1073600	AT1G69700.1	ATHVA22C, HVA22C	HVA22 homologue C	Chr13:5187466-5189475	GA2DAT	C2DAT	46.3899	104.63	-1.17341	4.10798	0.00025	0.011429
MSTRG.40189	MD17G1244800	AT3G02570.1	MEE31, PMI1	Mannose-6-phosphate isomerase, type I	Chr17:29320748-29323928	GA1DAT	C1DAT	7.48658	16.8743	-1.17245	3.51614	0.00065	0.0232122
MSTRG.8410	MD04G1039200	AT1G05870.4	0	Protein of unknown function (DUF1685)	Chr04:4298716-4300846	GA2DAT	C2DAT	19.504	43.8696	-1.16945	4.03855	5e-05	0.00312624
MSTRG.38052	MD16G1253900	AT5G57340.1	0	unknown protein; Has 30201 Blast hits to 17322 proteins in 780 species: Archae - 12; Bacteria - 1396; Metazoa - 17338; Fungi - 3422; Plants - 5037; Viruses - 0; Other Eukaryotes - 2996 (source: NCBI BLink).	Chr16:28897562-28900888	GA2DAT	C2DAT	9.34825	21.0209	-1.16906	3.59412	0.0004	0.0162701
MSTRG.18647	MD08G1211300,MD08G1211400	AT1G32230.3	AtRCD1	WWE protein-protein interaction domain protein family	Chr08:27491139-27494322	GA2DAT	C2DAT	12.3889	27.8261	-1.16739	3.5299	0.0003	0.0130884
MSTRG.26370	MD12G1003600	AT5G18170.1	GDH1	glutamate dehydrogenase 1	Chr12:529100-534362	GA5DAT	C5DAT	1.73892	3.89804	-1.16455	2.36127	0.0005	0.019173
MSTRG.13619	MD06G1118700	AT1G64660.1	ATMGL, MGL	methionine gamma-lyase	Chr06:25741313-25744443	GA2DAT	C2DAT	25.2169	56.3863	-1.16096	4.20658	5e-05	0.00312624
MSTRG.7297	MD03G1194300	AT3G20310.1	ATERF-7, ATERF7, ERF7	ethylene response factor 7	Chr03:26650608-26651970	GA1DAT	C1DAT	12.5696	28.0875	-1.15999	3.26583	0.00065	0.0232122
MSTRG.39552	MD17G1164400	AT1G74950.1	JAZ2, TIFY10B	TIFY domain/Divergent CCT motif family protein	Chr17:16289063-16290315	GA1DAT	C1DAT	13.2295	29.4895	-1.15645	3.56503	0.00035	0.014702
MSTRG.23093	MD10G1243000	AT1G30650.1	WRKY14, ATWRKY14, AR411	WRKY DNA-binding protein 14	Chr10:33776289-33781481	GA2DAT	C2DAT	6.48072	14.4445	-1.15629	3.60352	0.0004	0.0162701
MSTRG.27695	MD12G1171600	AT5G01350.1	0	unknown protein; FUNCTIONS IN: molecular_function unknown; INVOLVED IN: biological_process unknown; LOCATED IN: endomembrane system; EXPRESSED IN: 24 plant structures; EXPRESSED DURING: 15 growth stages; Has 30201 Blast hits to 17322 proteins in 780 species: Archae - 12; Bacteria - 1396; Metazoa - 17338; Fungi - 3422; Plants - 5037; Viruses - 0; Other Eukaryotes - 2996 (source: NCBI BLink).	Chr12:25210104-25212510	GA1DAT	C1DAT	27.9901	62.3521	-1.15553	3.60716	0.00035	0.014702
MSTRG.29279	MD13G1106200	AT1G67750.1	0	Pectate lyase family protein	Chr13:7620361-7622557	GA2DAT	C2DAT	19.3519	43.1059	-1.15541	4.04726	5e-05	0.00312624
MSTRG.38406	MD17G1014900	AT5G14230.1	0	CONTAINS InterPro DOMAIN/s: Ankyrin repeat-containing domain (InterPro:IPR020683), Ankyrin repeat (InterPro:IPR002110); BEST Arabidopsis thaliana protein match is: XB3 ortholog 2 in Arabidopsis thaliana (TAIR:AT5G57740.1); Has 66374 Blast hits to 25358 proteins in 1201 species: Archae - 121; Bacteria - 8133; Metazoa - 29530; Fungi - 5885; Plants - 3349; Viruses - 785; Other Eukaryotes - 18571 (so…	Chr17:1237989-1242440	GA2DAT	C2DAT	9.63123	21.4357	-1.15422	3.90826	0.0001	0.00558599
MSTRG.13326	MD06G1079400,MD06G1079500	AT1G43760.1	0	DNAse I-like superfamily protein	Chr06:19531099-19548627	GA2DAT	C2DAT	4.17471	9.28377	-1.15304	3.08816	0.0011	0.0330556
MSTRG.21376	MD10G1022700,MD10G1022800	AT2G30000.1	0	PHF5-like protein	Chr10:2853906-2861911	GA2DAT	C2DAT	4.28579	9.50933	-1.14978	3.00886	0.0014	0.0387318
MSTRG.14451	MD06G1222800	AT5G52450.1	0	MATE efflux family protein	Chr06:35416222-35419145	GA2DAT	C2DAT	8.08682	17.9407	-1.14959	3.63468	0.0005	0.019173
MSTRG.8481	MD04G1047100	AT2G43540.1	0	unknown protein; FUNCTIONS IN: molecular_function unknown; INVOLVED IN: N-terminal protein myristoylation; LOCATED IN: cellular_component unknown; EXPRESSED IN: 22 plant structures; EXPRESSED DURING: 13 growth stages; Has 27 Blast hits to 27 proteins in 12 species: Archae - 0; Bacteria - 0; Metazoa - 0; Fungi - 0; Plants - 27; Viruses - 0; Other Eukaryotes - 0 (source: NCBI BLink).	Chr04:5458695-5460255	GA2DAT	C2DAT	9.40092	20.8519	-1.1493	3.56143	0.0006	0.0218931
MSTRG.37974	MD16G1243300	AT5G23280.1	0	TCP family transcription factor	Chr16:26388678-26389521	GA15DAT	C15DAT	8.23289	18.2157	-1.14572	2.83369	5e-05	0.00312624
MSTRG.36339	MD16G1033400	AT4G22030.1	0	F-box family protein with a domain of unknown function (DUF295)	Chr16:2419575-2423030	GA1DAT	C1DAT	9.36141	20.6992	-1.14478	3.26745	0.00115	0.0340786
MSTRG.9767	MD04G1216900	AT1G54570.1	0	Esterase/lipase/thioesterase family protein	Chr04:29947881-29953829	GA2DAT	C2DAT	17.1836	37.965	-1.14364	4.1474	5e-05	0.00312624
MSTRG.33501	MSTRG.33501	#N/A	#N/A	#N/A	Chr15:8608724-8614964	GA1DAT	C1DAT	13.4219	29.649	-1.1434	3.86143	0.00015	0.00770851
MSTRG.19660	MD09G1091000	AT4G03400.1	DFL2, GH3-10	Auxin-responsive GH3 family protein	Chr09:6676155-6678624	GA5DAT	C5DAT	2.58092	5.70122	-1.14339	2.33508	0.0006	0.0218931
MSTRG.34240	MD15G1213400	AT1G72830.1	HAP2C, ATHAP2C, NF-YA3	nuclear factor Y, subunit A3	Chr15:17122522-17125945	GA2DAT	C2DAT	13.8059	30.4927	-1.14318	3.79877	0.00015	0.00770851
MSTRG.16526	MD07G1248700	AT5G07580.1	0	Integrase-type DNA-binding superfamily protein	Chr07:31798699-31799401	GA2DAT	C2DAT	32.2859	71.277	-1.14253	3.73386	0.0003	0.0130884
MSTRG.1266	MD00G1179800	AT3G48470.1	EMB2423	embryo defective 2423	Chr00:42189461-42194939	GA15DAT	C15DAT	2.02465	4.46841	-1.14209	2.06959	0.00015	0.00770851
MSTRG.35946	MD15G1432400	AT5G36930.2	0	Disease resistance protein (TIR-NBS-LRR class) family	Chr15:53245366-53249949	GA1DAT	C1DAT	10.7533	23.7158	-1.14107	3.23539	0.0018	0.0457659
MSTRG.22535	MD10G1166300	AT5G48850.1	ATSDI1	Tetratricopeptide repeat (TPR)-like superfamily protein	Chr10:25665498-25668698	GA1DAT	C1DAT	14.959	32.9886	-1.14096	3.63962	0.0006	0.0218931
MSTRG.31728	MD14G1148600	AT3G26744.4	ICE1, ATICE1, SCRM	basic helix-loop-helix (bHLH) DNA-binding superfamily protein	Chr14:24129316-24132300	GA2DAT	C2DAT	6.32767	13.9517	-1.14069	3.54004	0.001	0.0310418
MSTRG.8775	MSTRG.8775	#N/A	#N/A	#N/A	Chr04:11670641-11677457	GA2DAT	C2DAT	17.2355	37.9738	-1.13962	3.49987	0.00075	0.0257477
MSTRG.31802	MD14G1157900	AT3G48530.1	KING1	SNF1-related protein kinase regulatory subunit gamma 1	Chr14:25195343-25198312	GA2DAT	C2DAT	11.8681	26.1357	-1.13893	3.82195	0.0001	0.00558599
MSTRG.37297	MD16G1153500	#N/A	#N/A	#N/A	Chr16:12178263-12181547	GA1DAT	C1DAT	156.519	344.651	-1.1388	3.90596	0.0001	0.00558599
MSTRG.8743	MD04G1079100	AT1G12330.1	0	unknown protein; INVOLVED IN: biological_process unknown; LOCATED IN: chloroplast; EXPRESSED IN: 21 plant structures; EXPRESSED DURING: 12 growth stages; BEST Arabidopsis thaliana protein match is: unknown protein (TAIR:AT5G12900.1); Has 249 Blast hits to 249 proteins in 27 species: Archae - 0; Bacteria - 0; Metazoa - 7; Fungi - 14; Plants - 217; Viruses - 0; Other Eukaryotes - 11 (source: NCBI B…	Chr04:10857704-10859635	GA2DAT	C2DAT	10.8353	23.8412	-1.13772	3.73812	0.0004	0.0162701
MSTRG.19313	MD09G1045800	AT5G39950.1	ATTRX2, ATH2, ATTRXH2, TRXH2, TRX2	thioredoxin 2	Chr09:3007178-3008550	GA2DAT	C2DAT	21.2481	46.7316	-1.13706	3.66296	0.0005	0.019173
MSTRG.22877	MD10G1215700,MD10G1215900,MD10G1216200	AT1G79460.1	GA2, KS, ATKS, ATKS1, KS1	Terpenoid cyclases/Protein prenyltransferases superfamily protein	Chr10:31404564-31482245	GA2DAT	C2DAT	6.58956	14.4665	-1.13447	3.06342	0.00105	0.0320245
MSTRG.12072	MD05G1273300	AT1G30500.2	NF-YA7	nuclear factor Y, subunit A7	Chr05:40820595-40836805	GA2DAT	C2DAT	63.3712	139.111	-1.13433	3.68585	0.0004	0.0162701
MSTRG.39759	MD17G1191100	AT1G79850.1	RPS17, CS17, PRPS17	ribosomal protein S17	Chr17:22803891-22805464	GA1DAT	C1DAT	12.9763	28.4847	-1.13431	3.39106	0.00065	0.0232122
MSTRG.27841	MD12G1188800	AT3G52850.1	VSR1, BP-80, ATELP, BP80, BP80B, ATELP1, ATVSR1, GFS1, VSR1;1, BP80-1;1	vacuolar sorting receptor homolog 1	Chr12:27052639-27057911	GA2DAT	C2DAT	5.26672	11.5538	-1.13339	3.48244	0.00065	0.0232122
MSTRG.24144	MD11G1035000	AT4G26590.1	ATOPT5, OPT5	oligopeptide transporter 5	Chr11:3093169-3097068	GA2DAT	C2DAT	5.69131	12.4674	-1.13133	3.60113	0.0005	0.019173
MSTRG.37366	MD16G1160600	AT1G24020.2	MLP423	MLP-like protein 423	Chr16:13079910-13081310	GA1DAT	C1DAT	53.5588	117.228	-1.13012	4.07796	0.00015	0.00770851
MSTRG.33558	MD15G1127900	AT5G20280.1	ATSPS1F, SPS1F	sucrose phosphate synthase 1F	Chr15:9254139-9260078	GA2DAT	C2DAT	3.79372	8.29158	-1.12803	3.50758	0.0004	0.0162701
MSTRG.25686	MD11G1235800	AT5G54250.2	ATCNGC4, CNGC4, HLM1, DND2	cyclic nucleotide-gated cation channel 4	Chr11:34297448-34304565	GA1DAT	C1DAT	8.62188	18.8378	-1.12756	3.6992	0.0001	0.00558599
MSTRG.37225	MD16G1142900	AT4G35360.1	0	Uncharacterised conserved protein (UCP030210)	Chr16:10995983-11000838	GA2DAT	C2DAT	9.36409	20.4508	-1.12694	3.50315	0.0008	0.0269448
MSTRG.23436	MD10G1290000	AT5G26990.1	0	Drought-responsive family protein	Chr10:37868465-37872028	GA1DAT	C1DAT	24.0354	52.43	-1.12523	4.02516	0.00015	0.00770851
MSTRG.27	MD00G1003600	AT5G51810.1	GA20OX2, AT2353, ATGA20OX2	gibberellin 20 oxidase 2	Chr00:594807-596586	GA15DAT	C15DAT	2.29506	5.00366	-1.12445	2.31518	0.001	0.0310418
MSTRG.40018	MD17G1224700	AT4G31860.1	0	Protein phosphatase 2C family protein	Chr17:27310583-27325324	GA2DAT	C2DAT	8.30401	18.0915	-1.12343	3.31076	0.00085	0.0281028
MSTRG.14953	MD07G1043700	AT4G15760.1	MO1	monooxygenase 1	Chr07:3753932-3757418	GA2DAT	C2DAT	34.6841	75.5568	-1.12329	3.89306	0.0001	0.00558599
MSTRG.11000	MD05G1133300	AT1G12740.1	CYP87A2	cytochrome P450, family 87, subfamily A, polypeptide 2	Chr05:26179506-26181319	GA5DAT	C5DAT	2.66586	5.8048	-1.12264	2.0491	0.00155	0.0412575
MSTRG.3246	MD01G1235100	AT5G09360.1	LAC14	laccase 14	Chr01:32266120-32268912	GA5DAT	C5DAT	4.11065	8.93889	-1.12073	2.87457	0.0003	0.0130884
MSTRG.18837	MD08G1236000	AT4G22200.1	AKT2/3, AKT3, AKT2, KT2/3	potassium transport 2/3	Chr08:30377632-30385417	GA2DAT	C2DAT	6.79059	14.7568	-1.11977	3.78113	5e-05	0.00312624
MSTRG.17182	MD08G1022400	AT1G75500.2	WAT1	Walls Are Thin 1	Chr08:1637008-1640639	GA5DAT	C5DAT	8.06718	17.5175	-1.11866	3.06078	5e-05	0.00312624
MSTRG.37477	MD16G1175400	AT2G47900.3	TLP3	tubby like protein 3	Chr16:14884596-14888196	GA2DAT	C2DAT	9.90601	21.5096	-1.11861	3.64208	0.00035	0.014702
MSTRG.12155	MD05G1284600	AT1G29980.1	0	Protein of unknown function, DUF642	Chr05:41856334-41861637	GA2DAT	C2DAT	45.8417	99.4566	-1.11741	4.06347	5e-05	0.00312624
MSTRG.36270	MD16G1024900,MD16G1025800	AT2G01520.1	MLP328	MLP-like protein 328	Chr16:1792009-1840796	GA1DAT	C1DAT	42.9414	93.0655	-1.11588	3.59506	0.0003	0.0130884
MSTRG.2020	MD01G1077800,MD01G1077900	AT4G27250.1	0	NAD(P)-binding Rossmann-fold superfamily protein	Chr01:18437997-18447924	GA2DAT	C2DAT	88.6038	191.739	-1.1137	3.33867	0.00085	0.0281028
MSTRG.4644	MD02G1168700	AT3G50560.1	0	NAD(P)-binding Rossmann-fold superfamily protein	Chr02:14461679-14463756	GA2DAT	C2DAT	11.3606	24.5727	-1.11302	3.59523	0.00105	0.0320245
MSTRG.23757	MD10G1328100	AT1G05010.1	EFE, ACO4, EAT1	ethylene-forming enzyme	Chr10:40754905-40756831	GA1DAT	C1DAT	16.8144	36.2457	-1.10811	3.63828	0.0002	0.00968037
MSTRG.3970	MSTRG.3970	AT4G29780.1	0	unknown protein; BEST Arabidopsis thaliana protein match is: unknown protein (TAIR:AT5G12010.1); Has 945 Blast hits to 944 proteins in 87 species: Archae - 0; Bacteria - 0; Metazoa - 519; Fungi - 43; Plants - 365; Viruses - 0; Other Eukaryotes - 18 (source: NCBI BLink).	Chr02:6635924-6638193	GA1DAT	C1DAT	10.3943	22.3882	-1.10695	3.7616	0.00025	0.011429
MSTRG.479	MD00G1069900	#N/A	#N/A	#N/A	Chr00:13639011-13641453	GA2DAT	C2DAT	15.6368	33.656	-1.10592	3.50497	0.00095	0.0301188
MSTRG.29239	MD13G1101300	AT3G26510.4	0	Octicosapeptide/Phox/Bem1p family protein	Chr13:7198339-7205421	GA2DAT	C2DAT	10.4599	22.4496	-1.10182	3.56258	0.0003	0.0130884
MSTRG.7791	MD03G1262000	AT3G63210.1	MARD1	Protein of unknown function (DUF581)	Chr03:34809339-34811733	GA2DAT	C2DAT	23.1818	49.7437	-1.10152	3.84002	5e-05	0.00312624
MSTRG.7952	MD03G1283000	AT3G62760.1	ATGSTF13	Glutathione S-transferase family protein	Chr03:36329384-36330432	GA15DAT	C15DAT	16.0094	34.3092	-1.09967	3.16291	5e-05	0.00312624
MSTRG.7493	MD03G1218000	AT5G54250.2	ATCNGC4, CNGC4, HLM1, DND2	cyclic nucleotide-gated cation channel 4	Chr03:30238756-30246895	GA2DAT	C2DAT	15.5443	33.3088	-1.09951	3.92499	5e-05	0.00312624
MSTRG.29428	MD13G1125500	AT5G21090.1	0	Leucine-rich repeat (LRR) family protein	Chr13:9302200-9304608	GA2DAT	C2DAT	12.3805	26.511	-1.09852	3.37036	0.00105	0.0320245
MSTRG.539	MD00G1078600	AT5G61230.1	0	Ankyrin repeat family protein	Chr00:15853580-15866692	GA2DAT	C2DAT	60.6459	129.844	-1.0983	3.52644	0.00045	0.0177779
MSTRG.3134	MD01G1221600,MD01G1221800	AT1G01340.1	ATCNGC10, CNGC10, ACBK1	#N/A	Chr01:31378307-31428547	GA1DAT	C1DAT	43.1503	92.3657	-1.09799	3.19919	0.00165	0.0430518
MSTRG.26056	MD11G1282700	AT3G63210.1	MARD1	Protein of unknown function (DUF581)	Chr11:40109982-40112669	GA2DAT	C2DAT	53.2113	113.857	-1.09742	3.91435	5e-05	0.00312624
MSTRG.31124	MD14G1069200	AT3G10190.1	0	Calcium-binding EF-hand family protein	Chr14:7546560-7547709	GA1DAT	C1DAT	20.0579	42.8986	-1.09676	3.39727	0.0006	0.0218931
MSTRG.7556	MD03G1227300,MD03G1227500	AT3G15353.2	MT3	metallothionein 3	Chr03:31295026-31315306	GA1DAT	C1DAT	88.823	189.823	-1.09565	3.87663	0.0001	0.00558599
MSTRG.3861	MD02G1069500	AT2G19810.1	0	CCCH-type zinc finger family protein	Chr02:5653117-5654335	GA1DAT	C1DAT	120.115	256.557	-1.09487	3.80615	0.00015	0.00770851
MSTRG.999	MD00G1140800	AT2G34830.1	WRKY35, MEE24, AtWRKY35	WRKY DNA-binding protein 35	Chr00:30743430-30745181	GA2DAT	C2DAT	41.0356	87.5882	-1.09386	3.95559	5e-05	0.00312624
MSTRG.31201	MSTRG.31201	AT4G12110.1	SMO1-1, ATSMO1, ATSMO1-1	sterol-4alpha-methyl oxidase 1-1	Chr14:9069754-9070744	GA5DAT	C5DAT	4.22898	9.01368	-1.09181	2.29256	0.0015	0.040681
MSTRG.28449	MD13G1001600	AT3G19990.1	0	unknown protein; INVOLVED IN: biological_process unknown; LOCATED IN: chloroplast stroma, chloroplast; EXPRESSED IN: 23 plant structures; EXPRESSED DURING: 13 growth stages; Has 118 Blast hits to 118 proteins in 41 species: Archae - 0; Bacteria - 42; Metazoa - 0; Fungi - 0; Plants - 56; Viruses - 0; Other Eukaryotes - 20 (source: NCBI BLink).	Chr13:110642-111989	GA2DAT	C2DAT	90.7244	193.137	-1.09007	3.84933	0.00025	0.011429
MSTRG.9557	MD04G1189800	AT1G09420.1	G6PD4	glucose-6-phosphate dehydrogenase 4	Chr04:28001288-28006244	GA2DAT	C2DAT	18.2932	38.9011	-1.08851	3.9007	5e-05	0.00312624
MSTRG.27357	MD12G1128400	AT2G37240.1	0	Thioredoxin superfamily protein	Chr12:20348487-20350933	GA15DAT	C15DAT	3.24978	6.90765	-1.08785	2.23227	0.0013	0.0368541
MSTRG.12763	MD06G1001300	AT1G21000.2	0	PLATZ transcription factor family protein	Chr06:168801-171262	GA2DAT	C2DAT	11.5254	24.4945	-1.08764	3.55875	0.0004	0.0162701
MSTRG.27657	MD12G1165800	AT3G51860.1	CAX3, ATHCX1, CAX1-LIKE, ATCAX3	cation exchanger 3	Chr12:24665243-24669792	GA2DAT	C2DAT	16.8838	35.8651	-1.08694	3.83927	0.0001	0.00558599
MSTRG.12504	MSTRG.12504	AT2G43880.1	0	Pectin lyase-like superfamily protein	Chr05:45548756-45550623	GA2DAT	C2DAT	6.90157	14.6532	-1.08622	3.26941	0.00185	0.0466797
MSTRG.10218	MD05G1028500	AT5G20610.1	0	unknown protein; BEST Arabidopsis thaliana protein match is: unknown protein (TAIR:AT5G26160.1); Has 918 Blast hits to 759 proteins in 180 species: Archae - 6; Bacteria - 105; Metazoa - 264; Fungi - 89; Plants - 167; Viruses - 5; Other Eukaryotes - 282 (source: NCBI BLink).	Chr05:4680955-4683817	GA2DAT	C2DAT	18.5897	39.4329	-1.0849	3.62821	0.0004	0.0162701
MSTRG.3999	MD02G1087700	AT5G35550.1	TT2, ATMYB123, MYB123, ATTT2	Duplicated homeodomain-like superfamily protein	Chr02:6875836-6905572	GA5DAT	C5DAT	18.2915	38.7585	-1.08334	3.4117	5e-05	0.00312624
MSTRG.38424	MD17G1017000	AT5G40780.2	0	lysine histidine transporter 1	Chr17:1354313-1358572	GA2DAT	C2DAT	10.6409	22.5447	-1.08317	3.51601	0.00025	0.011429
MSTRG.29096	MD13G1084500	AT1G27210.1	0	ARM repeat superfamily protein	Chr13:5914664-5918868	GA1DAT	C1DAT	11.0819	23.4605	-1.08202	3.77697	0.00015	0.00770851
MSTRG.34878	MD15G1294800	AT4G37560.1	0	Acetamidase/Formamidase family protein	Chr15:27575860-27579832	GA2DAT	C2DAT	30.7041	64.9978	-1.08196	3.90883	5e-05	0.00312624
MSTRG.2272	MD01G1110100	AT5G51970.2	0	GroES-like zinc-binding alcohol dehydrogenase family protein	Chr01:22283975-22286706	GA2DAT	C2DAT	71.2357	150.766	-1.08164	3.81747	0.0001	0.00558599
MSTRG.20329	MD09G1178600	AT1G74950.1	JAZ2, TIFY10B	TIFY domain/Divergent CCT motif family protein	Chr09:15274687-15275998	GA1DAT	C1DAT	21.7757	46.0741	-1.08124	3.6914	0.00015	0.00770851
MSTRG.23184	MD10G1257300	AT1G30360.1	ERD4	Early-responsive to dehydration stress protein (ERD4)	Chr10:35151192-35155260	GA2DAT	C2DAT	34.8121	73.6371	-1.08084	3.86406	0.0001	0.00558599
MSTRG.9414	MD04G1171600	AT5G58380.1	CIPK10, PKS2, SIP1, SNRK3.8	SOS3-interacting protein 1	Chr04:26320174-26323132	GA1DAT	C1DAT	7.73959	16.369	-1.08064	3.46656	0.0011	0.0330556
MSTRG.6912	MD03G1144400	AT2G27500.2	0	Glycosyl hydrolase superfamily protein	Chr03:15575122-15577348	GA2DAT	C2DAT	17.2568	36.4968	-1.0806	3.73371	0.0004	0.0162701
MSTRG.19364	MD09G1052900	AT2G03090.1	ATEXPA15, EXP15, ATEXP15, ATHEXP ALPHA 1.3, EXPA15	expansin A15	Chr09:3514536-3516328	GA15DAT	C15DAT	26.7221	56.4957	-1.08011	3.80377	5e-05	0.00312624
MSTRG.37302	MD16G1154200	AT1G79010.1	0	Alpha-helical ferredoxin	Chr16:12239306-12242898	GA2DAT	C2DAT	7.86941	16.6221	-1.07877	3.07636	0.0018	0.0457659
MSTRG.18953	MD08G1250800	AT5G49740.1	ATFRO7, FRO7	ferric reduction oxidase 7	Chr08:31575418-31580012	GA2DAT	C2DAT	9.32196	19.689	-1.07869	3.7203	0.00065	0.0232122
MSTRG.5574	MD02G1292200	AT3G50240.1	KICP-02	ATP binding microtubule motor family protein	Chr02:34813692-34833141	GA1DAT	C1DAT	31.0819	65.6383	-1.07846	3.63307	0.00035	0.014702
MSTRG.23978	MD11G1012300	AT1G55230.1	0	Family of unknown function (DUF716)	Chr11:886297-887248	GA1DAT	C1DAT	19.7852	41.6943	-1.07543	3.43546	0.00115	0.0340786
MSTRG.28018	MD12G1212000	AT1G56220.4	0	Dormancy/auxin associated family protein	Chr12:29092352-29094440	GA2DAT	C2DAT	150.282	315.512	-1.07002	3.58799	0.00035	0.014702
MSTRG.10519	MD05G1069700	AT3G18830.1	ATPLT5, PMT5, ATPMT5	polyol/monosaccharide transporter 5	Chr05:13474168-13477021	GA2DAT	C2DAT	42.5732	89.3548	-1.0696	3.8815	0.0001	0.00558599
MSTRG.34223	MD15G1211600	AT5G12010.1	0	unknown protein; INVOLVED IN: response to salt stress; LOCATED IN: chloroplast, plasma membrane, membrane; EXPRESSED IN: 23 plant structures; EXPRESSED DURING: 13 growth stages; BEST Arabidopsis thaliana protein match is: unknown protein (TAIR:AT4G29780.1); Has 1807 Blast hits to 1807 proteins in 277 species: Archae - 0; Bacteria - 0; Metazoa - 736; Fungi - 347; Plants - 385; Viruses - 0; Other E…	Chr15:16999987-17001403	GA1DAT	C1DAT	11.0335	23.0908	-1.06542	3.32512	0.00185	0.0466797
MSTRG.39895	MD17G1210200	AT1G80130.1	0	Tetratricopeptide repeat (TPR)-like superfamily protein	Chr17:25508727-25511284	GA2DAT	C2DAT	99.3335	207.636	-1.06371	3.69538	0.00045	0.0177779
MSTRG.14956	MD07G1043900	AT3G12320.1	0	unknown protein; BEST Arabidopsis thaliana protein match is: unknown protein (TAIR:AT5G06980.4); Has 102 Blast hits to 102 proteins in 16 species: Archae - 0; Bacteria - 0; Metazoa - 0; Fungi - 0; Plants - 98; Viruses - 0; Other Eukaryotes - 4 (source: NCBI BLink).	Chr07:3765950-3770968	GA2DAT	C2DAT	9.44544	19.7267	-1.06246	3.45643	0.00035	0.014702
MSTRG.30353	MD13G1249700,MD13G1249800,MD13G1250000,MD13G1250100	AT5G24080.1	0	Protein kinase superfamily protein	Chr13:26513329-26530418	GA2DAT	C2DAT	15.5576	32.4734	-1.06164	2.96099	0.00115	0.0340786
MSTRG.4535	MD02G1153500	AT2G18570.1	0	UDP-Glycosyltransferase superfamily protein	Chr02:12743715-12749072	GA2DAT	C2DAT	13.701	28.5469	-1.05905	3.56096	0.00025	0.011429
MSTRG.2028	MD01G1078900	AT1G01360.1	RCAR1, PYL9	regulatory component of ABA receptor 1	Chr01:18591904-18595156	GA2DAT	C2DAT	38.4749	80.1606	-1.05897	3.86452	0.0002	0.00968037
MSTRG.11178	MD05G1155400,MD05G1155900,MD05G1156000	AT3G07510.2	0	unknown protein; FUNCTIONS IN: molecular_function unknown; INVOLVED IN: biological_process unknown; LOCATED IN: cellular_component unknown; EXPRESSED IN: 22 plant structures; EXPRESSED DURING: 13 growth stages; BEST Arabidopsis thaliana protein match is: unknown protein (TAIR:AT2G01580.1); Has 133 Blast hits to 133 proteins in 14 species: Archae - 0; Bacteria - 4; Metazoa - 0; Fungi - 0; Plants -…	Chr05:28541860-28607782	GA2DAT	C2DAT	99.5965	207.426	-1.05843	3.54875	0.0003	0.0130884
MSTRG.33522	MSTRG.33522	#N/A	#N/A	#N/A	Chr15:8847416-8849714	GA2DAT	C2DAT	13.3612	27.8189	-1.05801	3.71792	0.0005	0.019173
MSTRG.1684	MD01G1035000	AT1G78290.3	0	Protein kinase superfamily protein	Chr01:11830597-11833546	GA2DAT	C2DAT	11.9649	24.9101	-1.05792	3.4748	0.00045	0.0177779
MSTRG.9729	MD04G1212100	AT3G21510.1	AHP1	histidine-containing phosphotransmitter 1	Chr04:29654491-29656643	GA1DAT	C1DAT	33.1669	69.037	-1.05762	3.75437	0.0004	0.0162701
MSTRG.19207	MD09G1032100	AT3G27870.1	0	ATPase E1-E2 type family protein / haloacid dehalogenase-like hydrolase family protein	Chr09:1942705-1948636	GA2DAT	C2DAT	10.0328	20.877	-1.05719	3.78935	5e-05	0.00312624
MSTRG.15007	MD07G1051100,MD07G1051200	AT3G11910.1	UBP13	ubiquitin-specific protease 13	Chr07:4696885-4701527	GA2DAT	C2DAT	22.2924	46.3052	-1.05462	2.98051	0.0008	0.0269448
MSTRG.17234	MD08G1029700	AT1G19530.1	0	unknown protein; FUNCTIONS IN: molecular_function unknown; INVOLVED IN: N-terminal protein myristoylation, anaerobic respiration; LOCATED IN: cellular_component unknown; EXPRESSED IN: leaf apex, inflorescence meristem, hypocotyl, root, flower; EXPRESSED DURING: petal differentiation and expansion stage; Has 47 Blast hits to 47 proteins in 13 species: Archae - 0; Bacteria - 0; Metazoa - 0; Fungi -…	Chr08:2153785-2155212	GA2DAT	C2DAT	119.13	247.334	-1.05393	3.79609	5e-05	0.00312624
MSTRG.21971	MD10G1091100	AT2G03550.1	0	alpha/beta-Hydrolases superfamily protein	Chr10:13669325-13670228	GA2DAT	C2DAT	83.9715	174.173	-1.05255	3.83485	5e-05	0.00312624
MSTRG.17211	MD08G1025900	AT1G10210.2	ATMPK1, MPK1	mitogen-activated protein kinase 1	Chr08:1877128-1879699	GA2DAT	C2DAT	47.0711	97.551	-1.05132	3.80382	0.00025	0.011429
MSTRG.33789	MD15G1155500	AT5G58070.1	ATTIL, TIL	temperature-induced lipocalin	Chr15:11569457-11570820	GA2DAT	C2DAT	25.0284	51.7741	-1.04867	3.56344	0.0004	0.0162701
MSTRG.20314	MD09G1176600	AT1G54070.1	0	Dormancy/auxin associated family protein	Chr09:15108007-15109938	GA2DAT	C2DAT	70.6272	146.015	-1.04782	3.82049	0.0003	0.0130884
MSTRG.8448	MSTRG.8448	AT5G58710.1	ROC7	rotamase CYP 7	Chr04:5074500-5083108	GA2DAT	C2DAT	4.89199	10.1008	-1.04597	2.90675	0.00025	0.011429
MSTRG.30152	MD13G1219100	AT2G43480.1	0	Peroxidase superfamily protein	Chr13:21168041-21173100	GA1DAT	C1DAT	18.5117	38.1852	-1.04458	3.22238	0.00045	0.0177779
MSTRG.19438	MD09G1062600	AT3G29320.1	0	Glycosyl transferase, family 35	Chr09:4248651-4255033	GA2DAT	C2DAT	66.9114	137.975	-1.04408	3.29597	0.0008	0.0269448
MSTRG.19122	MSTRG.19122	AT5G14410.1	0	unknown protein; Has 23 Blast hits to 23 proteins in 9 species: Archae - 0; Bacteria - 0; Metazoa - 0; Fungi - 0; Plants - 23; Viruses - 0; Other Eukaryotes - 0 (source: NCBI BLink).	Chr09:1287043-1287998	GA2DAT	C2DAT	34.2448	70.6078	-1.04394	3.64404	0.00035	0.014702
MSTRG.1823	MD01G1051700	AT2G28470.1	BGAL8	beta-galactosidase 8	Chr01:15590799-15594248	GA2DAT	C2DAT	9.50632	19.5853	-1.04281	3.1616	0.00155	0.0412575
MSTRG.37117	MD16G1129900	AT3G26740.1	CCL	CCR-like	Chr16:9471108-9473680	GA2DAT	C2DAT	50.9572	104.984	-1.04281	3.58045	0.00035	0.014702
MSTRG.33363	MD15G1104100	AT4G31290.1	0	ChaC-like family protein	Chr15:7323452-7326288	GA1DAT	C1DAT	37.1011	76.3201	-1.0406	3.73443	5e-05	0.00312624
MSTRG.13524	MD06G1106000	AT2G29380.1	HAI3	highly ABA-induced PP2C gene 3	Chr06:24496802-24497900	GA15DAT	C15DAT	3.33574	6.86062	-1.04033	2.14705	0.0018	0.0457659
MSTRG.7518	MD03G1221800	AT5G54400.1	0	S-adenosyl-L-methionine-dependent methyltransferases superfamily protein	Chr03:30578125-30579043	GA15DAT	C15DAT	4.33919	8.92265	-1.04005	2.17865	0.0015	0.040681
MSTRG.35402	MD15G1365300	AT1G78070.1	0	Transducin/WD40 repeat-like superfamily protein	Chr15:44268073-44273226	GA2DAT	C2DAT	10.9902	22.5943	-1.03974	3.42705	0.00055	0.0205992
MSTRG.16077	MD07G1189600	AT3G55240.1	0	Plant protein 1589 of unknown function	Chr07:26986136-26987882	GA2DAT	C2DAT	136.088	279.439	-1.03799	3.65616	0.00015	0.00770851
MSTRG.19815	MD09G1114800	AT1G05010.1	EFE, ACO4, EAT1	ethylene-forming enzyme	Chr09:8745865-8747621	GA2DAT	C2DAT	18.54	37.9404	-1.03309	3.45538	0.00065	0.0232122
MSTRG.659	MD00G1096000	AT4G03510.2	RMA1, ATRMA1	RING membrane-anchor 1	Chr00:19947514-19948345	GA2DAT	C2DAT	39.0418	79.8812	-1.03284	3.58366	0.0006	0.0218931
MSTRG.35752	MD15G1407700	AT1G22600.1	0	Late embryogenesis abundant protein (LEA) family protein	Chr15:50782028-50784586	GA2DAT	C2DAT	8.56959	17.5306	-1.03258	3.2608	0.00175	0.044923
MSTRG.18623	MD08G1207700	AT5G65640.1	bHLH093	beta HLH protein 93	Chr08:26991723-26993806	GA2DAT	C2DAT	10.9478	22.3864	-1.03198	3.33868	0.0016	0.0421396
MSTRG.12373	MD05G1314500	AT2G20740.1	0	Tetraspanin family protein	Chr05:44451756-44454049	GA2DAT	C2DAT	47.5968	97.118	-1.02888	3.74906	0.0003	0.0130884
MSTRG.32134	MD14G1201600	AT3G47500.1	CDF3	cycling DOF factor 3	Chr14:29043547-29046646	GA2DAT	C2DAT	8.33356	17.0025	-1.02874	3.16466	0.0018	0.0457659
MSTRG.13946	MD06G1161300	AT5G63160.1	BT1	BTB and TAZ domain protein 1	Chr06:30224262-30227849	GA2DAT	C2DAT	11.7463	23.9523	-1.02796	3.25287	0.0011	0.0330556
MSTRG.24573	MD11G1091200	AT5G02020.1	SIS	Encodes a protein involved in salt tolerance, names SIS (Salt Induced Serine rich).	Chr11:7599438-7602385	GA1DAT	C1DAT	15.2517	31.0665	-1.02639	3.31074	0.00115	0.0340786
MSTRG.39683	MD17G1180800	AT4G26270.1	PFK3	phosphofructokinase 3	Chr17:21049137-21054015	GA2DAT	C2DAT	33.5329	68.2627	-1.02552	3.71749	0.00025	0.011429
MSTRG.17489	MD08G1063600	AT2G02080.1	AtIDD4, IDD4	indeterminate(ID)-domain 4	Chr08:5011588-5015311	GA2DAT	C2DAT	13.1323	26.7022	-1.02384	3.66262	0.00015	0.00770851
MSTRG.26173	MD11G1296000	AT3G63010.1	ATGID1B, GID1B	alpha/beta-Hydrolases superfamily protein	Chr11:41376310-41378912	GA1DAT	C1DAT	13.3925	27.1888	-1.02159	3.56916	0.00015	0.00770851
MSTRG.1998	MD01G1074700	AT2G46270.1	GBF3	G-box binding factor 3	Chr01:18087222-18092269	GA2DAT	C2DAT	10.8529	21.9699	-1.01745	3.40357	0.00065	0.0232122
MSTRG.16829	MD07G1289700	AT5G53420.1	0	CCT motif family protein	Chr07:35038424-35041872	GA2DAT	C2DAT	15.7854	31.9487	-1.01717	3.37282	0.001	0.0310418
MSTRG.3545	MD02G1030000	AT5G20190.1	0	Tetratricopeptide repeat (TPR)-like superfamily protein	Chr02:2318180-2319771	GA2DAT	C2DAT	37.2997	75.3964	-1.01533	3.63068	0.00025	0.011429
MSTRG.20819	MD09G1244800	AT4G27490.1	0	3'-5'-exoribonuclease family protein	Chr09:31207966-31211718	GA1DAT	C1DAT	12.9327	26.129	-1.01463	3.35261	0.00045	0.0177779
MSTRG.2119	MD01G1089600	AT5G54160.1	ATOMT1, OMT1	O-methyltransferase 1	Chr01:20303718-20306187	GA2DAT	C2DAT	14.2606	28.7853	-1.0133	3.28452	0.0012	0.0348708
MSTRG.15469	MD07G1111800	AT1G02070.1	0	unknown protein; BEST Arabidopsis thaliana protein match is: unknown protein (TAIR:AT3G60520.1); Has 98 Blast hits to 98 proteins in 13 species: Archae - 0; Bacteria - 0; Metazoa - 0; Fungi - 0; Plants - 98; Viruses - 0; Other Eukaryotes - 0 (source: NCBI BLink).	Chr07:12958021-12959433	GA2DAT	C2DAT	19.4431	39.194	-1.01137	3.13178	0.0018	0.0457659
MSTRG.36203	MD16G1014800	AT1G66140.1	ZFP4	zinc finger protein 4	Chr16:1137644-1140861	GA2DAT	C2DAT	70.2992	141.592	-1.01016	3.46248	0.0006	0.0218931
MSTRG.28256	MD12G1240900	AT5G28840.2	GME	GDP-D-mannose 3',5'-epimerase	Chr12:31293937-31297389	GA1DAT	C1DAT	79.6595	160.42	-1.00994	3.52669	0.0005	0.019173
MSTRG.4523	MD02G1151700	AT5G66730.1	0	C2H2-like zinc finger protein	Chr02:12519433-12523215	GA2DAT	C2DAT	10.745	21.5939	-1.00697	3.53239	0.0007	0.0244801
MSTRG.32896	MD15G1044300	AT5G10770.1	0	Eukaryotic aspartyl protease family protein	Chr15:3047029-3049852	GA2DAT	C2DAT	34.5197	69.3185	-1.00582	3.64163	0.00025	0.011429
MSTRG.34743	MD15G1278200	AT3G63150.1	MIRO2, ATCBG	MIRO-related GTP-ase 2	Chr15:24570935-24584085	GA2DAT	C2DAT	7.28625	14.6195	-1.00464	3.1977	0.0007	0.0244801
MSTRG.16962	MD07G1305300	AT5G17165.1	0	unknown protein; FUNCTIONS IN: molecular_function unknown; INVOLVED IN: biological_process unknown; LOCATED IN: cellular_component unknown; BEST Arabidopsis thaliana protein match is: unknown protein (TAIR:AT3G03150.1); Has 39 Blast hits to 39 proteins in 11 species: Archae - 0; Bacteria - 0; Metazoa - 0; Fungi - 0; Plants - 39; Viruses - 0; Other Eukaryotes - 0 (source: NCBI BLink).	Chr07:36229280-36232986	GA2DAT	C2DAT	82.7558	166.024	-1.00446	3.66316	0.0003	0.0130884
MSTRG.8837	MD04G1090700	AT2G36840.1	0	ACT-like superfamily protein	Chr04:16151485-16154952	GA2DAT	C2DAT	9.96034	19.9816	-1.00441	3.30492	0.0011	0.0330556
MSTRG.29377	MD13G1118800	AT1G67360.1	0	Rubber elongation factor protein (REF)	Chr13:8684773-8686689	GA1DAT	C1DAT	59.7814	119.907	-1.00414	3.65513	0.00055	0.0205992
MSTRG.7961	MD03G1284600	AT1G47980.1	0	unknown protein; FUNCTIONS IN: molecular_function unknown; INVOLVED IN: biological_process unknown; LOCATED IN: endomembrane system; EXPRESSED IN: 6 plant structures; EXPRESSED DURING: 4 anthesis, F mature embryo stage, petal differentiation and expansion stage, E expanded cotyledon stage; BEST Arabidopsis thaliana protein match is: unknown protein (TAIR:AT3G62730.1); Has 169 Blast hits to 169 pr…	Chr03:36466337-36467713	GA5DAT	C5DAT	8.94027	17.9202	-1.0032	2.47533	0.00035	0.014702
MSTRG.34553	MD15G1251500	AT4G36380.1	ROT3	Cytochrome P450 superfamily protein	Chr15:21180737-21188415	GA2DAT	C2DAT	7.58887	15.1997	-1.00208	3.3619	0.00065	0.0232122
MSTRG.26503	MD12G1020100	AT2G34930.1	0	disease resistance family protein / LRR family protein	Chr12:1983659-1992863	GA2DAT	C2DAT	6.00045	12.0146	-1.00165	3.13776	0.00185	0.0466797
MSTRG.7684	MD03G1246400,MD03G1246600	AT3G14840.2	0	Leucine-rich repeat transmembrane protein kinase	Chr03:33394985-33416259	GA2DAT	C2DAT	10.5111	21.0427	-1.0014	3.28983	0.0011	0.0330556
MSTRG.27227	MD12G1113100	AT4G32180.3	ATPANK2, PANK2	pantothenate kinase 2	Chr12:17935520-17938169	GA2DAT	C2DAT	10.7556	21.491	-0.998642	3.10021	0.00195	0.0483461
MSTRG.36797	MD16G1088600	AT1G24020.2	MLP423	MLP-like protein 423	Chr16:6094689-6095895	GA1DAT	C1DAT	213.09	425.636	-0.99816	3.28393	0.0014	0.0387318
MSTRG.5384	MSTRG.5384	#N/A	#N/A	#N/A	Chr02:32202543-32204386	GA1DAT	C1DAT	8.82534	17.6281	-0.998155	3.16177	0.00195	0.0483461
MSTRG.10597	MD05G1082000	AT4G34000.2	ABF3, DPBF5	abscisic acid responsive elements-binding factor 3	Chr05:17176230-17180107	GA2DAT	C2DAT	16.4433	32.8405	-0.997975	3.48197	0.00075	0.0257477
MSTRG.19854	MD09G1119300	AT5G10695.2	0	unknown protein; INVOLVED IN: biological_process unknown; LOCATED IN: cellular_component unknown; EXPRESSED IN: 23 plant structures; EXPRESSED DURING: 12 growth stages.	Chr09:9213658-9215091	GA2DAT	C2DAT	30.1993	60.3049	-0.997759	3.50588	0.00035	0.014702
MSTRG.31623	MD14G1134700	AT4G24050.1	0	NAD(P)-binding Rossmann-fold superfamily protein	Chr14:21335769-21338353	GA15DAT	C15DAT	2.60169	5.18886	-0.99597	2.10921	0.0015	0.040681
MSTRG.32028	MD14G1188400	AT5G62920.1	ARR6	response regulator 6	Chr14:28012275-28014968	GA5DAT	C5DAT	4.2904	8.54883	-0.994616	2.3266	0.0008	0.0269448
MSTRG.31479	MD14G1116800	AT1G64160.1	0	Disease resistance-responsive (dirigent-like protein) family protein	Chr14:18978601-18979656	GA2DAT	C2DAT	29.2629	58.3012	-0.994451	3.14977	0.00125	0.0358841
MSTRG.30363	MD13G1250700,MD13G1251000	AT5G38250.1	0	Protein kinase family protein	Chr13:26600114-26649607	GA1DAT	C1DAT	9.85193	19.6007	-0.992424	3.09991	0.0017	0.0439937
MSTRG.9165	MD04G1139000	AT5G02020.1	SIS	Encodes a protein involved in salt tolerance, names SIS (Salt Induced Serine rich).	Chr04:22739254-22742707	GA2DAT	C2DAT	21.9275	43.6195	-0.99223	3.46675	0.001	0.0310418
MSTRG.3175	MD01G1226600	AT2G46680.1	ATHB-7, ATHB7, HB-7	homeobox 7	Chr01:31679642-31681132	GA2DAT	C2DAT	20.3593	40.4684	-0.991109	3.36297	0.001	0.0310418
MSTRG.4030	MD02G1091800	AT3G45310.1	0	Cysteine proteinases superfamily protein	Chr02:7274901-7277590	GA2DAT	C2DAT	38.7005	76.8363	-0.989436	3.60842	0.00045	0.0177779
MSTRG.32182	MD14G1207600	AT3G19000.1	0	2-oxoglutarate (2OG) and Fe(II)-dependent oxygenase superfamily protein	Chr14:29464496-29465903	GA1DAT	C1DAT	43.7309	86.776	-0.988642	3.55363	0.00045	0.0177779
MSTRG.33984	MD15G1179600,MD15G1180000	AT5G36930.2	0	Disease resistance protein (TIR-NBS-LRR class) family	Chr15:14165049-14181568	GA1DAT	C1DAT	5.88393	11.6562	-0.986242	3.13505	0.0017	0.0439937
MSTRG.34055	MD15G1188500	AT3G24460.1	0	Serinc-domain containing serine and sphingolipid biosynthesis protein	Chr15:14886065-14891842	GA2DAT	C2DAT	12.2008	24.1276	-0.983705	3.29163	0.00105	0.0320245
MSTRG.29480	MD13G1130700	AT5G07310.1	0	Integrase-type DNA-binding superfamily protein	Chr13:9951908-9954992	GA2DAT	C2DAT	23.1034	45.6588	-0.982788	3.49331	0.0011	0.0330556
MSTRG.29795	MD13G1173100	AT4G15620.1	0	Uncharacterised protein family (UPF0497)	Chr13:14204490-14207227	GA2DAT	C2DAT	19.9925	39.4626	-0.981026	3.24947	0.00155	0.0412575
MSTRG.16922	MD07G1299900	AT5G24530.1	DMR6	2-oxoglutarate (2OG) and Fe(II)-dependent oxygenase superfamily protein	Chr07:35881163-35889422	GA5DAT	C5DAT	7.20646	14.2218	-0.980744	2.24146	0.00175	0.044923
MSTRG.31816	MD14G1159600	AT5G14210.1	0	Leucine-rich repeat protein kinase family protein	Chr14:25355850-25359765	GA2DAT	C2DAT	6.433	12.6763	-0.97857	3.16194	0.00185	0.0466797
MSTRG.763	MD00G1110000	AT4G10890.1	0	unknown protein; CONTAINS InterPro DOMAIN/s: Protein of unknown function DUF2439 (InterPro:IPR018838); BEST Arabidopsis thaliana protein match is: unknown protein (TAIR:AT1G43722.1); Has 30201 Blast hits to 17322 proteins in 780 species: Archae - 12; Bacteria - 1396; Metazoa - 17338; Fungi - 3422; Plants - 5037; Viruses - 0; Other Eukaryotes - 2996 (source: NCBI BLink).	Chr00:22992709-22994109	GA2DAT	C2DAT	31.9867	62.9156	-0.975946	3.50402	0.0004	0.0162701
MSTRG.29096	MD13G1084500	AT1G27210.1	0	ARM repeat superfamily protein	Chr13:5914664-5918868	GA2DAT	C2DAT	13.5173	26.5843	-0.975764	3.47768	0.0006	0.0218931
MSTRG.1304	MD00G1185200	AT1G23170.2	0	Protein of unknown function DUF2359, transmembrane	Chr00:44065541-44070072	GA2DAT	C2DAT	12.5478	24.6017	-0.971319	3.40644	0.00115	0.0340786
MSTRG.10998	MD05G1133000	AT1G19250.1	FMO1	flavin-dependent monooxygenase 1	Chr05:26158863-26161268	GA2DAT	C2DAT	65.2967	127.865	-0.969543	3.46819	0.0006	0.0218931
MSTRG.8054	MD03G1297100	AT5G49330.1	MYB111, ATMYB111, PFG3	myb domain protein 111	Chr03:37291913-37296766	GA15DAT	C15DAT	2.34342	4.58776	-0.969175	2.11713	0.0015	0.040681
MSTRG.39464	MD17G1154500	AT3G14310.1	ATPME3, PME3	pectin methylesterase 3	Chr17:14635456-14645899	GA2DAT	C2DAT	105.536	206.484	-0.968288	3.14201	0.0013	0.0368541
MSTRG.17028	MD08G1002100	AT2G30600.4	0	BTB/POZ domain-containing protein	Chr08:209523-216079	GA2DAT	C2DAT	12.7633	24.944	-0.966695	3.44574	0.0005	0.019173
MSTRG.21934	MD10G1087700	AT2G15890.1	MEE14	maternal effect embryo arrest 14	Chr10:12995648-12996920	GA2DAT	C2DAT	45.3053	88.1433	-0.960172	3.45347	0.00065	0.0232122
MSTRG.2679	MD01G1162700	AT5G05340.1	0	Peroxidase superfamily protein	Chr01:26756982-26758929	GA2DAT	C2DAT	81.5721	158.628	-0.959501	3.45959	0.00045	0.0177779
MSTRG.23757	MD10G1328100	AT1G05010.1	EFE, ACO4, EAT1	ethylene-forming enzyme	Chr10:40754905-40756831	GA2DAT	C2DAT	69.4622	134.975	-0.958398	3.48286	0.00055	0.0205992
MSTRG.8883	MD04G1096200	AT2G37040.1	PAL1, ATPAL1	PHE ammonia lyase 1	Chr04:17723730-17727188	GA15DAT	C15DAT	144.098	279.742	-0.957046	2.63147	0.0002	0.00968037
MSTRG.6289	MD03G1066000	AT3G47340.1	ASN1, DIN6, AT-ASN1	glutamine-dependent asparagine synthase 1	Chr03:5277765-5282454	GA2DAT	C2DAT	29.5113	57.2567	-0.95618	3.49201	0.0003	0.0130884
MSTRG.29217	MD13G1099500	AT1G67820.1	0	Protein phosphatase 2C family protein	Chr13:7024185-7026648	GA5DAT	C5DAT	3.3847	6.55347	-0.953233	2.23074	0.0007	0.0244801
MSTRG.32005	MD14G1185500	AT5G62570.2	0	Calmodulin binding protein-like	Chr14:27768543-27773300	GA1DAT	C1DAT	15.5277	30.061	-0.953049	3.38131	0.00105	0.0320245
MSTRG.4503	MD02G1149600	AT2G25737.1	0	Sulfite exporter TauE/SafE family protein	Chr02:12317147-12320639	GA1DAT	C1DAT	35.5108	68.4841	-0.947514	3.42748	0.00035	0.014702
MSTRG.39433	MD17G1150200	AT1G54070.1	0	Dormancy/auxin associated family protein	Chr17:13789621-13791418	GA2DAT	C2DAT	45.1702	87.0654	-0.946727	3.30884	0.0005	0.019173
MSTRG.27915	MD12G1199200	AT3G05890.1	RCI2B	Low temperature and salt responsive protein family	Chr12:28021283-28022721	GA2DAT	C2DAT	55.6171	107.145	-0.945964	3.1484	0.00185	0.0466797
MSTRG.28856	MD13G1051300	AT2G01150.1	RHA2B	RING-H2 finger protein 2B	Chr13:3648708-3649152	GA2DAT	C2DAT	91.4467	176.064	-0.945101	3.24553	0.0018	0.0457659
MSTRG.24436	MD11G1074900	AT3G51860.1	CAX3, ATHCX1, CAX1-LIKE, ATCAX3	cation exchanger 3	Chr11:6348408-6352616	GA1DAT	C1DAT	24.0153	46.1632	-0.942791	3.43062	0.00095	0.0301188
MSTRG.36202	MD16G1014700	AT1G14740.1	0	Protein of unknown function (DUF1423)	Chr16:1130583-1134290	GA2DAT	C2DAT	14.534	27.9374	-0.942767	3.35438	0.0006	0.0218931
MSTRG.20857	MD09G1250100	AT4G28250.1	ATEXPB3, EXPB3, ATHEXP BETA 1.6	expansin B3	Chr09:32030110-32032833	GA5DAT	C5DAT	4.15826	7.98927	-0.942085	2.14267	0.0015	0.040681
MSTRG.9766	MSTRG.9766	AT1G10170.1	ATNFXL1, NFXL1	#N/A	Chr04:29945851-29946891	GA2DAT	C2DAT	24.7849	47.6023	-0.941572	3.1411	0.00135	0.0377594
MSTRG.24355	MD11G1063800,MD11G1063900,MD11G1064000,MD11G1064600,MD11G1064700,MD11G1064800	AT5G58490.1	0	NAD(P)-binding Rossmann-fold superfamily protein	Chr11:5517746-5574442	GA2DAT	C2DAT	106.414	204.328	-0.941205	3.19476	0.00095	0.0301188
MSTRG.17221	MD08G1027900	AT1G27680.1	APL2	ADPGLC-PPase large subunit	Chr08:2037578-2041241	GA2DAT	C2DAT	19.6618	37.6701	-0.938023	3.34247	0.0009	0.0289742
MSTRG.32571	MD15G1005500	AT2G17030.1	0	F-box family protein with a domain of unknown function (DUF295)	Chr15:324919-326895	GA2DAT	C2DAT	15.9296	30.4343	-0.933988	3.1703	0.00085	0.0281028
MSTRG.29538	MD13G1138100	AT1G62290.2	0	Saposin-like aspartyl protease family protein	Chr13:10626955-10630824	GA1DAT	C1DAT	44.2526	84.5209	-0.933546	3.32956	0.0005	0.019173
MSTRG.2670	MD01G1161700	AT2G40435.1	0	BEST Arabidopsis thaliana protein match is: transcription regulators (TAIR:AT3G56220.1); Has 289 Blast hits to 289 proteins in 30 species: Archae - 0; Bacteria - 0; Metazoa - 0; Fungi - 0; Plants - 289; Viruses - 0; Other Eukaryotes - 0 (source: NCBI BLink).	Chr01:26681370-26683560	GA15DAT	C15DAT	6.15518	11.7435	-0.931987	2.05461	0.00175	0.044923
MSTRG.3126	MD01G1220400	AT5G53420.1	0	CCT motif family protein	Chr01:31246380-31249670	GA1DAT	C1DAT	31.2762	59.6331	-0.931045	3.29574	0.0013	0.0368541
MSTRG.15958	MD07G1174800	AT5G19290.1	0	alpha/beta-Hydrolases superfamily protein	Chr07:25347165-25348158	GA15DAT	C15DAT	20.9632	39.8692	-0.927417	2.9666	5e-05	0.00312624
MSTRG.7524	MD03G1222400	AT1G52870.2	0	Peroxisomal membrane 22 kDa (Mpv17/PMP22) family protein	Chr03:30669573-30673758	GA2DAT	C2DAT	53.5162	101.756	-0.927072	3.32505	0.0011	0.0330556
MSTRG.26074	MD11G1284700	AT3G63200.1	PLP9, PLA IIIB	PATATIN-like protein 9	Chr11:40311287-40312941	GA15DAT	C15DAT	26.2971	49.9431	-0.925383	3.29246	5e-05	0.00312624
MSTRG.38565	MD17G1033800	AT3G27870.1	0	ATPase E1-E2 type family protein / haloacid dehalogenase-like hydrolase family protein	Chr17:2412801-2419489	GA2DAT	C2DAT	17.9412	34.0386	-0.923894	3.31806	0.0012	0.0348708
MSTRG.13459	MD06G1098900	AT3G59140.1	ATMRP14, MRP14, ABCC10	multidrug resistance-associated protein 14	Chr06:23489294-23496168	GA5DAT	C5DAT	0.924125	1.75265	-0.923374	2.04292	0.00185	0.0466797
MSTRG.20098	MD09G1151600	AT1G29400.2	AML5, ML5	MEI2-like protein 5	Chr09:11981372-11988470	GA2DAT	C2DAT	23.6058	44.7517	-0.922802	3.34378	0.0005	0.019173
MSTRG.68	MD00G1009300	AT4G18810.1	0	NAD(P)-binding Rossmann-fold superfamily protein	Chr00:1160797-1166768	GA15DAT	C15DAT	6.84686	12.958	-0.920324	2.79525	5e-05	0.00312624
MSTRG.24330	MD11G1060700	AT2G40435.1	0	BEST Arabidopsis thaliana protein match is: transcription regulators (TAIR:AT3G56220.1); Has 289 Blast hits to 289 proteins in 30 species: Archae - 0; Bacteria - 0; Metazoa - 0; Fungi - 0; Plants - 289; Viruses - 0; Other Eukaryotes - 0 (source: NCBI BLink).	Chr11:5291040-5292687	GA15DAT	C15DAT	23.8516	45.11	-0.919358	2.99876	5e-05	0.00312624
MSTRG.21735	MD10G1063600	AT4G38970.1	FBA2	fructose-bisphosphate aldolase 2	Chr10:8651293-8653908	GA1DAT	C1DAT	35.1836	66.5153	-0.918784	3.35806	0.0008	0.0269448
MSTRG.18521	MD08G1195400	AT2G22500.1	UCP5, ATPUMP5, DIC1	uncoupling protein 5	Chr08:25209897-25210871	GA5DAT	C5DAT	8.83361	16.6995	-0.918728	2.34579	0.0002	0.00968037
MSTRG.26060	MD11G1283200	AT4G14860.1	atofp11, OFP11	ovate family protein 11	Chr11:40149030-40149747	GA15DAT	C15DAT	9.29454	17.5198	-0.914529	2.14947	0.0013	0.0368541
MSTRG.15779	MD07G1152400	AT2G46550.1	0	unknown protein; BEST Arabidopsis thaliana protein match is: unknown protein (TAIR:AT1G01240.3); Has 72 Blast hits to 68 proteins in 13 species: Archae - 0; Bacteria - 0; Metazoa - 1; Fungi - 0; Plants - 71; Viruses - 0; Other Eukaryotes - 0 (source: NCBI BLink).	Chr07:22195484-22198862	GA2DAT	C2DAT	17.9218	33.7767	-0.914313	3.1762	0.00155	0.0412575
MSTRG.15180	MSTRG.15180	#N/A	#N/A	#N/A	Chr07:7054324-7055387	GA15DAT	C15DAT	6.63098	12.4949	-0.914044	2.24047	0.00105	0.0320245
MSTRG.27942	MD12G1202600	AT1G09390.1	0	GDSL-like Lipase/Acylhydrolase superfamily protein	Chr12:28293201-28297602	GA5DAT	C5DAT	5.26833	9.92635	-0.913916	2.33708	0.0006	0.0218931
MSTRG.34142	MD15G1201300	AT2G19810.1	0	CCCH-type zinc finger family protein	Chr15:16027002-16028196	GA2DAT	C2DAT	49.4908	93.1148	-0.91185	3.31938	0.00125	0.0358841
MSTRG.17878	MD08G1111500	AT5G25880.1	ATNADP-ME3, NADP-ME3	NADP-malic enzyme 3	Chr08:9814869-9819679	GA5DAT	C5DAT	26.0815	48.9523	-0.90835	2.86639	5e-05	0.00312624
MSTRG.33719	MD15G1147100	AT3G25500.1	AFH1, FH1, AHF1, ATFH1	formin homology 1	Chr15:10923981-10928399	GA2DAT	C2DAT	57.5564	108.007	-0.908079	3.03549	0.002	0.0492168
MSTRG.3017	MD01G1206300	AT4G25640.1	ATDTX35, FFT, DTX35	detoxifying efflux carrier 35	Chr01:30165177-30169639	GA2DAT	C2DAT	59.1671	110.636	-0.902959	3.22233	0.00155	0.0412575
MSTRG.28142	MD12G1226800	AT3G21510.1	AHP1	histidine-containing phosphotransmitter 1	Chr12:30252650-30254431	GA2DAT	C2DAT	69.2285	129.389	-0.902279	3.29252	0.001	0.0310418
MSTRG.25055	MD11G1157600	AT1G08250.1	ADT6	arogenate dehydratase 6	Chr11:15249639-15250935	GA15DAT	C15DAT	19.4987	36.4039	-0.900715	3.04943	5e-05	0.00312624
MSTRG.2124	MD01G1090900	AT1G01060.4	LHY, LHY1	Homeodomain-like superfamily protein	Chr01:20579767-20586932	GA15DAT	C15DAT	8.48969	15.8467	-0.900397	3.0327	5e-05	0.00312624
MSTRG.29051	MD13G1077200	AT1G14390.1	0	Leucine-rich repeat protein kinase family protein	Chr13:5449746-5453438	GA2DAT	C2DAT	16.257	30.3181	-0.899115	3.25756	0.00085	0.0281028
MSTRG.7343	MD03G1200300	AT4G08240.1	0	unknown protein; Has 30201 Blast hits to 17322 proteins in 780 species: Archae - 12; Bacteria - 1396; Metazoa - 17338; Fungi - 3422; Plants - 5037; Viruses - 0; Other Eukaryotes - 2996 (source: NCBI BLink).	Chr03:27399153-27400858	GA1DAT	C1DAT	21.5384	40.1665	-0.89908	2.98712	0.00195	0.0483461
MSTRG.27337	MD12G1125900	AT2G28550.2	RAP2.7, TOE1	related to AP2.7	Chr12:20125298-20128901	GA2DAT	C2DAT	54.7192	102.017	-0.898694	3.15919	0.00095	0.0301188
MSTRG.3456	MD02G1020000,MD02G1020100	AT1G49390.1	0	2-oxoglutarate (2OG) and Fe(II)-dependent oxygenase superfamily protein	Chr02:1434355-1440128	GA2DAT	C2DAT	58.879	109.75	-0.89839	3.19308	0.00115	0.0340786
MSTRG.2622	MD01G1155000	AT2G40200.1	0	basic helix-loop-helix (bHLH) DNA-binding superfamily protein	Chr01:26313650-26315330	GA2DAT	C2DAT	23.9062	44.5422	-0.897789	3.0463	0.002	0.0492168
MSTRG.29048	MD13G1076100	AT2G02800.2	APK2B	protein kinase 2B	Chr13:5400077-5404191	GA2DAT	C2DAT	17.6261	32.7979	-0.895889	3.13738	0.0012	0.0348708
MSTRG.26074	MD11G1284700	AT3G63200.1	PLP9, PLA IIIB	PATATIN-like protein 9	Chr11:40311287-40312941	GA5DAT	C5DAT	35.5992	66.2095	-0.895192	3.22107	5e-05	0.00312624
MSTRG.26939	MD12G1076400	AT3G21090.1	0	ABC-2 type transporter family protein	Chr12:9283964-9289489	GA15DAT	C15DAT	2.40929	4.4757	-0.893507	2.13954	0.0011	0.0330556
MSTRG.26354	MD12G1001500	AT1G08570.1	ACHT4	atypical CYS HIS rich thioredoxin 4	Chr12:283160-285527	GA2DAT	C2DAT	54.6776	101.54	-0.893031	3.22563	0.0008	0.0269448
MSTRG.33144	MD15G1075800	AT4G24210.1	SLY1	F-box family protein	Chr15:5172734-5173331	GA15DAT	C15DAT	26.7064	49.541	-0.89144	2.59814	5e-05	0.00312624
MSTRG.30034	MD13G1202800	AT3G22970.1	0	Protein of unknown function (DUF506)	Chr13:18182109-18184401	GA15DAT	C15DAT	3.56902	6.61518	-0.89025	2.29466	0.0009	0.0289742
MSTRG.21650	MD10G1054500	AT4G33625.2	0	FUNCTIONS IN: molecular_function unknown; INVOLVED IN: biological_process unknown; LOCATED IN: plasma membrane; EXPRESSED IN: cultured cell; CONTAINS InterPro DOMAIN/s: Golgi apparatus membrane protein TVP15 (InterPro:IPR013714); Has 30201 Blast hits to 17322 proteins in 780 species: Archae - 12; Bacteria - 1396; Metazoa - 17338; Fungi - 3422; Plants - 5037; Viruses - 0; Other Eukaryotes - 2996 (…	Chr10:7453395-7456730	GA2DAT	C2DAT	52.0536	96.3883	-0.888862	3.24822	0.00125	0.0358841
MSTRG.23234	MD10G1263100	AT5G46250.1	0	RNA-binding protein	Chr10:35747012-35751267	GA2DAT	C2DAT	83.4586	154.428	-0.887804	3.15753	0.00165	0.0430518
MSTRG.24579	MD11G1091500,MD11G1091800	AT3G48270.1	CYP71A26	cytochrome P450, family 71, subfamily A, polypeptide 26	Chr11:7610877-7627551	GA15DAT	C15DAT	26.7914	49.5609	-0.887432	2.32157	0.00045	0.0177779
MSTRG.39962	MD17G1216900,MD17G1217000	AT1G15740.1	0	Leucine-rich repeat family protein	Chr17:26379910-26393553	GA2DAT	C2DAT	40.3464	74.5521	-0.885809	3.01591	0.00165	0.0430518
MSTRG.5596	MD02G1296000	AT5G23190.1	CYP86B1	cytochrome P450, family 86, subfamily B, polypeptide 1	Chr02:35094609-35097030	GA15DAT	C15DAT	6.6316	12.2084	-0.880446	2.71664	5e-05	0.00312624
MSTRG.39238	MD17G1123400	AT5G48310.2	0	unknown protein; FUNCTIONS IN: molecular_function unknown; INVOLVED IN: biological_process unknown; LOCATED IN: cellular_component unknown; EXPRESSED IN: 18 plant structures; EXPRESSED DURING: 13 growth stages; BEST Arabidopsis thaliana protein match is: unknown protein (TAIR:AT4G24610.1).	Chr17:10711996-10719315	GA5DAT	C5DAT	1.51226	2.78184	-0.879335	2.09244	0.0012	0.0348708
MSTRG.31768	MD14G1154200	AT5G50740.1	0	Heavy metal transport/detoxification superfamily protein	Chr14:24868279-24870616	GA2DAT	C2DAT	84.0808	154.581	-0.878514	3.12456	0.00145	0.0397081
MSTRG.27256	MD12G1116700	AT2G37040.1	PAL1, ATPAL1	PHE ammonia lyase 1	Chr12:18579660-18726048	GA15DAT	C15DAT	76.6744	140.577	-0.874548	2.75501	5e-05	0.00312624
MSTRG.29671	MD13G1156700	AT1G48300.1	0	unknown protein; FUNCTIONS IN: molecular_function unknown; INVOLVED IN: biological_process unknown; LOCATED IN: endomembrane system; EXPRESSED IN: 24 plant structures; EXPRESSED DURING: 15 growth stages; Has 96 Blast hits to 87 proteins in 37 species: Archae - 0; Bacteria - 2; Metazoa - 12; Fungi - 2; Plants - 65; Viruses - 0; Other Eukaryotes - 15 (source: NCBI BLink).	Chr13:12231608-12233455	GA2DAT	C2DAT	32.7777	60.0944	-0.874517	3.17591	0.0008	0.0269448
MSTRG.15742	MD07G1147700	AT1G01360.1	RCAR1, PYL9	regulatory component of ABA receptor 1	Chr07:21577960-21580923	GA2DAT	C2DAT	26.0543	47.7253	-0.873229	3.07924	0.002	0.0492168
MSTRG.34351	MD15G1227900	AT1G76490.1	HMG1, HMGR1, AtHMGR1	hydroxy methylglutaryl CoA reductase 1	Chr15:18530225-18534489	GA2DAT	C2DAT	52.2835	95.5527	-0.869941	3.07678	0.00195	0.0483461
MSTRG.6429	MD03G1085400	AT2G29380.1	HAI3	highly ABA-induced PP2C gene 3	Chr03:6898085-6900171	GA15DAT	C15DAT	13.8976	25.3447	-0.866846	2.92263	5e-05	0.00312624
MSTRG.10838	MD05G1114400	AT4G38810.2	0	Calcium-binding EF-hand family protein	Chr05:23313035-23316643	GA2DAT	C2DAT	44.0242	80.1151	-0.863777	3.14582	0.0018	0.0457659
MSTRG.14824	MD07G1026600	AT3G63440.1	ATCKX6, CKX6, ATCKX7	cytokinin oxidase/dehydrogenase 6	Chr07:2222461-2225921	GA15DAT	C15DAT	3.04481	5.53943	-0.863385	2.04167	0.0017	0.0439937
MSTRG.37016	MD16G1117600	AT1G67480.2	0	Galactose oxidase/kelch repeat superfamily protein	Chr16:8341961-8345446	GA2DAT	C2DAT	37.7535	68.6779	-0.863235	3.1347	0.0011	0.0330556
MSTRG.5841	MD03G1006500,MD03G1006600	AT3G13620.1	0	Amino acid permease family protein	Chr03:537942-543768	GA1DAT	C1DAT	54.1135	98.4247	-0.863032	3.00324	0.0018	0.0457659
MSTRG.39282	MD17G1130000,MD17G1130100,MD17G1130400	AT3G22142.1	0	Bifunctional inhibitor/lipid-transfer protein/seed storage 2S albumin superfamily protein	Chr17:11443603-11478527	GA15DAT	C15DAT	40.8128	74.2281	-0.862943	2.90371	5e-05	0.00312624
MSTRG.1344	MD00G1191200	AT2G21680.1	0	Galactose oxidase/kelch repeat superfamily protein	Chr00:46325933-46326706	GA2DAT	C2DAT	203.231	369.41	-0.862101	3.03597	0.0019	0.0475445
MSTRG.25790	MD11G1248900	AT3G26430.1	0	GDSL-like Lipase/Acylhydrolase superfamily protein	Chr11:36071858-36075559	GA2DAT	C2DAT	32.5582	59.0427	-0.858739	3.01901	0.002	0.0492168
MSTRG.36540	MD16G1057400	AT3G25570.2	0	Adenosylmethionine decarboxylase family protein	Chr16:4105993-4108192	GA5DAT	C5DAT	19.6251	35.5848	-0.85856	2.8521	5e-05	0.00312624
MSTRG.18304	MD08G1168600	AT5G08640.2	FLS1	flavonol synthase 1	Chr08:20082534-20087388	GA2DAT	C2DAT	71.8774	130.326	-0.858521	3.0796	0.0017	0.0439937
MSTRG.28461	MD13G1003000	AT5G23340.1	0	RNI-like superfamily protein	Chr13:177903-180120	GA2DAT	C2DAT	32.2224	58.2473	-0.854125	3.08874	0.0017	0.0439937
MSTRG.5974	MD03G1023600	AT1G51170.1	0	Protein kinase superfamily protein	Chr03:1926440-1927673	GA15DAT	C15DAT	7.03373	12.6685	-0.848887	2.2338	0.00095	0.0301188
MSTRG.27797	MD12G1184100	AT2G38400.1	AGT3	alanine:glyoxylate aminotransferase 3	Chr12:26418690-26424050	GA2DAT	C2DAT	35.8066	64.3838	-0.846473	3.08956	0.0019	0.0475445
MSTRG.26173	MD11G1296000	AT3G63010.1	ATGID1B, GID1B	alpha/beta-Hydrolases superfamily protein	Chr11:41376310-41378912	GA15DAT	C15DAT	22.3381	40.0987	-0.844051	3.00211	5e-05	0.00312624
MSTRG.28142	MD12G1226800	AT3G21510.1	AHP1	histidine-containing phosphotransmitter 1	Chr12:30252650-30254431	GA5DAT	C5DAT	66.1508	118.742	-0.843995	2.89519	5e-05	0.00312624
MSTRG.12539	MD05G1335600	AT1G61720.1	BAN	NAD(P)-binding Rossmann-fold superfamily protein	Chr05:45822009-45824874	GA15DAT	C15DAT	100.758	180.424	-0.8405	2.84194	5e-05	0.00312624
MSTRG.30588	MD13G1285100	AT5G13930.1	CHS, TT4, ATCHS	Chalcone and stilbene synthase family protein	Chr13:43203446-43206049	GA15DAT	C15DAT	204.311	365.22	-0.837999	2.50516	0.00025	0.011429
MSTRG.25248	MD11G1182500	AT5G21105.1	0	Plant L-ascorbate oxidase	Chr11:22479061-22485544	GA5DAT	C5DAT	14.1495	25.2679	-0.83655	2.43068	0.00015	0.00770851
MSTRG.17060	MD08G1006000	AT1G76130.1	ATAMY2, AMY2	alpha-amylase-like 2	Chr08:515049-519453	GA15DAT	C15DAT	4.2077	7.49951	-0.833763	2.26084	0.00085	0.0281028
MSTRG.21479	MD10G1036300	AT1G71710.1	0	DNAse I-like superfamily protein	Chr10:4757121-4780530	GA2DAT	C2DAT	12.366	22.035	-0.833417	2.90056	0.0019	0.0475445
MSTRG.4352	MD02G1132200	AT3G51240.1	F3H, TT6, F3'H	flavanone 3-hydroxylase	Chr02:10684584-10686985	GA15DAT	C15DAT	186.509	332.164	-0.832654	2.59404	0.00025	0.011429
MSTRG.12002	MD05G1263600	AT5G44550.1	0	Uncharacterised protein family (UPF0497)	Chr05:39899217-39900138	GA5DAT	C5DAT	18.3925	32.6767	-0.829146	2.29275	0.00055	0.0205992
MSTRG.27940	MD12G1202400	AT1G56700.2	0	Peptidase C15, pyroglutamyl peptidase I-like	Chr12:28284333-28287186	GA15DAT	C15DAT	15.6392	27.7815	-0.828954	2.58708	5e-05	0.00312624
MSTRG.36159	MD16G1009600	AT2G02070.1	AtIDD5, IDD5	indeterminate(ID)-domain 5	Chr16:730666-736417	GA15DAT	C15DAT	3.61347	6.41233	-0.827461	2.24028	0.00065	0.0232122
MSTRG.16992	MD07G1309000	AT1G65060.1	4CL3	4-coumarate:CoA ligase 3	Chr07:36439418-36444914	GA15DAT	C15DAT	21.9965	38.9999	-0.826197	2.93952	5e-05	0.00312624
MSTRG.33549	MD15G1126400	AT5G11160.1	APT5	adenine phosphoribosyltransferase 5	Chr15:9190126-9194318	GA5DAT	C5DAT	9.22491	16.3547	-0.826103	2.23996	0.0006	0.0218931
MSTRG.6843	MD03G1134800	AT1G08250.1	ADT6	arogenate dehydratase 6	Chr03:13461108-13462392	GA15DAT	C15DAT	29.4174	52.0542	-0.823344	2.92761	5e-05	0.00312624
MSTRG.28820	MD13G1046900	AT1G75290.1	0	NAD(P)-binding Rossmann-fold superfamily protein	Chr13:3255681-3260014	GA15DAT	C15DAT	44.6172	78.8687	-0.821853	2.92969	5e-05	0.00312624
MSTRG.501	MD00G1072500	AT2G23910.1	0	NAD(P)-binding Rossmann-fold superfamily protein	Chr00:14478720-14482627	GA15DAT	C15DAT	61.4778	108.647	-0.821511	2.99566	5e-05	0.00312624
MSTRG.32207	MD14G1210700	AT5G07990.1	TT7, CYP75B1, D501	Cytochrome P450 superfamily protein	Chr14:29630775-29634806	GA15DAT	C15DAT	58.789	103.623	-0.817726	2.90512	5e-05	0.00312624
MSTRG.33395	MD15G1108300	AT2G18980.1	0	Peroxidase superfamily protein	Chr15:7552934-7555121	GA5DAT	C5DAT	11.8711	20.9155	-0.817114	2.42227	0.00035	0.014702
MSTRG.2527	MD01G1143600	AT3G55700.1	0	UDP-Glycosyltransferase superfamily protein	Chr01:25391909-25393791	GA15DAT	C15DAT	24.8444	43.7353	-0.815875	2.86741	0.0001	0.00558599
MSTRG.3256	MD01G1236300	AT1G65060.1	4CL3	4-coumarate:CoA ligase 3	Chr01:32373034-32379246	GA15DAT	C15DAT	63.3564	111.505	-0.815551	2.65372	5e-05	0.00312624
MSTRG.29154	MD13G1091800	AT1G23790.1	0	Plant protein of unknown function (DUF936)	Chr13:6470192-6472744	GA5DAT	C5DAT	3.72141	6.53146	-0.811556	2.06131	0.00185	0.0466797
MSTRG.18989	MD09G1004200	AT5G61500.1	ATATG3, ATG3	autophagy 3 (APG3)	Chr09:363434-364343	GA15DAT	C15DAT	130.951	229.57	-0.809912	2.35343	0.00045	0.0177779
MSTRG.26108	MD11G1288800	AT3G63110.1	ATIPT3, IPT3	isopentenyltransferase 3	Chr11:40838335-40839651	GA15DAT	C15DAT	10.9336	19.0891	-0.803983	2.26074	0.0009	0.0289742
MSTRG.32457	MD14G1241400	AT4G24660.1	ATHB22, MEE68, HB22, ZHD2	homeobox protein 22	Chr14:32002795-32003401	GA15DAT	C15DAT	19.3007	33.683	-0.803368	2.13592	0.001	0.0310418
MSTRG.13034	MD06G1036600	AT2G23910.1	0	NAD(P)-binding Rossmann-fold superfamily protein	Chr06:4675576-4679818	GA15DAT	C15DAT	71.2216	123.855	-0.798264	2.87577	5e-05	0.00312624
MSTRG.9731	MD04G1212400	AT5G27320.1	ATGID1C, GID1C	alpha/beta-Hydrolases superfamily protein	Chr04:29670551-29673106	GA15DAT	C15DAT	21.1168	36.6132	-0.793971	2.85113	5e-05	0.00312624
MSTRG.585	MD00G1085100	AT4G20320.2	0	CTP synthase family protein	Chr00:17087552-17093764	GA5DAT	C5DAT	6.32796	10.9481	-0.790872	2.44887	0.00025	0.011429
MSTRG.29001	MD13G1070200	AT1G69530.2	ATEXPA1, EXP1, AT-EXP1, ATEXP1, ATHEXP ALPHA 1.2, EXPA1	expansin A1	Chr13:4920887-4923129	GA5DAT	C5DAT	21.2853	36.6199	-0.782773	2.58836	5e-05	0.00312624
MSTRG.36429	MD16G1044000	AT1G68570.1	0	Major facilitator superfamily protein	Chr16:3127679-3131016	GA5DAT	C5DAT	16.3775	28.1491	-0.781377	2.57308	5e-05	0.00312624
MSTRG.5264	MD02G1254900	AT1G66950.1	PDR11, ATPDR11	pleiotropic drug resistance 11	Chr02:30648966-30656678	GA15DAT	C15DAT	2.7695	4.75719	-0.780481	2.39359	0.00035	0.014702
MSTRG.4373	MD02G1134100	AT3G51160.1	MUR1, MUR_1, GMD2	NAD(P)-binding Rossmann-fold superfamily protein	Chr02:10875490-10877476	GA15DAT	C15DAT	13.9679	23.9699	-0.779114	2.67252	0.0001	0.00558599
MSTRG.31728	MD14G1148600	AT3G26744.4	ICE1, ATICE1, SCRM	basic helix-loop-helix (bHLH) DNA-binding superfamily protein	Chr14:24129316-24132300	GA15DAT	C15DAT	8.03568	13.7793	-0.778007	2.49591	0.0001	0.00558599
MSTRG.19508	MD09G1071300	AT2G32590.1	0	LOCATED IN: chloroplast; EXPRESSED IN: 17 plant structures; EXPRESSED DURING: 9 growth stages; CONTAINS InterPro DOMAIN/s: Barren (InterPro:IPR008418); Has 467 Blast hits to 447 proteins in 202 species: Archae - 0; Bacteria - 4; Metazoa - 147; Fungi - 168; Plants - 39; Viruses - 1; Other Eukaryotes - 108 (source: NCBI BLink).	Chr09:4923792-4928159	GA5DAT	C5DAT	4.35373	7.45376	-0.775714	2.16095	0.00095	0.0301188
MSTRG.4681	MD02G1173500	AT5G67070.1	RALFL34	ralf-like 34	Chr02:15231978-15232383	GA15DAT	C15DAT	61.7545	105.38	-0.770983	2.33941	0.0003	0.0130884
MSTRG.14079	MD06G1177500	AT1G23820.1	SPDS1	spermidine synthase 1	Chr06:31725775-31729337	GA5DAT	C5DAT	6.79724	11.5864	-0.769409	1.97782	0.002	0.0492168
MSTRG.12438	MSTRG.12438	AT1G11125.1	0	unknown protein; BEST Arabidopsis thaliana protein match is: unknown protein (TAIR:AT1G61170.1).	Chr05:44987270-44989311	GA15DAT	C15DAT	8.38089	14.2821	-0.769034	2.42435	0.0002	0.00968037
MSTRG.3239	MD01G1233900	AT5G17160.1	0	unknown protein; BEST Arabidopsis thaliana protein match is: unknown protein (TAIR:AT3G03130.1); Has 14330 Blast hits to 10381 proteins in 896 species: Archae - 94; Bacteria - 2881; Metazoa - 4019; Fungi - 1576; Plants - 515; Viruses - 110; Other Eukaryotes - 5135 (source: NCBI BLink).	Chr01:32167480-32170491	GA5DAT	C5DAT	5.48224	9.33782	-0.768321	2.15985	0.00095	0.0301188
MSTRG.33150	MD15G1077000	AT3G16150.1	0	N-terminal nucleophile aminohydrolases (Ntn hydrolases) superfamily protein	Chr15:5238667-5241040	GA5DAT	C5DAT	29.6785	50.4175	-0.764508	2.54146	0.0002	0.00968037
MSTRG.16637	MD07G1265200	AT5G07240.1	IQD24	IQ-domain 24	Chr07:33386660-33390642	GA15DAT	C15DAT	5.98071	10.1557	-0.763895	2.18118	0.00155	0.0412575
MSTRG.24066	MD11G1023100	AT3G45140.1	LOX2, ATLOX2	lipoxygenase 2	Chr11:2013401-2020986	GA5DAT	C5DAT	33.5052	56.8887	-0.763757	2.58928	5e-05	0.00312624
MSTRG.9160	MD04G1138400	AT3G53950.1	0	glyoxal oxidase-related protein	Chr04:22608466-22610074	GA15DAT	C15DAT	10.1614	17.2402	-0.762682	2.36881	0.0001	0.00558599
MSTRG.4737	MD02G1181000	AT4G37450.1	AGP18, ATAGP18	arabinogalactan protein 18	Chr02:16254371-16256105	GA15DAT	C15DAT	36.2436	61.4796	-0.762382	2.70913	5e-05	0.00312624
MSTRG.7493	MD03G1218000	AT5G54250.2	ATCNGC4, CNGC4, HLM1, DND2	cyclic nucleotide-gated cation channel 4	Chr03:30238756-30246895	GA15DAT	C15DAT	22.1199	37.384	-0.757076	2.70635	5e-05	0.00312624
MSTRG.9034	MD04G1119500	AT2G37420.1	0	ATP binding microtubule motor family protein	Chr04:20571163-20577710	GA5DAT	C5DAT	5.18246	8.72756	-0.751941	2.28484	0.00025	0.011429
MSTRG.27632	MD12G1162900,MD12G1163000,MD12G1163400,MD12G1163700,MD12G1163800	AT3G14540.1	0	Terpenoid cyclases/Protein prenyltransferases superfamily protein	Chr12:24419466-24532078	GA15DAT	C15DAT	48.6657	81.5391	-0.744587	2.50566	5e-05	0.00312624
MSTRG.34402	MD15G1234400	AT3G12500.1	ATHCHIB, PR3, PR-3, CHI-B, B-CHI, HCHIB	basic chitinase	Chr15:19239100-19241924	GA5DAT	C5DAT	15.3714	25.7498	-0.744312	2.16669	0.0007	0.0244801
MSTRG.24275	MD11G1052900	AT2G30490.1	ATC4H, C4H, CYP73A5, REF3	cinnamate-4-hydroxylase	Chr11:4505769-4510093	GA15DAT	C15DAT	209.35	350.237	-0.742412	2.06727	0.001	0.0310418
MSTRG.7773	MD03G1259000,MD03G1259100	AT1G19670.1	ATCLH1, CORI1, ATHCOR1, CLH1	chlorophyllase 1	Chr03:34615076-34621012	GA5DAT	C5DAT	11.2935	18.8782	-0.741225	2.10976	0.0014	0.0387318
MSTRG.10218	MD05G1028500	AT5G20610.1	0	unknown protein; BEST Arabidopsis thaliana protein match is: unknown protein (TAIR:AT5G26160.1); Has 918 Blast hits to 759 proteins in 180 species: Archae - 6; Bacteria - 105; Metazoa - 264; Fungi - 89; Plants - 167; Viruses - 5; Other Eukaryotes - 282 (source: NCBI BLink).	Chr05:4680955-4683817	GA15DAT	C15DAT	9.4568	15.7942	-0.739974	2.07217	0.0017	0.0439937
MSTRG.22040	MD10G1101200	AT5G49690.1	0	UDP-Glycosyltransferase superfamily protein	Chr10:16473721-16475131	GA15DAT	C15DAT	27.5281	45.925	-0.738373	2.60312	5e-05	0.00312624
MSTRG.34728	MD15G1275800	AT2G23620.1	ATMES1, MES1	methyl esterase 1	Chr15:24221510-24225392	GA15DAT	C15DAT	19.1967	31.9807	-0.736345	2.35041	0.00035	0.014702
MSTRG.28862	MD13G1052600	AT3G25570.2	0	Adenosylmethionine decarboxylase family protein	Chr13:3728770-3731492	GA5DAT	C5DAT	20.0799	33.4309	-0.735431	2.53958	0.00015	0.00770851
MSTRG.1446	MD00G1221400	AT2G30490.1	ATC4H, C4H, CYP73A5, REF3	cinnamate-4-hydroxylase	Chr00:52362335-52367181	GA15DAT	C15DAT	40.2338	66.8996	-0.73359	2.6845	5e-05	0.00312624
MSTRG.24764	MD11G1115200,MD11G1115300	AT5G06900.1	CYP93D1	cytochrome P450, family 93, subfamily D, polypeptide 1	Chr11:10385585-10412901	GA5DAT	C5DAT	18.0919	30.0788	-0.733405	2.36771	0.00045	0.0177779
MSTRG.3902	MD02G1075800	AT5G56760.1	ATSERAT1;1, SAT5, SAT-52, SERAT1;1	serine acetyltransferase 1;1	Chr02:6019136-6020667	GA15DAT	C15DAT	15.1521	25.1777	-0.732628	2.25186	0.00065	0.0232122
MSTRG.32103	MD14G1197600	AT1G26945.1	KDR,PRE6	basic helix-loop-helix (bHLH) DNA-binding superfamily protein	Chr14:28776619-28777342	GA15DAT	C15DAT	55.7308	92.3183	-0.728141	2.36558	0.00025	0.011429
MSTRG.18381	MD08G1179400	AT1G22170.1	0	Phosphoglycerate mutase family protein	Chr08:22100837-22104652	GA15DAT	C15DAT	20.5345	33.9594	-0.725759	2.51134	0.00015	0.00770851
MSTRG.39402	MD17G1146100	AT3G21180.1	ACA9, ATACA9	autoinhibited Ca(2+)-ATPase 9	Chr17:13183714-13193694	GA5DAT	C5DAT	4.00223	6.6159	-0.725133	2.20965	0.00085	0.0281028
MSTRG.3861	MD02G1069500	AT2G19810.1	0	CCCH-type zinc finger family protein	Chr02:5653117-5654335	GA15DAT	C15DAT	222.275	367.148	-0.724019	2.2883	0.00075	0.0257477
MSTRG.5793	MD03G1001100	AT4G22880.2	LDOX, TDS4, TT18, ANS	leucoanthocyanidin dioxygenase	Chr03:67748-70084	GA15DAT	C15DAT	144.815	238.316	-0.718662	2.27384	0.00045	0.0177779
MSTRG.7884	MD03G1273400	ATCG01130.1	YCF1.2	Ycf1 protein	Chr03:35674076-35678029	GA15DAT	C15DAT	13.736	22.5472	-0.714987	2.06618	0.0017	0.0439937
MSTRG.23762	MD10G1329000	AT4G05520.2	ATEHD2, EHD2	EPS15 homology domain 2	Chr10:40799632-40803660	GA5DAT	C5DAT	16.4681	26.9695	-0.711657	2.3657	0.0002	0.00968037
MSTRG.29029	MD13G1073700	AT5G19420.1	0	Regulator of chromosome condensation (RCC1) family with FYVE zinc finger domain	Chr13:5190631-5198003	GA15DAT	C15DAT	5.70341	9.29358	-0.704409	2.38302	0.0002	0.00968037
MSTRG.26475	MD12G1016500	AT3G52960.1	0	Thioredoxin superfamily protein	Chr12:1639839-1641155	GA15DAT	C15DAT	10.7769	17.538	-0.702535	2.09572	0.0018	0.0457659
MSTRG.4533	MD02G1153000	AT3G50740.1	UGT72E1	UDP-glucosyl transferase 72E1	Chr02:12666526-12668779	GA15DAT	C15DAT	7.64335	12.4146	-0.699757	2.06733	0.0018	0.0457659
MSTRG.7258	MD03G1189700	AT3G20150.1	0	Kinesin motor family protein	Chr03:26041801-26047624	GA5DAT	C5DAT	6.34671	10.2942	-0.697749	2.2476	0.0004	0.0162701
MSTRG.39828	MD17G1201400	AT3G15550.1	0	unknown protein; Has 25732 Blast hits to 16979 proteins in 961 species: Archae - 144; Bacteria - 1801; Metazoa - 12681; Fungi - 1868; Plants - 912; Viruses - 94; Other Eukaryotes - 8232 (source: NCBI BLink).	Chr17:24339113-24342300	GA5DAT	C5DAT	6.83328	11.0692	-0.695907	2.12287	0.00115	0.0340786
MSTRG.19801	MD09G1113100	AT2G32990.1	AtGH9B8, GH9B8	glycosyl hydrolase 9B8	Chr09:8584404-8590382	GA15DAT	C15DAT	12.7736	20.6916	-0.69588	2.28491	0.0003	0.0130884
MSTRG.25686	MD11G1235800	AT5G54250.2	ATCNGC4, CNGC4, HLM1, DND2	cyclic nucleotide-gated cation channel 4	Chr11:34297448-34304565	GA15DAT	C15DAT	16.8583	27.2927	-0.695061	2.41417	0.0001	0.00558599
MSTRG.34505	MD15G1246200	AT3G51240.1	F3H, TT6, F3'H	flavanone 3-hydroxylase	Chr15:20430024-20432315	GA15DAT	C15DAT	115.049	185.777	-0.69132	2.41515	0.00015	0.00770851
MSTRG.35396	MD15G1364700	AT1G22170.1	0	Phosphoglycerate mutase family protein	Chr15:44184250-44188089	GA15DAT	C15DAT	27.8353	44.9128	-0.690211	2.46506	5e-05	0.00312624
MSTRG.8650	MD04G1066800	AT1G63100.1	0	GRAS family transcription factor	Chr04:8999140-9002582	GA5DAT	C5DAT	6.35638	10.2519	-0.689607	2.18156	0.0007	0.0244801
MSTRG.16403	MD07G1233400	AT5G05270.2	0	Chalcone-flavanone isomerase family protein	Chr07:30720184-30722378	GA15DAT	C15DAT	328.321	529.463	-0.68942	2.12871	0.00135	0.0377594
MSTRG.32403	MD14G1234500	AT4G09460.1	AtMYB6, MYB6	myb domain protein 6	Chr14:31422057-31425370	GA15DAT	C15DAT	21.5523	34.6884	-0.68661	2.15971	0.00095	0.0301188
MSTRG.16058	MD07G1186300	AT3G55120.1	TT5, A11, CFI	Chalcone-flavanone isomerase family protein	Chr07:26733158-26735913	GA15DAT	C15DAT	32.3932	52.123	-0.686228	2.45348	0.0002	0.00968037
MSTRG.32894	MD15G1044100	AT5G10770.1	0	Eukaryotic aspartyl protease family protein	Chr15:3044050-3046906	GA15DAT	C15DAT	31.4363	50.5315	-0.684754	2.48697	5e-05	0.00312624
MSTRG.31031	MD14G1056700	AT3G12110.1	ACT11	actin-11	Chr14:5854580-5857336	GA5DAT	C5DAT	13.0152	20.8954	-0.682993	2.01278	0.0018	0.0457659
MSTRG.40172	MD17G1243400	AT1G06040.1	STO	B-box zinc finger family protein	Chr17:29213016-29215122	GA5DAT	C5DAT	42.488	68.0084	-0.67866	2.40674	0.0001	0.00558599
MSTRG.34911	MD15G1298900	AT2G22900.1	0	Galactosyl transferase GMA12/MNN10 family protein	Chr15:28161266-28164269	GA15DAT	C15DAT	10.0959	16.1571	-0.678396	2.22693	0.00055	0.0205992
MSTRG.26133	MD11G1291700	AT4G02940.1	0	oxidoreductase, 2OG-Fe(II) oxygenase family protein	Chr11:41155884-41161088	GA15DAT	C15DAT	9.8645	15.776	-0.677416	2.23176	0.00045	0.0177779
MSTRG.33962	MD15G1176400	AT5G25940.1	0	early nodulin-related	Chr15:13785373-13788640	GA5DAT	C5DAT	21.444	34.2889	-0.677169	1.99627	0.00185	0.0466797
MSTRG.18304	MD08G1168600	AT5G08640.2	FLS1	flavonol synthase 1	Chr08:20082534-20087388	GA15DAT	C15DAT	108.33	173.117	-0.676306	2.37025	0.00015	0.00770851
MSTRG.13368	MD06G1086100	AT2G45970.1	CYP86A8, LCR	cytochrome P450, family 86, subfamily A, polypeptide 8	Chr06:21237782-21239390	GA15DAT	C15DAT	86.1746	137.666	-0.675834	2.38244	0.00015	0.00770851
MSTRG.2261	MD01G1108700	AT5G19290.1	0	alpha/beta-Hydrolases superfamily protein	Chr01:22157194-22160070	GA15DAT	C15DAT	16.4932	26.3437	-0.675585	2.03664	0.00195	0.0483461
MSTRG.30129	MD13G1216300	AT4G14330.1	0	P-loop containing nucleoside triphosphate hydrolases superfamily protein	Chr13:20606254-20610256	GA5DAT	C5DAT	6.82328	10.8853	-0.67384	2.15143	0.00065	0.0232122
MSTRG.34221	MD15G1211400	AT5G49690.1	0	UDP-Glycosyltransferase superfamily protein	Chr15:16963588-16966815	GA15DAT	C15DAT	24.2968	38.7253	-0.672513	2.39654	0.0002	0.00968037
MSTRG.35666	MD15G1395300	AT2G22795.1	0	unknown protein; BEST Arabidopsis thaliana protein match is: unknown protein (TAIR:AT4G37820.1); Has 799854 Blast hits to 188815 proteins in 4452 species: Archae - 4529; Bacteria - 144236; Metazoa - 287749; Fungi - 87083; Plants - 43826; Viruses - 3662; Other Eukaryotes - 228769 (source: NCBI BLink).	Chr15:49492483-49494923	GA5DAT	C5DAT	14.3158	22.751	-0.66832	2.18946	0.00085	0.0281028
MSTRG.26666	MD12G1038300	AT5G17540.1	0	HXXXD-type acyl-transferase family protein	Chr12:4138112-4141880	GA15DAT	C15DAT	15.1441	24.05	-0.667283	2.24894	0.00035	0.014702
MSTRG.35389	MD15G1363500	AT1G36160.2	ACC1	acetyl-CoA carboxylase 1	Chr15:44046962-44060845	GA15DAT	C15DAT	38.1392	60.4685	-0.66491	2.01218	0.00195	0.0483461
MSTRG.24335	MD11G1061400	AT5G05340.1	0	Peroxidase superfamily protein	Chr11:5338008-5341504	GA15DAT	C15DAT	30.1575	47.6776	-0.660794	2.39558	0.00015	0.00770851
MSTRG.4675	MD02G1172500	AT1G45207.2	0	Remorin family protein	Chr02:15075036-15077293	GA15DAT	C15DAT	13.3385	21.0687	-0.659502	2.21608	0.00085	0.0281028
MSTRG.5568	MD02G1290900	AT3G54500.1	0	BEST Arabidopsis thaliana protein match is: dentin sialophosphoprotein-related (TAIR:AT5G64170.1); Has 183 Blast hits to 175 proteins in 44 species: Archae - 0; Bacteria - 4; Metazoa - 38; Fungi - 11; Plants - 120; Viruses - 0; Other Eukaryotes - 10 (source: NCBI BLink).	Chr02:34659219-34667477	GA15DAT	C15DAT	5.46715	8.614	-0.655893	2.01632	0.0017	0.0439937
MSTRG.23687	MD10G1319300	AT4G21820.1	0	binding;calmodulin binding	Chr10:40155343-40162921	GA5DAT	C5DAT	3.9441	6.19775	-0.652051	2.08206	0.0015	0.040681
MSTRG.40165	MD17G1242600	AT4G28250.1	ATEXPB3, EXPB3, ATHEXP BETA 1.6	expansin B3	Chr17:29169669-29172072	GA15DAT	C15DAT	23.7506	37.3193	-0.651957	2.18822	0.0008	0.0269448
MSTRG.12011	MD05G1264700	AT2G31160.1	LSH3	Protein of unknown function (DUF640)	Chr05:39978907-39979825	GA15DAT	C15DAT	141.03	221.417	-0.650761	2.29002	0.00045	0.0177779
MSTRG.32893	MD15G1044000	AT5G10770.1	0	Eukaryotic aspartyl protease family protein	Chr15:3039897-3043735	GA15DAT	C15DAT	31.5419	49.4102	-0.647541	2.35864	0.00045	0.0177779
MSTRG.39666	MD17G1179500,MD17G1179700	AT1G14520.2	MIOX1	myo-inositol oxygenase 1	Chr17:20763959-20846465	GA5DAT	C5DAT	60.7936	95.2301	-0.647497	2.14632	0.0008	0.0269448
MSTRG.13426	MD06G1094800	AT1G64080.1	0	unknown protein; FUNCTIONS IN: molecular_function unknown; INVOLVED IN: biological_process unknown; LOCATED IN: plasma membrane; BEST Arabidopsis thaliana protein match is: unknown protein (TAIR:AT5G52870.1); Has 1546 Blast hits to 738 proteins in 176 species: Archae - 0; Bacteria - 143; Metazoa - 278; Fungi - 131; Plants - 95; Viruses - 4; Other Eukaryotes - 895 (source: NCBI BLink).	Chr06:22745226-22747566	GA15DAT	C15DAT	32.7274	51.1709	-0.644827	2.37443	0.0001	0.00558599
MSTRG.33104	MD15G1070700	AT3G03990.1	0	alpha/beta-Hydrolases superfamily protein	Chr15:4823962-4825470	GA15DAT	C15DAT	16.9416	26.4782	-0.644237	2.10551	0.0013	0.0368541
MSTRG.35583	MD15G1386300	AT4G24510.1	CER2, VC2, VC-2	HXXXD-type acyl-transferase family protein	Chr15:47734271-47736165	GA15DAT	C15DAT	15.7666	24.5755	-0.640345	2.14	0.00115	0.0340786
MSTRG.32894	MD15G1044100	AT5G10770.1	0	Eukaryotic aspartyl protease family protein	Chr15:3044050-3046906	GA5DAT	C5DAT	51.1016	79.5595	-0.638664	2.23171	0.0007	0.0244801
MSTRG.6614	MSTRG.6614	#N/A	#N/A	#N/A	Chr03:9255141-9256885	GA15DAT	C15DAT	12.9936	20.1917	-0.635963	2.10616	0.00085	0.0281028
MSTRG.14508	MD06G1229600	AT1G22640.1	ATMYB3, MYB3	myb domain protein 3	Chr06:35921076-35923312	GA15DAT	C15DAT	17.9	27.6954	-0.629685	2.07266	0.00145	0.0397081
MSTRG.19708	MD09G1097800	AT4G28100.1	0	unknown protein; FUNCTIONS IN: molecular_function unknown; INVOLVED IN: biological_process unknown; LOCATED IN: anchored to plasma membrane, anchored to membrane; EXPRESSED IN: 23 plant structures; EXPRESSED DURING: 14 growth stages; BEST Arabidopsis thaliana protein match is: unknown protein (TAIR:AT3G18050.1); Has 30201 Blast hits to 17322 proteins in 780 species: Archae - 12; Bacteria - 1396; …	Chr09:7113999-7116166	GA15DAT	C15DAT	18.3224	28.3369	-0.629072	2.14865	0.00095	0.0301188
MSTRG.20894	MD09G1255700	AT3G18280.1	0	Bifunctional inhibitor/lipid-transfer protein/seed storage 2S albumin superfamily protein	Chr09:32717154-32717442	GA15DAT	C15DAT	187.326	289.641	-0.628713	2.01125	0.00185	0.0466797
MSTRG.24632	MD11G1097900	AT2G29060.1	0	GRAS family transcription factor	Chr11:8118510-8120535	GA15DAT	C15DAT	11.3152	17.4918	-0.628423	2.07506	0.00145	0.0397081
MSTRG.32067	MD14G1193100	AT5G62680.1	0	Major facilitator superfamily protein	Chr14:28376947-28379737	GA15DAT	C15DAT	10.1828	15.7304	-0.627418	2.0763	0.00135	0.0377594
MSTRG.23666	MD10G1316100	AT1G61800.1	GPT2, ATGPT2	glucose-6-phosphate/phosphate translocator 2	Chr10:39965370-39968592	GA5DAT	C5DAT	17.4017	26.8468	-0.625526	2.05755	0.0014	0.0387318
MSTRG.16903	MD07G1297800	AT5G53660.1	AtGRF7, GRF7	growth-regulating factor 7	Chr07:35757202-35760130	GA15DAT	C15DAT	15.7348	24.2315	-0.622925	2.19698	0.00055	0.0205992
MSTRG.4100	MD02G1100300	AT2G03140.2	0	alpha/beta-Hydrolases superfamily protein	Chr02:7988610-7997566	GA15DAT	C15DAT	5.48447	8.35228	-0.606818	2.13768	0.0015	0.040681
MSTRG.301	MD00G1040900	AT5G10170.1	ATMIPS3, MIPS3	myo-inositol-1-phosphate synthase 3	Chr00:6979056-6981914	GA5DAT	C5DAT	17.2011	26.0876	-0.600865	2.05733	0.0013	0.0368541
MSTRG.3244	MD01G1234400	AT5G17050.1	UGT78D2	UDP-glucosyl transferase 78D2	Chr01:32210020-32212198	GA15DAT	C15DAT	101.349	153.257	-0.596624	2.04698	0.00105	0.0320245
MSTRG.28674	MD13G1030000	AT3G17860.1	JAZ3, JAI3, TIFY6B	jasmonate-zim-domain protein 3	Chr13:2164002-2166858	GA5DAT	C5DAT	22.8215	34.493	-0.595908	2.03196	0.0019	0.0475445
MSTRG.19645	MD09G1088700	AT3G02550.1	LBD41	LOB domain-containing protein 41	Chr09:6468691-6470254	GA15DAT	C15DAT	20.5218	31.002	-0.595202	2.0065	0.00195	0.0483461
MSTRG.27885	MD12G1194700	AT3G23590.1	RFR1, MED33A	REF4-related 1	Chr12:27594224-27601915	GA15DAT	C15DAT	9.80571	14.7561	-0.589619	2.12114	0.00125	0.0358841
MSTRG.17544	MD08G1070700	AT5G35550.1	TT2, ATMYB123, MYB123, ATTT2	Duplicated homeodomain-like superfamily protein	Chr08:5587086-5588510	GA15DAT	C15DAT	32.065	48.2297	-0.58892	2.0458	0.00185	0.0466797
MSTRG.29279	MD13G1106200	AT1G67750.1	0	Pectate lyase family protein	Chr13:7620361-7622557	GA15DAT	C15DAT	34.1132	51.2459	-0.587107	2.10672	0.00165	0.0430518
MSTRG.26056	MD11G1282700	AT3G63210.1	MARD1	Protein of unknown function (DUF581)	Chr11:40109982-40112669	GA15DAT	C15DAT	45.5278	68.2044	-0.583119	2.12704	0.00065	0.0232122
MSTRG.21806	MD10G1071200	AT5G38020.1	0	S-adenosyl-L-methionine-dependent methyltransferases superfamily protein	Chr10:9873484-9875528	GA5DAT	C5DAT	60.6603	90.3622	-0.574967	1.99765	0.0019	0.0475445
MSTRG.9835	MD04G1226600	AT2G30620.2	0	winged-helix DNA-binding transcription factor family protein	Chr04:30615369-30616529	GA15DAT	C15DAT	69.6243	102.044	-0.551536	1.99897	0.00195	0.0483461
MSTRG.32581	MD15G1006600	AT1G20330.1	SMT2, CVP1, FRL1	sterol methyltransferase 2	Chr15:367728-369965	GA15DAT	C15DAT	61.1912	89.5659	-0.549626	1.99759	0.0015	0.040681
MSTRG.31410	MD14G1107200	AT2G45970.1	CYP86A8, LCR	cytochrome P450, family 86, subfamily A, polypeptide 8	Chr14:16767168-16768895	GA15DAT	C15DAT	39.0445	57.0848	-0.547987	1.99645	0.002	0.0492168
MSTRG.19567	MD09G1079400	AT5G16000.1	NIK1	NSP-interacting kinase 1	Chr09:5569563-5573189	GA15DAT	C15DAT	38.424	26.4175	0.540512	-1.99468	0.0016	0.0421396
MSTRG.2018	MD01G1077200	AT4G01070.1	GT72B1, UGT72B1	UDP-Glycosyltransferase superfamily protein	Chr01:18377721-18379662	GA5DAT	C5DAT	52.5187	35.887	0.549372	-1.96828	0.002	0.0492168
MSTRG.12039	MD05G1268400	AT2G34790.1	MEE23, EDA28	FAD-binding Berberine family protein	Chr05:40390433-40392020	GA5DAT	C5DAT	44.2623	29.6886	0.576171	-2.05152	0.0016	0.0421396
MSTRG.35561	MD15G1383700	AT1G09750.1	0	Eukaryotic aspartyl protease family protein	Chr15:47251760-47253089	GA15DAT	C15DAT	67.725	45.4255	0.576188	-2.02266	0.00185	0.0466797
MSTRG.7525	MD03G1222700	AT4G27410.2	RD26, ANAC072	NAC (No Apical Meristem) domain transcriptional regulator superfamily protein	Chr03:30738598-30740479	GA5DAT	C5DAT	46.1719	30.8165	0.583314	-2.10398	0.00115	0.0340786
MSTRG.8015	MD03G1292200	AT2G40940.1	ERS1, ERS	ethylene response sensor 1	Chr03:36926691-36930071	GA15DAT	C15DAT	43.1648	28.7312	0.587236	-2.13416	0.00115	0.0340786
MSTRG.17667	MD08G1086300,MD08G1086400	AT1G27450.1	APT1, ATAPT1	adenine phosphoribosyl transferase 1	Chr08:7180416-7190145	GA15DAT	C15DAT	228.758	152.176	0.588077	-2.09896	0.00075	0.0257477
MSTRG.17336	MD08G1041700	AT2G26510.1	PDE135	Xanthine/uracil permease family protein	Chr08:3070129-3075240	GA15DAT	C15DAT	63.0812	41.7722	0.594664	-2.11071	0.00105	0.0320245
MSTRG.29139	MD13G1089600	AT1G60140.1	ATTPS10, TPS10	trehalose phosphate synthase	Chr13:6281899-6286857	GA5DAT	C5DAT	12.6049	8.30204	0.602452	-2.01588	0.0017	0.0439937
MSTRG.7949	MD03G1282700,MD03G1282900	AT2G47730.1	ATGSTF8, ATGSTF5, GST6, GSTF8	glutathione S-transferase phi 8	Chr03:36305323-36324211	GA15DAT	C15DAT	78.0987	51.3605	0.604638	-2.0925	0.00135	0.0377594
MSTRG.21001	MD09G1270000	AT1G66180.1	0	Eukaryotic aspartyl protease family protein	Chr09:34432317-34433745	GA15DAT	C15DAT	29.6545	19.4892	0.605575	-2.0355	0.00195	0.0483461
MSTRG.3029	MD01G1208300	AT5G52570.1	BETA-OHASE 2, B2, CHY2, BCH2	beta-carotene hydroxylase 2	Chr01:30299884-30302510	GA15DAT	C15DAT	36.3134	23.8607	0.605867	-2.1019	0.0011	0.0330556
MSTRG.28976	MD13G1067300	AT1G13950.1	EIF-5A, ELF5A-1, ATELF5A-1, EIF5A	eukaryotic elongation factor 5A-1	Chr13:4624632-4626964	GA15DAT	C15DAT	185.271	121.647	0.606931	-2.15797	0.001	0.0310418
MSTRG.39051	MD17G1099800	AT2G32540.1	ATCSLB04, CSLB04, ATCSLB4	cellulose synthase-like B4	Chr17:8470012-8473896	GA15DAT	C15DAT	21.8068	14.2652	0.612277	-2.12158	0.00085	0.0281028
MSTRG.16745	MD07G1278900	AT4G25700.1	BETA-OHASE 1, B1, chy1, BCH1	beta-hydroxylase 1	Chr07:34339930-34342611	GA15DAT	C15DAT	43.3872	28.3373	0.614569	-2.15651	0.00105	0.0320245
MSTRG.34951	MD15G1304600	AT5G65710.1	HSL2	HAESA-like 2	Chr15:29636423-29639880	GA5DAT	C5DAT	18.0043	11.7508	0.615581	-2.15395	0.001	0.0310418
MSTRG.727	MD00G1105700	AT5G44640.1	BGLU13	beta glucosidase 13	Chr00:22051598-22055203	GA15DAT	C15DAT	133.603	87.0326	0.618329	-2.02776	0.00155	0.0412575
MSTRG.37469	MD16G1174300	AT5G18650.1	0	CHY-type/CTCHY-type/RING-type Zinc finger protein	Chr16:14729723-14732682	GA15DAT	C15DAT	53.85	35.0277	0.620451	-2.23347	0.0005	0.019173
MSTRG.37361	MD16G1159900,MD16G1160000	AT5G45860.1	PYL11, RCAR5	PYR1-like 11	Chr16:12957581-12972256	GA5DAT	C5DAT	104.525	67.8025	0.624443	-2.02751	0.0014	0.0387318
MSTRG.14366	MD06G1211800	AT3G18520.1	HDA15, ATHDA15	histone deacetylase 15	Chr06:34443690-34451054	GA15DAT	C15DAT	102.237	66.2276	0.626408	-1.96689	0.00175	0.044923
MSTRG.2996	MD01G1203700,MD01G1204000,MD01G1204300,MD01G1204400,MD01G1204500	AT1G64940.1	CYP89A6	cytochrome P450, family 87, subfamily A, polypeptide 6	Chr01:29939147-30019530	GA5DAT	C5DAT	35.8774	23.2393	0.62651	-2.08504	0.0013	0.0368541
MSTRG.643	MD00G1093600	AT5G45670.1	0	GDSL-like Lipase/Acylhydrolase superfamily protein	Chr00:19626690-19630225	GA15DAT	C15DAT	50.9723	32.9977	0.62735	-2.24073	0.0006	0.0218931
MSTRG.13025	MD06G1035500	AT4G17900.1	0	PLATZ transcription factor family protein	Chr06:4582146-4584370	GA5DAT	C5DAT	85.9177	55.5947	0.628008	-2.24814	0.0003	0.0130884
MSTRG.33474	MD15G1116900	AT1G52820.1	0	2-oxoglutarate (2OG) and Fe(II)-dependent oxygenase superfamily protein	Chr15:8282238-8284926	GA5DAT	C5DAT	37.5876	24.3102	0.628698	-2.06415	0.00085	0.0281028
MSTRG.28976	MD13G1067300	AT1G13950.1	EIF-5A, ELF5A-1, ATELF5A-1, EIF5A	eukaryotic elongation factor 5A-1	Chr13:4624632-4626964	GA5DAT	C5DAT	104.509	67.5815	0.628925	-2.24735	0.0008	0.0269448
MSTRG.8234	MD04G1018400	AT1G20030.2	0	Pathogenesis-related thaumatin superfamily protein	Chr04:2116729-2117944	GA5DAT	C5DAT	200.281	129.445	0.629693	-2.17068	0.0007	0.0244801
MSTRG.23342	MD10G1277000	AT2G34200.1	0	RING/FYVE/PHD zinc finger superfamily protein	Chr10:36790416-36793354	GA15DAT	C15DAT	11.3856	7.35154	0.631096	-1.9793	0.0018	0.0457659
MSTRG.6289	MD03G1066000	AT3G47340.1	ASN1, DIN6, AT-ASN1	glutamine-dependent asparagine synthase 1	Chr03:5277765-5282454	GA15DAT	C15DAT	66.179	42.696	0.632272	-2.27705	0.0008	0.0269448
MSTRG.480	MD00G1070000,MD00G1070100	AT4G12560.2	CPR30	F-box and associated interaction domains-containing protein	Chr00:13648548-13677924	GA15DAT	C15DAT	23.5648	15.1794	0.634522	-2.05565	0.0016	0.0421396
MSTRG.10855	MD05G1116400	AT4G38770.1	PRP4, ATPRP4	proline-rich protein 4	Chr05:23731856-23734264	GA15DAT	C15DAT	93.3496	60.123	0.634728	-2.15238	0.0008	0.0269448
MSTRG.10540	MD05G1073200	AT2G15890.1	MEE14	maternal effect embryo arrest 14	Chr05:15445109-15446479	GA5DAT	C5DAT	57.6761	37.1112	0.636117	-2.15626	0.001	0.0310418
MSTRG.8004	MD03G1289900	AT4G02380.1	SAG21, AtLEA5	senescence-associated gene 21	Chr03:36793320-36794497	GA5DAT	C5DAT	173.014	111.091	0.639144	-2.24475	0.00055	0.0205992
MSTRG.22556	MSTRG.22556	AT4G23380.1	0	Protein of Unknown Function (DUF239)	Chr10:26265928-26282614	GA15DAT	C15DAT	92.1824	59.085	0.641699	-2.22427	0.0007	0.0244801
MSTRG.6289	MD03G1066000	AT3G47340.1	ASN1, DIN6, AT-ASN1	glutamine-dependent asparagine synthase 1	Chr03:5277765-5282454	GA5DAT	C5DAT	89.0178	56.975	0.643763	-2.22777	0.0013	0.0368541
MSTRG.28263	MD12G1241700	AT1G04240.1	SHY2, IAA3	AUX/IAA transcriptional regulator family protein	Chr12:31336164-31337389	GA15DAT	C15DAT	39.6744	25.363	0.645484	-2.17599	0.0007	0.0244801
MSTRG.15737	MD07G1146900	AT4G23810.1	WRKY53, ATWRKY53	WRKY family transcription factor	Chr07:21450189-21453542	GA15DAT	C15DAT	16.7382	10.6972	0.645902	-2.11448	0.0013	0.0368541
MSTRG.25304	MD11G1189000	AT4G16260.1	0	Glycosyl hydrolase superfamily protein	Chr11:26603367-26605412	GA15DAT	C15DAT	30.7516	19.6032	0.649573	-2.14762	0.0009	0.0289742
MSTRG.22914	MD10G1221000	AT4G20320.2	0	CTP synthase family protein	Chr10:31915686-31921909	GA15DAT	C15DAT	42.7572	27.1873	0.653235	-2.2367	0.0004	0.0162701
MSTRG.24945	MSTRG.24945	AT5G56910.1	0	Proteinase inhibitor I25, cystatin, conserved region	Chr11:13282696-13283675	GA15DAT	C15DAT	40.7282	25.8623	0.655177	-2.11174	0.0013	0.0368541
MSTRG.37367	MD16G1160700	AT1G24020.2	MLP423	MLP-like protein 423	Chr16:13095153-13096185	GA5DAT	C5DAT	655.122	415.056	0.658457	-2.04146	0.0016	0.0421396
MSTRG.6882	MD03G1140300,MD03G1140400	AT4G10490.1	0	2-oxoglutarate (2OG) and Fe(II)-dependent oxygenase superfamily protein	Chr03:14633795-14664555	GA5DAT	C5DAT	31.434	19.89	0.660282	-2.17699	0.00055	0.0205992
MSTRG.29821	MD13G1175900	AT5G18840.1	0	Major facilitator superfamily protein	Chr13:14539210-14543278	GA5DAT	C5DAT	24.9049	15.6185	0.673171	-2.32488	0.0004	0.0162701
MSTRG.22894	MD10G1218500	AT3G12710.1	0	DNA glycosylase superfamily protein	Chr10:31647041-31650855	GA15DAT	C15DAT	15.2382	9.51994	0.678672	-2.32111	0.0003	0.0130884
MSTRG.29368	MD13G1117900	AT1G67980.1	CCOAMT	caffeoyl-CoA 3-O-methyltransferase	Chr13:8626271-8629143	GA15DAT	C15DAT	127.872	79.8702	0.678975	-2.34985	0.0004	0.0162701
MSTRG.27957	MD12G1204600	AT3G17100.2	0	sequence-specific DNA binding transcription factors	Chr12:28540001-28541228	GA15DAT	C15DAT	26.9647	16.8352	0.679589	-2.13726	0.00135	0.0377594
MSTRG.11336	MD05G1178100	AT5G48850.1	ATSDI1	Tetratricopeptide repeat (TPR)-like superfamily protein	Chr05:30476389-30479300	GA5DAT	C5DAT	27.6104	17.2377	0.679645	-2.08409	0.00125	0.0358841
MSTRG.33043	MD15G1062700	AT4G08150.1	KNAT1, BP, BP1	KNOTTED-like from Arabidopsis thaliana	Chr15:4315800-4320436	GA15DAT	C15DAT	36.2476	22.495	0.688285	-2.21669	0.0011	0.0330556
MSTRG.20752	MD09G1234800	AT1G06410.1	ATTPS7, TPS7, ATTPSA	trehalose-phosphatase/synthase 7	Chr09:29506565-29510529	GA15DAT	C15DAT	10.4051	6.45378	0.68908	-2.26591	0.0006	0.0218931
MSTRG.28856	MD13G1051300	AT2G01150.1	RHA2B	RING-H2 finger protein 2B	Chr13:3648708-3649152	GA5DAT	C5DAT	139.655	86.3762	0.693164	-2.21816	0.00065	0.0232122
MSTRG.19854	MD09G1119300	AT5G10695.2	0	unknown protein; INVOLVED IN: biological_process unknown; LOCATED IN: cellular_component unknown; EXPRESSED IN: 23 plant structures; EXPRESSED DURING: 12 growth stages.	Chr09:9213658-9215091	GA15DAT	C15DAT	42.6425	26.3545	0.694242	-2.26174	0.00045	0.0177779
MSTRG.7726	MD03G1251400	AT1G17860.1	0	Kunitz family trypsin and protease inhibitor protein	Chr03:33912006-33912633	GA15DAT	C15DAT	53.4832	33.0221	0.695656	-2.10106	0.0014	0.0387318
MSTRG.23961	MD11G1009500	AT2G44130.1	0	Galactose oxidase/kelch repeat superfamily protein	Chr11:762996-766643	GA5DAT	C5DAT	19.3202	11.9138	0.697478	-2.16717	0.00075	0.0257477
MSTRG.32792	MD15G1032200	AT1G65910.1	anac028, NAC028	NAC domain containing protein 28	Chr15:1983294-1985743	GA15DAT	C15DAT	23.7842	14.6645	0.697673	-2.29702	0.00035	0.014702
MSTRG.24716	MD11G1109400	#N/A	#N/A	#N/A	Chr11:9670388-9671450	GA15DAT	C15DAT	149.582	92.1271	0.699237	-2.53888	0.0001	0.00558599
MSTRG.4424	MD02G1139700,MD02G1139900	AT3G50970.1	LTI30, XERO2	dehydrin family protein	Chr02:11645171-11659876	GA15DAT	C15DAT	70.4311	43.3705	0.699498	-2.45585	0.00015	0.00770851
MSTRG.33984	MD15G1179600,MD15G1180000	AT5G36930.2	0	Disease resistance protein (TIR-NBS-LRR class) family	Chr15:14165049-14181568	GA15DAT	C15DAT	8.24864	5.07359	0.701148	-2.12222	0.00105	0.0320245
MSTRG.8427	MSTRG.8427	AT3G55780.1	0	Glycosyl hydrolase superfamily protein	Chr04:4849173-4854541	GA15DAT	C15DAT	3.51006	2.1479	0.708571	-2.04678	0.0018	0.0457659
MSTRG.2967	MD01G1199000	AT5G52190.1	0	Sugar isomerase (SIS) family protein	Chr01:29647466-29648063	GA5DAT	C5DAT	73.0747	44.6796	0.709754	-2.26209	0.00075	0.0257477
MSTRG.19024	MD09G1009100	AT5G15800.1	SEP1, AGL2	K-box region and MADS-box transcription factor family protein	Chr09:651154-663313	GA5DAT	C5DAT	26.858	16.4142	0.710406	-2.14315	0.0016	0.0421396
MSTRG.17749	MD08G1097300	AT4G20270.1	BAM3	Leucine-rich receptor-like protein kinase family protein	Chr08:8192988-8194635	GA15DAT	C15DAT	247.692	151.299	0.711144	-2.21991	0.0008	0.0269448
MSTRG.32819	MD15G1035100,MD15G1035300	AT2G26510.1	PDE135	Xanthine/uracil permease family protein	Chr15:2477617-2494091	GA15DAT	C15DAT	10.6105	6.48025	0.711367	-2.06585	0.0014	0.0387318
MSTRG.37207	MD16G1140700	AT4G12010.1	0	Disease resistance protein (TIR-NBS-LRR class) family	Chr16:10816454-10821021	GA15DAT	C15DAT	5.78901	3.52955	0.713832	-2.19254	0.001	0.0310418
MSTRG.29508	MD13G1134600	AT5G13870.1	EXGT-A4, XTH5	xyloglucan endotransglucosylase/hydrolase 5	Chr13:10359739-10362632	GA15DAT	C15DAT	42.8122	26.0871	0.714684	-2.50334	0.00015	0.00770851
MSTRG.37361	MD16G1159900,MD16G1160000	AT5G45860.1	PYL11, RCAR5	PYR1-like 11	Chr16:12957581-12972256	GA15DAT	C15DAT	75.2886	45.7035	0.720127	-2.18681	0.0013	0.0368541
MSTRG.12702	MD05G1358300	#N/A	#N/A	#N/A	Chr05:47364021-47365385	GA15DAT	C15DAT	115.302	69.9911	0.72018	-2.36895	0.0003	0.0130884
MSTRG.29696	MD13G1160500,MD13G1160800	AT1G50730.1	0	unknown protein; Has 218 Blast hits to 209 proteins in 78 species: Archae - 0; Bacteria - 0; Metazoa - 141; Fungi - 2; Plants - 33; Viruses - 0; Other Eukaryotes - 42 (source: NCBI BLink).	Chr13:12599968-12624741	GA15DAT	C15DAT	150.733	90.9812	0.728356	-2.13919	0.0011	0.0330556
MSTRG.27988	MD12G1208000	AT1G56310.1	0	Polynucleotidyl transferase, ribonuclease H-like superfamily protein	Chr12:28758621-28763441	GA15DAT	C15DAT	14.9216	8.98219	0.732258	-2.35529	0.00015	0.00770851
MSTRG.30608	MD14G1001000	AT3G04070.1	anac047, NAC047	NAC domain containing protein 47	Chr14:196246-198440	GA5DAT	C5DAT	10.0108	6.0202	0.73368	-2.09682	0.0015	0.040681
MSTRG.3970	MSTRG.3970	AT4G29780.1	0	unknown protein; BEST Arabidopsis thaliana protein match is: unknown protein (TAIR:AT5G12010.1); Has 945 Blast hits to 944 proteins in 87 species: Archae - 0; Bacteria - 0; Metazoa - 519; Fungi - 43; Plants - 365; Viruses - 0; Other Eukaryotes - 18 (source: NCBI BLink).	Chr02:6635924-6638193	GA15DAT	C15DAT	7.7154	4.63979	0.733682	-2.00592	0.0019	0.0475445
MSTRG.32752	MD15G1028200	AT4G31940.1	CYP82C4	cytochrome P450, family 82, subfamily C, polypeptide 4	Chr15:1669683-1671770	GA5DAT	C5DAT	18.8857	11.3365	0.736322	-2.33012	0.0001	0.00558599
MSTRG.13626	MD06G1120000	AT4G00870.1	0	basic helix-loop-helix (bHLH) DNA-binding superfamily protein	Chr06:25897419-25899498	GA5DAT	C5DAT	13.0334	7.77751	0.744833	-2.18165	0.00085	0.0281028
MSTRG.8022	MD03G1292900	AT4G01250.1	WRKY22, AtWRKY22	WRKY family transcription factor	Chr03:36975072-36977079	GA5DAT	C5DAT	20.6067	12.2847	0.746254	-2.03303	0.0017	0.0439937
MSTRG.19854	MD09G1119300	AT5G10695.2	0	unknown protein; INVOLVED IN: biological_process unknown; LOCATED IN: cellular_component unknown; EXPRESSED IN: 23 plant structures; EXPRESSED DURING: 12 growth stages.	Chr09:9213658-9215091	GA5DAT	C5DAT	53.4851	31.8183	0.749278	-2.43027	0.00035	0.014702
MSTRG.898	MD00G1125900	AT5G17680.1	0	disease resistance protein (TIR-NBS-LRR class), putative	Chr00:26811854-26822270	GA15DAT	C15DAT	18.362	10.9088	0.75123	-2.5519	5e-05	0.00312624
MSTRG.2119	MD01G1089600	AT5G54160.1	ATOMT1, OMT1	O-methyltransferase 1	Chr01:20303718-20306187	GA15DAT	C15DAT	14.1317	8.36108	0.757174	-2.15153	0.00125	0.0358841
MSTRG.37241	MD16G1145200	AT5G13870.1	EXGT-A4, XTH5	xyloglucan endotransglucosylase/hydrolase 5	Chr16:11186168-11188822	GA15DAT	C15DAT	29.3797	17.354	0.759555	-2.53541	5e-05	0.00312624
MSTRG.27914	MD12G1199100	AT3G05890.1	RCI2B	Low temperature and salt responsive protein family	Chr12:28012628-28014531	GA15DAT	C15DAT	54.9459	32.4224	0.761023	-2.34683	0.0003	0.0130884
MSTRG.27747	MD12G1178200,MD12G1178500	AT5G01600.1	ATFER1, FER1	ferretin 1	Chr12:25882737-25894048	GA15DAT	C15DAT	54.219	31.9428	0.763311	-2.2394	0.0015	0.040681
MSTRG.24171	MD11G1038800,MD11G1038900	AT4G26530.2	0	Aldolase superfamily protein	Chr11:3311455-3320381	GA15DAT	C15DAT	41.5292	24.4506	0.764256	-2.67888	5e-05	0.00312624
MSTRG.10345	MD05G1046000	AT2G36690.1	0	2-oxoglutarate (2OG) and Fe(II)-dependent oxygenase superfamily protein	Chr05:7844237-7846093	GA5DAT	C5DAT	88.2487	51.8192	0.768089	-2.74164	5e-05	0.00312624
MSTRG.31479	MD14G1116800	AT1G64160.1	0	Disease resistance-responsive (dirigent-like protein) family protein	Chr14:18978601-18979656	GA5DAT	C5DAT	120.452	70.7256	0.768159	-2.46712	0.00015	0.00770851
MSTRG.13996	MD06G1166400	AT5G50160.1	ATFRO8, FRO8	ferric reduction oxidase 8	Chr06:30651844-30655938	GA5DAT	C5DAT	10.7295	6.29166	0.770066	-2.15793	0.00105	0.0320245
MSTRG.33243	MD15G1087500	AT5G42690.2	0	Protein of unknown function, DUF547	Chr15:6086943-6091210	GA15DAT	C15DAT	16.2345	9.49039	0.774523	-2.56192	5e-05	0.00312624
MSTRG.34077	MD15G1191800	AT4G29080.1	PAP2, IAA27	phytochrome-associated protein 2	Chr15:15104025-15107317	GA15DAT	C15DAT	29.1803	17.033	0.776661	-2.74195	5e-05	0.00312624
MSTRG.36152	MD16G1009100	AT2G02100.1	LCR69, PDF2.2	low-molecular-weight cysteine-rich 69	Chr16:654986-655990	GA15DAT	C15DAT	127.769	74.4964	0.778296	-2.83287	5e-05	0.00312624
MSTRG.34553	MD15G1251500	AT4G36380.1	ROT3	Cytochrome P450 superfamily protein	Chr15:21180737-21188415	GA15DAT	C15DAT	17.1278	9.98143	0.779024	-2.65778	5e-05	0.00312624
MSTRG.38840	MD17G1070700	AT5G38710.1	0	Methylenetetrahydrofolate reductase family protein	Chr17:5703620-5707017	GA5DAT	C5DAT	7.78331	4.53126	0.78047	-2.10777	0.0014	0.0387318
MSTRG.9704	MD04G1208700	AT1G72210.1	0	basic helix-loop-helix (bHLH) DNA-binding superfamily protein	Chr04:29367169-29368977	GA15DAT	C15DAT	13.5025	7.85897	0.780816	-2.18425	0.0007	0.0244801
MSTRG.7319	MD03G1197600	AT1G62300.1	WRKY6, ATWRKY6	WRKY family transcription factor	Chr03:27003519-27006343	GA5DAT	C5DAT	10.2575	5.94874	0.786017	-2.18822	0.00115	0.0340786
MSTRG.6367	MD03G1078000	AT4G37300.1	MEE59	maternal effect embryo arrest 59	Chr03:6324418-6325711	GA15DAT	C15DAT	264.755	153.436	0.787015	-2.80143	5e-05	0.00312624
MSTRG.7536	MD03G1224100	AT4G27450.1	0	Aluminium induced protein with YGL and LRDR motifs	Chr03:30922861-30924625	GA15DAT	C15DAT	24.4281	14.1253	0.790263	-2.36613	0.0005	0.019173
MSTRG.3073	MD01G1213100,MD01G1213300	AT5G24090.1	ATCHIA, CHIA	chitinase A	Chr01:30626083-30671312	GA5DAT	C5DAT	170.615	97.9527	0.800591	-2.14055	0.00095	0.0301188
MSTRG.1279	MD00G1181400	AT3G22740.1	HMT3	homocysteine S-methyltransferase 3	Chr00:42684813-42689305	GA5DAT	C5DAT	23.6823	13.5955	0.800685	-2.59694	0.00015	0.00770851
MSTRG.17581	MD08G1075200	AT4G08150.1	KNAT1, BP, BP1	KNOTTED-like from Arabidopsis thaliana	Chr08:6110809-6116192	GA15DAT	C15DAT	42.0511	24.1163	0.802134	-2.43685	0.0001	0.00558599
MSTRG.25062	MD11G1158400	AT3G44716.2	0	unknown protein; FUNCTIONS IN: molecular_function unknown; INVOLVED IN: biological_process unknown; LOCATED IN: endomembrane system; Has 30201 Blast hits to 17322 proteins in 780 species: Archae - 12; Bacteria - 1396; Metazoa - 17338; Fungi - 3422; Plants - 5037; Viruses - 0; Other Eukaryotes - 2996 (source: NCBI BLink).	Chr11:15391829-15400730	GA15DAT	C15DAT	6.22631	3.56657	0.80384	-2.43316	0.0003	0.0130884
MSTRG.22737	MD10G1194100	AT1G78440.1	ATGA2OX1, GA2OX1	Arabidopsis thaliana gibberellin 2-oxidase 1	Chr10:29020102-29022348	GA5DAT	C5DAT	18.4511	10.556	0.805646	-2.39463	0.0001	0.00558599
MSTRG.4466	MD02G1145100	AT5G03260.1	LAC11	laccase 11	Chr02:11988535-11991282	GA5DAT	C5DAT	9.513	5.43985	0.806334	-2.09391	0.0012	0.0348708
MSTRG.9168	MD04G1139400,MD04G1139500	AT3G09270.1	ATGSTU8, GSTU8	glutathione S-transferase TAU 8	Chr04:22756385-22774986	GA15DAT	C15DAT	23.392	13.3694	0.80708	-2.44877	0.0002	0.00968037
MSTRG.16689	MD07G1270900	AT5G52390.1	0	PAR1 protein	Chr07:33782668-33783966	GA5DAT	C5DAT	18.2776	10.3858	0.815463	-2.13754	0.0016	0.0421396
MSTRG.24271	MD11G1052100	AT4G27950.1	CRF4	cytokinin response factor 4	Chr11:4448528-4449446	GA15DAT	C15DAT	19.1197	10.8506	0.817279	-2.19186	0.0014	0.0387318
MSTRG.24474	MD11G1080200,MD11G1080300	AT2G29630.3	THIC	thiaminC	Chr11:6842663-6848694	GA15DAT	C15DAT	20.5101	11.6138	0.820495	-2.31459	0.0016	0.0421396
MSTRG.1682	MD01G1034500	AT2G22420.1	0	Peroxidase superfamily protein	Chr01:11727414-11729067	GA15DAT	C15DAT	14.0409	7.92907	0.824409	-2.20687	0.00065	0.0232122
MSTRG.20565	MD09G1207400	AT3G16240.1	DELTA-TIP, TIP2;1, DELTA-TIP1, AQP1, ATTIP2;1	delta tonoplast integral protein	Chr09:19865895-19868027	GA15DAT	C15DAT	16.9274	9.55621	0.824852	-2.24175	0.00085	0.0281028
MSTRG.39117	MD17G1106300	AT1G05010.1	EFE, ACO4, EAT1	ethylene-forming enzyme	Chr17:9066735-9068460	GA15DAT	C15DAT	9.67953	5.46387	0.825015	-2.06304	0.00185	0.0466797
MSTRG.6402	MD03G1082200	AT5G59590.1	UGT76E2	UDP-glucosyl transferase 76E2	Chr03:6620445-6622150	GA5DAT	C5DAT	18.7342	10.5562	0.827577	-2.56793	5e-05	0.00312624
MSTRG.4535	MD02G1153500	AT2G18570.1	0	UDP-Glycosyltransferase superfamily protein	Chr02:12743715-12749072	GA5DAT	C5DAT	27.3675	15.3766	0.831727	-2.62019	0.00015	0.00770851
MSTRG.34574	MD15G1253700	AT2G18170.1	ATMPK7, MPK7	MAP kinase 7	Chr15:21405379-21408509	GA15DAT	C15DAT	36.1612	20.2487	0.836613	-2.98744	5e-05	0.00312624
MSTRG.18000	MD08G1126500	AT2G24580.1	0	FAD-dependent oxidoreductase family protein	Chr08:11892914-11894200	GA15DAT	C15DAT	11.0637	6.19173	0.837425	-2.12685	0.00115	0.0340786
MSTRG.36363	MSTRG.36363	AT2G47485.1	0	unknown protein; BEST Arabidopsis thaliana protein match is: unknown protein (TAIR:AT3G62650.1); Has 35333 Blast hits to 34131 proteins in 2444 species: Archae - 798; Bacteria - 22429; Metazoa - 974; Fungi - 991; Plants - 531; Viruses - 0; Other Eukaryotes - 9610 (source: NCBI BLink).	Chr16:2612655-2613683	GA5DAT	C5DAT	34.6401	19.3853	0.837479	-2.55324	5e-05	0.00312624
MSTRG.30558	MD13G1280100	AT4G31480.2	0	Coatomer, beta subunit	Chr13:39593681-39601264	GA2DAT	C2DAT	23.417	13.1021	0.837754	-3.0231	0.0018	0.0457659
MSTRG.13626	MD06G1120000	AT4G00870.1	0	basic helix-loop-helix (bHLH) DNA-binding superfamily protein	Chr06:25897419-25899498	GA15DAT	C15DAT	9.7536	5.45724	0.837764	-2.34	0.0002	0.00968037
MSTRG.480	MD00G1070000,MD00G1070100	AT4G12560.2	CPR30	F-box and associated interaction domains-containing protein	Chr00:13648548-13677924	GA5DAT	C5DAT	38.947	21.79	0.837846	-2.73359	5e-05	0.00312624
MSTRG.10540	MD05G1073200	AT2G15890.1	MEE14	maternal effect embryo arrest 14	Chr05:15445109-15446479	GA15DAT	C15DAT	58.9721	32.9506	0.839728	-2.92514	5e-05	0.00312624
MSTRG.36800	MD16G1089000	AT1G60060.1	0	Serine/threonine-protein kinase WNK (With No Lysine)-related	Chr16:6151025-6153843	GA15DAT	C15DAT	41.5691	23.2005	0.841357	-2.97545	5e-05	0.00312624
MSTRG.20719	MD09G1230900	AT3G14250.1	0	RING/U-box superfamily protein	Chr09:28593716-28595794	GA15DAT	C15DAT	9.293	5.18502	0.841796	-2.17694	0.00105	0.0320245
MSTRG.30941	MD14G1044500	AT5G06530.1	0	ABC-2 type transporter family protein	Chr14:4203460-4211002	GA5DAT	C5DAT	3.94024	2.19028	0.84717	-1.9791	0.00165	0.0430518
MSTRG.23191	MD10G1258100	AT2G01130.1	0	DEA(D/H)-box RNA helicase family protein	Chr10:35225542-35227426	GA5DAT	C5DAT	22.707	12.5992	0.849809	-2.3485	0.00055	0.0205992
MSTRG.19815	MD09G1114800	AT1G05010.1	EFE, ACO4, EAT1	ethylene-forming enzyme	Chr09:8745865-8747621	GA5DAT	C5DAT	30.7677	17.0464	0.851947	-2.76973	5e-05	0.00312624
MSTRG.28899	MD13G1058000	AT2G26710.1	BAS1, CYP734A1, CYP72B1	Cytochrome P450 superfamily protein	Chr13:4054675-4057270	GA5DAT	C5DAT	8.59249	4.75345	0.854102	-2.27431	0.0005	0.019173
MSTRG.7149	MD03G1175800	AT5G12860.1	DiT1	dicarboxylate transporter 1	Chr03:24033157-24037349	GA2DAT	C2DAT	33.2775	18.3795	0.856453	-3.10676	0.002	0.0492168
MSTRG.4665	MD02G1171800	AT4G36990.1	HSF4, HSFB1, AT-HSFB1, ATHSF4	heat shock factor 4	Chr02:14913457-14916213	GA5DAT	C5DAT	24.5187	13.5387	0.856794	-2.72456	5e-05	0.00312624
MSTRG.33724	MD15G1148000	AT5G39740.2	RPL5B	ribosomal protein L5 B	Chr15:10955041-10958059	GA2DAT	C2DAT	168.132	92.8073	0.857283	-3.08043	0.0019	0.0475445
MSTRG.15812	MD07G1156200	AT2G46680.1	ATHB-7, ATHB7, HB-7	homeobox 7	Chr07:22690998-22692639	GA5DAT	C5DAT	26.0898	14.3884	0.858583	-2.65135	5e-05	0.00312624
MSTRG.5052	MD02G1226100,MD02G1226200	AT2G38740.1	0	Haloacid dehalogenase-like hydrolase (HAD) superfamily protein	Chr02:26540400-26550777	GA5DAT	C5DAT	15.1187	8.31521	0.862507	-2.27993	0.00055	0.0205992
MSTRG.1303	MD00G1184900	AT4G15900.1	PRL1	pleiotropic regulatory locus 1	Chr00:43887855-43893307	GA5DAT	C5DAT	17.6538	9.70862	0.862639	-2.16608	0.0007	0.0244801
MSTRG.33700	MD15G1145400	AT4G37770.1	ACS8	1-amino-cyclopropane-1-carboxylate synthase 8	Chr15:10777100-10782238	GA15DAT	C15DAT	12.3672	6.80106	0.862692	-2.33616	0.0004	0.0162701
MSTRG.5560	MD02G1289800	AT2G21580.2	0	Ribosomal protein S25 family protein	Chr02:34589717-34590513	GA2DAT	C2DAT	284.311	156.215	0.863938	-3.12608	0.002	0.0492168
MSTRG.9740	MD04G1213800	AT3G06350.1	EMB3004, MEE32	dehydroquinate dehydratase, putative / shikimate dehydrogenase, putative	Chr04:29726924-29731259	GA1DAT	C1DAT	31.1767	17.1098	0.865647	-3.05635	0.0019	0.0475445
MSTRG.31533	MD14G1123400	AT2G19170.1	SLP3	subtilisin-like serine protease 3	Chr14:19800412-19801431	GA15DAT	C15DAT	26.8449	14.7205	0.866823	-2.40741	0.0003	0.0130884
MSTRG.18808	MD08G1232200	AT1G07750.1	0	RmlC-like cupins superfamily protein	Chr08:29874745-29877673	GA5DAT	C5DAT	25.4752	13.9398	0.869883	-2.71809	5e-05	0.00312624
MSTRG.15936	MD07G1172600	AT5G03300.1	ADK2	adenosine kinase 2	Chr07:25007984-25011638	GA2DAT	C2DAT	78.7434	43.0576	0.870893	-3.18441	0.0018	0.0457659
MSTRG.29139	MD13G1089600	AT1G60140.1	ATTPS10, TPS10	trehalose phosphate synthase	Chr13:6281899-6286857	GA15DAT	C15DAT	13.8679	7.56776	0.873813	-2.97873	5e-05	0.00312624
MSTRG.36695	MD16G1076200	AT1G14360.1	ATUTR3, UTR3	UDP-galactose transporter 3	Chr16:5360262-5362939	GA15DAT	C15DAT	16.2845	8.8756	0.875587	-2.53809	0.00015	0.00770851
MSTRG.23382	MD10G1283200	AT1G28600.1	0	GDSL-like Lipase/Acylhydrolase superfamily protein	Chr10:37350768-37354417	GA2DAT	C2DAT	109.288	59.5583	0.875763	-3.16063	0.00165	0.0430518
MSTRG.22914	MD10G1221000	AT4G20320.2	0	CTP synthase family protein	Chr10:31915686-31921909	GA1DAT	C1DAT	53.6705	29.2392	0.876227	-3.14183	0.0011	0.0330556
MSTRG.28205	MD12G1233200	AT3G05060.1	0	NOP56-like pre RNA processing ribonucleoprotein	Chr12:30904215-30908080	GA2DAT	C2DAT	67.0475	36.5251	0.876297	-3.19702	0.00135	0.0377594
MSTRG.10135	MD05G1017400	AT1G78780.2	0	pathogenesis-related family protein	Chr05:3059272-3060663	GA5DAT	C5DAT	17.1832	9.3588	0.876606	-2.29252	0.0005	0.019173
MSTRG.29771	MD13G1170400	AT3G21420.1	0	2-oxoglutarate (2OG) and Fe(II)-dependent oxygenase superfamily protein	Chr13:13845392-13847669	GA2DAT	C2DAT	73.463	39.9653	0.878272	-3.19987	0.0004	0.0162701
MSTRG.3183	MD01G1227800	AT3G49430.3	SRp34a, SR34a, At-SR34a	SER/ARG-rich protein 34A	Chr01:31748563-31753423	GA5DAT	C5DAT	14.7536	8.0232	0.878821	-2.47787	0.0001	0.00558599
MSTRG.40291	MD17G1260700	AT3G03450.1	RGL2	RGA-like 2	Chr17:32107772-32109527	GA2DAT	C2DAT	82.6187	44.9068	0.879536	-3.2074	0.0017	0.0439937
MSTRG.39666	MD17G1179500,MD17G1179700	AT1G14520.2	MIOX1	#N/A	Chr17:20763959-20846465	GA2DAT	C2DAT	81.4532	44.2691	0.879671	-3.1668	0.00125	0.0358841
MSTRG.7055	MD03G1164600	AT2G32560.1	0	F-box family protein	Chr03:21699651-21703314	GA15DAT	C15DAT	6.9027	3.75092	0.879915	-2.33391	0.0006	0.0218931
MSTRG.37098	MD16G1127400	AT5G13220.1	JAZ10, TIFY9, JAS1	jasmonate-zim-domain protein 10	Chr16:9274776-9277069	GA5DAT	C5DAT	13.144	7.14203	0.879992	-2.30103	0.0003	0.0130884
MSTRG.23470	MD10G1293600	AT4G32480.1	0	Protein of unknown function (DUF506)	Chr10:38178420-38180154	GA5DAT	C5DAT	63.0942	34.2722	0.880468	-2.59406	0.00015	0.00770851
MSTRG.26064	MD11G1283500	AT5G28060.1	0	Ribosomal protein S24e family protein	Chr11:40168344-40170858	GA2DAT	C2DAT	208.877	113.335	0.882057	-3.19406	0.0016	0.0421396
MSTRG.12164	MD05G1285400	AT2G34480.1	0	Ribosomal protein L18ae/LX family protein	Chr05:41912876-41914153	GA2DAT	C2DAT	94.8826	51.4576	0.882758	-3.17303	0.0015	0.040681
MSTRG.37439	MD16G1170000	AT5G27700.1	0	Ribosomal protein S21e	Chr16:14069761-14147232	GA2DAT	C2DAT	285.784	154.91	0.883496	-3.1092	0.00135	0.0377594
MSTRG.39117	MD17G1106300	AT1G05010.1	EFE, ACO4, EAT1	ethylene-forming enzyme	Chr17:9066735-9068460	GA5DAT	C5DAT	16.7896	9.09785	0.883966	-2.47186	0.00025	0.011429
MSTRG.9231	MD04G1147900	AT5G01210.1	0	HXXXD-type acyl-transferase family protein	Chr04:23622905-23624372	GA1DAT	C1DAT	87.176	47.2241	0.88441	-3.23711	0.00135	0.0377594
MSTRG.22535	MD10G1166300	AT5G48850.1	ATSDI1	Tetratricopeptide repeat (TPR)-like superfamily protein	Chr10:25665498-25668698	GA5DAT	C5DAT	9.64736	5.22442	0.884864	-2.06781	0.0016	0.0421396
MSTRG.35246	MD15G1343900	AT1G77380.1	AAP3, ATAAP3	amino acid permease 3	Chr15:40038077-40040635	GA5DAT	C5DAT	5.53741	2.99687	0.885755	-2.12601	0.00125	0.0358841
MSTRG.16445	MD07G1238800	AT5G24910.1	CYP714A1	cytochrome P450, family 714, subfamily A, polypeptide 1	Chr07:31049650-31054087	GA15DAT	C15DAT	73.6871	39.8361	0.887337	-3.19883	5e-05	0.00312624
MSTRG.286	MD00G1039000,MD00G1039200	AT4G08850.1	0	Leucine-rich repeat receptor-like protein kinase family protein	Chr00:6747680-6755281	GA5DAT	C5DAT	10.1887	5.50258	0.888792	-2.279	0.00025	0.011429
MSTRG.38669	MD17G1049500,MD17G1049600	AT3G28860.1	ATMDR1, ATMDR11, PGP19, MDR11, MDR1, ATPGP19, ABCB19, ATABCB19	ATP binding cassette subfamily B19	Chr17:3621865-3669609	GA2DAT	C2DAT	40.4407	21.8337	0.889253	-3.19674	0.00145	0.0397081
MSTRG.26056	MD11G1282700	AT3G63210.1	MARD1	Protein of unknown function (DUF581)	Chr11:40109982-40112669	GA1DAT	C1DAT	59.7885	32.2384	0.89109	-3.21622	0.0013	0.0368541
MSTRG.34402	MD15G1234400	AT3G12500.1	ATHCHIB, PR3, PR-3, CHI-B, B-CHI, HCHIB	basic chitinase	Chr15:19239100-19241924	GA15DAT	C15DAT	20.5344	11.0702	0.891364	-2.69057	5e-05	0.00312624
MSTRG.8540	MD04G1053900	AT3G10950.1	0	Zinc-binding ribosomal protein family protein	Chr04:6422400-6424083	GA2DAT	C2DAT	307.484	165.765	0.89137	-3.22689	0.00125	0.0358841
MSTRG.39049	MD17G1099500,MD17G1099600	AT2G32530.1	ATCSLB03, CSLB03, ATCSLB3	cellulose synthase-like B3	Chr17:8453193-8458774	GA15DAT	C15DAT	112.229	60.4834	0.891834	-2.93939	5e-05	0.00312624
MSTRG.38395	MD17G1013800	AT5G14180.1	MPL1	Myzus persicae-induced lipase 1	Chr17:1152447-1158430	GA1DAT	C1DAT	37.7442	20.2761	0.89647	-3.06986	0.00135	0.0377594
MSTRG.9075	MD04G1126700	AT5G02450.1	0	Ribosomal protein L36e family protein	Chr04:21268250-21270082	GA2DAT	C2DAT	360.911	193.844	0.896749	-3.14399	0.00165	0.0430518
MSTRG.6843	MD03G1134800	AT1G08250.1	ADT6	arogenate dehydratase 6	Chr03:13461108-13462392	GA2DAT	C2DAT	89.7614	48.1982	0.897115	-3.28025	0.00135	0.0377594
MSTRG.29821	MD13G1175900	AT5G18840.1	0	Major facilitator superfamily protein	Chr13:14539210-14543278	GA2DAT	C2DAT	55.3665	29.6964	0.898725	-3.2595	0.00105	0.0320245
MSTRG.37731	MD16G1208600	AT5G09500.1	0	Ribosomal protein S19 family protein	Chr16:19594934-19596869	GA2DAT	C2DAT	95.8747	51.3956	0.899504	-3.22318	0.00105	0.0320245
MSTRG.37819	MD16G1221000	AT4G27090.1	0	Ribosomal protein L14	Chr16:22068335-22069973	GA2DAT	C2DAT	235.443	126.096	0.900861	-3.28662	0.00085	0.0281028
MSTRG.26062	MD11G1283300	AT4G09800.1	RPS18C	S18 ribosomal protein	Chr11:40154634-40156509	GA2DAT	C2DAT	77.9996	41.7122	0.902996	-3.16458	0.0013	0.0368541
MSTRG.13086	MD06G1043100	AT3G57150.1	NAP57, AtNAP57, CBF5, AtCBF5	homologue of NAP57	Chr06:5656240-5658896	GA2DAT	C2DAT	82.6564	44.1497	0.904723	-3.2726	0.0012	0.0348708
MSTRG.28011	MD12G1210800	AT5G27850.1	0	Ribosomal protein L18e/L15 superfamily protein	Chr12:28938183-28940088	GA2DAT	C2DAT	168.67	89.8561	0.908517	-3.32309	0.00125	0.0358841
MSTRG.20651	MD09G1220200	AT2G27880.1	AGO5	Argonaute family protein	Chr09:25079625-25080715	GA15DAT	C15DAT	16.441	8.75747	0.908714	-2.21788	0.001	0.0310418
MSTRG.36087	MD16G1001600	AT3G18610.1	PARLL1, ATNUC-L2, NUC-L2	nucleolin like 2	Chr16:98698-102649	GA2DAT	C2DAT	130.129	69.2501	0.910053	-3.21998	0.00135	0.0377594
MSTRG.40304	MD17G1262700	AT1G66150.1	TMK1	transmembrane kinase 1	Chr17:32313443-32318342	GA2DAT	C2DAT	18.7266	9.96537	0.910096	-3.257	0.0014	0.0387318
MSTRG.7798	MD03G1262800	AT5G28060.1	0	Ribosomal protein S24e family protein	Chr03:34882575-34884578	GA2DAT	C2DAT	198.782	105.781	0.910099	-3.33103	0.00095	0.0301188
MSTRG.29203	MD13G1097100	AT1G60770.1	0	Tetratricopeptide repeat (TPR)-like superfamily protein	Chr13:6884729-6886970	GA2DAT	C2DAT	35.1867	18.6982	0.912131	-3.18412	0.00175	0.044923
MSTRG.7132	MD03G1173600	AT3G57490.1	0	Ribosomal protein S5 family protein	Chr03:23771400-23773490	GA2DAT	C2DAT	171.912	91.3136	0.912768	-3.27753	0.00125	0.0358841
MSTRG.9820	MD04G1225000	AT1G04240.1	SHY2, IAA3	AUX/IAA transcriptional regulator family protein	Chr04:30478282-30479519	GA15DAT	C15DAT	40.8619	21.6828	0.914204	-3.00527	5e-05	0.00312624
MSTRG.24904	MD11G1136300	AT5G60670.1	0	Ribosomal protein L11 family protein	Chr11:12508098-12517555	GA2DAT	C2DAT	120.216	63.7242	0.915718	-3.30785	0.00065	0.0232122
MSTRG.4834	MD02G1193900	AT4G37830.1	0	cytochrome c oxidase-related	Chr02:18438822-18441279	GA2DAT	C2DAT	163.396	86.5911	0.916081	-3.32288	0.0011	0.0330556
MSTRG.22737	MD10G1194100	AT1G78440.1	ATGA2OX1, GA2OX1	Arabidopsis thaliana gibberellin 2-oxidase 1	Chr10:29020102-29022348	GA2DAT	C2DAT	60.7733	32.2035	0.916221	-3.33066	0.00135	0.0377594
MSTRG.38354	MD17G1007900	AT5G14040.1	PHT3;1	phosphate transporter 3;1	Chr17:519379-522568	GA2DAT	C2DAT	92.1262	48.8072	0.916517	-3.30476	0.00165	0.0430518
MSTRG.25440	MD11G1206500	AT5G59240.1	0	Ribosomal protein S8e family protein	Chr11:30106502-30108705	GA2DAT	C2DAT	305.349	161.651	0.917578	-3.19374	0.00165	0.0430518
MSTRG.7753	MD03G1256300	AT3G63430.1	0	unknown protein; BEST Arabidopsis thaliana protein match is: unknown protein (TAIR:AT1G74160.1); Has 135 Blast hits to 119 proteins in 22 species: Archae - 0; Bacteria - 2; Metazoa - 3; Fungi - 3; Plants - 119; Viruses - 0; Other Eukaryotes - 8 (source: NCBI BLink).	Chr03:34381363-34385235	GA2DAT	C2DAT	43.1141	22.8181	0.917983	-3.35512	0.0013	0.0368541
MSTRG.31299	MD14G1090500	AT3G45940.1	0	Glycosyl hydrolases family 31 protein	Chr14:11539907-11544551	GA5DAT	C5DAT	9.86694	5.22202	0.917996	-2.72961	5e-05	0.00312624
MSTRG.8512	MSTRG.8512	#N/A	#N/A	#N/A	Chr04:5993921-5995362	GA2DAT	C2DAT	62.4464	33.0467	0.918113	-3.33107	0.00095	0.0301188
MSTRG.29762	MD13G1168900	AT5G27700.1	0	Ribosomal protein S21e	Chr13:13672858-13674444	GA2DAT	C2DAT	281.219	148.747	0.918831	-3.27387	0.00115	0.0340786
MSTRG.12404	MD05G1318900	AT3G61150.1	HDG1, HD-GL2-1	homeodomain GLABROUS 1	Chr05:44674524-44676065	GA15DAT	C15DAT	12.6628	6.69583	0.919264	-2.15818	0.00115	0.0340786
MSTRG.24971	MSTRG.24971	#N/A	#N/A	#N/A	Chr11:13647650-13652477	GA5DAT	C5DAT	5.30413	2.80178	0.920774	-2.56645	5e-05	0.00312624
MSTRG.23904	MD11G1002300	AT3G13460.1	ECT2	evolutionarily conserved C-terminal region 2	Chr11:212448-216537	GA2DAT	C2DAT	27.5943	14.5687	0.921499	-3.28954	0.00095	0.0301188
MSTRG.15728	MD07G1145800	AT4G01100.1	ADNT1	adenine nucleotide transporter 1	Chr07:21215098-21222515	GA2DAT	C2DAT	32.2214	17.0062	0.921961	-3.18947	0.0015	0.040681
MSTRG.23524	MD10G1299400	AT1G44820.1	0	Peptidase M20/M25/M40 family protein	Chr10:38683769-38685551	GA5DAT	C5DAT	330.744	174.399	0.923321	-2.6592	5e-05	0.00312624
MSTRG.27619	MD12G1161400	AT5G01220.1	SQD2	sulfoquinovosyldiacylglycerol 2	Chr12:24259986-24264149	GA2DAT	C2DAT	22.2002	11.7029	0.923707	-3.15342	0.00165	0.0430518
MSTRG.7722	MD03G1250400	AT1G78570.1	RHM1, ROL1, ATRHM1	rhamnose biosynthesis 1	Chr03:33844547-33848001	GA2DAT	C2DAT	32.1914	16.9576	0.924747	-3.30626	0.00095	0.0301188
MSTRG.30616	MD14G1001800	AT1G64760.2	0	O-Glycosyl hydrolases family 17 protein	Chr14:310637-313670	GA2DAT	C2DAT	32.1043	16.908	0.925054	-3.32009	0.00155	0.0412575
MSTRG.17297	MD08G1037500,MD08G1037600	AT1G47530.1	0	MATE efflux family protein	Chr08:2756609-2762443	GA2DAT	C2DAT	140.791	74.1299	0.925431	-3.21557	0.00135	0.0377594
MSTRG.4917	MD02G1205500	AT3G05560.3	0	Ribosomal L22e protein family	Chr02:20554882-20557192	GA2DAT	C2DAT	151.211	79.5795	0.926098	-3.38073	0.0008	0.0269448
MSTRG.10673	MD05G1092900	AT2G14960.1	GH3.1	Auxin-responsive GH3 family protein	Chr05:19753184-19755519	GA5DAT	C5DAT	10.4955	5.52315	0.926207	-2.7068	5e-05	0.00312624
MSTRG.2344	MD01G1119600	AT2G39390.1	0	Ribosomal L29 family protein	Chr01:23339935-23341188	GA2DAT	C2DAT	164.198	86.4055	0.926244	-3.37739	0.0007	0.0244801
MSTRG.9749	MD04G1215200	AT5G26850.4	0	Uncharacterized protein	Chr04:29827963-29836059	GA2DAT	C2DAT	34.617	18.1896	0.928364	-3.37999	0.0005	0.019173
MSTRG.29062	MD13G1079300	AT1G69850.1	ATNRT1:2, NTL1, NRT1:2	nitrate transporter 1:2	Chr13:5562577-5567885	GA5DAT	C5DAT	4.21967	2.21376	0.930633	-2.09138	0.0012	0.0348708
MSTRG.689	MD00G1099800	AT4G00100.1	ATRPS13A, RPS13, PFL2, RPS13A	ribosomal protein S13A	Chr00:21135849-21138369	GA2DAT	C2DAT	233.087	122.161	0.932088	-3.36458	0.00135	0.0377594
MSTRG.35395	MD15G1364600	AT4G08685.1	SAH7	Pollen Ole e 1 allergen and extensin family protein	Chr15:44173242-44175589	GA2DAT	C2DAT	202.39	105.968	0.933517	-3.32868	0.00075	0.0257477
MSTRG.11771	MD05G1235300	AT5G06360.1	0	Ribosomal protein S8e family protein	Chr05:36724879-36728692	GA2DAT	C2DAT	57.711	30.1984	0.934375	-3.33909	0.0009	0.0289742
MSTRG.30830	MD14G1028800,MD14G1028900	AT3G52590.1	UBQ1, EMB2167, ERD16, HAP4	ubiquitin extension protein 1	Chr14:2563798-2569793	GA2DAT	C2DAT	169.065	88.405	0.935378	-3.28715	0.0008	0.0269448
MSTRG.34077	MD15G1191800	AT4G29080.1	PAP2, IAA27	phytochrome-associated protein 2	Chr15:15104025-15107317	GA2DAT	C2DAT	91.9126	48.0067	0.937025	-3.38196	0.00075	0.0257477
MSTRG.8014	MD03G1292100	AT1G02780.1	emb2386	Ribosomal protein L19e family protein	Chr03:36924612-36926648	GA2DAT	C2DAT	164.218	85.7574	0.937282	-3.38559	0.0009	0.0289742
MSTRG.23684	MD10G1318800	AT4G15000.1	0	Ribosomal L27e protein family	Chr10:40122922-40124472	GA2DAT	C2DAT	81.7479	42.6798	0.937628	-3.05951	0.0015	0.040681
MSTRG.36292	MD16G1027500	AT1G15000.1	scpl50	serine carboxypeptidase-like 50	Chr16:1935436-1941668	GA5DAT	C5DAT	24.2119	12.6216	0.939819	-2.86363	5e-05	0.00312624
MSTRG.2549	MD01G1145700	AT3G55770.5	0	GATA type zinc finger transcription factor family protein	Chr01:25554528-25557242	GA2DAT	C2DAT	41.1489	21.3818	0.944473	-3.22626	0.00175	0.044923
MSTRG.14125	MD06G1183000	AT5G62580.1	0	ARM repeat superfamily protein	Chr06:32152344-32155387	GA2DAT	C2DAT	21.2711	11.0393	0.946245	-3.26117	0.00135	0.0377594
MSTRG.31077	MD14G1062400	AT1G74050.1	0	Ribosomal protein L6 family protein	Chr14:6642675-6645377	GA2DAT	C2DAT	60.8952	31.5879	0.946955	-3.28831	0.0015	0.040681
MSTRG.9426	MD04G1173400	AT2G40610.1	ATEXPA8, EXP8, ATEXP8, ATHEXP ALPHA 1.11, EXPA8	expansin A8	Chr04:26481629-26482948	GA15DAT	C15DAT	71.8975	37.2702	0.947919	-3.21545	5e-05	0.00312624
MSTRG.1141	MD00G1160700	AT1G18080.1	ATARCA, RACK1A_AT, RACK1A	Transducin/WD40 repeat-like superfamily protein	Chr00:35680789-35682983	GA2DAT	C2DAT	195.956	101.573	0.948008	-3.35059	0.0012	0.0348708
MSTRG.23927	MD11G1004900	AT5G19760.1	0	Mitochondrial substrate carrier family protein	Chr11:453485-456856	GA2DAT	C2DAT	79.2924	41.0733	0.94898	-3.46674	0.00075	0.0257477
MSTRG.32455	MD14G1241000	AT3G43810.1	CAM7	calmodulin 7	Chr14:31977504-31979343	GA2DAT	C2DAT	144.869	74.9494	0.950761	-3.46885	0.0007	0.0244801
MSTRG.26517	MD12G1022000	AT2G27710.4	0	60S acidic ribosomal protein family	Chr12:2188984-2191106	GA2DAT	C2DAT	345.607	178.724	0.951402	-3.38965	0.0006	0.0218931
MSTRG.11249	MD05G1165200	AT3G04770.2	RPSAb	40s ribosomal protein SA B	Chr05:29363197-29365942	GA2DAT	C2DAT	66.6618	34.4695	0.95154	-3.42854	0.0008	0.0269448
MSTRG.21818	MD10G1073200	AT4G39230.1	0	NmrA-like negative transcriptional regulator family protein	Chr10:10182222-10184740	GA15DAT	C15DAT	10.4722	5.4137	0.951877	-2.4141	0.00065	0.0232122
MSTRG.7418	MD03G1209200	AT3G21710.2	0	unknown protein; Has 35333 Blast hits to 34131 proteins in 2444 species: Archae - 798; Bacteria - 22429; Metazoa - 974; Fungi - 991; Plants - 531; Viruses - 0; Other Eukaryotes - 9610 (source: NCBI BLink).	Chr03:28869190-28870425	GA5DAT	C5DAT	10.9465	5.65794	0.952123	-2.10514	0.00185	0.0466797
MSTRG.11905	MD05G1252200	AT1G67300.2	0	Major facilitator superfamily protein	Chr05:38376469-38388983	GA5DAT	C5DAT	51.7573	26.7492	0.952268	-2.5104	0.0001	0.00558599
MSTRG.24271	MD11G1052100	AT4G27950.1	CRF4	cytokinin response factor 4	Chr11:4448528-4449446	GA5DAT	C5DAT	30.8387	15.9369	0.952366	-2.79301	5e-05	0.00312624
MSTRG.5763	MD02G1317900	AT2G44500.1	0	O-fucosyltransferase family protein	Chr02:37234462-37238561	GA15DAT	C15DAT	5.38336	2.78186	0.952458	-2.51201	0.0002	0.00968037
MSTRG.20894	MD09G1255700	AT3G18280.1	0	Bifunctional inhibitor/lipid-transfer protein/seed storage 2S albumin superfamily protein	Chr09:32717154-32717442	GA5DAT	C5DAT	265.841	137.326	0.952961	-2.66452	5e-05	0.00312624
MSTRG.1172	MD00G1165100	AT3G60290.1	0	2-oxoglutarate (2OG) and Fe(II)-dependent oxygenase superfamily protein	Chr00:37601155-37603282	GA15DAT	C15DAT	11.3164	5.83933	0.954546	-2.35584	0.0003	0.0130884
MSTRG.22176	MD10G1121200	AT4G36040.1	0	Chaperone DnaJ-domain superfamily protein	Chr10:19781939-19782293	GA5DAT	C5DAT	49.4137	25.4964	0.954616	-2.18336	0.00195	0.0483461
MSTRG.5804	MD03G1002400	AT3G13460.1	ECT2	evolutionarily conserved C-terminal region 2	Chr03:167486-171703	GA2DAT	C2DAT	20.1031	10.37	0.954994	-3.21866	0.00115	0.0340786
MSTRG.21669	MD10G1056800	AT5G09590.1	MTHSC70-2, HSC70-5	mitochondrial HSO70 2	Chr10:7744828-7748104	GA2DAT	C2DAT	85.5028	44.0857	0.95566	-3.45406	0.0007	0.0244801
MSTRG.27590	MD12G1158100	AT5G23860.2	TUB8	tubulin beta 8	Chr12:23874764-23877277	GA2DAT	C2DAT	64.4706	33.2385	0.955786	-3.488	0.00085	0.0281028
MSTRG.14040	MD06G1172800	AT5G33320.1	CUE1, PPT, ARAPPT	Glucose-6-phosphate/phosphate translocator-related	Chr06:31285710-31289759	GA2DAT	C2DAT	40.5025	20.88	0.955891	-3.41125	0.0013	0.0368541
MSTRG.36267	MD16G1023400	AT1G70780.1	0	unknown protein; FUNCTIONS IN: molecular_function unknown; INVOLVED IN: biological_process unknown; LOCATED IN: mitochondrion; EXPRESSED IN: sperm cell, male gametophyte, pollen tube; EXPRESSED DURING: L mature pollen stage, M germinated pollen stage; BEST Arabidopsis thaliana protein match is: unknown protein (TAIR:AT1G23150.1); Has 143 Blast hits to 143 proteins in 17 species: Archae - 0; Bacte…	Chr16:1709331-1711273	GA2DAT	C2DAT	35.3066	18.2014	0.955893	-3.33786	0.0012	0.0348708
MSTRG.20474	MD09G1196500	AT2G19730.3	0	Ribosomal L28e protein family	Chr09:17922846-17924511	GA2DAT	C2DAT	88.3319	45.5292	0.956142	-3.31809	0.0015	0.040681
MSTRG.2863	MD01G1185400	AT4G25340.1	FKBP53, ATFKBP53	FK506 BINDING PROTEIN 53	Chr01:28449902-28453536	GA2DAT	C2DAT	22.4322	11.5527	0.957344	-3.18729	0.0017	0.0439937
MSTRG.23341	MD10G1276900	AT2G42740.1	RPL16A	ribosomal protein large subunit 16A	Chr10:36787692-36789620	GA2DAT	C2DAT	180.498	92.924	0.957859	-3.49519	0.0004	0.0162701
MSTRG.9161	MD04G1138500	AT2G37900.1	0	Major facilitator superfamily protein	Chr04:22623403-22627516	GA5DAT	C5DAT	4.41406	2.27181	0.958263	-2.10134	0.00155	0.0412575
MSTRG.27747	MD12G1178200,MD12G1178500	AT5G01600.1	ATFER1, FER1	ferretin 1	Chr12:25882737-25894048	GA1DAT	C1DAT	67.4298	34.7043	0.958272	-3.35051	0.0009	0.0289742
MSTRG.22894	MD10G1218500	AT3G12710.1	0	DNA glycosylase superfamily protein	Chr10:31647041-31650855	GA2DAT	C2DAT	20.9373	10.7717	0.958829	-3.36118	0.001	0.0310418
MSTRG.39219	MD17G1119500	AT3G07650.4	COL9	CONSTANS-like 9	Chr17:10361274-10365026	GA1DAT	C1DAT	21.1338	10.8662	0.959704	-3.2698	0.00105	0.0320245
MSTRG.28010	MD12G1210600	AT3G05620.1	0	Plant invertase/pectin methylesterase inhibitor superfamily	Chr12:28929821-28932379	GA15DAT	C15DAT	6.03468	3.0951	0.963292	-2.39652	0.00035	0.014702
MSTRG.22453	MD10G1156600	AT3G07320.1	0	O-Glycosyl hydrolases family 17 protein	Chr10:24504224-24507214	GA2DAT	C2DAT	28.906	14.772	0.968505	-3.44067	0.00095	0.0301188
MSTRG.8072	MD04G1000500	AT1G62440.1	LRX2	leucine-rich repeat/extensin 2	Chr04:52170-54567	GA2DAT	C2DAT	18.7277	9.56457	0.9694	-3.28311	0.00125	0.0358841
MSTRG.10141	MD05G1018000	AT5G48940.1	0	Leucine-rich repeat transmembrane protein kinase family protein	Chr05:3119176-3122834	GA2DAT	C2DAT	10.4681	5.3444	0.969897	-3.16871	0.0016	0.0421396
MSTRG.1950	MD01G1069300	AT1G01540.2	0	Protein kinase superfamily protein	Chr01:17330842-17334162	GA2DAT	C2DAT	17.5081	8.92916	0.971427	-3.10487	0.0018	0.0457659
MSTRG.12470	MD05G1326100	AT1G11260.1	STP1, ATSTP1	sugar transporter 1	Chr05:45229724-45233118	GA2DAT	C2DAT	83.92	42.7985	0.971455	-3.50399	0.00045	0.0177779
MSTRG.29499	MD13G1133800	AT1G20050.1	HYD1	C-8,7 sterol isomerase	Chr13:10242812-10244732	GA2DAT	C2DAT	41.7928	21.3118	0.971604	-3.21268	0.0017	0.0439937
MSTRG.25304	MD11G1189000	AT4G16260.1	0	Glycosyl hydrolase superfamily protein	Chr11:26603367-26605412	GA5DAT	C5DAT	51.3994	26.1987	0.972254	-3.35163	5e-05	0.00312624
MSTRG.24725	MD11G1110300	AT3G53750.1	ACT3	actin 3	Chr11:9740061-9743254	GA2DAT	C2DAT	29.6498	15.096	0.973858	-3.31734	0.0012	0.0348708
MSTRG.26616	MD12G1032900	AT5G04800.4	0	Ribosomal S17 family protein	Chr12:3595529-3596254	GA2DAT	C2DAT	181.283	92.2873	0.974039	-3.43221	0.0008	0.0269448
MSTRG.21448	MD10G1033400	AT4G09890.1	0	Protein of unknown function (DUF3511)	Chr10:4346064-4346773	GA15DAT	C15DAT	37.7894	19.2331	0.974393	-2.76884	5e-05	0.00312624
MSTRG.12226	MD05G1293000	AT4G14320.1	0	Zinc-binding ribosomal protein family protein	Chr05:42442130-42443754	GA2DAT	C2DAT	118.488	60.272	0.975176	-3.50485	0.00045	0.0177779
MSTRG.33916	MD15G1170400	AT2G25060.1	ENODL14, AtENODL14	early nodulin-like protein 14	Chr15:13133969-13135693	GA5DAT	C5DAT	17.5872	8.93607	0.976816	-2.73175	5e-05	0.00312624
MSTRG.8240	MD04G1019100	AT1G66150.1	TMK1	transmembrane kinase 1	Chr04:2205783-2209479	GA2DAT	C2DAT	13.3109	6.75804	0.977934	-3.28493	0.00105	0.0320245
MSTRG.26268	MD11G1308800	AT3G49010.3	ATBBC1, BBC1, RSU2	breast basic conserved 1	Chr11:42267408-42269339	GA2DAT	C2DAT	157.015	79.6909	0.978411	-3.52726	0.00015	0.00770851
MSTRG.33150	MD15G1077000	AT3G16150.1	0	N-terminal nucleophile aminohydrolases (Ntn hydrolases) superfamily protein	Chr15:5238667-5241040	GA2DAT	C2DAT	51.5595	26.1627	0.978725	-3.44248	0.0007	0.0244801
MSTRG.36540	MD16G1057400	AT3G25570.2	0	Adenosylmethionine decarboxylase family protein	Chr16:4105993-4108192	GA2DAT	C2DAT	38.1319	19.3395	0.97945	-3.43895	0.00085	0.0281028
MSTRG.9662	MD04G1204000	AT1G55020.1	LOX1, ATLOX1	lipoxygenase 1	Chr04:29011558-29015516	GA1DAT	C1DAT	29.484	14.9501	0.979774	-3.54337	0.00035	0.014702
MSTRG.12149	MD05G1283800	AT1G30040.1	ATGA2OX2, GA2OX2	gibberellin 2-oxidase	Chr05:41773272-41775201	GA5DAT	C5DAT	36.1155	18.3036	0.98049	-3.01591	5e-05	0.00312624
MSTRG.17559	MD08G1072700	AT5G21940.1	0	unknown protein; BEST Arabidopsis thaliana protein match is: unknown protein (TAIR:AT3G43850.1); Has 30201 Blast hits to 17322 proteins in 780 species: Archae - 12; Bacteria - 1396; Metazoa - 17338; Fungi - 3422; Plants - 5037; Viruses - 0; Other Eukaryotes - 2996 (source: NCBI BLink).	Chr08:5883858-5885431	GA15DAT	C15DAT	7.53516	3.81812	0.980776	-2.17245	0.00095	0.0301188
MSTRG.16587	MD07G1257700	AT3G22660.1	0	rRNA processing protein-related	Chr07:32388681-32390606	GA2DAT	C2DAT	34.3829	17.4141	0.98144	-3.21226	0.00175	0.044923
MSTRG.28674	MD13G1030000	AT3G17860.1	JAZ3, JAI3, TIFY6B	jasmonate-zim-domain protein 3	Chr13:2164002-2166858	GA2DAT	C2DAT	54.4636	27.5841	0.981456	-3.54162	0.0002	0.00968037
MSTRG.33245	MD15G1087900	AT5G42680.2	0	Protein of unknown function, DUF617	Chr15:6119615-6120320	GA1DAT	C1DAT	98.9167	50.0897	0.981702	-3.41817	0.0011	0.0330556
MSTRG.34824	MD15G1287900	AT5G67240.1	SDN3	small RNA degrading nuclease 3	Chr15:26448819-26453828	GA2DAT	C2DAT	18.6873	9.46087	0.982015	-3.1727	0.0017	0.0439937
MSTRG.32182	MD14G1207600	AT3G19000.1	0	2-oxoglutarate (2OG) and Fe(II)-dependent oxygenase superfamily protein	Chr14:29464496-29465903	GA5DAT	C5DAT	16.0282	8.1109	0.982679	-2.59358	0.00015	0.00770851
MSTRG.29001	MD13G1070200	AT1G69530.2	ATEXPA1, EXP1, AT-EXP1, ATEXP1, ATHEXP ALPHA 1.2, EXPA1	expansin A1	Chr13:4920887-4923129	GA15DAT	C15DAT	45.0139	22.7358	0.985408	-3.19258	5e-05	0.00312624
MSTRG.11734	MD05G1230600	AT3G23820.1	GAE6	UDP-D-glucuronate 4-epimerase 6	Chr05:36413557-36415430	GA2DAT	C2DAT	113.508	57.2839	0.986591	-3.56745	0.00045	0.0177779
MSTRG.38898	MD17G1078600	AT3G02550.1	LBD41	LOB domain-containing protein 41	Chr17:6506303-6507665	GA1DAT	C1DAT	50.5913	25.5298	0.986703	-3.45002	0.0009	0.0289742
MSTRG.5749	MD02G1316700	AT1G74050.1	0	Ribosomal protein L6 family protein	Chr02:37115518-37118907	GA2DAT	C2DAT	181.403	91.5127	0.987152	-3.54891	0.0007	0.0244801
MSTRG.27622	MD12G1161700	AT5G05780.1	RPN8A, AE3, ATHMOV34	RP non-ATPase subunit 8A	Chr12:24285534-24289047	GA2DAT	C2DAT	25.6886	12.9546	0.987665	-3.22416	0.0014	0.0387318
MSTRG.32207	MD14G1210700	AT5G07990.1	TT7, CYP75B1, D501	Cytochrome P450 superfamily protein	Chr14:29630775-29634806	GA2DAT	C2DAT	124.049	62.5446	0.987955	-3.44489	0.0009	0.0289742
MSTRG.24335	MD11G1061400	AT5G05340.1	0	Peroxidase superfamily protein	Chr11:5338008-5341504	GA1DAT	C1DAT	82.223	41.4508	0.988141	-3.55224	0.0001	0.00558599
MSTRG.28421	MD12G1262900	AT3G59540.1	0	Ribosomal L38e protein family	Chr12:32955247-32957239	GA2DAT	C2DAT	300.983	151.681	0.988635	-3.58854	0.0003	0.0130884
MSTRG.20464	MD09G1195000	AT3G47590.1	0	alpha/beta-Hydrolases superfamily protein	Chr09:17656093-17659489	GA15DAT	C15DAT	8.00607	4.0342	0.98881	-2.76029	5e-05	0.00312624
MSTRG.26992	MD12G1083100	AT3G57290.1	EIF3E, TIF3E1, ATEIF3E-1, INT-6, ATINT6, INT6	eukaryotic translation initiation factor 3E	Chr12:10083079-10086897	GA2DAT	C2DAT	53.9805	27.1606	0.990923	-3.60503	0.00045	0.0177779
MSTRG.22140	MD10G1115800	AT4G15480.1	UGT84A1	UDP-Glycosyltransferase superfamily protein	Chr10:19244816-19247249	GA2DAT	C2DAT	39.9667	20.1065	0.991139	-3.51511	0.00045	0.0177779
MSTRG.15838	MD07G1159200	AT5G24510.1	0	60S acidic ribosomal protein family	Chr07:23309640-23311169	GA2DAT	C2DAT	491.215	246.793	0.99305	-3.37027	0.00055	0.0205992
MSTRG.17487	MD08G1063400	AT2G46210.1	0	Fatty acid/sphingolipid desaturase	Chr08:4975473-4976823	GA2DAT	C2DAT	41.5851	20.8908	0.993196	-3.42603	0.00105	0.0320245
MSTRG.27618	MD12G1161300	AT5G01210.1	0	HXXXD-type acyl-transferase family protein	Chr12:24256609-24258055	GA1DAT	C1DAT	42.8656	21.5252	0.993796	-3.47495	0.00085	0.0281028
MSTRG.36220	MD16G1017700	AT1G14810.1	0	semialdehyde dehydrogenase family protein	Chr16:1298234-1300767	GA2DAT	C2DAT	28.2109	14.139	0.996576	-3.29488	0.0007	0.0244801
MSTRG.20286	MD09G1173200	AT3G14280.1	0	unknown protein; Has 51 Blast hits to 51 proteins in 13 species: Archae - 0; Bacteria - 0; Metazoa - 0; Fungi - 0; Plants - 51; Viruses - 0; Other Eukaryotes - 0 (source: NCBI BLink).	Chr09:14675626-14676845	GA5DAT	C5DAT	21.5558	10.785	0.999053	-2.4822	0.0003	0.0130884
MSTRG.34362	MD15G1229200	AT1G42540.1	ATGLR3.3, GLR3.3	glutamate receptor 3.3	Chr15:18731088-18736196	GA1DAT	C1DAT	7.98633	3.99512	0.999294	-3.04737	0.00165	0.0430518
MSTRG.29145	MD13G1090400	AT1G23820.1	SPDS1	spermidine synthase 1	Chr13:6387223-6390612	GA2DAT	C2DAT	34.1515	17.0783	0.99979	-3.41447	0.00115	0.0340786
MSTRG.32354	MD14G1227500	AT1G68320.1	MYB62, AtMYB62, BW62B, BW62C	myb domain protein 62	Chr14:30870057-30871496	GA1DAT	C1DAT	28.0638	14.0168	1.00155	-3.10718	0.00135	0.0377594
MSTRG.35113	MD15G1326700	AT5G65140.1	TPPJ	Haloacid dehalogenase-like hydrolase (HAD) superfamily protein	Chr15:35122338-35125179	GA15DAT	C15DAT	5.62953	2.80616	1.00442	-2.21654	0.00145	0.0397081
MSTRG.992	MD00G1140000	AT1G77380.1	AAP3, ATAAP3	amino acid permease 3	Chr00:30551514-30555417	GA15DAT	C15DAT	6.72365	3.34905	1.00549	-2.47478	0.00015	0.00770851
MSTRG.14022	MD06G1170400	AT5G50150.1	0	Protein of Unknown Function (DUF239)	Chr06:31113337-31118272	GA2DAT	C2DAT	29.7402	14.7966	1.00715	-3.4752	0.00045	0.0177779
MSTRG.25472	MD11G1209700	AT4G26780.1	AR192	Co-chaperone GrpE family protein	Chr11:30653813-30657318	GA2DAT	C2DAT	26.6726	13.2636	1.00789	-3.23266	0.00145	0.0397081
MSTRG.9165	MD04G1139000	AT5G02020.1	SIS	Encodes a protein involved in salt tolerance, names SIS (Salt Induced Serine rich).	Chr04:22739254-22742707	GA1DAT	C1DAT	44.7924	22.2661	1.0084	-3.52594	0.0007	0.0244801
MSTRG.11275	MD05G1169600	AT3G25180.1	CYP82G1	cytochrome P450, family 82, subfamily G, polypeptide 1	Chr05:29929322-29931598	GA15DAT	C15DAT	24.0954	11.9748	1.00875	-3.33809	5e-05	0.00312624
MSTRG.14357	MD06G1211100	AT3G18550.1	BRC1, TCP18, ATTCP18	TCP family transcription factor	Chr06:34380517-34383544	GA15DAT	C15DAT	36.6649	18.2183	1.00901	-3.47547	5e-05	0.00312624
MSTRG.525	MD00G1076300	AT5G61790.1	CNX1, ATCNX1	calnexin 1	Chr00:15349535-15352832	GA2DAT	C2DAT	153.482	76.2248	1.00974	-3.46654	0.0005	0.019173
MSTRG.28423	MD12G1263100	AT1G65290.1	mtACP2	mitochondrial acyl carrier protein 2	Chr12:32961886-32964083	GA2DAT	C2DAT	63.7027	31.593	1.01175	-3.47137	0.0005	0.019173
MSTRG.22797	MD10G1202900	AT3G12920.1	0	SBP (S-ribonuclease binding protein) family protein	Chr10:30057823-30059373	GA2DAT	C2DAT	44.4629	22.0488	1.0119	-3.50398	0.0004	0.0162701
MSTRG.13952	MD06G1162000	AT5G50250.1	CP31B	chloroplast RNA-binding protein 31B	Chr06:30276408-30279198	GA2DAT	C2DAT	29.6726	14.7107	1.01227	-3.32793	0.00155	0.0412575
MSTRG.30932	MD14G1043500	AT2G37270.2	ATRPS5B, RPS5B	ribosomal protein 5B	Chr14:4097399-4099509	GA2DAT	C2DAT	64.8067	32.1053	1.01333	-3.45892	0.0008	0.0269448
MSTRG.36297	MD16G1027900	AT1G70940.1	PIN3, ATPIN3	Auxin efflux carrier family protein	Chr16:1969783-1974751	GA1DAT	C1DAT	32.6842	16.1833	1.01409	-3.62753	0.0001	0.00558599
MSTRG.18885	MD08G1242400	AT4G24280.1	cpHsc70-1	chloroplast heat shock protein 70-1	Chr08:30811370-30816556	GA2DAT	C2DAT	45.6568	22.5947	1.01485	-3.67285	0.00015	0.00770851
MSTRG.24278	MD11G1054100	AT2G38540.1	LP1, LTP1, ATLTP1	lipid transfer protein 1	Chr11:4611386-4612558	GA1DAT	C1DAT	233.486	115.374	1.01702	-3.70765	0.0002	0.00968037
MSTRG.31562	MD14G1126900	AT4G17880.1	0	Basic helix-loop-helix (bHLH) DNA-binding family protein	Chr14:20181580-20184043	GA15DAT	C15DAT	5.47935	2.70489	1.01844	-2.38184	0.0004	0.0162701
MSTRG.23245	MD10G1264200	AT5G46290.1	KASI, KAS1	3-ketoacyl-acyl carrier protein synthase I	Chr10:35786916-35789876	GA2DAT	C2DAT	15.7809	7.7839	1.01961	-3.15654	0.0016	0.0421396
MSTRG.12033	MD05G1267600	AT4G20840.1	0	FAD-binding Berberine family protein	Chr05:40281482-40283117	GA5DAT	C5DAT	10.8318	5.33927	1.02056	-2.74008	5e-05	0.00312624
MSTRG.34586	MD15G1256000	AT3G52580.1	0	Ribosomal protein S11 family protein	Chr15:21703161-21708018	GA5DAT	C5DAT	3.46526	1.70678	1.02168	-2.31161	0.00025	0.011429
MSTRG.34329	MD15G1224900	AT3G43270.1	0	Plant invertase/pectin methylesterase inhibitor superfamily	Chr15:18284994-18288746	GA2DAT	C2DAT	19.749	9.71318	1.02377	-3.40396	0.00085	0.0281028
MSTRG.4770	MD02G1185100	AT5G67500.1	VDAC2, ATVDAC2	voltage dependent anion channel 2	Chr02:16803843-16807653	GA2DAT	C2DAT	39.5644	19.4207	1.02661	-3.54219	0.00045	0.0177779
MSTRG.28754	MD13G1039900	AT1G68320.1	MYB62, AtMYB62, BW62B, BW62C	myb domain protein 62	Chr13:2720181-2721578	GA5DAT	C5DAT	24.0294	11.7912	1.02709	-3.00004	5e-05	0.00312624
MSTRG.7795	MD03G1262600	AT4G09800.1	RPS18C	S18 ribosomal protein	Chr03:34854017-34855697	GA2DAT	C2DAT	82.4178	40.4337	1.0274	-3.5712	0.00075	0.0257477
MSTRG.33198	MD15G1082300	AT5G42900.3	0	cold regulated gene 27	Chr15:5642281-5644900	GA5DAT	C5DAT	8.51512	4.17636	1.02778	-2.39961	0.0003	0.0130884
MSTRG.13622	MD06G1119300	AT2G46660.1	CYP78A6	cytochrome P450, family 78, subfamily A, polypeptide 6	Chr06:25790056-25792312	GA5DAT	C5DAT	11.0985	5.44304	1.02788	-2.49312	0.00015	0.00770851
MSTRG.994	MD00G1140200	AT2G47510.2	FUM1	fumarase 1	Chr00:30696905-30705064	GA2DAT	C2DAT	28.3768	13.9041	1.02921	-3.64835	0.00035	0.014702
MSTRG.36424	MD16G1043700	AT1G68560.1	ATXYL1, XYL1, TRG1	alpha-xylosidase 1	Chr16:3070046-3075265	GA2DAT	C2DAT	37.0338	18.1277	1.03064	-3.75921	0.0004	0.0162701
MSTRG.18880	MD08G1242000	AT1G61580.1	RPL3B, ARP2	R-protein L3 B	Chr08:30768270-30772701	GA2DAT	C2DAT	47.519	23.2213	1.03305	-3.7258	0.00025	0.011429
MSTRG.26754	MD12G1049900	AT5G45670.1	0	GDSL-like Lipase/Acylhydrolase superfamily protein	Chr12:5661519-5664276	GA15DAT	C15DAT	13.1218	6.41047	1.03347	-2.75849	0.0001	0.00558599
MSTRG.34854	MD15G1291700	AT4G37450.1	AGP18, ATAGP18	arabinogalactan protein 18	Chr15:27005731-27007419	GA2DAT	C2DAT	99.1883	48.4045	1.03503	-3.75597	0.00025	0.011429
MSTRG.4873	MD02G1198100	AT5G48600.2	SMC3	structural maintenance of chromosome 3	Chr02:19285219-19294392	GA2DAT	C2DAT	11.0314	5.38285	1.03517	-3.51557	0.00045	0.0177779
MSTRG.36891	MD16G1101000	AT2G44200.1	0	CBF1-interacting co-repressor CIR, N-terminal;Pre-mRNA splicing factor	Chr16:6983818-6984686	GA5DAT	C5DAT	22.4895	10.9623	1.0367	-2.6223	5e-05	0.00312624
MSTRG.33704	MD15G1145600	AT5G37980.1	0	Zinc-binding dehydrogenase family protein	Chr15:10827824-10829235	GA15DAT	C15DAT	6.10375	2.97516	1.03673	-2.12431	0.00155	0.0412575
MSTRG.4931	MD02G1207700	AT4G00110.1	GAE3	UDP-D-glucuronate 4-epimerase 3	Chr02:20956247-20958973	GA2DAT	C2DAT	16.3551	7.95989	1.03892	-3.44475	0.00065	0.0232122
MSTRG.12547	MD05G1336700	AT1G61740.1	0	Sulfite exporter TauE/SafE family protein	Chr05:45858153-45860169	GA15DAT	C15DAT	16.6566	8.10634	1.03897	-3.00095	5e-05	0.00312624
MSTRG.8772	MD04G1082300	AT1G62710.1	BETA-VPE, BETAVPE	beta vacuolar processing enzyme	Chr04:11416512-11422159	GA5DAT	C5DAT	8.11985	3.94438	1.04165	-2.56634	0.0001	0.00558599
MSTRG.39279	MD17G1129500,MD17G1129700	AT3G21760.1	HYR1	UDP-Glycosyltransferase superfamily protein	Chr17:11395211-11406072	GA15DAT	C15DAT	5.77689	2.80354	1.04304	-2.15784	0.00195	0.0483461
MSTRG.36456	MD16G1047500	AT1G13280.1	AOC4	allene oxide cyclase 4	Chr16:3312844-3314437	GA2DAT	C2DAT	118.895	57.6767	1.04362	-3.80935	0.0005	0.019173
MSTRG.7029	MD03G1161800	AT5G20950.2	0	Glycosyl hydrolase family protein	Chr03:19563466-19567426	GA2DAT	C2DAT	31.4435	15.2252	1.0463	-3.72478	0.0001	0.00558599
MSTRG.35669	MD15G1395600	AT1G22840.1	CYTC-1, ATCYTC-A	CYTOCHROME C-1	Chr15:49524519-49527091	GA2DAT	C2DAT	83.6702	40.4976	1.04688	-3.64121	0.00065	0.0232122
MSTRG.39809	MD17G1197700	AT1G15660.1	CENP-C	centromere protein C	Chr17:23689531-23703357	GA2DAT	C2DAT	15.3546	7.43054	1.04713	-3.3848	0.0009	0.0289742
MSTRG.1990	MD01G1073600	AT2G46240.1	BAG6, ATBAG6	BCL-2-associated athanogene 6	Chr01:17913619-17918552	GA5DAT	C5DAT	3.63167	1.75654	1.0479	-2.37504	0.0008	0.0269448
MSTRG.35684	MD15G1398700	AT1G50010.1	TUA2	tubulin alpha-2 chain	Chr15:49928392-49929936	GA2DAT	C2DAT	233.204	112.785	1.04802	-3.57896	0.0006	0.0218931
MSTRG.38369	MD17G1010400	AT3G02040.1	SRG3	senescence-related gene 3	Chr17:645072-648029	GA2DAT	C2DAT	24.0893	11.6488	1.04821	-3.46454	0.00055	0.0205992
MSTRG.29771	MD13G1170400	AT3G21420.1	0	2-oxoglutarate (2OG) and Fe(II)-dependent oxygenase superfamily protein	Chr13:13845392-13847669	GA15DAT	C15DAT	46.8612	22.6602	1.04823	-3.63896	5e-05	0.00312624
MSTRG.9328	MD04G1159900	AT5G01320.1	0	Thiamine pyrophosphate dependent pyruvate decarboxylase family protein	Chr04:25021047-25024086	GA15DAT	C15DAT	8.92364	4.31481	1.04833	-2.97149	5e-05	0.00312624
MSTRG.34411	MD15G1235200	AT5G56670.1	0	Ribosomal protein S30 family protein	Chr15:19326275-19327387	GA2DAT	C2DAT	63.5669	30.7218	1.04901	-3.486	0.0008	0.0269448
MSTRG.31479	MD14G1116800	AT1G64160.1	0	Disease resistance-responsive (dirigent-like protein) family protein	Chr14:18978601-18979656	GA1DAT	C1DAT	106.742	51.5544	1.04995	-3.55622	0.0002	0.00968037
MSTRG.29425	MD13G1125300	AT5G50850.1	MAB1	Transketolase family protein	Chr13:9282841-9287628	GA2DAT	C2DAT	45.7094	22.0767	1.04997	-3.74077	0.0002	0.00968037
MSTRG.8668	MD04G1069500	AT1G63000.1	NRS/ER, UER1	nucleotide-rhamnose synthase/epimerase-reductase	Chr04:9513698-9515664	GA2DAT	C2DAT	33.5481	16.2023	1.05003	-3.51515	0.00065	0.0232122
MSTRG.34144	MD15G1201600	AT1G74050.1	0	Ribosomal protein L6 family protein	Chr15:16036267-16038758	GA2DAT	C2DAT	45.8897	22.1509	1.05081	-3.50721	0.0008	0.0269448
MSTRG.37451	MD16G1172000	AT3G21420.1	0	2-oxoglutarate (2OG) and Fe(II)-dependent oxygenase superfamily protein	Chr16:14477515-14479676	GA2DAT	C2DAT	26.9895	13.0226	1.05138	-3.35975	0.0012	0.0348708
MSTRG.9034	MD04G1119500	AT2G37420.1	0	ATP binding microtubule motor family protein	Chr04:20571163-20577710	GA2DAT	C2DAT	10.1972	4.91765	1.05213	-3.30744	0.0009	0.0289742
MSTRG.26707	MD12G1043300,MD12G1043400	AT4G28360.1	0	Ribosomal protein L22p/L17e family protein	Chr12:4865725-4883908	GA2DAT	C2DAT	30.7398	14.8078	1.05375	-3.08859	0.002	0.0492168
MSTRG.9348	MD04G1163100	AT3G08947.1	0	ARM repeat superfamily protein	Chr04:25453262-25457156	GA2DAT	C2DAT	14.6438	7.03436	1.0578	-3.57411	0.0004	0.0162701
MSTRG.4323	MD02G1127900	AT3G51280.1	0	Tetratricopeptide repeat (TPR)-like superfamily protein	Chr02:10362598-10364559	GA2DAT	C2DAT	20.4322	9.79737	1.06038	-3.35069	0.0013	0.0368541
MSTRG.2707	MD01G1166700	AT2G40610.1	ATEXPA8, EXP8, ATEXP8, ATHEXP ALPHA 1.11, EXPA8	expansin A8	Chr01:27161571-27167605	GA15DAT	C15DAT	18.8415	9.02912	1.06126	-2.92689	5e-05	0.00312624
MSTRG.14973	MD07G1046100	AT3G12270.1	ATPRMT3, PRMT3	protein arginine methyltransferase 3	Chr07:3921652-3932752	GA2DAT	C2DAT	22.7225	10.887	1.06151	-3.64145	0.00035	0.014702
MSTRG.32417	MD14G1236300	AT1G73590.1	PIN1, ATPIN1	Auxin efflux carrier family protein	Chr14:31637122-31640825	GA2DAT	C2DAT	21.4148	10.2545	1.06236	-3.6511	0.0003	0.0130884
MSTRG.1146	MD00G1161400	AT4G10340.1	LHCB5	light harvesting complex of photosystem II 5	Chr00:35891515-35894002	GA15DAT	C15DAT	10.1149	4.84181	1.06286	-2.34045	0.0009	0.0289742
MSTRG.24391	MD11G1068900	#N/A	#N/A	#N/A	Chr11:5921230-5921916	GA2DAT	C2DAT	288.38	138.035	1.06294	-3.87072	5e-05	0.00312624
MSTRG.8350	MD04G1031400,MD04G1031500	AT3G09925.1	0	Pollen Ole e 1 allergen and extensin family protein	Chr04:3511525-3517336	GA1DAT	C1DAT	45.2682	21.6636	1.06323	-2.94273	0.00175	0.044923
MSTRG.8788	MD04G1083900	AT4G12420.2	SKU5	Cupredoxin superfamily protein	Chr04:12182834-12187506	GA2DAT	C2DAT	43.1247	20.6377	1.06323	-3.85123	0.00015	0.00770851
MSTRG.3613	MD02G1037900	AT2G26650.1	AKT1, ATAKT1, KT1	K+ transporter 1	Chr02:2872266-2878514	GA2DAT	C2DAT	16.0502	7.67963	1.06348	-3.63437	0.0003	0.0130884
MSTRG.3255	MD01G1236100,MD01G1236200	AT3G03060.1	0	P-loop containing nucleoside triphosphate hydrolases superfamily protein	Chr01:32366363-32370341	GA2DAT	C2DAT	14.2087	6.79418	1.0644	-3.25782	0.0012	0.0348708
MSTRG.10976	MD05G1130500	AT2G17040.1	anac036, NAC036	NAC domain containing protein 36	Chr05:25567412-25569020	GA5DAT	C5DAT	8.88174	4.24332	1.06565	-2.20336	0.0016	0.0421396
MSTRG.9688	MD04G1207200	AT5G10250.1	DOT3	Phototropic-responsive NPH3 family protein	Chr04:29253034-29255990	GA15DAT	C15DAT	3.50757	1.67396	1.06721	-2.26565	0.00085	0.0281028
MSTRG.24422	MD11G1072700	AT5G58630.1	0	unknown protein; Has 1807 Blast hits to 1807 proteins in 277 species: Archae - 0; Bacteria - 0; Metazoa - 736; Fungi - 347; Plants - 385; Viruses - 0; Other Eukaryotes - 339 (source: NCBI BLink).	Chr11:6176668-6178870	GA15DAT	C15DAT	3.92111	1.87094	1.0675	-2.09405	0.00195	0.0483461
MSTRG.6440	MD03G1086800	AT3G46640.2	PCL1	Homeodomain-like superfamily protein	Chr03:7082973-7086245	GA15DAT	C15DAT	6.46164	3.08213	1.06797	-2.48437	0.0002	0.00968037
MSTRG.1009	MD00G1142500	AT5G35560.1	0	DENN (AEX-3) domain-containing protein	Chr00:31000006-31007375	GA5DAT	C5DAT	3.28153	1.56261	1.07042	-2.3255	0.00065	0.0232122
MSTRG.17053	MD08G1005000	AT1G76160.1	sks5	SKU5 similar 5	Chr08:451754-457864	GA2DAT	C2DAT	33.5942	15.9915	1.07091	-3.83241	0.00015	0.00770851
MSTRG.22650	MD10G1181600	AT1G04430.2	0	S-adenosyl-L-methionine-dependent methyltransferases superfamily protein	Chr10:27459404-27463679	GA2DAT	C2DAT	42.1092	20.0339	1.07169	-3.88564	0.00015	0.00770851
MSTRG.34896	MD15G1296700	AT5G67500.1	VDAC2, ATVDAC2	voltage dependent anion channel 2	Chr15:27844291-27848045	GA2DAT	C2DAT	24.4168	11.6083	1.07272	-3.40729	0.0012	0.0348708
MSTRG.34399	MD15G1233600	AT2G17650.1	0	AMP-dependent synthetase and ligase family protein	Chr15:19108579-19111126	GA15DAT	C15DAT	4.79133	2.27732	1.07309	-2.42592	0.0007	0.0244801
MSTRG.39169	MD17G1113200	AT3G07770.1	Hsp89.1, AtHsp90.6, AtHsp90-6	HEAT SHOCK PROTEIN 89.1	Chr17:9690369-9696630	GA2DAT	C2DAT	17.8147	8.46633	1.07326	-3.67548	0.0003	0.0130884
MSTRG.35575	MD15G1385300	AT5G60930.1	0	P-loop containing nucleoside triphosphate hydrolases superfamily protein	Chr15:47600341-47610538	GA2DAT	C2DAT	7.68807	3.65262	1.07369	-3.45035	0.00075	0.0257477
MSTRG.32606	MD15G1009500	AT1G75900.1	0	GDSL-like Lipase/Acylhydrolase superfamily protein	Chr15:505787-508211	GA2DAT	C2DAT	57.9185	27.5167	1.07372	-3.82911	0.00015	0.00770851
MSTRG.23795	MD10G1332400	AT2G13900.1	0	Cysteine/Histidine-rich C1 domain family protein	Chr10:40982258-40983994	GA2DAT	C2DAT	274.963	130.621	1.07385	-3.61531	0.0008	0.0269448
MSTRG.9099	MD04G1129800	AT2G39700.1	ATEXPA4, ATEXP4, ATHEXP ALPHA 1.6, EXPA4	expansin A4	Chr04:21603383-21605443	GA2DAT	C2DAT	169.711	80.592	1.07437	-3.8638	5e-05	0.00312624
MSTRG.24493	MD11G1082200	AT3G46970.1	ATPHS2, PHS2	alpha-glucan phosphorylase 2	Chr11:6994384-7000667	GA1DAT	C1DAT	16.9137	8.0133	1.07773	-3.71944	0.0002	0.00968037
MSTRG.8360	MD04G1033100	AT2G37270.2	ATRPS5B, RPS5B	ribosomal protein 5B	Chr04:3749824-3756688	GA2DAT	C2DAT	88.2966	41.8146	1.07835	-3.30716	0.00045	0.0177779
MSTRG.28279	MD12G1244500	AT5G28640.1	AN3, GIF, GIF1, ATGIF1	SSXT family protein	Chr12:31522030-31525684	GA2DAT	C2DAT	108.273	51.2615	1.07873	-3.92863	0.00015	0.00770851
MSTRG.243	MD00G1033400	AT5G60800.1	0	Heavy metal transport/detoxification superfamily protein	Chr00:5778303-5780314	GA2DAT	C2DAT	29.5461	13.9877	1.07881	-3.4668	0.0007	0.0244801
MSTRG.11209	MD05G1159600	AT5G48480.1	0	Lactoylglutathione lyase / glyoxalase I family protein	Chr05:28822412-28823424	GA2DAT	C2DAT	80.2694	37.9717	1.07992	-3.76277	0.0001	0.00558599
MSTRG.17553	MD08G1071900	AT2G26330.1	ER, QRP1	Leucine-rich receptor-like protein kinase family protein	Chr08:5712575-5719779	GA2DAT	C2DAT	42.8404	20.2632	1.08011	-3.89852	5e-05	0.00312624
MSTRG.6543	MD03G1099000	AT5G59850.1	0	Ribosomal protein S8 family protein	Chr03:8469114-8471119	GA2DAT	C2DAT	138.689	65.5924	1.08025	-3.91797	5e-05	0.00312624
MSTRG.32683	MD15G1019700	AT1G75500.2	WAT1	Walls Are Thin 1	Chr15:1148233-1151845	GA2DAT	C2DAT	33.0015	15.5965	1.08131	-3.71398	0.00015	0.00770851
MSTRG.35464	MD15G1373400	AT1G78300.1	GRF2, 14-3-3OMEGA, GF14 OMEGA	general regulatory factor 2	Chr15:45588402-45590135	GA2DAT	C2DAT	121.865	57.5612	1.08212	-3.94208	0.00025	0.011429
MSTRG.23275	MD10G1267800	AT4G18100.1	0	Ribosomal protein L32e	Chr10:36076544-36079188	GA2DAT	C2DAT	33.7718	15.9387	1.08328	-3.40022	0.0004	0.0162701
MSTRG.32684	MD15G1020000	AT2G27190.1	PAP1, ATPAP1, PAP12, ATPAP12	purple acid phosphatase 12	Chr15:1161625-1169626	GA1DAT	C1DAT	51.195	24.1191	1.08583	-3.91689	5e-05	0.00312624
MSTRG.33991	MD15G1180500	AT1G14920.1	GAI, RGA2	GRAS family transcription factor family protein	Chr15:14194326-14195970	GA2DAT	C2DAT	72.1454	33.8903	1.09004	-3.96355	5e-05	0.00312624
MSTRG.33054	MD15G1064100	AT1G58440.1	XF1, SQE1	FAD/NAD(P)-binding oxidoreductase family protein	Chr15:4435406-4440080	GA2DAT	C2DAT	12.4767	5.855	1.0915	-3.25723	0.00125	0.0358841
MSTRG.585	MD00G1085100	AT4G20320.2	0	CTP synthase family protein	Chr00:17087552-17093764	GA2DAT	C2DAT	20.8247	9.76616	1.09243	-3.77374	0.0003	0.0130884
MSTRG.4652	MD02G1169800	AT5G16990.1	0	Zinc-binding dehydrogenase family protein	Chr02:14682620-14684331	GA15DAT	C15DAT	4.23689	1.98627	1.09294	-2.15069	0.00185	0.0466797
MSTRG.785	MD00G1112100	AT2G22590.1	0	UDP-Glycosyltransferase superfamily protein	Chr00:23613402-23614812	GA15DAT	C15DAT	11.6992	5.48021	1.09411	-2.73822	0.0002	0.00968037
MSTRG.1038	MD00G1145100	AT2G44160.1	MTHFR2	methylenetetrahydrofolate reductase 2	Chr00:31748117-31750470	GA15DAT	C15DAT	6.01744	2.8183	1.09433	-2.24274	0.0013	0.0368541
MSTRG.12264	MD05G1298500	AT2G34190.1	0	Xanthine/uracil permease family protein	Chr05:43191561-43195858	GA2DAT	C2DAT	15.4402	7.23089	1.09444	-3.47647	0.0007	0.0244801
MSTRG.23238	MD10G1263500	AT2G34480.1	0	Ribosomal protein L18ae/LX family protein	Chr10:35761521-35763915	GA2DAT	C2DAT	126.817	59.3562	1.09528	-3.95053	0.00015	0.00770851
MSTRG.33299	MD15G1095700	AT5G11550.1	0	ARM repeat superfamily protein	Chr15:6666235-6667228	GA2DAT	C2DAT	55.4808	25.9489	1.09631	-3.71264	0.0002	0.00968037
MSTRG.8234	MD04G1018400	AT1G20030.2	0	Pathogenesis-related thaumatin superfamily protein	Chr04:2116729-2117944	GA1DAT	C1DAT	97.3886	45.4577	1.09923	-3.93437	0.00025	0.011429
MSTRG.2869	MD01G1185800	AT5G51600.1	PLE, ATMAP65-3, MAP65-3	Microtubule associated protein (MAP65/ASE1) family protein	Chr01:28469679-28474246	GA2DAT	C2DAT	13.8877	6.47985	1.09977	-3.55393	0.0006	0.0218931
MSTRG.33440	MD15G1113000	AT4G31140.1	0	O-Glycosyl hydrolases family 17 protein	Chr15:7942363-7945695	GA2DAT	C2DAT	14.3419	6.691	1.09994	-3.45032	0.0005	0.019173
MSTRG.18659	MD08G1213100	AT1G22840.1	CYTC-1, ATCYTC-A	CYTOCHROME C-1	Chr08:27645391-27647580	GA2DAT	C2DAT	57.4664	26.8092	1.09999	-3.69699	0.0003	0.0130884
MSTRG.241	MD00G1033200	AT1G59820.1	ALA3	aminophospholipid ATPase 3	Chr00:5764986-5768356	GA5DAT	C5DAT	10.4566	4.87228	1.10174	-2.83258	5e-05	0.00312624
MSTRG.40048	MD17G1228500	AT1G79650.1	RAD23, RAD23B	Rad23 UV excision repair protein family	Chr17:27603765-27609646	GA2DAT	C2DAT	24.5443	11.4275	1.10288	-3.56819	0.0005	0.019173
MSTRG.27277	MD12G1118900	AT2G37190.1	0	Ribosomal protein L11 family protein	Chr12:19052993-19053560	GA2DAT	C2DAT	162.049	75.3682	1.1044	-3.89558	0.0001	0.00558599
MSTRG.6598	MD03G1105400	AT5G59970.1	0	Histone superfamily protein	Chr03:9035360-9036057	GA2DAT	C2DAT	68.0916	31.5901	1.10801	-3.44335	0.0012	0.0348708
MSTRG.33642	MD15G1138200	AT5G08630.1	0	DDT domain-containing protein	Chr15:10142688-10148704	GA2DAT	C2DAT	9.99328	4.62837	1.11045	-3.29442	0.0015	0.040681
MSTRG.22317	MD10G1140700	AT2G17230.1	EXL5	EXORDIUM like 5	Chr10:22518879-22520267	GA2DAT	C2DAT	37.568	17.397	1.11067	-3.76189	0.0001	0.00558599
MSTRG.8276	MD04G1023400	AT3G23670.1	PAKRP1L, KINESIN-12B	phragmoplast-associated kinesin-related protein, putative	Chr04:2676417-2684430	GA2DAT	C2DAT	9.40445	4.34876	1.11274	-3.6735	0.0003	0.0130884
MSTRG.40020	MD17G1224900	AT5G48930.1	HCT	hydroxycinnamoyl-CoA shikimate/quinate hydroxycinnamoyl transferase	Chr17:27354658-27359805	GA1DAT	C1DAT	50.6754	23.4301	1.11292	-3.98523	0.0002	0.00968037
MSTRG.33474	MD15G1116900	AT1G52820.1	0	2-oxoglutarate (2OG) and Fe(II)-dependent oxygenase superfamily protein	Chr15:8282238-8284926	GA15DAT	C15DAT	46.2238	21.3611	1.11365	-3.82095	5e-05	0.00312624
MSTRG.13668	MD06G1124200	AT1G61570.1	TIM13	translocase of the inner mitochondrial membrane 13	Chr06:26607144-26609690	GA2DAT	C2DAT	44.0128	20.3322	1.11416	-3.22829	0.00175	0.044923
MSTRG.33206	MD15G1083300	AT4G33400.1	0	Vacuolar import/degradation, Vid27-related protein	Chr15:5701982-5704933	GA2DAT	C2DAT	10.8776	5.0227	1.11482	-3.25297	0.002	0.0492168
MSTRG.36710	MD16G1078300	AT3G01280.1	VDAC1, ATVDAC1	voltage dependent anion channel 1	Chr16:5493593-5496507	GA2DAT	C2DAT	130.722	60.3201	1.11579	-4.05684	0.00015	0.00770851
MSTRG.28899	MD13G1058000	AT2G26710.1	BAS1, CYP734A1, CYP72B1	Cytochrome P450 superfamily protein	Chr13:4054675-4057270	GA15DAT	C15DAT	9.49408	4.37761	1.11689	-3.0344	5e-05	0.00312624
MSTRG.33325	MD15G1098400	AT1G15250.1	0	Zinc-binding ribosomal protein family protein	Chr15:6828680-6829713	GA2DAT	C2DAT	90.8544	41.879	1.11733	-3.78218	0.0003	0.0130884
MSTRG.31388	MD14G1103900	AT5G12250.1	TUB6	beta-6 tubulin	Chr14:16040302-16042726	GA2DAT	C2DAT	15.3012	7.04858	1.11824	-3.27549	0.0013	0.0368541
MSTRG.29483	MD13G1131100	AT5G13430.1	0	Ubiquinol-cytochrome C reductase iron-sulfur subunit	Chr13:9967774-9970048	GA2DAT	C2DAT	30.6459	14.1046	1.11953	-3.56845	0.0001	0.00558599
MSTRG.23499	MD10G1296900	AT2G20760.1	0	Clathrin light chain protein	Chr10:38450135-38452466	GA2DAT	C2DAT	37.9009	17.4393	1.11989	-3.73676	0.0002	0.00968037
MSTRG.37658	MD16G1198300	AT3G51895.1	SULTR3;1, AST12	sulfate transporter 3;1	Chr16:17777875-17783463	GA5DAT	C5DAT	6.86258	3.15702	1.12019	-2.59163	0.0001	0.00558599
MSTRG.34942	MD15G1303100,MD15G1303200	AT5G65740.2	0	zinc ion binding	Chr15:29450456-29455313	GA15DAT	C15DAT	5.59847	2.57158	1.12238	-2.3068	0.00025	0.011429
MSTRG.33190	MD15G1081300	AT5G42930.1	0	alpha/beta-Hydrolases superfamily protein	Chr15:5586502-5589556	GA1DAT	C1DAT	35.268	16.1917	1.1231	-3.81296	0.00015	0.00770851
MSTRG.39363	MD17G1140800	AT1G78570.1	RHM1, ROL1, ATRHM1	rhamnose biosynthesis 1	Chr17:12659440-12663161	GA2DAT	C2DAT	13.7569	6.31068	1.12429	-3.54251	0.00025	0.011429
MSTRG.7940	MD03G1281500	AT4G37370.1	CYP81D8	cytochrome P450, family 81, subfamily D, polypeptide 8	Chr03:36238184-36250290	GA1DAT	C1DAT	14.7706	6.77299	1.12486	-3.23493	0.002	0.0492168
MSTRG.24278	MD11G1054100	AT2G38540.1	LP1, LTP1, ATLTP1	lipid transfer protein 1	Chr11:4611386-4612558	GA2DAT	C2DAT	224.922	103.133	1.12492	-4.09831	0.0001	0.00558599
MSTRG.5889	MD03G1012700,MD03G1012800,MD03G1012900,MD03G1013200,MD03G1013300,MD03G1013600,MD03G1013700	AT5G06720.1	ATPA2, PA2	peroxidase 2	Chr03:966246-1087200	GA2DAT	C2DAT	136.98	62.7784	1.12563	-3.93213	0.00015	0.00770851
MSTRG.29821	MD13G1175900	AT5G18840.1	0	Major facilitator superfamily protein	Chr13:14539210-14543278	GA15DAT	C15DAT	54.6691	25.0418	1.12639	-3.98442	5e-05	0.00312624
MSTRG.22629	MD10G1178800	AT1G04020.1	ATBARD1, BARD1, ROW1	breast cancer associated RING 1	Chr10:27262704-27268182	GA2DAT	C2DAT	8.81545	4.02709	1.1303	-3.34079	0.0017	0.0439937
MSTRG.26537	MD12G1023900	AT5G03840.1	TFL1, TFL-1	PEBP (phosphatidylethanolamine-binding protein) family protein	Chr12:2414574-2416961	GA2DAT	C2DAT	28.4671	13.0018	1.13059	-3.42063	0.00095	0.0301188
MSTRG.34943	MD15G1303500	AT5G65730.1	XTH6	xyloglucan endotransglucosylase/hydrolase 6	Chr15:29467090-29470090	GA15DAT	C15DAT	195.532	89.2802	1.13099	-3.63655	5e-05	0.00312624
MSTRG.2570	MD01G1149100	AT2G38120.1	AUX1, WAV5, PIR1, MAP1	Transmembrane amino acid transporter family protein	Chr01:25776733-25780984	GA1DAT	C1DAT	51.8655	23.6773	1.13127	-4.03262	5e-05	0.00312624
MSTRG.11374	MD05G1181500	#N/A	#N/A	#N/A	Chr05:30988376-30989126	GA2DAT	C2DAT	258.382	117.823	1.13288	-3.9531	5e-05	0.00312624
MSTRG.19974	MD09G1134900	AT3G22330.1	PMH2, ATRH53	putative mitochondrial RNA helicase 2	Chr09:10360603-10364660	GA2DAT	C2DAT	20.8105	9.46877	1.13606	-3.87941	0.0001	0.00558599
MSTRG.26537	MD12G1023900	AT5G03840.1	TFL1, TFL-1	PEBP (phosphatidylethanolamine-binding protein) family protein	Chr12:2414574-2416961	GA15DAT	C15DAT	44.2134	20.0913	1.13791	-3.73667	5e-05	0.00312624
MSTRG.26715	MD12G1044700	AT2G37270.2	ATRPS5B, RPS5B	ribosomal protein 5B	Chr12:4977987-4980692	GA2DAT	C2DAT	104.929	47.6792	1.13799	-4.08723	5e-05	0.00312624
MSTRG.30760	MD14G1018800	AT2G27710.4	0	60S acidic ribosomal protein family	Chr14:1764130-1766187	GA2DAT	C2DAT	178.5	81.0706	1.13867	-4.14272	0.0001	0.00558599
MSTRG.12540	MD05G1335800	AT1G51060.1	HTA10	histone H2A 10	Chr05:45828749-45829607	GA2DAT	C2DAT	75.4225	34.243	1.13919	-3.7862	0.0001	0.00558599
MSTRG.36100	MD16G1003600	AT5G08290.1	YLS8	mRNA splicing factor, thioredoxin-like U5 snRNP	Chr16:215811-218862	GA2DAT	C2DAT	37.1297	16.8491	1.1399	-3.32659	0.0016	0.0421396
MSTRG.38425	MD17G1017100	AT3G01750.1	0	Ankyrin repeat family protein	Chr17:1367023-1370769	GA2DAT	C2DAT	16.8309	7.63397	1.14061	-3.79418	0.0001	0.00558599
MSTRG.37836	MD16G1223800	AT2G33450.1	0	Ribosomal L28 family	Chr16:22490892-22492700	GA2DAT	C2DAT	29.9668	13.5911	1.14071	-3.28354	0.0018	0.0457659
MSTRG.18570	MD08G1202900	AT2G22610.2	0	Di-glucose binding protein with Kinesin motor domain	Chr08:26245511-26251929	GA2DAT	C2DAT	7.13003	3.22919	1.14273	-3.36285	0.0011	0.0330556
MSTRG.16277	MD07G1215400	AT4G00430.1	TMP-C, PIP1;4, PIP1E	plasma membrane intrinsic protein 1;4	Chr07:29255660-29257331	GA2DAT	C2DAT	337.101	152.597	1.14346	-3.78108	0.0001	0.00558599
MSTRG.36247	MD16G1020800	AT3G17860.1	JAZ3, JAI3, TIFY6B	jasmonate-zim-domain protein 3	Chr16:1492512-1504489	GA2DAT	C2DAT	19.805	8.96269	1.14386	-3.37174	0.0004	0.0162701
MSTRG.25734	MD11G1241800	AT3G15460.1	0	Ribosomal RNA processing Brix domain protein	Chr11:35196430-35200207	GA2DAT	C2DAT	25.9532	11.7424	1.14419	-3.47932	0.00095	0.0301188
MSTRG.16266	MSTRG.16266	AT5G02500.1	HSC70-1, HSP70-1, AT-HSC70-1, HSC70	heat shock cognate protein 70-1	Chr07:29134391-29134777	GA2DAT	C2DAT	112.936	51.0036	1.14684	-3.38878	0.00135	0.0377594
MSTRG.38402	MD17G1014400	AT3G01820.1	0	P-loop containing nucleoside triphosphate hydrolases superfamily protein	Chr17:1194947-1196685	GA2DAT	C2DAT	43.2116	19.5131	1.14698	-3.88748	0.00015	0.00770851
MSTRG.25593	MD11G1224800	AT5G54770.1	THI1, TZ, THI4	thiazole biosynthetic enzyme, chloroplast (ARA6) (THI1) (THI4)	Chr11:32911865-32914815	GA15DAT	C15DAT	36.0356	16.2712	1.14711	-3.56434	5e-05	0.00312624
MSTRG.34053	MD15G1188400	AT3G24480.1	0	Leucine-rich repeat (LRR) family protein	Chr15:14870451-14871759	GA2DAT	C2DAT	53.1607	23.9866	1.14813	-4.02099	0.00015	0.00770851
MSTRG.23221	MD10G1262000	AT1G30040.1	ATGA2OX2, GA2OX2	gibberellin 2-oxidase	Chr10:35639450-35641331	GA5DAT	C5DAT	59.673	26.9214	1.14833	-4.03451	5e-05	0.00312624
MSTRG.8141	MD04G1008000	AT5G48760.2	0	Ribosomal protein L13 family protein	Chr04:939452-941982	GA2DAT	C2DAT	276.926	124.778	1.15014	-4.05705	0.00015	0.00770851
MSTRG.596	MD00G1086800	AT4G29920.1	0	Double Clp-N motif-containing P-loop nucleoside triphosphate hydrolases superfamily protein	Chr00:17672551-17676738	GA2DAT	C2DAT	8.4813	3.82113	1.15029	-3.46753	0.00085	0.0281028
MSTRG.11008	MD05G1134100	AT1G76310.1	CYCB2;4	CYCLIN B2;4	Chr05:26256857-26260944	GA2DAT	C2DAT	12.136	5.46388	1.1513	-3.36442	0.001	0.0310418
MSTRG.22739	MD10G1194200	AT3G14440.1	NCED3, ATNCED3, STO1, SIS7	nine-cis-epoxycarotenoid dioxygenase 3	Chr10:29106291-29108139	GA5DAT	C5DAT	19.8748	8.94399	1.15195	-3.25898	5e-05	0.00312624
MSTRG.25304	MD11G1189000	AT4G16260.1	0	Glycosyl hydrolase superfamily protein	Chr11:26603367-26605412	GA1DAT	C1DAT	25.1011	11.2919	1.15246	-3.53314	0.0006	0.0218931
MSTRG.27652	MD12G1164800	AT2G40070.2	0	FUNCTIONS IN: molecular_function unknown; INVOLVED IN: biological_process unknown; LOCATED IN: cellular_component unknown; EXPRESSED IN: 17 plant structures; EXPRESSED DURING: 7 growth stages; BEST Arabidopsis thaliana protein match is: proline-rich family protein (TAIR:AT3G09000.1); Has 108635 Blast hits to 60786 proteins in 2176 species: Archae - 287; Bacteria - 15142; Metazoa - 39415; Fungi - …	Chr12:24612608-24615877	GA2DAT	C2DAT	12.8974	5.7993	1.15313	-3.49436	0.0009	0.0289742
MSTRG.20419	MD09G1190300	AT4G08520.1	0	SNARE-like superfamily protein	Chr09:16639567-16642275	GA2DAT	C2DAT	25.3046	11.3773	1.15323	-3.32202	0.00125	0.0358841
MSTRG.12216	MD05G1291900	AT4G18100.1	0	Ribosomal protein L32e	Chr05:42349920-42352265	GA2DAT	C2DAT	130.885	58.8447	1.15332	-4.10558	0.00025	0.011429
MSTRG.37182	MD16G1137200	AT1G56720.3	0	Protein kinase superfamily protein	Chr16:10487147-10491265	GA2DAT	C2DAT	19.7087	8.85453	1.15434	-3.84209	0.00035	0.014702
MSTRG.33043	MD15G1062700	AT4G08150.1	KNAT1, BP, BP1	KNOTTED-like from Arabidopsis thaliana	Chr15:4315800-4320436	GA2DAT	C2DAT	72.8555	32.7186	1.15492	-3.80405	0.0001	0.00558599
MSTRG.9852	MD04G1228500	AT3G56070.2	ROC2	rotamase cyclophilin 2	Chr04:30894117-30895418	GA2DAT	C2DAT	73.1558	32.8496	1.1551	-3.90105	0.00015	0.00770851
MSTRG.10227	MD05G1029500	AT1G76740.1	0	unknown protein; BEST Arabidopsis thaliana protein match is: unknown protein (TAIR:AT1G76840.1); Has 3683 Blast hits to 2942 proteins in 407 species: Archae - 9; Bacteria - 440; Metazoa - 1472; Fungi - 269; Plants - 192; Viruses - 8; Other Eukaryotes - 1293 (source: NCBI BLink).	Chr05:4821408-4832871	GA2DAT	C2DAT	5.86329	2.63105	1.15607	-3.86509	0.0002	0.00968037
MSTRG.20896	MD09G1256000,MD09G1256300	AT1G75800.1	0	Pathogenesis-related thaumatin superfamily protein	Chr09:32764598-32802056	GA5DAT	C5DAT	108.258	48.5104	1.15811	-3.80739	5e-05	0.00312624
MSTRG.12467	MD05G1325800	AT3G62980.1	TIR1	F-box/RNI-like superfamily protein	Chr05:45180291-45184688	GA2DAT	C2DAT	20.8261	9.31425	1.16088	-3.62794	0.0003	0.0130884
MSTRG.16965	MD07G1305600	AT4G33270.1	CDC20.1	Transducin family protein / WD-40 repeat family protein	Chr07:36251109-36253628	GA2DAT	C2DAT	11.1755	4.9951	1.16176	-3.27924	0.00185	0.0466797
MSTRG.20980	MD09G1267600	AT2G36640.1	ATECP63, ECP63	embryonic cell protein 63	Chr09:34178921-34180838	GA15DAT	C15DAT	34.4236	15.3827	1.16209	-4.02184	5e-05	0.00312624
MSTRG.8121	MD04G1005400	AT5G20690.1	0	Leucine-rich repeat protein kinase family protein	Chr04:641948-643618	GA2DAT	C2DAT	68.4992	30.5867	1.16318	-3.58132	0.0003	0.0130884
MSTRG.33798	MD15G1157300	AT4G31985.1	0	Ribosomal protein L39 family protein	Chr15:11672326-11673137	GA2DAT	C2DAT	152.503	68.0598	1.16396	-4.10827	0.00015	0.00770851
MSTRG.3258	MD01G1236500	AT3G03050.1	CSLD3, KJK, ATCSLD3	cellulose synthase-like D3	Chr01:32395376-32399567	GA2DAT	C2DAT	18.2659	8.14752	1.16472	-4.08055	0.0001	0.00558599
MSTRG.4535	MD02G1153500	AT2G18570.1	0	UDP-Glycosyltransferase superfamily protein	Chr02:12743715-12749072	GA15DAT	C15DAT	44.4287	19.7966	1.16624	-3.91161	5e-05	0.00312624
MSTRG.27006	MSTRG.27006	#N/A	#N/A	#N/A	Chr12:10361229-10361960	GA15DAT	C15DAT	13.537	6.0279	1.16718	-2.4881	0.00025	0.011429
MSTRG.29156	MD13G1092000	AT1G70370.2	PG2	polygalacturonase 2	Chr13:6482119-6485248	GA2DAT	C2DAT	12.1451	5.40769	1.16729	-3.61119	0.00045	0.0177779
MSTRG.28497	MD13G1007700	AT3G19820.3	DWF1	cell elongation protein / DWARF1 / DIMINUTO (DIM)	Chr13:476603-480242	GA2DAT	C2DAT	40.8366	18.1725	1.16811	-4.14388	5e-05	0.00312624
MSTRG.4737	MD02G1181000	AT4G37450.1	AGP18, ATAGP18	arabinogalactan protein 18	Chr02:16254371-16256105	GA2DAT	C2DAT	101.342	45.0902	1.16834	-4.22591	5e-05	0.00312624
MSTRG.27970	MD12G1206100	AT5G26860.1	LON_ARA_ARA, LON1	lon protease 1	Chr12:28651632-28658716	GA2DAT	C2DAT	10.3894	4.62243	1.16839	-3.63545	0.0007	0.0244801
MSTRG.19342	MD09G1049300	AT3G28857.1	PRE5	basic helix-loop-helix (bHLH) DNA-binding family protein	Chr09:3280093-3281655	GA15DAT	C15DAT	10.0655	4.4744	1.16965	-2.41871	0.00085	0.0281028
MSTRG.30539	MD13G1277300	AT3G20000.1	TOM40	translocase of the outer mitochondrial membrane 40	Chr13:38634900-38650941	GA2DAT	C2DAT	38.3547	17.0446	1.17009	-4.03855	0.0002	0.00968037
MSTRG.11660	MD05G1220800	AT1G56070.1	LOS1	Ribosomal protein S5/Elongation factor G/III/V family protein	Chr05:35338582-35354352	GA15DAT	C15DAT	3.44293	1.52958	1.17051	-2.40733	0.00035	0.014702
MSTRG.37045	MD16G1120100	AT1G27950.1	LTPG1	glycosylphosphatidylinositol-anchored lipid protein transfer 1	Chr16:8609509-8613866	GA2DAT	C2DAT	39.3111	17.4456	1.17208	-3.7064	0.0007	0.0244801
MSTRG.501	MD00G1072500	AT2G23910.1	0	NAD(P)-binding Rossmann-fold superfamily protein	Chr00:14478720-14482627	GA2DAT	C2DAT	100.289	44.4989	1.17232	-4.25445	5e-05	0.00312624
MSTRG.18348	MD08G1174800	AT1G02390.1	ATGPAT2, GPAT2	glycerol-3-phosphate acyltransferase 2	Chr08:21230136-21232206	GA2DAT	C2DAT	19.5686	8.68114	1.17258	-3.60216	0.0006	0.0218931
MSTRG.19497	MD09G1070300	AT4G33090.1	APM1, ATAPM1	aminopeptidase M1	Chr09:4853875-4857553	GA5DAT	C5DAT	5.70003	2.52737	1.17333	-2.69091	0.00015	0.00770851
MSTRG.27430	MD12G1136800	AT2G37420.1	0	ATP binding microtubule motor family protein	Chr12:21394495-21400815	GA2DAT	C2DAT	8.47264	3.75601	1.17361	-3.60235	0.00065	0.0232122
MSTRG.33198	MD15G1082300	AT5G42900.3	0	cold regulated gene 27	Chr15:5642281-5644900	GA2DAT	C2DAT	18.0713	8.00633	1.17449	-3.43038	0.00075	0.0257477
MSTRG.9450	MD04G1176100	AT3G08720.2	ATPK19, ATPK2	serine/threonine protein kinase 2	Chr04:26701570-26705896	GA2DAT	C2DAT	9.86797	4.36591	1.17647	-3.32961	0.00155	0.0412575
MSTRG.680	MD00G1098700	AT3G15850.1	FAD5, FADB, JB67, ADS3	fatty acid desaturase 5	Chr00:20667494-20669370	GA2DAT	C2DAT	49.1332	21.7248	1.17736	-4.10926	5e-05	0.00312624
MSTRG.11860	MD05G1247200	AT3G12750.1	ZIP1	zinc transporter 1 precursor	Chr05:37833960-37836957	GA5DAT	C5DAT	5.30217	2.34357	1.17788	-2.27043	0.00095	0.0301188
MSTRG.12811	MD06G1006900	AT4G29360.1	0	O-Glycosyl hydrolases family 17 protein	Chr06:714148-716282	GA2DAT	C2DAT	89.9292	39.7417	1.17814	-4.25323	5e-05	0.00312624
MSTRG.30588	MD13G1285100	AT5G13930.1	CHS, TT4, ATCHS	Chalcone and stilbene synthase family protein	Chr13:43203446-43206049	GA2DAT	C2DAT	571.044	252.276	1.1786	-3.42655	0.001	0.0310418
MSTRG.34054	MSTRG.34054	AT4G13340.1	0	Leucine-rich repeat (LRR) family protein	Chr15:14871842-14873599	GA2DAT	C2DAT	42.97	18.9753	1.1792	-4.04034	5e-05	0.00312624
MSTRG.23961	MD11G1009500	AT2G44130.1	0	Galactose oxidase/kelch repeat superfamily protein	Chr11:762996-766643	GA15DAT	C15DAT	16.6844	7.36387	1.17997	-3.51317	5e-05	0.00312624
MSTRG.6781	MD03G1126500	AT2G28110.1	FRA8, IRX7	Exostosin family protein	Chr03:12126376-12128792	GA2DAT	C2DAT	12.3283	5.43981	1.18034	-3.48848	0.001	0.0310418
MSTRG.38441	MD17G1019000	AT3G27350.1	0	unknown protein; FUNCTIONS IN: molecular_function unknown; INVOLVED IN: biological_process unknown; LOCATED IN: plasma membrane; EXPRESSED IN: 24 plant structures; EXPRESSED DURING: 15 growth stages; BEST Arabidopsis thaliana protein match is: unknown protein (TAIR:AT5G40700.1); Has 230 Blast hits to 202 proteins in 35 species: Archae - 0; Bacteria - 3; Metazoa - 77; Fungi - 4; Plants - 130; Viru…	Chr17:1488096-1491365	GA2DAT	C2DAT	12.0786	5.3288	1.18057	-3.46484	0.0009	0.0289742
MSTRG.29651	MD13G1153500	AT3G06650.1	ACLB-1	ATP-citrate lyase B-1	Chr13:12028026-12033283	GA2DAT	C2DAT	156.376	68.9503	1.18139	-3.87149	0.0002	0.00968037
MSTRG.9616	MD04G1198200	AT3G05590.1	RPL18	ribosomal protein L18	Chr04:28582240-28584313	GA2DAT	C2DAT	233.806	102.993	1.18276	-4.27585	5e-05	0.00312624
MSTRG.1146	MD00G1161400	AT4G10340.1	LHCB5	light harvesting complex of photosystem II 5	Chr00:35891515-35894002	GA5DAT	C5DAT	5.65899	2.49143	1.18357	-2.42949	0.0003	0.0130884
MSTRG.20134	MD09G1156200	AT2G42800.1	AtRLP29, RLP29	receptor like protein 29	Chr09:12445773-12447183	GA2DAT	C2DAT	44.6457	19.6527	1.1838	-4.09334	5e-05	0.00312624
MSTRG.27094	MD12G1095800	AT5G04130.1	GYRB2	DNA GYRASE B2	Chr12:13257121-13274252	GA2DAT	C2DAT	14.8685	6.54055	1.18478	-3.82366	5e-05	0.00312624
MSTRG.38829	MD17G1069800	AT5G16000.1	NIK1	NSP-interacting kinase 1	Chr17:5643674-5647428	GA2DAT	C2DAT	10.7609	4.72762	1.18662	-3.52382	0.0008	0.0269448
MSTRG.13635	MD06G1120700	AT4G02290.1	AtGH9B13, GH9B13	glycosyl hydrolase 9B13	Chr06:26121727-26124554	GA5DAT	C5DAT	9.46384	4.14982	1.18938	-3.12946	0.0001	0.00558599
MSTRG.32966	MD15G1053800	AT5G12020.1	HSP17.6II	17.6 kDa class II heat shock protein	Chr15:3675117-3676150	GA5DAT	C5DAT	11.7278	5.14227	1.18946	-2.43776	0.0003	0.0130884
MSTRG.29696	MD13G1160500,MD13G1160800	AT1G50730.1	0	unknown protein; Has 218 Blast hits to 209 proteins in 78 species: Archae - 0; Bacteria - 0; Metazoa - 141; Fungi - 2; Plants - 33; Viruses - 0; Other Eukaryotes - 42 (source: NCBI BLink).	Chr13:12599968-12624741	GA2DAT	C2DAT	137.32	60.2011	1.18969	-3.84177	0.0001	0.00558599
MSTRG.29874	MSTRG.29874	AT3G55515.1	DVL8, RTFL7	ROTUNDIFOLIA like 7	Chr13:15306214-15306912	GA15DAT	C15DAT	20.3323	8.89009	1.19351	-2.76397	0.00015	0.00770851
MSTRG.4506	MD02G1150100	AT5G07610.1	0	F-box family protein	Chr02:12342225-12345138	GA1DAT	C1DAT	17.1716	7.50455	1.19419	-3.54094	0.0007	0.0244801
MSTRG.29906	MD13G1186100	AT5G19220.1	ADG2, APL1	ADP glucose pyrophosphorylase large subunit 1	Chr13:15844153-15849813	GA2DAT	C2DAT	10.8835	4.75484	1.19467	-3.32169	0.002	0.0492168
MSTRG.26480	MD12G1017300	AT1G64980.1	0	Nucleotide-diphospho-sugar transferases superfamily protein	Chr12:1668462-1670869	GA2DAT	C2DAT	17.8473	7.79183	1.19567	-3.51293	0.0006	0.0218931
MSTRG.11379	MD05G1182500	AT3G23990.1	HSP60, HSP60-3B	heat shock protein 60	Chr05:31119541-31124784	GA2DAT	C2DAT	56.4434	24.616	1.19721	-4.32661	5e-05	0.00312624
MSTRG.13209	MD06G1062000	AT1G62510.1	0	Bifunctional inhibitor/lipid-transfer protein/seed storage 2S albumin superfamily protein	Chr06:10095204-10096031	GA2DAT	C2DAT	134.28	58.3653	1.20206	-4.32438	5e-05	0.00312624
MSTRG.25224	MD11G1179700	AT3G43720.1	0	Bifunctional inhibitor/lipid-transfer protein/seed storage 2S albumin superfamily protein	Chr11:21803420-21806923	GA2DAT	C2DAT	68.7479	29.8752	1.20237	-4.12792	5e-05	0.00312624
MSTRG.33652	MD15G1139900	AT5G63710.1	0	Leucine-rich repeat protein kinase family protein	Chr15:10284704-10289945	GA15DAT	C15DAT	4.36699	1.89641	1.20336	-2.93535	5e-05	0.00312624
MSTRG.18521	MD08G1195400	AT2G22500.1	UCP5, ATPUMP5, DIC1	uncoupling protein 5	Chr08:25209897-25210871	GA2DAT	C2DAT	36.8744	16.0095	1.20369	-3.7269	0.0001	0.00558599
MSTRG.14157	MD06G1187300	AT5G62710.1	0	Leucine-rich repeat protein kinase family protein	Chr06:32471178-32475885	GA2DAT	C2DAT	8.63347	3.74824	1.20373	-3.39157	0.00165	0.0430518
MSTRG.8010	MD03G1291200	AT4G02290.1	AtGH9B13, GH9B13	glycosyl hydrolase 9B13	Chr03:36849645-36852494	GA15DAT	C15DAT	12.6767	5.49941	1.20483	-3.31585	5e-05	0.00312624
MSTRG.2345	MD01G1119700	AT2G39420.1	0	alpha/beta-Hydrolases superfamily protein	Chr01:23347435-23351576	GA5DAT	C5DAT	12.8	5.55151	1.20519	-3.20061	5e-05	0.00312624
MSTRG.10294	MD05G1039000	AT1G34420.1	0	leucine-rich repeat transmembrane protein kinase family protein	Chr05:6572861-6579058	GA15DAT	C15DAT	3.38652	1.46701	1.20693	-2.49513	0.0003	0.0130884
MSTRG.38840	MD17G1070700	AT5G38710.1	0	Methylenetetrahydrofolate reductase family protein	Chr17:5703620-5707017	GA1DAT	C1DAT	10.0948	4.36985	1.20796	-3.36463	0.0011	0.0330556
MSTRG.22527	MD10G1165200	AT3G07090.1	0	PPPDE putative thiol peptidase family protein	Chr10:25597323-25599742	GA2DAT	C2DAT	21.0047	9.09076	1.20824	-3.55726	0.00065	0.0232122
MSTRG.9184	MD04G1142300,MD04G1142900	AT3G09220.1	LAC7	laccase 7	Chr04:23149504-23256241	GA5DAT	C5DAT	90.7176	39.2416	1.209	-3.64308	5e-05	0.00312624
MSTRG.10370	MD05G1048900	AT5G09570.1	0	Cox19-like CHCH family protein	Chr05:8349888-8352239	GA2DAT	C2DAT	167.2	72.2967	1.20958	-4.38186	5e-05	0.00312624
MSTRG.20464	MD09G1195000	AT3G47590.1	0	alpha/beta-Hydrolases superfamily protein	Chr09:17656093-17659489	GA2DAT	C2DAT	8.11638	3.50886	1.20983	-3.41506	0.0009	0.0289742
MSTRG.29393	MD13G1120300	AT5G43270.1	SPL2	squamosa promoter binding protein-like 2	Chr13:8837396-8842171	GA2DAT	C2DAT	36.2131	15.6505	1.2103	-4.25968	5e-05	0.00312624
MSTRG.17581	MD08G1075200	AT4G08150.1	KNAT1, BP, BP1	KNOTTED-like from Arabidopsis thaliana	Chr08:6110809-6116192	GA2DAT	C2DAT	101.74	43.9576	1.2107	-3.61716	0.0003	0.0130884
MSTRG.11260	MD05G1167400,MD05G1167600,MD05G1167700,MD05G1168200	AT4G13010.1	0	Oxidoreductase, zinc-binding dehydrogenase family protein	Chr05:29748769-29838274	GA2DAT	C2DAT	448.408	193.336	1.2137	-3.45743	0.0007	0.0244801
MSTRG.18395	MD08G1180400	AT1G35910.1	TPPD	Haloacid dehalogenase-like hydrolase (HAD) superfamily protein	Chr08:22265887-22268679	GA15DAT	C15DAT	3.98607	1.71807	1.21418	-2.27169	0.00135	0.0377594
MSTRG.16992	MD07G1309000	AT1G65060.1	4CL3	4-coumarate:CoA ligase 3	Chr07:36439418-36444914	GA2DAT	C2DAT	70.7264	30.4725	1.21474	-4.35532	5e-05	0.00312624
MSTRG.16729	MD07G1276400,MD07G1276500	AT4G05190.1	ATK5	kinesin 5	Chr07:34197363-34215872	GA2DAT	C2DAT	43.8436	18.8779	1.21567	-4.02346	5e-05	0.00312624
MSTRG.21379	MD10G1022900	AT5G38940.1	0	RmlC-like cupins superfamily protein	Chr10:2873447-2874602	GA15DAT	C15DAT	35.7514	15.3918	1.21584	-3.48078	5e-05	0.00312624
MSTRG.2680	MD01G1162900	AT2G40470.1	LBD15, ASL11	LOB domain-containing protein 15	Chr01:26802390-26804100	GA5DAT	C5DAT	7.41212	3.18239	1.21977	-2.52481	0.0004	0.0162701
MSTRG.36287	MD16G1027000	AT1G23090.1	AST91, SULTR3;3	sulfate transporter 91	Chr16:1901743-1910467	GA15DAT	C15DAT	1.50797	0.646515	1.22186	-2.31026	0.001	0.0310418
MSTRG.14326	MD06G1207900	AT5G08180.2	0	Ribosomal protein L7Ae/L30e/S12e/Gadd45 family protein	Chr06:34210519-34212226	GA2DAT	C2DAT	43.2426	18.5338	1.22229	-3.73027	0.0003	0.0130884
MSTRG.26730	MD12G1046300	AT5G06550.1	0	CONTAINS InterPro DOMAIN/s: Transcription factor jumonji/aspartyl beta-hydroxylase (InterPro:IPR003347), F-box domain, Skp2-like (InterPro:IPR022364), Transcription factor jumonji (InterPro:IPR013129); BEST Arabidopsis thaliana protein match is: transferases, transferring glycosyl groups (TAIR:AT1G78280.1); Has 1762 Blast hits to 1747 proteins in 292 species: Archae - 0; Bacteria - 297; Metazoa -…	Chr12:5202289-5205217	GA2DAT	C2DAT	13.7899	5.90814	1.22283	-3.58588	0.00075	0.0257477
MSTRG.20934	MD09G1260100	AT1G14980.1	CPN10	chaperonin 10	Chr09:33278319-33281190	GA2DAT	C2DAT	47.6713	20.4039	1.22428	-3.63778	0.00045	0.0177779
MSTRG.12631	MD05G1348300	AT1G11820.2	0	O-Glycosyl hydrolases family 17 protein	Chr05:46678532-46682086	GA2DAT	C2DAT	33.604	14.3796	1.22461	-4.27692	5e-05	0.00312624
MSTRG.17224	MD08G1028200,MD08G1028300,MD08G1028400,MD08G1028600	AT5G42800.1	DFR, TT3, M318	dihydroflavonol 4-reductase	Chr08:2062780-2090678	GA2DAT	C2DAT	165.399	70.714	1.22589	-3.70205	0.0002	0.00968037
MSTRG.27747	MD12G1178200,MD12G1178500	AT5G01600.1	ATFER1, FER1	ferretin 1	Chr12:25882737-25894048	GA5DAT	C5DAT	69.3307	29.6236	1.22675	-3.61754	5e-05	0.00312624
MSTRG.9766	MSTRG.9766	AT1G10170.1	ATNFXL1, NFXL1	#N/A	Chr04:29945851-29946891	GA5DAT	C5DAT	16.1901	6.91577	1.22715	-2.92051	5e-05	0.00312624
MSTRG.32108	MD14G1198200	AT3G47620.1	AtTCP14, TCP14	TEOSINTE BRANCHED, cycloidea and PCF (TCP) 14	Chr14:28826855-28828139	GA2DAT	C2DAT	18.0003	7.67904	1.22902	-3.44108	0.00165	0.0430518
MSTRG.12403	MD05G1318800	AT3G55780.1	0	Glycosyl hydrolase superfamily protein	Chr05:44672148-44673372	GA15DAT	C15DAT	5.86071	2.49623	1.23133	-2.25503	0.00165	0.0430518
MSTRG.28772	MD13G1041800,MD13G1041900	AT5G38410.2	0	Ribulose bisphosphate carboxylase (small chain) family protein	Chr13:2862218-2863571	GA5DAT	C5DAT	59.7584	25.4295	1.23264	-2.90618	5e-05	0.00312624
MSTRG.27876	MD12G1193600	AT3G08600.1	0	Protein of unknown function (DUF1191)	Chr12:27515827-27518397	GA2DAT	C2DAT	9.46481	4.0174	1.23631	-3.53312	0.0015	0.040681
MSTRG.36363	MSTRG.36363	AT2G47485.1	0	unknown protein; BEST Arabidopsis thaliana protein match is: unknown protein (TAIR:AT3G62650.1); Has 35333 Blast hits to 34131 proteins in 2444 species: Archae - 798; Bacteria - 22429; Metazoa - 974; Fungi - 991; Plants - 531; Viruses - 0; Other Eukaryotes - 9610 (source: NCBI BLink).	Chr16:2612655-2613683	GA1DAT	C1DAT	25.0837	10.6431	1.23683	-3.54195	0.0009	0.0289742
MSTRG.40135	MD17G1238700	AT4G32480.1	0	Protein of unknown function (DUF506)	Chr17:28844573-28846131	GA15DAT	C15DAT	7.35622	3.1191	1.23783	-2.12954	0.00125	0.0358841
MSTRG.5969	MD03G1023300	AT3G20820.1	0	Leucine-rich repeat (LRR) family protein	Chr03:1893101-1894205	GA2DAT	C2DAT	52.7073	22.3474	1.23789	-4.20443	5e-05	0.00312624
MSTRG.23075	MD10G1240800	AT4G20430.1	0	Subtilase family protein	Chr10:33630938-33637606	GA2DAT	C2DAT	11.4056	4.83505	1.23813	-3.96167	0.0002	0.00968037
MSTRG.40185	MD17G1244400	AT5G38410.1	0	Ribulose bisphosphate carboxylase (small chain) family protein	Chr17:29290760-29292229	GA2DAT	C2DAT	361.453	153.174	1.23864	-4.32764	5e-05	0.00312624
MSTRG.9223	MD04G1146900	AT2G38060.1	PHT4;2	phosphate transporter 4;2	Chr04:23516337-23518944	GA1DAT	C1DAT	16.1858	6.85857	1.23875	-3.51365	0.00105	0.0320245
MSTRG.28630	MD13G1025600	AT1G71000.1	0	Chaperone DnaJ-domain superfamily protein	Chr13:1832640-1834357	GA5DAT	C5DAT	7.55386	3.19879	1.23969	-2.59092	0.00015	0.00770851
MSTRG.34964	MD15G1306100	AT5G65660.1	0	hydroxyproline-rich glycoprotein family protein	Chr15:30215916-30216898	GA1DAT	C1DAT	57.3331	24.2748	1.23991	-3.91183	0.00025	0.011429
MSTRG.16212	MD07G1206200,MD07G1206400,MD07G1206500,MD07G1206700,MD07G1207000,MD07G1207100	AT3G46850.1	0	Subtilase family protein	Chr07:28394685-28639471	GA2DAT	C2DAT	91.4994	38.7143	1.2409	-3.94378	5e-05	0.00312624
MSTRG.37451	MD16G1172000	AT3G21420.1	0	2-oxoglutarate (2OG) and Fe(II)-dependent oxygenase superfamily protein	Chr16:14477515-14479676	GA15DAT	C15DAT	18.5338	7.83996	1.24124	-3.58032	5e-05	0.00312624
MSTRG.5823	MD03G1004400	AT5G19780.1	TUA5	tubulin alpha-5	Chr03:344947-348190	GA2DAT	C2DAT	94.6689	40.0159	1.24232	-4.48829	5e-05	0.00312624
MSTRG.11244	MD05G1164300	AT3G07390.1	AIR12	auxin-responsive family protein	Chr05:29311463-29312192	GA2DAT	C2DAT	66.0552	27.8992	1.24345	-4.00762	5e-05	0.00312624
MSTRG.17779	MD08G1101100	AT5G42900.2	0	cold regulated gene 27	Chr08:8507687-8510320	GA15DAT	C15DAT	8.42736	3.55764	1.24416	-2.84081	0.0001	0.00558599
MSTRG.14118	MD06G1182100	AT3G48140.1	0	B12D protein	Chr06:32096591-32098071	GA2DAT	C2DAT	191.783	80.9486	1.2444	-4.48602	5e-05	0.00312624
MSTRG.3256	MD01G1236300	AT1G65060.1	4CL3	4-coumarate:CoA ligase 3	Chr01:32373034-32379246	GA2DAT	C2DAT	183.859	77.5987	1.24449	-4.03635	5e-05	0.00312624
MSTRG.27455	MD12G1139500	AT2G37540.1	0	NAD(P)-binding Rossmann-fold superfamily protein	Chr12:21711114-21715154	GA2DAT	C2DAT	19.4844	8.22017	1.24508	-3.69408	0.0004	0.0162701
MSTRG.29442	MD13G1127100	AT5G13220.1	JAZ10, TIFY9, JAS1	jasmonate-zim-domain protein 10	Chr13:9515819-9518542	GA5DAT	C5DAT	5.60158	2.36321	1.24509	-2.43383	0.0005	0.019173
MSTRG.18125	MD08G1143200	AT5G11420.1	0	Protein of unknown function, DUF642	Chr08:14224719-14229820	GA2DAT	C2DAT	65.5616	27.6102	1.24765	-4.50612	5e-05	0.00312624
MSTRG.33784	MD15G1155000	AT2G32060.2	0	Ribosomal protein L7Ae/L30e/S12e/Gadd45 family protein	Chr15:11496515-11498671	GA2DAT	C2DAT	146.994	61.8994	1.24776	-4.42523	5e-05	0.00312624
MSTRG.30676	MD14G1008800,MD14G1008900,MD14G1009200,MD14G1009300	AT1G60500.1	DRP4C	Dynamin related protein 4C	Chr14:887225-940799	GA2DAT	C2DAT	24.8431	10.458	1.24824	-3.65912	0.0001	0.00558599
MSTRG.18452	MD08G1187400	AT1G78300.1	GRF2, 14-3-3OMEGA, GF14 OMEGA	general regulatory factor 2	Chr08:23593018-23594916	GA2DAT	C2DAT	95.6432	40.2475	1.24876	-4.51403	5e-05	0.00312624
MSTRG.37675	MD16G1201400	AT3G22890.1	APS1	ATP sulfurylase 1	Chr16:18313415-18320983	GA2DAT	C2DAT	40.2206	16.9128	1.24982	-4.25179	5e-05	0.00312624
MSTRG.18	MD00G1002000	AT1G22970.1	0	unknown protein; BEST Arabidopsis thaliana protein match is: unknown protein (TAIR:AT1G71150.1); Has 134 Blast hits to 132 proteins in 48 species: Archae - 0; Bacteria - 0; Metazoa - 66; Fungi - 10; Plants - 48; Viruses - 0; Other Eukaryotes - 10 (source: NCBI BLink).	Chr00:409685-419132	GA2DAT	C2DAT	8.51272	3.57738	1.25072	-3.80151	0.0005	0.019173
MSTRG.29708	MD13G1162000	AT3G16850.1	0	Pectin lyase-like superfamily protein	Chr13:12749738-12752551	GA2DAT	C2DAT	15.5727	6.54403	1.25077	-3.76498	0.0005	0.019173
MSTRG.9848	MD04G1227900	AT5G28640.1	AN3, GIF, GIF1, ATGIF1	SSXT family protein	Chr04:30730622-30734177	GA1DAT	C1DAT	72.5685	30.488	1.2511	-4.38321	5e-05	0.00312624
MSTRG.16072	MD07G1188600	AT5G02610.1	0	Ribosomal L29 family protein	Chr07:26927604-26928763	GA2DAT	C2DAT	80.6584	33.8255	1.25371	-4.13264	0.0001	0.00558599
MSTRG.9647	MD04G1201800	AT5G27670.1	HTA7	histone H2A 7	Chr04:28808942-28809902	GA2DAT	C2DAT	72.0692	30.2203	1.25387	-4.25993	5e-05	0.00312624
MSTRG.30067	MD13G1207000	AT5G09500.1	0	Ribosomal protein S19 family protein	Chr13:18881969-18883722	GA2DAT	C2DAT	183.912	77.0764	1.25465	-4.53554	5e-05	0.00312624
MSTRG.31362	MD14G1099800	AT3G57060.1	0	binding	Chr14:15404402-15412173	GA2DAT	C2DAT	7.14154	2.99195	1.25515	-3.88401	0.00025	0.011429
MSTRG.19035	MD09G1010500	AT3G27060.1	TSO2, ATTSO2	Ferritin/ribonucleotide reductase-like family protein	Chr09:695253-696348	GA2DAT	C2DAT	29.174	12.2197	1.25548	-3.78804	0.0003	0.0130884
MSTRG.35252	MD15G1344600	AT1G77400.1	0	CONTAINS InterPro DOMAIN/s: Protein of unknown function DUF688 (InterPro:IPR007789); BEST Arabidopsis thaliana protein match is: hydroxyproline-rich glycoprotein family protein (TAIR:AT1G21695.1); Has 328 Blast hits to 314 proteins in 61 species: Archae - 0; Bacteria - 12; Metazoa - 130; Fungi - 28; Plants - 92; Viruses - 10; Other Eukaryotes - 56 (source: NCBI BLink).	Chr15:40155143-40155740	GA5DAT	C5DAT	12.6699	5.30402	1.25625	-2.38321	0.00095	0.0301188
MSTRG.28117	MD12G1223000	AT1G72210.1	0	basic helix-loop-helix (bHLH) DNA-binding superfamily protein	Chr12:29989935-29991614	GA15DAT	C15DAT	26.3294	11.0148	1.25723	-3.86553	5e-05	0.00312624
MSTRG.29687	MD13G1159100	AT3G06750.1	0	hydroxyproline-rich glycoprotein family protein	Chr13:12522905-12525212	GA2DAT	C2DAT	25.7186	10.7583	1.25736	-3.65678	0.00035	0.014702
MSTRG.30744	MD14G1016800	AT3G52930.1	0	Aldolase superfamily protein	Chr14:1516482-1519247	GA2DAT	C2DAT	572.946	239.588	1.25784	-3.52248	0.00115	0.0340786
MSTRG.17238	MD08G1030700	AT1G75240.1	AtHB33, HB33, ZHD5	homeobox protein 33	Chr08:2193399-2195131	GA2DAT	C2DAT	19.0766	7.96505	1.26005	-3.64651	0.0004	0.0162701
MSTRG.9760	MD04G1216300	AT2G34400.1	0	Pentatricopeptide repeat (PPR-like) superfamily protein	Chr04:29890898-29896804	GA2DAT	C2DAT	129.873	54.1351	1.26247	-4.08122	5e-05	0.00312624
MSTRG.7961	MD03G1284600	AT1G47980.1	0	unknown protein; FUNCTIONS IN: molecular_function unknown; INVOLVED IN: biological_process unknown; LOCATED IN: endomembrane system; EXPRESSED IN: 6 plant structures; EXPRESSED DURING: 4 anthesis, F mature embryo stage, petal differentiation and expansion stage, E expanded cotyledon stage; BEST Arabidopsis thaliana protein match is: unknown protein (TAIR:AT3G62730.1); Has 169 Blast hits to 169 pr…	Chr03:36466337-36467713	GA15DAT	C15DAT	18.8047	7.83654	1.26281	-3.31249	5e-05	0.00312624
MSTRG.22176	MD10G1121200	AT4G36040.1	0	Chaperone DnaJ-domain superfamily protein	Chr10:19781939-19782293	GA15DAT	C15DAT	44.8341	18.6575	1.26484	-2.63601	0.0003	0.0130884
MSTRG.10682	MD05G1094200	AT4G37450.1	AGP18, ATAGP18	arabinogalactan protein 18	Chr05:19991944-19993379	GA2DAT	C2DAT	75.2804	31.3114	1.26559	-4.45858	5e-05	0.00312624
MSTRG.34402	MD15G1234400	AT3G12500.1	ATHCHIB, PR3, PR-3, CHI-B, B-CHI, HCHIB	basic chitinase	Chr15:19239100-19241924	GA2DAT	C2DAT	22.3666	9.28921	1.26772	-3.82587	0.00025	0.011429
MSTRG.15804	MD07G1155200	AT2G46640.2	0	unknown protein; FUNCTIONS IN: molecular_function unknown; INVOLVED IN: biological_process unknown; LOCATED IN: cellular_component unknown; EXPRESSED IN: 20 plant structures; EXPRESSED DURING: 11 growth stages; Has 26 Blast hits to 26 proteins in 11 species: Archae - 0; Bacteria - 0; Metazoa - 2; Fungi - 0; Plants - 23; Viruses - 0; Other Eukaryotes - 1 (source: NCBI BLink).	Chr07:22539737-22543404	GA15DAT	C15DAT	10.8457	4.50432	1.26774	-2.96282	5e-05	0.00312624
MSTRG.20770	MD09G1236900	AT5G64130.1	0	cAMP-regulated phosphoprotein 19-related protein	Chr09:29937592-29943833	GA2DAT	C2DAT	33.8626	14.0616	1.26793	-3.77714	0.0003	0.0130884
MSTRG.14675	MD07G1008300	AT4G12110.1	SMO1-1, ATSMO1, ATSMO1-1	sterol-4alpha-methyl oxidase 1-1	Chr07:778090-780172	GA15DAT	C15DAT	20.8117	8.63834	1.26857	-3.31391	5e-05	0.00312624
MSTRG.34273	MD15G1217200	AT3G42725.1	0	Putative membrane lipoprotein	Chr15:17511760-17512396	GA2DAT	C2DAT	63.2939	26.2679	1.26877	-3.89013	0.0002	0.00968037
MSTRG.4529	MD02G1152500	AT4G36740.1	HB-5, ATHB40, HB40	homeobox protein 40	Chr02:12604593-12606741	GA5DAT	C5DAT	6.9604	2.88069	1.27276	-2.37926	0.00155	0.0412575
MSTRG.29003	MD13G1070400	AT1G69560.1	MYB105, LOF2, ATMYB105	myb domain protein 105	Chr13:4951663-4954346	GA2DAT	C2DAT	11.2109	4.61102	1.28175	-3.6653	0.0005	0.019173
MSTRG.19016	MD09G1007800	AT3G62870.1	0	Ribosomal protein L7Ae/L30e/S12e/Gadd45 family protein	Chr09:546213-548259	GA2DAT	C2DAT	207.075	85.1548	1.282	-4.5148	5e-05	0.00312624
MSTRG.31546	MD14G1124700	AT5G41970.1	0	Metal-dependent protein hydrolase	Chr14:20017921-20020709	GA2DAT	C2DAT	18.2264	7.49222	1.28256	-3.70268	0.00085	0.0281028
MSTRG.11546	MD05G1205000	AT2G30570.1	PSBW	photosystem II reaction center W	Chr05:33449623-33450632	GA2DAT	C2DAT	87.0507	35.7766	1.28284	-4.32293	5e-05	0.00312624
MSTRG.37224	MSTRG.37224	AT1G76920.1	0	F-box family protein	Chr16:10965444-10968015	GA2DAT	C2DAT	11.022	4.52877	1.28319	-3.81816	0.0004	0.0162701
MSTRG.24955	MD11G1144100	AT1G07790.1	HTB1	Histone superfamily protein	Chr11:13386880-13387369	GA2DAT	C2DAT	141.744	58.226	1.28355	-4.2635	5e-05	0.00312624
MSTRG.14193	MD06G1191800	AT3G47620.1	AtTCP14, TCP14	TEOSINTE BRANCHED, cycloidea and PCF (TCP) 14	Chr06:32752923-32754201	GA2DAT	C2DAT	23.0059	9.44585	1.28425	-3.81457	0.0004	0.0162701
MSTRG.24090	MD11G1027500	AT2G44480.1	BGLU17	beta glucosidase 17	Chr11:2390606-2407615	GA1DAT	C1DAT	38.8516	15.9358	1.2857	-3.34118	0.00115	0.0340786
MSTRG.22944	MD10G1224200	AT5G44635.1	MCM6	minichromosome maintenance (MCM2/3/5) family protein	Chr10:32194252-32199144	GA2DAT	C2DAT	12.0705	4.95084	1.28574	-4.00128	0.0001	0.00558599
MSTRG.22204	MD10G1125200	AT4G35100.2	PIP3	plasma membrane intrinsic protein 3	Chr10:20494406-20495879	GA2DAT	C2DAT	68.8451	28.2318	1.28603	-4.52113	5e-05	0.00312624
MSTRG.33198	MD15G1082300	AT5G42900.3	0	cold regulated gene 27	Chr15:5642281-5644900	GA15DAT	C15DAT	8.29569	3.40053	1.2866	-2.9505	5e-05	0.00312624
MSTRG.16399	MD07G1233000	AT2G40550.1	ETG1	E2F target gene 1	Chr07:30697032-30701088	GA2DAT	C2DAT	24.7817	10.1521	1.2875	-4.28465	0.0001	0.00558599
MSTRG.6389	MD03G1080700	AT2G29530.2	TIM10	Tim10/DDP family zinc finger protein	Chr03:6513825-6516085	GA2DAT	C2DAT	58.042	23.756	1.28881	-4.15136	0.0001	0.00558599
MSTRG.1505	MD01G1010100	AT2G21790.1	R1, RNR1, CLS8, ATRNR1	ribonucleotide reductase 1	Chr01:5934410-5939109	GA2DAT	C2DAT	31.5056	12.8603	1.29268	-4.61185	5e-05	0.00312624
MSTRG.33095	MD15G1069300	AT1G27460.1	NPGR1	no pollen germination related 1	Chr15:4763625-4769159	GA2DAT	C2DAT	7.10868	2.90116	1.29295	-3.28179	0.002	0.0492168
MSTRG.37940	MD16G1239900	AT5G02500.2	HSC70-1, HSP70-1, AT-HSC70-1, HSC70	heat shock cognate protein 70-1	Chr16:25490241-25491033	GA2DAT	C2DAT	28.5183	11.6327	1.29371	-3.4971	0.00115	0.0340786
MSTRG.11300	MD05G1172700	AT4G13780.1	0	methionine--tRNA ligase, putative / methionyl-tRNA synthetase, putative / MetRS, putative	Chr05:30114094-30117611	GA5DAT	C5DAT	3.53508	1.4416	1.29407	-2.44817	0.00045	0.0177779
MSTRG.3892	MD02G1074300	AT4G29510.1	ATPRMT11, PRMT11, ATPRMT1B, PRMT1B	arginine methyltransferase 11	Chr02:5963795-5966843	GA2DAT	C2DAT	31.3134	12.7662	1.29445	-4.18248	5e-05	0.00312624
MSTRG.8010	MD03G1291200	AT4G02290.1	AtGH9B13, GH9B13	glycosyl hydrolase 9B13	Chr03:36849645-36852494	GA1DAT	C1DAT	81.1769	33.0949	1.29446	-4.68478	5e-05	0.00312624
MSTRG.22040	MD10G1101200	AT5G49690.1	0	UDP-Glycosyltransferase superfamily protein	Chr10:16473721-16475131	GA2DAT	C2DAT	42.2771	17.2327	1.29472	-4.4168	0.0001	0.00558599
MSTRG.29857	MD13G1180400	AT5G35630.3	GS2, GLN2, ATGSL1	glutamine synthetase 2	Chr13:15019001-15023494	GA2DAT	C2DAT	11.0531	4.49988	1.29649	-3.51908	0.0007	0.0244801
MSTRG.2037	MD01G1080400	AT2G32560.1	0	F-box family protein	Chr01:18756203-18758601	GA5DAT	C5DAT	16.3916	6.66951	1.29731	-2.96123	5e-05	0.00312624
MSTRG.12368	MD05G1314000	AT3G15390.1	SDE5	silencing defective 5	Chr05:44426803-44431331	GA2DAT	C2DAT	19.0912	7.76069	1.29865	-4.29426	5e-05	0.00312624
MSTRG.17089	MD08G1009700	AT1G75900.1	0	GDSL-like Lipase/Acylhydrolase superfamily protein	Chr08:707771-710237	GA15DAT	C15DAT	14.0141	5.69355	1.29947	-3.30973	5e-05	0.00312624
MSTRG.19344	MD09G1049500	AT1G50010.1	TUA2	tubulin alpha-2 chain	Chr09:3306192-3308461	GA2DAT	C2DAT	100.014	40.6277	1.29967	-4.67298	5e-05	0.00312624
MSTRG.22438	MD10G1154500	AT3G04770.2	RPSAb	40s ribosomal protein SA B	Chr10:24223201-24225620	GA2DAT	C2DAT	92.224	37.4541	1.30002	-4.71774	5e-05	0.00312624
MSTRG.3073	MD01G1213100,MD01G1213300	AT5G24090.1	ATCHIA, CHIA	chitinase A	Chr01:30626083-30671312	GA1DAT	C1DAT	212.879	86.4352	1.30034	-3.6015	0.0001	0.00558599
MSTRG.31660	MSTRG.31660	AT1G32928.1	0	unknown protein; BEST Arabidopsis thaliana protein match is: unknown protein (TAIR:AT1G32920.1); Has 35333 Blast hits to 34131 proteins in 2444 species: Archae - 798; Bacteria - 22429; Metazoa - 974; Fungi - 991; Plants - 531; Viruses - 0; Other Eukaryotes - 9610 (source: NCBI BLink).	Chr14:22731830-22732570	GA15DAT	C15DAT	14.3433	5.82364	1.30039	-2.76556	0.0001	0.00558599
MSTRG.13519	MD06G1105400	AT5G41880.1	POLA3, POLA4	DNA primases;DNA primases	Chr06:24396778-24402061	GA2DAT	C2DAT	11.1845	4.53777	1.30145	-3.46397	0.00185	0.0466797
MSTRG.6408	MD03G1082800	AT3G53990.1	0	Adenine nucleotide alpha hydrolases-like superfamily protein	Chr03:6725528-6726934	GA5DAT	C5DAT	14.2469	5.77841	1.3019	-2.63215	0.0006	0.0218931
MSTRG.23633	MD10G1311700	AT4G05180.1	PSBQ, PSBQ-2, PSII-Q	photosystem II subunit Q-2	Chr10:39644951-39646445	GA2DAT	C2DAT	57.5819	23.3217	1.30394	-4.4104	5e-05	0.00312624
MSTRG.7735	MD03G1252200	AT1G17050.1	SPS2	solanesyl diphosphate synthase 2	Chr03:33973853-33977727	GA2DAT	C2DAT	9.49578	3.83608	1.30765	-3.52017	0.0011	0.0330556
MSTRG.36646	MD16G1070600	AT1G69530.2	ATEXPA1, EXP1, AT-EXP1, ATEXP1, ATHEXP ALPHA 1.2, EXPA1	expansin A1	Chr16:4956657-4958514	GA2DAT	C2DAT	123.443	49.8148	1.3092	-4.73775	5e-05	0.00312624
MSTRG.3840	MD02G1067000	AT5G19730.1	0	Pectin lyase-like superfamily protein	Chr02:5479904-5483390	GA15DAT	C15DAT	3.89119	1.57013	1.30933	-2.39815	0.0011	0.0330556
MSTRG.14665	MD07G1007100	AT2G19740.1	0	Ribosomal protein L31e family protein	Chr07:652385-653744	GA2DAT	C2DAT	64.7288	26.1154	1.30951	-3.53981	0.001	0.0310418
MSTRG.32093	MD14G1196400	AT5G62550.1	0	unknown protein; FUNCTIONS IN: molecular_function unknown; INVOLVED IN: biological_process unknown; LOCATED IN: plasma membrane; EXPRESSED IN: 17 plant structures; EXPRESSED DURING: 9 growth stages; Has 14949 Blast hits to 9947 proteins in 971 species: Archae - 43; Bacteria - 3248; Metazoa - 4424; Fungi - 1542; Plants - 562; Viruses - 55; Other Eukaryotes - 5075 (source: NCBI BLink).	Chr14:28671159-28673879	GA2DAT	C2DAT	30.448	12.2822	1.30978	-4.25203	0.0001	0.00558599
MSTRG.21397	MD10G1025700,MD10G1025800	AT4G14103.1	0	F-box/RNI-like superfamily protein	Chr10:3210006-3216886	GA5DAT	C5DAT	29.5377	11.9136	1.30995	-3.72768	5e-05	0.00312624
MSTRG.28754	MD13G1039900	AT1G68320.1	MYB62, AtMYB62, BW62B, BW62C	myb domain protein 62	Chr13:2720181-2721578	GA1DAT	C1DAT	28.6015	11.535	1.31007	-3.97396	0.00015	0.00770851
MSTRG.34319	MD15G1223600	AT3G43210.1	TES, ATNACK2, NACK2	ATP binding microtubule motor family protein	Chr15:18168965-18174706	GA2DAT	C2DAT	5.24461	2.11239	1.31196	-3.436	0.0013	0.0368541
MSTRG.34265	MD15G1216400	AT5G20630.1	GLP3, GLP3A, GLP3B, ATGER3, GER3	germin 3	Chr15:17463430-17464449	GA1DAT	C1DAT	54.8185	22.0674	1.31274	-4.17767	0.0002	0.00968037
MSTRG.24971	MSTRG.24971	#N/A	#N/A	#N/A	Chr11:13647650-13652477	GA15DAT	C15DAT	4.57421	1.83727	1.31596	-3.2405	5e-05	0.00312624
MSTRG.25644	MD11G1230700	AT3G20640.1	0	basic helix-loop-helix (bHLH) DNA-binding superfamily protein	Chr11:33563466-33566693	GA5DAT	C5DAT	4.41318	1.77158	1.31678	-2.48754	0.0003	0.0130884
MSTRG.25250	MD11G1182800,MD11G1182900	AT2G27090.1	0	Protein of unknown function (DUF630 and DUF632)	Chr11:23044809-23058993	GA5DAT	C5DAT	1.59412	0.63834	1.32036	-2.09104	0.00045	0.0177779
MSTRG.10135	MD05G1017400	AT1G78780.2	0	pathogenesis-related family protein	Chr05:3059272-3060663	GA15DAT	C15DAT	10.1181	4.04626	1.32228	-2.81531	0.0001	0.00558599
MSTRG.27988	MD12G1208000	AT1G56310.1	0	Polynucleotidyl transferase, ribonuclease H-like superfamily protein	Chr12:28758621-28763441	GA5DAT	C5DAT	29.941	11.9698	1.32272	-3.85292	5e-05	0.00312624
MSTRG.29035	MD13G1074300	AT1G26945.1	KDR,PRE6	basic helix-loop-helix (bHLH) DNA-binding superfamily protein	Chr13:5248851-5250007	GA1DAT	C1DAT	28.8881	11.5428	1.32348	-3.57314	0.0011	0.0330556
MSTRG.31303	MD14G1090900	AT1G73590.1	PIN1, ATPIN1	Auxin efflux carrier family protein	Chr14:12984397-12988104	GA2DAT	C2DAT	7.92126	3.16367	1.32413	-3.73808	0.0003	0.0130884
MSTRG.39146	MD17G1110200	#N/A	#N/A	#N/A	Chr17:9498013-9499346	GA15DAT	C15DAT	638.624	254.907	1.325	-3.98686	5e-05	0.00312624
MSTRG.39687	MD17G1181600	AT5G56550.1	OXS3, ATOXS3	oxidative stress 3	Chr17:21182273-21188851	GA15DAT	C15DAT	8.51265	3.39703	1.32533	-3.13023	5e-05	0.00312624
MSTRG.12962	MD06G1025300	AT2G35470.1	0	unknown protein; Has 25 Blast hits to 25 proteins in 8 species: Archae - 0; Bacteria - 0; Metazoa - 0; Fungi - 0; Plants - 25; Viruses - 0; Other Eukaryotes - 0 (source: NCBI BLink).	Chr06:3069934-3071145	GA2DAT	C2DAT	30.5009	12.171	1.3254	-3.91113	0.0003	0.0130884
MSTRG.30460	MD13G1265500	AT5G57630.1	CIPK21, SnRK3.4	CBL-interacting protein kinase 21	Chr13:34273816-34277117	GA2DAT	C2DAT	27.2939	10.8843	1.32634	-4.51349	5e-05	0.00312624
MSTRG.6522	MD03G1096400	AT3G55370.2	OBP3	OBF-binding protein 3	Chr03:8185365-8187273	GA2DAT	C2DAT	11.9247	4.74472	1.32956	-3.45758	0.0008	0.0269448
MSTRG.23489	MD10G1295900	AT4G04930.1	DES-1-LIKE	fatty acid desaturase family protein	Chr10:38396112-38398134	GA2DAT	C2DAT	24.3054	9.66864	1.32989	-3.93322	0.00015	0.00770851
MSTRG.29353	MD13G1115700	AT2G45550.1	CYP76C4	cytochrome P450, family 76, subfamily C, polypeptide 4	Chr13:8387768-8389839	GA1DAT	C1DAT	14.6824	5.8395	1.33017	-3.75253	0.0005	0.019173
MSTRG.18538	MD08G1198000	AT5G60930.1	0	P-loop containing nucleoside triphosphate hydrolases superfamily protein	Chr08:25657144-25666370	GA2DAT	C2DAT	10.37	4.12355	1.33046	-4.07412	5e-05	0.00312624
MSTRG.30828	MD14G1028400	AT2G36200.1	0	P-loop containing nucleoside triphosphate hydrolases superfamily protein	Chr14:2520134-2526818	GA2DAT	C2DAT	8.052	3.2018	1.33046	-3.97859	0.0001	0.00558599
MSTRG.31271	MD14G1087100	AT5G48730.1	0	Pentatricopeptide repeat (PPR) superfamily protein	Chr14:10817658-10819367	GA15DAT	C15DAT	15.1139	6.00931	1.3306	-2.5286	0.00055	0.0205992
MSTRG.36536	MD16G1056700	AT2G26710.1	BAS1, CYP734A1, CYP72B1	Cytochrome P450 superfamily protein	Chr16:4073312-4075687	GA15DAT	C15DAT	3.32859	1.32214	1.33204	-2.53517	0.00065	0.0232122
MSTRG.24950	MD11G1143500	AT5G59970.1	0	Histone superfamily protein	Chr11:13360160-13360472	GA2DAT	C2DAT	321.536	127.52	1.33425	-4.391	5e-05	0.00312624
MSTRG.10862	MD05G1116900	AT2G16630.1	0	Pollen Ole e 1 allergen and extensin family protein	Chr05:23804037-23806174	GA2DAT	C2DAT	16.956	6.72459	1.33428	-3.75504	0.0007	0.0244801
MSTRG.27445	MD12G1138700	AT2G37520.1	0	Acyl-CoA N-acyltransferase with RING/FYVE/PHD-type zinc finger domain	Chr12:21603319-21609999	GA2DAT	C2DAT	4.95365	1.96364	1.33496	-3.47096	0.00105	0.0320245
MSTRG.23415	MD10G1287500	AT5G65360.1	0	Histone superfamily protein	Chr10:37678065-37678476	GA2DAT	C2DAT	112.901	44.7317	1.33569	-3.97391	0.0004	0.0162701
MSTRG.22770	MD10G1198300	AT1G79040.1	PSBR	photosystem II subunit R	Chr10:29623581-29631938	GA2DAT	C2DAT	128.275	50.813	1.33597	-4.70545	5e-05	0.00312624
MSTRG.22979	MD10G1229000	AT1G31040.1	0	PLATZ transcription factor family protein	Chr10:32592215-32595767	GA1DAT	C1DAT	35.2128	13.9482	1.33602	-4.31696	5e-05	0.00312624
MSTRG.39357	MD17G1139700	AT3G58660.1	0	Ribosomal protein L1p/L10e family	Chr17:12558420-12559836	GA2DAT	C2DAT	39.0712	15.4707	1.33656	-4.49122	5e-05	0.00312624
MSTRG.5822	MD03G1004300	AT5G19760.1	0	Mitochondrial substrate carrier family protein	Chr03:335672-339055	GA2DAT	C2DAT	70.4759	27.8875	1.33751	-4.80053	5e-05	0.00312624
MSTRG.1990	MD01G1073600	AT2G46240.1	BAG6, ATBAG6	BCL-2-associated athanogene 6	Chr01:17913619-17918552	GA15DAT	C15DAT	4.51313	1.78543	1.33786	-3.13882	0.0001	0.00558599
MSTRG.25813	MD11G1251800	AT3G15270.1	SPL5	squamosa promoter binding protein-like 5	Chr11:36423431-36425637	GA2DAT	C2DAT	52.0575	20.5848	1.33853	-4.58904	5e-05	0.00312624
MSTRG.20398	MD09G1187000	AT4G29840.1	MTO2, TS	Pyridoxal-5'-phosphate-dependent enzyme family protein	Chr09:16293784-16295471	GA2DAT	C2DAT	14.9881	5.92631	1.33861	-3.82346	0.00055	0.0205992
MSTRG.25869	MD11G1259400	AT1G53240.1	mMDH1	Lactate/malate dehydrogenase family protein	Chr11:37369128-37372512	GA2DAT	C2DAT	77.56	30.628	1.34046	-4.85732	5e-05	0.00312624
MSTRG.36249	MD16G1021000	AT2G01630.1	0	O-Glycosyl hydrolases family 17 protein	Chr16:1516261-1520276	GA2DAT	C2DAT	11.5683	4.56355	1.34196	-3.81899	0.0007	0.0244801
MSTRG.37262	MD16G1148700	AT3G44850.1	0	Protein kinase superfamily protein	Chr16:11695791-11697032	GA2DAT	C2DAT	36.3739	14.3328	1.34358	-4.25372	0.0001	0.00558599
MSTRG.4217	MD02G1114500	AT2G17530.3	0	Protein kinase superfamily protein	Chr02:9311481-9314505	GA2DAT	C2DAT	10.2756	4.04721	1.34423	-3.65543	0.00055	0.0205992
MSTRG.36806	MD16G1089700	AT1G70280.2	0	NHL domain-containing protein	Chr16:6209290-6213108	GA2DAT	C2DAT	17.2611	6.79754	1.34444	-4.18434	5e-05	0.00312624
MSTRG.38381	MD17G1011700	AT3G62870.1	0	Ribosomal protein L7Ae/L30e/S12e/Gadd45 family protein	Chr17:730365-732366	GA2DAT	C2DAT	28.513	11.2275	1.34459	-4.06606	0.0002	0.00968037
MSTRG.17155	MD08G1017600	AT4G36180.1	0	Leucine-rich receptor-like protein kinase family protein	Chr08:1338713-1342142	GA2DAT	C2DAT	4.25711	1.66661	1.35296	-3.40364	0.00185	0.0466797
MSTRG.2835	MD01G1182300	AT5G62410.1	SMC2, TTN3, ATCAP-E1, ATSMC4	structural maintenance of chromosomes 2	Chr01:28104179-28111060	GA2DAT	C2DAT	6.07974	2.37888	1.35373	-3.86244	0.00055	0.0205992
MSTRG.5380	MD02G1266900,MD02G1267000	AT5G13750.2	ZIFL1	zinc induced facilitator-like 1	Chr02:32117825-32136524	GA2DAT	C2DAT	10.0416	3.92027	1.35696	-3.63493	0.00035	0.014702
MSTRG.8650	MD04G1066800	AT1G63100.1	0	GRAS family transcription factor	Chr04:8999140-9002582	GA2DAT	C2DAT	11.1482	4.35193	1.35708	-4.29779	0.0001	0.00558599
MSTRG.35246	MD15G1343900	AT1G77380.1	AAP3, ATAAP3	amino acid permease 3	Chr15:40038077-40040635	GA15DAT	C15DAT	3.81087	1.48733	1.35739	-2.77785	0.00015	0.00770851
MSTRG.13341	MD06G1082200	AT5G12250.1	TUB6	beta-6 tubulin	Chr06:20163609-20166276	GA2DAT	C2DAT	102.85	40.14	1.35743	-4.8595	5e-05	0.00312624
MSTRG.22676	MD10G1184700	AT3G54700.1	PHT1;7	phosphate transporter 1;7	Chr10:27758736-27762363	GA5DAT	C5DAT	23.8349	9.28966	1.35938	-4.06046	5e-05	0.00312624
MSTRG.35244	MD15G1343500	AT1G77380.1	AAP3, ATAAP3	amino acid permease 3	Chr15:39935483-39938860	GA15DAT	C15DAT	9.96158	3.8808	1.36002	-3.55155	5e-05	0.00312624
MSTRG.7512	MSTRG.7512	AT5G54380.1	THE1	protein kinase family protein	Chr03:30497836-30502086	GA2DAT	C2DAT	6.92151	2.68929	1.36386	-3.26914	0.0011	0.0330556
MSTRG.22643	MD10G1180800	AT2G20450.1	0	Ribosomal protein L14	Chr10:27399292-27401021	GA2DAT	C2DAT	52.7532	20.4825	1.36487	-4.27899	0.0001	0.00558599
MSTRG.38865	MD17G1073700	AT1G25560.1	TEM1, EDF1	AP2/B3 transcription factor family protein	Chr17:5982002-5983493	GA15DAT	C15DAT	10.4009	4.03436	1.3663	-2.97472	0.0001	0.00558599
MSTRG.32028	MD14G1188400	AT5G62920.1	ARR6	response regulator 6	Chr14:28012275-28014968	GA2DAT	C2DAT	12.3838	4.80032	1.36726	-3.43589	0.00175	0.044923
MSTRG.68	MD00G1009300	AT4G18810.1	0	NAD(P)-binding Rossmann-fold superfamily protein	Chr00:1160797-1166768	GA2DAT	C2DAT	19.3392	7.48849	1.36878	-4.38136	5e-05	0.00312624
MSTRG.12530	MD05G1334300	AT1G61660.3	0	basic helix-loop-helix (bHLH) DNA-binding superfamily protein	Chr05:45749836-45752725	GA5DAT	C5DAT	7.86826	3.0466	1.36884	-3.07014	5e-05	0.00312624
MSTRG.37418	MD16G1168400	AT4G15830.1	0	ARM repeat superfamily protein	Chr16:14020642-14022360	GA2DAT	C2DAT	19.2364	7.44631	1.36924	-3.83917	0.0003	0.0130884
MSTRG.39377	MD17G1142500	AT2G42800.1	AtRLP29, RLP29	receptor like protein 29	Chr17:12834951-12836600	GA2DAT	C2DAT	27.4502	10.6238	1.36952	-4.45173	5e-05	0.00312624
MSTRG.33316	MD15G1097500	AT2G25737.1	0	Sulfite exporter TauE/SafE family protein	Chr15:6784096-6787908	GA2DAT	C2DAT	11.241	4.34784	1.3704	-3.69183	0.00035	0.014702
MSTRG.25063	MD11G1158500	AT5G22580.1	0	Stress responsive A/B Barrel Domain	Chr11:15402138-15403405	GA2DAT	C2DAT	147.243	56.92	1.3712	-4.96305	5e-05	0.00312624
MSTRG.28048	MD12G1215400	AT5G27670.1	HTA7	histone H2A 7	Chr12:29379904-29380830	GA2DAT	C2DAT	85.6728	33.0782	1.37296	-4.68946	5e-05	0.00312624
MSTRG.25893	MD11G1261900	AT1G53310.3	ATPPC1, PEPC1, ATPEPC1, PPC1	phosphoenolpyruvate carboxylase 1	Chr11:37648686-37655144	GA2DAT	C2DAT	86.3561	33.3153	1.37411	-4.68826	5e-05	0.00312624
MSTRG.37674	MD16G1201200	AT5G43810.2	ZLL	Stabilizer of iron transporter SufD / Polynucleotidyl transferase	Chr16:18193036-18201455	GA2DAT	C2DAT	7.64183	2.94789	1.37423	-3.79579	0.00015	0.00770851
MSTRG.12698	MD05G1357900	AT3G07880.1	SCN1	Immunoglobulin E-set superfamily protein	Chr05:47339338-47341951	GA2DAT	C2DAT	14.5226	5.5987	1.37514	-3.85854	0.0003	0.0130884
MSTRG.11811	MD05G1240400	AT3G12710.1	0	DNA glycosylase superfamily protein	Chr05:37110788-37113920	GA2DAT	C2DAT	22.1083	8.51674	1.37622	-4.3095	5e-05	0.00312624
MSTRG.37379	MD16G1162000	AT3G16810.1	APUM24, PUM24	pumilio 24	Chr16:13219383-13224505	GA2DAT	C2DAT	17.2783	6.64216	1.37923	-4.38158	5e-05	0.00312624
MSTRG.27358	MD12G1128500	AT2G37250.1	ADK, ATPADK1	adenosine kinase	Chr12:20350934-20352583	GA2DAT	C2DAT	14.6275	5.62177	1.37959	-3.623	0.0016	0.0421396
MSTRG.26754	MD12G1049900	AT5G45670.1	0	GDSL-like Lipase/Acylhydrolase superfamily protein	Chr12:5661519-5664276	GA2DAT	C2DAT	11.853	4.55021	1.38125	-3.51493	0.00135	0.0377594
MSTRG.38591	MD17G1038300	AT3G28050.1	0	nodulin MtN21 /EamA-like transporter family protein	Chr17:2786613-2791191	GA1DAT	C1DAT	17.1309	6.56361	1.38404	-4.11957	0.00015	0.00770851
MSTRG.35860	MD15G1421700	AT3G06470.1	0	GNS1/SUR4 membrane protein family	Chr15:52352259-52353072	GA2DAT	C2DAT	26.0267	9.96605	1.3849	-3.63694	0.0016	0.0421396
MSTRG.35385	MSTRG.35385	AT5G16760.1	0	Inositol 1,3,4-trisphosphate 5/6-kinase family protein	Chr15:43776467-43776777	GA15DAT	C15DAT	56.8569	21.7705	1.38496	-2.84157	0.00025	0.011429
MSTRG.16971	MD07G1306200	AT1G50240.2	FU	Protein kinase family protein with ARM repeat domain	Chr07:36273967-36283214	GA2DAT	C2DAT	6.4334	2.46114	1.38625	-4.1357	0.0001	0.00558599
MSTRG.33831	MD15G1160900	AT5G64770.1	RGF9	Encodes a root meristem growth factor (RGF). Belongs to a family of functionally redundant homologous peptides that are secreted, tyrosine-sulfated, and expressed mainly in the stem cell area and the innermost layer of central columella cells. RGFs are required for maintenance of the root stem cell niche and transit amplifying cell proliferation. Members of this family include: At5g60810 (RGF1), …	Chr15:12074952-12077354	GA15DAT	C15DAT	7.24675	2.7698	1.38755	-2.83893	0.0001	0.00558599
MSTRG.23524	MD10G1299400	AT1G44820.1	0	Peptidase M20/M25/M40 family protein	Chr10:38683769-38685551	GA1DAT	C1DAT	275.478	105.288	1.3876	-4.47918	5e-05	0.00312624
MSTRG.33269	MD15G1091000	AT5G25880.1	ATNADP-ME3, NADP-ME3	NADP-malic enzyme 3	Chr15:6302897-6308264	GA2DAT	C2DAT	27.4261	10.4778	1.38822	-4.69248	5e-05	0.00312624
MSTRG.23540	MSTRG.23540	#N/A	#N/A	#N/A	Chr10:38833549-38834105	GA15DAT	C15DAT	13.6651	5.21814	1.38889	-2.54409	0.0004	0.0162701
MSTRG.22309	MD10G1139200	AT1G20610.1	CYCB2;3	Cyclin B2;3	Chr10:22405145-22408513	GA2DAT	C2DAT	16.0254	6.10816	1.39155	-3.98229	0.0002	0.00968037
MSTRG.25067	MD11G1159100	AT2G36380.1	PDR6, ATPDR6	pleiotropic drug resistance 6	Chr11:15487892-15494883	GA5DAT	C5DAT	2.97267	1.13191	1.393	-3.35268	5e-05	0.00312624
MSTRG.12172	MD05G1286600	AT5G46280.1	MCM3	Minichromosome maintenance (MCM2/3/5) family protein	Chr05:41936552-41941145	GA2DAT	C2DAT	22.8445	8.69438	1.39369	-4.68718	5e-05	0.00312624
MSTRG.33511	MD15G1121500	AT3G15680.1	0	Ran BP2/NZF zinc finger-like superfamily protein	Chr15:8725859-8727812	GA2DAT	C2DAT	21.7364	8.26176	1.39559	-3.77709	0.00045	0.0177779
MSTRG.29080	MD13G1081900	AT1G10370.1	GST30, ATGSTU17, GST30B, ERD9	Glutathione S-transferase family protein	Chr13:5750246-5751759	GA2DAT	C2DAT	168.934	64.1724	1.39643	-5.01057	5e-05	0.00312624
MSTRG.17240	MD08G1030900	AT1G75220.1	0	Major facilitator superfamily protein	Chr08:2208823-2213052	GA2DAT	C2DAT	9.60119	3.64532	1.39717	-3.70165	0.0011	0.0330556
MSTRG.8019	MD03G1292600	AT2G47500.1	0	P-loop nucleoside triphosphate hydrolases superfamily protein with CH (Calponin Homology) domain	Chr03:36946805-36952641	GA2DAT	C2DAT	5.86596	2.22556	1.3982	-3.80953	0.00045	0.0177779
MSTRG.20065	MD09G1146900	AT1G06660.1	0	unknown protein; BEST Arabidopsis thaliana protein match is: unknown protein (TAIR:AT2G30820.2); Has 166 Blast hits to 144 proteins in 35 species: Archae - 0; Bacteria - 17; Metazoa - 13; Fungi - 20; Plants - 104; Viruses - 0; Other Eukaryotes - 12 (source: NCBI BLink).	Chr09:11533596-11537381	GA2DAT	C2DAT	6.01743	2.28235	1.39863	-3.23647	0.00195	0.0483461
MSTRG.16551	MD07G1251900	AT5G61480.1	PXY	Leucine-rich repeat protein kinase family protein	Chr07:31992959-31997755	GA2DAT	C2DAT	3.7717	1.42915	1.40006	-3.42031	0.00185	0.0466797
MSTRG.5736	MD02G1315200	AT3G12610.1	DRT100	Leucine-rich repeat (LRR) family protein	Chr02:37004629-37005904	GA2DAT	C2DAT	82.5165	31.2154	1.40242	-5.03175	0.0001	0.00558599
MSTRG.2500	MD01G1140100	AT3G55605.1	0	Mitochondrial glycoprotein family protein	Chr01:24953416-24955254	GA2DAT	C2DAT	43.5473	16.4217	1.40698	-4.50152	5e-05	0.00312624
MSTRG.37349	MD16G1159200	AT3G06740.1	GATA15	GATA transcription factor 15	Chr16:12861694-12863099	GA2DAT	C2DAT	23.4757	8.8484	1.40768	-4.04877	0.0001	0.00558599
MSTRG.23470	MD10G1293600	AT4G32480.1	0	Protein of unknown function (DUF506)	Chr10:38178420-38180154	GA15DAT	C15DAT	65.9614	24.846	1.40861	-4.79023	5e-05	0.00312624
MSTRG.8486	MD04G1047700	AT3G54420.1	ATEP3, ATCHITIV, CHIV, EP3	homolog of carrot EP3-3 chitinase	Chr04:5550157-5551289	GA2DAT	C2DAT	27.7043	10.4328	1.40898	-3.9777	0.0003	0.0130884
MSTRG.13934	MD06G1160000	AT4G24790.2	0	AAA-type ATPase family protein	Chr06:30133785-30139071	GA2DAT	C2DAT	4.1196	1.55091	1.40939	-3.5359	0.0006	0.0218931
MSTRG.25786	MD11G1248200	AT1G17240.1	AtRLP2, RLP2	receptor like protein 2	Chr11:36026310-36028611	GA15DAT	C15DAT	3.57025	1.34282	1.41076	-2.94428	5e-05	0.00312624
MSTRG.3577	MD02G1034300	AT2G42520.1	0	P-loop containing nucleoside triphosphate hydrolases superfamily protein	Chr02:2627148-2630661	GA2DAT	C2DAT	27.8165	10.4531	1.41201	-4.87035	5e-05	0.00312624
MSTRG.6402	MD03G1082200	AT5G59590.1	UGT76E2	UDP-glucosyl transferase 76E2	Chr03:6620445-6622150	GA1DAT	C1DAT	31.3027	11.75	1.41362	-4.65595	5e-05	0.00312624
MSTRG.16076	MD07G1189500	AT1G75270.1	DHAR2	dehydroascorbate reductase 2	Chr07:26974997-26977603	GA2DAT	C2DAT	73.2017	27.4681	1.41412	-4.90007	5e-05	0.00312624
MSTRG.29909	MD13G1186600	AT5G19260.1	0	Protein of unknown function (DUF3049)	Chr13:15890682-15891744	GA1DAT	C1DAT	39.2187	14.7159	1.41416	-4.44184	5e-05	0.00312624
MSTRG.24281	MD11G1054500	AT2G40610.1	ATEXPA8, EXP8, ATEXP8, ATHEXP ALPHA 1.11, EXPA8	expansin A8	Chr11:4644687-4646556	GA5DAT	C5DAT	14.4054	5.40335	1.41468	-3.12971	5e-05	0.00312624
MSTRG.35347	MD15G1357900	AT1G37130.1	NIA2, B29, NIA2-1, CHL3, NR, NR2, ATNR2	nitrate reductase 2	Chr15:43153159-43158286	GA5DAT	C5DAT	10.915	4.09159	1.41557	-3.61933	5e-05	0.00312624
MSTRG.26844	MD12G1061300	AT3G57880.1	0	Calcium-dependent lipid-binding (CaLB domain) plant phosphoribosyltransferase family protein	Chr12:7128709-7132631	GA2DAT	C2DAT	47.896	17.9466	1.41619	-5.06955	5e-05	0.00312624
MSTRG.30242	MD13G1232000	AT2G07170.1	0	ARM repeat superfamily protein	Chr13:23036696-23041686	GA2DAT	C2DAT	4.80206	1.79665	1.41834	-3.58899	0.00115	0.0340786
MSTRG.34221	MD15G1211400	AT5G49690.1	0	UDP-Glycosyltransferase superfamily protein	Chr15:16963588-16966815	GA2DAT	C2DAT	38.0226	14.2244	1.41849	-4.92212	5e-05	0.00312624
MSTRG.9992	MD04G1247000	AT1G08450.1	CRT3, PSL1, EBS2, AtCRT3	calreticulin 3	Chr04:32186053-32190200	GA2DAT	C2DAT	22.9896	8.59143	1.42001	-4.43785	5e-05	0.00312624
MSTRG.4471	MD02G1145900	AT2G18330.1	0	AAA-type ATPase family protein	Chr02:12049227-12054510	GA2DAT	C2DAT	10.5239	3.93205	1.42031	-4.05452	0.0004	0.0162701
MSTRG.34386	MD15G1232200	AT4G03500.1	0	Ankyrin repeat family protein	Chr15:18982543-18985383	GA2DAT	C2DAT	15.0846	5.63375	1.42091	-4.27297	0.00015	0.00770851
MSTRG.28584	MD13G1019500	AT1G14810.1	0	semialdehyde dehydrogenase family protein	Chr13:1236110-1238618	GA2DAT	C2DAT	21.2432	7.93147	1.42134	-4.26398	5e-05	0.00312624
MSTRG.25202	MD11G1176500	AT3G44050.1	0	P-loop containing nucleoside triphosphate hydrolases superfamily protein	Chr11:20930788-20940013	GA2DAT	C2DAT	6.895	2.57327	1.42195	-4.25556	5e-05	0.00312624
MSTRG.20110	MD09G1152200	AT3G58660.1	0	Ribosomal protein L1p/L10e family	Chr09:12050338-12052172	GA2DAT	C2DAT	19.8924	7.41814	1.42309	-4.38898	0.0002	0.00968037
MSTRG.23515	MD10G1298500,MD10G1298700,MD10G1299100,MD10G1299300	AT2G38330.1	0	MATE efflux family protein	Chr10:38562789-38664005	GA1DAT	C1DAT	151.203	56.3662	1.42358	-4.7938	5e-05	0.00312624
MSTRG.29874	MSTRG.29874	AT3G55515.1	DVL8, RTFL7	ROTUNDIFOLIA like 7	Chr13:15306214-15306912	GA5DAT	C5DAT	25.2593	9.41467	1.42383	-3.12209	5e-05	0.00312624
MSTRG.2299	MD01G1113400	AT2G28550.2	RAP2.7, TOE1	related to AP2.7	Chr01:22726642-22730520	GA2DAT	C2DAT	6.75677	2.51797	1.42407	-3.34858	0.0016	0.0421396
MSTRG.21448	MD10G1033400	AT4G09890.1	0	Protein of unknown function (DUF3511)	Chr10:4346064-4346773	GA2DAT	C2DAT	35.0569	13.0486	1.4258	-3.77158	0.00055	0.0205992
MSTRG.34265	MD15G1216400	AT5G20630.1	GLP3, GLP3A, GLP3B, ATGER3, GER3	germin 3	Chr15:17463430-17464449	GA15DAT	C15DAT	14.3754	5.3471	1.42677	-3.11945	5e-05	0.00312624
MSTRG.5684	MD02G1308000	AT3G23890.1	TOPII, ATTOPII	topoisomerase II	Chr02:36327812-36334572	GA2DAT	C2DAT	17.5432	6.52352	1.42719	-5.04686	5e-05	0.00312624
MSTRG.4223	MD02G1115100	AT5G49160.1	MET1, MET2, METI, DDM2, DMT01, DMT1	methyltransferase 1	Chr02:9352646-9358321	GA2DAT	C2DAT	13.2564	4.92686	1.42794	-4.94255	5e-05	0.00312624
MSTRG.6289	MD03G1066000	AT3G47340.1	ASN1, DIN6, AT-ASN1	glutamine-dependent asparagine synthase 1	Chr03:5277765-5282454	GA1DAT	C1DAT	96.8161	35.9639	1.4287	-5.09226	5e-05	0.00312624
MSTRG.21008	MD09G1270700	AT5G37630.1	EMB2656	ARM repeat superfamily protein	Chr09:34497841-34505045	GA2DAT	C2DAT	5.75388	2.13734	1.42872	-3.8126	0.0006	0.0218931
MSTRG.32104	MD14G1197800	AT5G62500.1	ATEB1B, ATEB1, EB1B	end binding protein 1B	Chr14:28799773-28803594	GA15DAT	C15DAT	8.22009	3.05101	1.42987	-2.81755	5e-05	0.00312624
MSTRG.12584	MD05G1341800	AT1G11580.1	ATPMEPCRA, PMEPCRA	methylesterase PCR A	Chr05:46238044-46240318	GA5DAT	C5DAT	2.098	0.778652	1.42997	-2.30399	0.00085	0.0281028
MSTRG.4088	MD02G1099200	AT5G20740.1	0	Plant invertase/pectin methylesterase inhibitor superfamily protein	Chr02:7862678-7863897	GA2DAT	C2DAT	17.5613	6.51311	1.43098	-3.67927	0.00105	0.0320245
MSTRG.31402	MD14G1105600	AT1G63660.1	0	GMP synthase (glutamine-hydrolyzing), putative / glutamine amidotransferase, putative	Chr14:16418579-16422942	GA2DAT	C2DAT	14.1731	5.24969	1.43285	-4.05143	0.00025	0.011429
MSTRG.25639	MD11G1230400	AT5G54510.1	GH3.6, DFL1	Auxin-responsive GH3 family protein	Chr11:33501664-33504059	GA15DAT	C15DAT	6.03683	2.23442	1.43389	-3.39695	5e-05	0.00312624
MSTRG.16037	MD07G1184000	AT5G53130.1	CNGC1, ATCNGC1	cyclic nucleotide gated channel 1	Chr07:26400037-26409129	GA2DAT	C2DAT	17.7288	6.55907	1.43453	-4.46671	5e-05	0.00312624
MSTRG.37580	MD16G1187900	AT5G19320.1	RANGAP2	RAN GTPase activating protein 2	Chr16:16295207-16299104	GA2DAT	C2DAT	16.487	6.09833	1.43484	-4.54445	5e-05	0.00312624
MSTRG.3514	MSTRG.3514	#N/A	#N/A	#N/A	Chr02:2026099-2028657	GA15DAT	C15DAT	2.99131	1.10615	1.43523	-2.86594	0.0001	0.00558599
MSTRG.25067	MD11G1159100	AT2G36380.1	PDR6, ATPDR6	pleiotropic drug resistance 6	Chr11:15487892-15494883	GA2DAT	C2DAT	4.01221	1.48026	1.43855	-3.8155	0.0008	0.0269448
MSTRG.17210	MD08G1025800	AT1G75390.1	AtbZIP44, bZIP44	basic leucine-zipper 44	Chr08:1861281-1862956	GA2DAT	C2DAT	17.7056	6.51694	1.44194	-4.08061	0.0001	0.00558599
MSTRG.23999	MD11G1014700	AT3G62730.1	0	unknown protein; FUNCTIONS IN: molecular_function unknown; INVOLVED IN: biological_process unknown; LOCATED IN: endomembrane system; EXPRESSED IN: 13 plant structures; EXPRESSED DURING: LP.04 four leaves visible, 4 anthesis, LP.02 two leaves visible, petal differentiation and expansion stage; BEST Arabidopsis thaliana protein match is: unknown protein (TAIR:AT1G47980.1); Has 172 Blast hits to 172…	Chr11:1164382-1167199	GA15DAT	C15DAT	7.66032	2.814	1.44478	-2.87501	0.0001	0.00558599
MSTRG.7569	MD03G1229600	AT4G32490.1	ENODL4, AtENODL4	early nodulin-like protein 4	Chr03:31487132-31489250	GA2DAT	C2DAT	42.3216	15.5435	1.44508	-4.81225	5e-05	0.00312624
MSTRG.24278	MD11G1054100	AT2G38540.1	LP1, LTP1, ATLTP1	lipid transfer protein 1	Chr11:4611386-4612558	GA15DAT	C15DAT	108.139	39.7008	1.44565	-4.81348	5e-05	0.00312624
MSTRG.36800	MD16G1089000	AT1G60060.1	0	Serine/threonine-protein kinase WNK (With No Lysine)-related	Chr16:6151025-6153843	GA2DAT	C2DAT	116.534	42.775	1.44591	-5.11734	5e-05	0.00312624
MSTRG.16197	MD07G1204400	AT2G39795.1	0	Mitochondrial glycoprotein family protein	Chr07:28195983-28197686	GA2DAT	C2DAT	50.004	18.354	1.44595	-4.70452	5e-05	0.00312624
MSTRG.20896	MD09G1256000,MD09G1256300	AT1G75800.1	0	Pathogenesis-related thaumatin superfamily protein	Chr09:32764598-32802056	GA1DAT	C1DAT	90.2518	33.0918	1.44748	-4.85519	5e-05	0.00312624
MSTRG.38349	MD17G1007300	AT5G14060.2	CARAB-AK-LYS	Aspartate kinase family protein	Chr17:482889-487193	GA2DAT	C2DAT	21.857	8.0127	1.44774	-4.7763	5e-05	0.00312624
MSTRG.34432	MD15G1237400	AT2G17710.1	0	unknown protein; Has 39 Blast hits to 39 proteins in 14 species: Archae - 0; Bacteria - 0; Metazoa - 0; Fungi - 0; Plants - 39; Viruses - 0; Other Eukaryotes - 0 (source: NCBI BLink).	Chr15:19534176-19535314	GA2DAT	C2DAT	21.9207	8.02952	1.44891	-3.74274	0.00075	0.0257477
MSTRG.30129	MD13G1216300	AT4G14330.1	0	P-loop containing nucleoside triphosphate hydrolases superfamily protein	Chr13:20606254-20610256	GA2DAT	C2DAT	10.9675	4.01147	1.45103	-4.42628	5e-05	0.00312624
MSTRG.16429	MD07G1237300	AT5G58300.2	0	Leucine-rich repeat protein kinase family protein	Chr07:30975209-30978030	GA2DAT	C2DAT	8.7436	3.19742	1.45132	-4.09176	5e-05	0.00312624
MSTRG.135	MD00G1017200	AT5G16250.1	0	unknown protein; BEST Arabidopsis thaliana protein match is: unknown protein (TAIR:AT3G02640.1); Has 1807 Blast hits to 1807 proteins in 277 species: Archae - 0; Bacteria - 0; Metazoa - 736; Fungi - 347; Plants - 385; Viruses - 0; Other Eukaryotes - 339 (source: NCBI BLink).	Chr00:2503160-2503739	GA2DAT	C2DAT	64.8551	23.6923	1.4528	-4.26232	5e-05	0.00312624
MSTRG.39117	MD17G1106300	AT1G05010.1	EFE, ACO4, EAT1	ethylene-forming enzyme	Chr17:9066735-9068460	GA2DAT	C2DAT	26.7187	9.75675	1.45338	-4.4197	5e-05	0.00312624
MSTRG.12316	MD05G1307500	AT5G60860.1	AtRABA1f, RABA1f	RAB GTPase homolog A1F	Chr05:43915063-43916813	GA2DAT	C2DAT	12.2134	4.45979	1.45342	-3.56251	0.00145	0.0397081
MSTRG.16382	MD07G1231200	AT2G40480.1	0	Plant protein of unknown function (DUF827)	Chr07:30560656-30563440	GA2DAT	C2DAT	24.2403	8.8495	1.45374	-4.91146	5e-05	0.00312624
MSTRG.3997	MD02G1087300	AT5G35530.1	0	Ribosomal protein S3 family protein	Chr02:6824359-6827248	GA2DAT	C2DAT	96.9999	35.3767	1.45518	-4.98176	5e-05	0.00312624
MSTRG.9353	MD04G1164200	AT5G01580.1	OSH1	gamma interferon responsive lysosomal thiol (GILT) reductase family protein	Chr04:25504061-25506967	GA2DAT	C2DAT	17.6801	6.4477	1.45527	-3.74841	0.001	0.0310418
MSTRG.38262	MD16G1283500	AT1G20720.1	0	RAD3-like DNA-binding helicase protein	Chr16:40046692-40061100	GA2DAT	C2DAT	3.63907	1.32583	1.45667	-3.67032	0.00105	0.0320245
MSTRG.9710	MD04G1209300	AT1G54790.3	0	GDSL-like Lipase/Acylhydrolase superfamily protein	Chr04:29446589-29448366	GA2DAT	C2DAT	24.111	8.77583	1.45809	-4.43344	5e-05	0.00312624
MSTRG.26342	MD12G1000200	AT1G08560.1	SYP111, KN, ATSYP111	syntaxin of plants 111	Chr12:88268-89853	GA2DAT	C2DAT	47.1121	17.1246	1.46003	-4.96105	5e-05	0.00312624
MSTRG.40303	MD17G1262600	AT5G37490.1	0	ARM repeat superfamily protein	Chr17:32311973-32313442	GA15DAT	C15DAT	3.19053	1.1582	1.46191	-2.42953	0.0017	0.0439937
MSTRG.16132	MD07G1197500	AT5G02460.1	0	Dof-type zinc finger DNA-binding family protein	Chr07:27551968-27553842	GA2DAT	C2DAT	9.84861	3.57511	1.46193	-3.6996	0.0009	0.0289742
MSTRG.643	MD00G1093600	AT5G45670.1	0	GDSL-like Lipase/Acylhydrolase superfamily protein	Chr00:19626690-19630225	GA2DAT	C2DAT	59.1514	21.4694	1.46213	-5.13338	5e-05	0.00312624
MSTRG.9093	MD04G1129100	AT3G46560.1	TIM9, emb2474	Tim10/DDP family zinc finger protein	Chr04:21494063-21500373	GA2DAT	C2DAT	22.5886	8.18894	1.46385	-3.40625	0.0019	0.0475445
MSTRG.5964	MD03G1022700,MD03G1022800	AT2G26760.1	CYCB1;4	Cyclin B1;4	Chr03:1805195-1811652	GA2DAT	C2DAT	12.7824	4.60765	1.47206	-3.92224	0.0001	0.00558599
MSTRG.18283	MD08G1165500	AT1G21880.2	LYM1	lysm domain GPI-anchored protein 1 precursor	Chr08:19484564-19488192	GA2DAT	C2DAT	27.8936	10.0521	1.47244	-4.93658	5e-05	0.00312624
MSTRG.32491	MD14G1244700	AT1G48405.1	0	Kinase interacting (KIP1-like) family protein	Chr14:32300403-32306576	GA2DAT	C2DAT	25.7705	9.28647	1.47252	-4.57824	5e-05	0.00312624
MSTRG.20199	MD09G1162600	AT1G08150.1	ATCHX5, CHX5	Cation/hydrogen exchanger family protein	Chr09:13211208-13215313	GA15DAT	C15DAT	2.89721	1.04365	1.47303	-2.3531	0.00135	0.0377594
MSTRG.17604	MD08G1078300	AT1G65810.2	0	P-loop containing nucleoside triphosphate hydrolases superfamily protein	Chr08:6510311-6515260	GA2DAT	C2DAT	4.79311	1.72575	1.47373	-3.6725	0.0007	0.0244801
MSTRG.13113	MD06G1047600	AT4G17030.1	ATEXLB1, EXPR, AT-EXPR, ATEXPR1, ATHEXP BETA 3.1, EXLB1	expansin-like B1	Chr06:6451317-6453328	GA5DAT	C5DAT	14.8992	5.33953	1.48045	-3.05223	5e-05	0.00312624
MSTRG.1308	MD00G1185700	AT1G17080.1	0	Ribosomal protein L18ae family	Chr00:44154312-44157051	GA15DAT	C15DAT	37.113	13.2926	1.4813	-4.36706	5e-05	0.00312624
MSTRG.37365	MD16G1160400,MD16G1160500	AT1G24020.2	MLP423	MLP-like protein 423	Chr16:13059983-13070015	GA2DAT	C2DAT	28.0661	9.99568	1.48945	-3.54534	0.0009	0.0289742
MSTRG.15162	MD07G1071900	AT5G03760.1	ATCSLA09, CSLA09, ATCSLA9, CSLA9, RAT4	Nucleotide-diphospho-sugar transferases superfamily protein	Chr07:6793088-6797715	GA2DAT	C2DAT	7.77997	2.76781	1.49102	-3.86748	0.0007	0.0244801
MSTRG.589	MD00G1085600	AT2G16440.1	MCM4	Minichromosome maintenance (MCM2/3/5) family protein	Chr00:17161595-17172951	GA2DAT	C2DAT	6.50531	2.31153	1.49277	-3.82994	0.0001	0.00558599
MSTRG.23620	MD10G1310600	AT1G61680.2	TPS14	terpene synthase 14	Chr10:39558785-39561964	GA5DAT	C5DAT	27.5958	9.79152	1.49485	-4.45148	5e-05	0.00312624
MSTRG.10596	MD05G1081900	AT4G33990.1	EMB2758	Tetratricopeptide repeat (TPR)-like superfamily protein	Chr05:17169225-17172389	GA2DAT	C2DAT	4.43976	1.57496	1.49517	-3.46451	0.0014	0.0387318
MSTRG.23723	MD10G1323100	AT1G11820.2	0	O-Glycosyl hydrolases family 17 protein	Chr10:40441219-40444010	GA2DAT	C2DAT	16.6921	5.91281	1.49725	-4.48473	5e-05	0.00312624
MSTRG.10359	MD05G1047500	AT4G38070.1	0	basic helix-loop-helix (bHLH) DNA-binding superfamily protein	Chr05:8100969-8105405	GA2DAT	C2DAT	5.41169	1.91624	1.4978	-3.84828	0.00045	0.0177779
MSTRG.29324	MD13G1111800	AT1G67630.1	POLA2	DNA polymerase alpha 2	Chr13:8132440-8137043	GA2DAT	C2DAT	5.46359	1.93412	1.49817	-3.51665	0.0012	0.0348708
MSTRG.27963	MD12G1205300	AT1G74150.1	0	Galactose oxidase/kelch repeat superfamily protein	Chr12:28586244-28590534	GA2DAT	C2DAT	5.80048	2.0529	1.49851	-3.57013	0.00155	0.0412575
MSTRG.28779	MD13G1042700	AT1G68560.1	ATXYL1, XYL1, TRG1	alpha-xylosidase 1	Chr13:2971348-2976813	GA2DAT	C2DAT	58.5146	20.6676	1.50143	-5.38644	5e-05	0.00312624
MSTRG.23156	MD10G1254000	AT4G05410.1	YAO	Transducin/WD40 repeat-like superfamily protein	Chr10:34649596-34653690	GA2DAT	C2DAT	10.5175	3.71226	1.50242	-4.01569	0.00035	0.014702
MSTRG.3185	MD01G1228000	AT5G24510.1	0	60S acidic ribosomal protein family	Chr01:31777927-31779777	GA2DAT	C2DAT	68.8698	24.3016	1.50282	-4.84771	5e-05	0.00312624
MSTRG.28411	MD12G1261500	AT5G16250.1	0	unknown protein; BEST Arabidopsis thaliana protein match is: unknown protein (TAIR:AT3G02640.1); Has 1807 Blast hits to 1807 proteins in 277 species: Archae - 0; Bacteria - 0; Metazoa - 736; Fungi - 347; Plants - 385; Viruses - 0; Other Eukaryotes - 339 (source: NCBI BLink).	Chr12:32832471-32833096	GA2DAT	C2DAT	68.8657	24.2848	1.50373	-4.5169	5e-05	0.00312624
MSTRG.14428	MD06G1219700	AT1G18370.1	HIK, ATNACK1, NACK1	ATP binding microtubule motor family protein	Chr06:35197537-35202426	GA2DAT	C2DAT	7.41051	2.61171	1.50458	-4.19547	5e-05	0.00312624
MSTRG.275	MD00G1037100	AT1G22410.1	0	Class-II DAHP synthetase family protein	Chr00:6582905-6586310	GA2DAT	C2DAT	300.415	105.793	1.50571	-4.60663	5e-05	0.00312624
MSTRG.25435	MD11G1206000	AT3G20150.1	0	Kinesin motor family protein	Chr11:30064233-30070406	GA2DAT	C2DAT	11.3297	3.98691	1.50676	-4.83026	5e-05	0.00312624
MSTRG.13500	MD06G1103000	AT4G11080.1	0	HMG (high mobility group) box protein	Chr06:23985095-23987832	GA2DAT	C2DAT	76.4057	26.8869	1.50678	-5.43701	5e-05	0.00312624
MSTRG.25571	MD11G1221500	AT3G53490.1	0	unknown protein; FUNCTIONS IN: molecular_function unknown; INVOLVED IN: biological_process unknown; LOCATED IN: endomembrane system; BEST Arabidopsis thaliana protein match is: unknown protein (TAIR:AT5G02720.1); Has 70 Blast hits to 70 proteins in 13 species: Archae - 0; Bacteria - 0; Metazoa - 0; Fungi - 0; Plants - 70; Viruses - 0; Other Eukaryotes - 0 (source: NCBI BLink).	Chr11:32451001-32454907	GA2DAT	C2DAT	28.4352	10.0042	1.50707	-3.84966	0.0005	0.019173
MSTRG.4501	MD02G1149400	AT5G66750.1	DDM1, CHR01, CHR1, CHA1, SOM4, SOM1, ATDDM1	chromatin remodeling 1	Chr02:12305225-12311087	GA2DAT	C2DAT	23.5782	8.29461	1.50721	-5.1135	5e-05	0.00312624
MSTRG.7861	MD03G1271100	AT4G02940.1	0	oxidoreductase, 2OG-Fe(II) oxygenase family protein	Chr03:35463682-35469002	GA2DAT	C2DAT	20.8759	7.34117	1.50776	-4.82903	5e-05	0.00312624
MSTRG.35576	MD15G1385400	AT5G60930.1	0	P-loop containing nucleoside triphosphate hydrolases superfamily protein	Chr15:47614035-47618653	GA2DAT	C2DAT	6.42883	2.26066	1.50781	-3.49591	0.0013	0.0368541
MSTRG.30235	MD13G1231100	AT4G13700.1	ATPAP23, PAP23	purple acid phosphatase 23	Chr13:22917106-22922719	GA2DAT	C2DAT	5.9296	2.08429	1.50838	-3.51903	0.00175	0.044923
MSTRG.5138	MD02G1237900	AT5G04430.2	BTR1, BTR1L	binding to TOMV RNA 1L (long form)	Chr02:28564720-28570065	GA15DAT	C15DAT	5.36162	1.88372	1.50909	-2.90371	5e-05	0.00312624
MSTRG.1414	MD00G1208300	AT1G74150.1	0	Galactose oxidase/kelch repeat superfamily protein	Chr00:50781528-50785533	GA2DAT	C2DAT	11.9098	4.18047	1.51041	-4.3222	5e-05	0.00312624
MSTRG.21766	MD10G1066500	AT2G16440.1	MCM4	Minichromosome maintenance (MCM2/3/5) family protein	Chr10:9104268-9110096	GA2DAT	C2DAT	15.4319	5.39877	1.51521	-4.90781	5e-05	0.00312624
MSTRG.36695	MD16G1076200	AT1G14360.1	ATUTR3, UTR3	UDP-galactose transporter 3	Chr16:5360262-5362939	GA2DAT	C2DAT	21.552	7.53981	1.51522	-4.41135	0.0001	0.00558599
MSTRG.40365	MD17G1268900	AT5G37630.1	EMB2656	ARM repeat superfamily protein	Chr17:32891743-32899164	GA2DAT	C2DAT	4.50733	1.57684	1.51523	-3.73229	0.00065	0.0232122
MSTRG.30133	MD13G1216800	AT3G23430.1	PHO1, ATPHO1	phosphate 1	Chr13:20718526-20723714	GA5DAT	C5DAT	2.17619	0.760473	1.51684	-2.22827	0.0018	0.0457659
MSTRG.38670	MD17G1049700	AT1G50010.1	TUA2	tubulin alpha-2 chain	Chr17:3675700-3677976	GA2DAT	C2DAT	37.1378	12.9604	1.51878	-5.18745	5e-05	0.00312624
MSTRG.16545	MD07G1251200	AT5G43470.2	RPP8, HRT, RCY1	Disease resistance protein (CC-NBS-LRR class) family	Chr07:31948273-31951070	GA15DAT	C15DAT	1.2529	0.436553	1.52104	-2.38467	0.0015	0.040681
MSTRG.13365	MD06G1085400	AT5G63920.1	TOP3A, AtTOP3alpha	topoisomerase 3alpha	Chr06:20912762-20913626	GA5DAT	C5DAT	6.01968	2.09659	1.52164	-2.5656	0.0006	0.0218931
MSTRG.4714	MD02G1178500	AT5G67270.1	ATEB1C, EB1C, ATEB1H1	end binding protein 1C	Chr02:15776821-15779086	GA2DAT	C2DAT	17.139	5.96566	1.52253	-4.11375	0.0002	0.00968037
MSTRG.7885	MD03G1273800	AT1G54690.1	HTA3, H2AXB, G-H2AX, GAMMA-H2AX	gamma histone variant H2AX	Chr03:35702609-35703405	GA2DAT	C2DAT	104.87	36.4885	1.52309	-5.12357	5e-05	0.00312624
MSTRG.17134	MD08G1014400	AT2G37210.1	0	lysine decarboxylase family protein	Chr08:1078655-1081614	GA15DAT	C15DAT	2.95621	1.02739	1.52476	-2.28046	0.0017	0.0439937
MSTRG.36468	MD16G1048900	AT3G25700.1	0	Eukaryotic aspartyl protease family protein	Chr16:3438769-3440143	GA2DAT	C2DAT	21.7412	7.55398	1.52512	-4.43505	5e-05	0.00312624
MSTRG.17057	MD08G1005500	AT1G76140.1	0	Prolyl oligopeptidase family protein	Chr08:485458-491151	GA5DAT	C5DAT	2.48374	0.862718	1.52555	-2.87045	0.0001	0.00558599
MSTRG.36954	MD16G1109600	AT3G25980.1	MAD2	DNA-binding HORMA family protein	Chr16:7705586-7707533	GA2DAT	C2DAT	11.9822	4.15828	1.52684	-3.5909	0.00075	0.0257477
MSTRG.3514	MSTRG.3514	#N/A	#N/A	#N/A	Chr02:2026099-2028657	GA5DAT	C5DAT	1.64971	0.571795	1.52864	-2.40242	0.00125	0.0358841
MSTRG.27942	MD12G1202600	AT1G09390.1	0	GDSL-like Lipase/Acylhydrolase superfamily protein	Chr12:28293201-28297602	GA2DAT	C2DAT	10.4966	3.6371	1.52906	-3.89221	0.00095	0.0301188
MSTRG.14174	MD06G1189400	AT5G62550.1	0	unknown protein; FUNCTIONS IN: molecular_function unknown; INVOLVED IN: biological_process unknown; LOCATED IN: plasma membrane; EXPRESSED IN: 17 plant structures; EXPRESSED DURING: 9 growth stages; Has 14949 Blast hits to 9947 proteins in 971 species: Archae - 43; Bacteria - 3248; Metazoa - 4424; Fungi - 1542; Plants - 562; Viruses - 55; Other Eukaryotes - 5075 (source: NCBI BLink).	Chr06:32620913-32623507	GA2DAT	C2DAT	27.512	9.53085	1.52938	-4.76203	5e-05	0.00312624
MSTRG.32867	MD15G1040900	AT4G31840.1	ENODL15, AtENODL15	early nodulin-like protein 15	Chr15:2875151-2876153	GA2DAT	C2DAT	54.7433	18.9633	1.52947	-4.85658	5e-05	0.00312624
MSTRG.2715	MD01G1167900	AT3G56370.1	0	Leucine-rich repeat protein kinase family protein	Chr01:27235516-27239553	GA2DAT	C2DAT	13.4694	4.65821	1.53184	-5.06742	5e-05	0.00312624
MSTRG.23541	MSTRG.23541	#N/A	#N/A	#N/A	Chr10:38838103-38839076	GA15DAT	C15DAT	4.60356	1.59116	1.53267	-2.47384	0.00075	0.0257477
MSTRG.5848	MD03G1007900	AT1G55260.1	0	Bifunctional inhibitor/lipid-transfer protein/seed storage 2S albumin superfamily protein	Chr03:622901-626186	GA2DAT	C2DAT	23.7315	8.19218	1.53449	-4.07144	0.0002	0.00968037
MSTRG.33836	MD15G1161300	AT2G41040.1	0	S-adenosyl-L-methionine-dependent methyltransferases superfamily protein	Chr15:12123179-12126074	GA5DAT	C5DAT	1.55103	0.535416	1.5345	-2.35012	0.001	0.0310418
MSTRG.15762	MD07G1150600	AT1G01300.1	0	Eukaryotic aspartyl protease family protein	Chr07:21887776-21889240	GA2DAT	C2DAT	77.0677	26.5543	1.53718	-5.50452	5e-05	0.00312624
MSTRG.14564	MD06G1235400	AT5G22110.1	ATDPB2, CYL2, DPB2	DNA polymerase epsilon subunit B2	Chr06:36644863-36648590	GA2DAT	C2DAT	6.69204	2.30175	1.53971	-3.55595	0.0006	0.0218931
MSTRG.22737	MD10G1194100	AT1G78440.1	ATGA2OX1, GA2OX1	Arabidopsis thaliana gibberellin 2-oxidase 1	Chr10:29020102-29022348	GA15DAT	C15DAT	22.5548	7.75205	1.54079	-4.64268	5e-05	0.00312624
MSTRG.3542	MD02G1029700	AT2G26580.2	YAB5	plant-specific transcription factor YABBY family protein	Chr02:2298136-2302230	GA15DAT	C15DAT	4.31294	1.48183	1.54129	-2.30233	0.002	0.0492168
MSTRG.34337	MD15G1226100	AT5G65930.2	ZWI, PKCBP, KCBP	kinesin-like calmodulin-binding protein (ZWICHEL)	Chr15:18356295-18364858	GA2DAT	C2DAT	12.3999	4.25721	1.54235	-5.07674	5e-05	0.00312624
MSTRG.13191	MD06G1058300,MD06G1058400,MD06G1058500	AT3G62840.1	0	Small nuclear ribonucleoprotein family protein	Chr06:9028658-9031594	GA5DAT	C5DAT	72.281	24.8046	1.54301	-5.61751	5e-05	0.00312624
MSTRG.14754	MSTRG.14754	AT3G57450.1	0	unknown protein; Has 65 Blast hits to 65 proteins in 11 species: Archae - 0; Bacteria - 0; Metazoa - 0; Fungi - 0; Plants - 65; Viruses - 0; Other Eukaryotes - 0 (source: NCBI BLink).	Chr07:1575921-1576636	GA15DAT	C15DAT	5.21833	1.78859	1.54477	-2.26697	0.0016	0.0421396
MSTRG.8037	MD03G1295400	AT4G02060.2	PRL	Minichromosome maintenance (MCM2/3/5) family protein	Chr03:37125530-37131880	GA2DAT	C2DAT	8.68829	2.97441	1.54647	-4.11192	5e-05	0.00312624
MSTRG.13427	MD06G1095200	AT4G11220.1	BTI2, RTNLB2	VIRB2-interacting protein 2	Chr06:22878448-22880653	GA2DAT	C2DAT	18.4172	6.29577	1.5486	-4.12053	0.0005	0.019173
MSTRG.23743	MD10G1325800	AT4G22120.6	0	ERD (early-responsive to dehydration stress) family protein	Chr10:40613877-40619310	GA2DAT	C2DAT	3.91621	1.33692	1.55054	-3.54581	0.00145	0.0397081
MSTRG.40112	MD17G1235800	AT1G03780.2	TPX2	targeting protein for XKLP2	Chr17:28470660-28475516	GA2DAT	C2DAT	9.05054	3.08879	1.55096	-4.32458	0.00015	0.00770851
MSTRG.39362	MD17G1140600	AT2G42840.1	PDF1	protodermal factor 1	Chr17:12634505-12636115	GA2DAT	C2DAT	209.013	71.2525	1.55258	-5.48989	5e-05	0.00312624
MSTRG.33411	MD15G1110200	AT5G24850.1	CRY3	cryptochrome 3	Chr15:7702157-7706059	GA2DAT	C2DAT	6.89536	2.34796	1.55422	-3.57967	0.0009	0.0289742
MSTRG.22737	MD10G1194100	AT1G78440.1	ATGA2OX1, GA2OX1	Arabidopsis thaliana gibberellin 2-oxidase 1	Chr10:29020102-29022348	GA1DAT	C1DAT	68.2568	23.138	1.56071	-5.56959	5e-05	0.00312624
MSTRG.11825	MD05G1242400	AT5G44635.1	MCM6	minichromosome maintenance (MCM2/3/5) family protein	Chr05:37518064-37522923	GA2DAT	C2DAT	13.1065	4.43626	1.56286	-4.78432	5e-05	0.00312624
MSTRG.27561	MD12G1153900,MD12G1154200	AT2G37900.1	0	Major facilitator superfamily protein	Chr12:23405311-23481590	GA5DAT	C5DAT	5.36739	1.81638	1.56315	-2.29402	0.00015	0.00770851
MSTRG.32123	MD14G1200300	AT1G74670.1	0	Gibberellin-regulated family protein	Chr14:28979544-28980694	GA2DAT	C2DAT	81.3963	27.509	1.56506	-5.20403	5e-05	0.00312624
MSTRG.20814	MD09G1243900	AT1G03780.2	TPX2	targeting protein for XKLP2	Chr09:31157538-31162347	GA2DAT	C2DAT	8.64073	2.91205	1.56912	-4.30868	5e-05	0.00312624
MSTRG.14748	MD07G1017700	AT3G23890.1	TOPII, ATTOPII	topoisomerase II	Chr07:1527937-1534880	GA2DAT	C2DAT	14.2625	4.8065	1.56917	-5.3122	5e-05	0.00312624
MSTRG.13700	MD06G1128200	AT4G10380.1	NIP5;1, NLM6, NLM8	NOD26-like intrinsic protein 5;1	Chr06:27060482-27065066	GA5DAT	C5DAT	9.75247	3.28322	1.57066	-3.52267	5e-05	0.00312624
MSTRG.13515	MD06G1104700	AT2G19170.1	SLP3	subtilisin-like serine protease 3	Chr06:24337640-24338799	GA2DAT	C2DAT	36.9056	12.4165	1.57158	-4.63569	5e-05	0.00312624
MSTRG.34360	MD15G1228900	AT2G17500.4	0	Auxin efflux carrier family protein	Chr15:18707007-18717164	GA2DAT	C2DAT	63.8676	21.465	1.5731	-5.62696	5e-05	0.00312624
MSTRG.1364	MD00G1200300	AT5G65360.1	0	Histone superfamily protein	Chr00:47367541-47367952	GA2DAT	C2DAT	69.448	23.3383	1.57323	-4.00547	0.0006	0.0218931
MSTRG.22851	MD10G1212300	AT1G16330.1	CYCB3;1	cyclin b3;1	Chr10:31093332-31101967	GA2DAT	C2DAT	8.58774	2.88546	1.57348	-3.71051	0.0016	0.0421396
MSTRG.33924	MD15G1171300	AT1G02630.1	0	Nucleoside transporter family protein	Chr15:13305131-13306744	GA15DAT	C15DAT	3.78632	1.27182	1.5739	-2.76139	0.00045	0.0177779
MSTRG.30688	MD14G1010300	AT5G17820.1	0	Peroxidase superfamily protein	Chr14:989087-990715	GA1DAT	C1DAT	12.8403	4.31234	1.57414	-3.97239	0.0005	0.019173
MSTRG.16688	MD07G1270800	AT5G23860.2	TUB8	tubulin beta 8	Chr07:33778026-33780764	GA2DAT	C2DAT	100.495	33.7454	1.57436	-5.67263	5e-05	0.00312624
MSTRG.13794	MD06G1142300	AT5G50400.1	ATPAP27, PAP27	purple acid phosphatase 27	Chr06:28606915-28612194	GA2DAT	C2DAT	663.248	222.689	1.57452	-3.50821	0.00155	0.0412575
MSTRG.12632	MD05G1348500	AT4G22010.1	sks4	SKU5 similar 4	Chr05:46683914-46688468	GA2DAT	C2DAT	12.7108	4.2676	1.57456	-4.38957	5e-05	0.00312624
MSTRG.26813	MD12G1057600	AT3G12120.2	FAD2	fatty acid desaturase 2	Chr12:6577928-6581855	GA2DAT	C2DAT	83.9514	28.1724	1.57527	-5.6796	5e-05	0.00312624
MSTRG.8317	MD04G1028300	AT1G05835.1	0	PHD finger protein	Chr04:3219398-3220526	GA1DAT	C1DAT	46.984	15.7601	1.57589	-4.96569	5e-05	0.00312624
MSTRG.31878	MD14G1167800	AT5G50250.1	CP31B	chloroplast RNA-binding protein 31B	Chr14:26101322-26105924	GA2DAT	C2DAT	34.3496	11.505	1.57804	-3.83764	0.00035	0.014702
MSTRG.22556	MSTRG.22556	AT4G23380.1	0	Protein of Unknown Function (DUF239)	Chr10:26265928-26282614	GA2DAT	C2DAT	67.8242	22.7005	1.57908	-5.13406	5e-05	0.00312624
MSTRG.22914	MD10G1221000	AT4G20320.2	0	CTP synthase family protein	Chr10:31915686-31921909	GA2DAT	C2DAT	87.37	29.2398	1.5792	-5.50162	5e-05	0.00312624
MSTRG.24085	MD11G1026900	AT5G65360.1	0	Histone superfamily protein	Chr11:2375253-2375664	GA2DAT	C2DAT	75.6556	25.2831	1.58127	-4.12174	0.00055	0.0205992
MSTRG.12149	MD05G1283800	AT1G30040.1	ATGA2OX2, GA2OX2	gibberellin 2-oxidase	Chr05:41773272-41775201	GA15DAT	C15DAT	53.6718	17.9362	1.58129	-5.04481	5e-05	0.00312624
MSTRG.26075	MD11G1284800	AT5G19330.1	ARIA	ARM repeat protein interacting with ABF2	Chr11:40331325-40336731	GA2DAT	C2DAT	5.44878	1.81971	1.58223	-3.73637	0.00075	0.0257477
MSTRG.37241	MD16G1145200	AT5G13870.1	EXGT-A4, XTH5	xyloglucan endotransglucosylase/hydrolase 5	Chr16:11186168-11188822	GA2DAT	C2DAT	44.7521	14.9286	1.58388	-5.22684	5e-05	0.00312624
MSTRG.13452	MSTRG.13452	AT4G28365.1	ENODL3, AtENODL3	early nodulin-like protein 3	Chr06:23405197-23406538	GA2DAT	C2DAT	33.7703	11.2643	1.58399	-4.99626	5e-05	0.00312624
MSTRG.34799	MD15G1285400	AT5G67100.1	ICU2	DNA-directed DNA polymerases	Chr15:25996570-26007300	GA2DAT	C2DAT	9.68306	3.22921	1.58428	-5.12912	5e-05	0.00312624
MSTRG.37346	MD16G1158900	AT5G26910.1	0	unknown protein; BEST Arabidopsis thaliana protein match is: unknown protein (TAIR:AT3G58650.1); Has 1322 Blast hits to 684 proteins in 162 species: Archae - 4; Bacteria - 497; Metazoa - 157; Fungi - 101; Plants - 155; Viruses - 0; Other Eukaryotes - 408 (source: NCBI BLink).	Chr16:12747250-12751963	GA2DAT	C2DAT	3.62429	1.20798	1.5851	-3.53879	0.00115	0.0340786
MSTRG.34266	MD15G1216500	AT5G20630.1	GLP3, GLP3A, GLP3B, ATGER3, GER3	germin 3	Chr15:17466248-17467013	GA15DAT	C15DAT	9.16781	3.05527	1.58528	-2.86573	0.0002	0.00968037
MSTRG.28609	MD13G1022300	AT1G70780.1	0	unknown protein; FUNCTIONS IN: molecular_function unknown; INVOLVED IN: biological_process unknown; LOCATED IN: mitochondrion; EXPRESSED IN: sperm cell, male gametophyte, pollen tube; EXPRESSED DURING: L mature pollen stage, M germinated pollen stage; BEST Arabidopsis thaliana protein match is: unknown protein (TAIR:AT1G23150.1); Has 143 Blast hits to 143 proteins in 17 species: Archae - 0; Bacte…	Chr13:1606699-1608388	GA2DAT	C2DAT	55.7274	18.5647	1.58582	-4.5739	5e-05	0.00312624
MSTRG.26114	MSTRG.26114	AT3G63088.1	RTFL14, DVL14	ROTUNDIFOLIA like 14	Chr11:40892409-40893260	GA15DAT	C15DAT	5.73537	1.90701	1.58857	-2.60012	0.00075	0.0257477
MSTRG.24278	MD11G1054100	AT2G38540.1	LP1, LTP1, ATLTP1	lipid transfer protein 1	Chr11:4611386-4612558	GA5DAT	C5DAT	178.525	59.288	1.59031	-4.59358	5e-05	0.00312624
MSTRG.25898	MD11G1262700	AT1G78830.1	0	Curculin-like (mannose-binding) lectin family protein	Chr11:37759733-37761101	GA2DAT	C2DAT	11.8919	3.94789	1.59083	-3.89147	0.00045	0.0177779
MSTRG.26573	MD12G1028000	AT2G36200.1	0	P-loop containing nucleoside triphosphate hydrolases superfamily protein	Chr12:3130305-3137111	GA2DAT	C2DAT	10.1164	3.35352	1.59295	-4.70405	5e-05	0.00312624
MSTRG.14529	MD06G1231200	AT1G18250.2	ATLP-1	Pathogenesis-related thaumatin superfamily protein	Chr06:36075222-36076388	GA2DAT	C2DAT	97.9761	32.4125	1.59588	-5.53632	5e-05	0.00312624
MSTRG.12604	MD05G1344300	AT1G61890.1	0	MATE efflux family protein	Chr05:46385539-46391788	GA5DAT	C5DAT	2.41951	0.800222	1.59624	-2.56029	0.00075	0.0257477
MSTRG.31907	MSTRG.31907	#N/A	#N/A	#N/A	Chr14:26525045-26525768	GA1DAT	C1DAT	34.4761	11.3953	1.59716	-4.22504	0.0005	0.019173
MSTRG.4776	MD02G1185900	AT4G37650.1	SHR, SGR7	GRAS family transcription factor	Chr02:16892350-16893874	GA2DAT	C2DAT	10.7699	3.55714	1.59822	-3.94236	0.0006	0.0218931
MSTRG.29663	MSTRG.29663	AT5G20610.1	0	unknown protein; BEST Arabidopsis thaliana protein match is: unknown protein (TAIR:AT5G26160.1); Has 918 Blast hits to 759 proteins in 180 species: Archae - 6; Bacteria - 105; Metazoa - 264; Fungi - 89; Plants - 167; Viruses - 5; Other Eukaryotes - 282 (source: NCBI BLink).	Chr13:12143412-12143991	GA5DAT	C5DAT	15.1563	4.98942	1.60297	-2.76795	0.00015	0.00770851
MSTRG.34644	MD15G1264100	AT5G66750.1	DDM1, CHR01, CHR1, CHA1, SOM4, SOM1, ATDDM1	chromatin remodeling 1	Chr15:22639461-22645391	GA2DAT	C2DAT	13.9206	4.57416	1.60564	-4.86931	5e-05	0.00312624
MSTRG.17439	MD08G1056100	AT4G31840.1	ENODL15, AtENODL15	early nodulin-like protein 15	Chr08:4346366-4347315	GA2DAT	C2DAT	83.2485	27.3488	1.60595	-5.38875	5e-05	0.00312624
MSTRG.19508	MD09G1071300	AT2G32590.1	0	LOCATED IN: chloroplast; EXPRESSED IN: 17 plant structures; EXPRESSED DURING: 9 growth stages; CONTAINS InterPro DOMAIN/s: Barren (InterPro:IPR008418); Has 467 Blast hits to 447 proteins in 202 species: Archae - 0; Bacteria - 4; Metazoa - 147; Fungi - 168; Plants - 39; Viruses - 1; Other Eukaryotes - 108 (source: NCBI BLink).	Chr09:4923792-4928159	GA2DAT	C2DAT	7.23937	2.37453	1.60822	-4.06241	0.0002	0.00968037
MSTRG.19813	MD09G1114400	AT2G05810.2	0	ARM repeat superfamily protein	Chr09:8721082-8724239	GA2DAT	C2DAT	9.4525	3.0974	1.60964	-4.3572	0.0001	0.00558599
MSTRG.3193	MD01G1228800	AT5G24530.1	DMR6	2-oxoglutarate (2OG) and Fe(II)-dependent oxygenase superfamily protein	Chr01:31842731-31848051	GA15DAT	C15DAT	4.50495	1.47583	1.60999	-3.17028	5e-05	0.00312624
MSTRG.2986	MD01G1201800	AT5G23860.2	TUB8	tubulin beta 8	Chr01:29786629-29788943	GA2DAT	C2DAT	26.7414	8.75977	1.61011	-4.87385	5e-05	0.00312624
MSTRG.14415	MD06G1217400	AT1G67060.1	0	unknown protein; FUNCTIONS IN: molecular_function unknown; INVOLVED IN: biological_process unknown; LOCATED IN: plasma membrane; EXPRESSED IN: 22 plant structures; EXPRESSED DURING: 13 growth stages; Has 283 Blast hits to 281 proteins in 136 species: Archae - 0; Bacteria - 145; Metazoa - 0; Fungi - 65; Plants - 41; Viruses - 0; Other Eukaryotes - 32 (source: NCBI BLink).	Chr06:34962893-34965821	GA2DAT	C2DAT	9.70202	3.17416	1.61191	-3.61513	0.00105	0.0320245
MSTRG.27256	MD12G1116700	AT2G37040.1	PAL1, ATPAL1	PHE ammonia lyase 1	Chr12:18579660-18726048	GA2DAT	C2DAT	239.069	78.1962	1.61226	-5.04675	5e-05	0.00312624
MSTRG.28207	MD12G1233400	AT5G24620.2	0	Pathogenesis-related thaumatin superfamily protein	Chr12:30918579-30920243	GA5DAT	C5DAT	8.98355	2.9341	1.61437	-3.5246	5e-05	0.00312624
MSTRG.28253	MD12G1240300	AT1G60690.1	0	NAD(P)-linked oxidoreductase superfamily protein	Chr12:31239361-31241499	GA15DAT	C15DAT	5.94737	1.94049	1.61583	-3.17167	5e-05	0.00312624
MSTRG.17593	MD08G1076800	AT1G58440.1	XF1, SQE1	FAD/NAD(P)-binding oxidoreductase family protein	Chr08:6291367-6295808	GA2DAT	C2DAT	17.2609	5.61507	1.62014	-4.98603	5e-05	0.00312624
MSTRG.16425	MD07G1236600,MD07G1236900	AT5G05180.2	0	unknown protein; BEST Arabidopsis thaliana protein match is: unknown protein (TAIR:AT3G10880.1); Has 50151 Blast hits to 28081 proteins in 1838 species: Archae - 860; Bacteria - 6013; Metazoa - 25867; Fungi - 3836; Plants - 2236; Viruses - 90; Other Eukaryotes - 11249 (source: NCBI BLink).	Chr07:30939549-30959608	GA2DAT	C2DAT	17.7904	5.78515	1.62068	-4.70779	5e-05	0.00312624
MSTRG.37755	MD16G1213200	AT5G43530.1	0	Helicase protein with RING/U-box domain	Chr16:20495125-20501460	GA2DAT	C2DAT	5.52396	1.79387	1.62263	-4.34015	0.00035	0.014702
MSTRG.23495	MD10G1296500	AT4G27450.1	0	Aluminium induced protein with YGL and LRDR motifs	Chr10:38425156-38426889	GA15DAT	C15DAT	10.5946	3.43797	1.6237	-3.45352	5e-05	0.00312624
MSTRG.8619	MD04G1063100	AT4G17310.1	0	unknown protein; LOCATED IN: chloroplast; EXPRESSED IN: 9 plant structures; EXPRESSED DURING: LP.04 four leaves visible, 4 anthesis, petal differentiation and expansion stage; BEST Arabidopsis thaliana protein match is: unknown protein (TAIR:AT5G47455.7); Has 164 Blast hits to 164 proteins in 12 species: Archae - 0; Bacteria - 0; Metazoa - 0; Fungi - 0; Plants - 164; Viruses - 0; Other Eukaryotes…	Chr04:8328943-8331183	GA2DAT	C2DAT	22.0079	7.12157	1.62775	-3.694	0.0004	0.0162701
MSTRG.36792	MD16G1088000	AT5G62890.3	0	Xanthine/uracil permease family protein	Chr16:6070102-6074247	GA2DAT	C2DAT	7.94872	2.56835	1.62988	-4.03836	0.0004	0.0162701
MSTRG.25358	MD11G1196000	AT5G51460.2	ATTPPA	Haloacid dehalogenase-like hydrolase (HAD) superfamily protein	Chr11:28062013-28066888	GA2DAT	C2DAT	8.84973	2.85781	1.63072	-2.97756	0.0006	0.0218931
MSTRG.11202	MD05G1158100	AT2G31270.1	ATCDT1A, CDT1A, CDT1	homolog of yeast CDT1 A	Chr05:28733159-28736668	GA2DAT	C2DAT	12.7281	4.09624	1.63565	-4.83916	5e-05	0.00312624
MSTRG.27076	MD12G1093900	AT5G06150.1	CYC1BAT, CYCB1;2	Cyclin family protein	Chr12:12394553-12397312	GA2DAT	C2DAT	32.9026	10.5688	1.63839	-5.43885	5e-05	0.00312624
MSTRG.19852	MD09G1119100	AT2G04780.2	FLA7	FASCICLIN-like arabinoogalactan 7	Chr09:9184730-9187650	GA2DAT	C2DAT	83.8576	26.8772	1.64156	-5.83362	5e-05	0.00312624
MSTRG.727	MD00G1105700	AT5G44640.1	BGLU13	beta glucosidase 13	Chr00:22051598-22055203	GA2DAT	C2DAT	71.03	22.7612	1.64185	-5.894	5e-05	0.00312624
MSTRG.9231	MD04G1147900	AT5G01210.1	0	HXXXD-type acyl-transferase family protein	Chr04:23622905-23624372	GA15DAT	C15DAT	38.8006	12.4173	1.64373	-5.36977	5e-05	0.00312624
MSTRG.23287	MD10G1269500	AT1G29630.2	0	5'-3' exonuclease family protein	Chr10:36202222-36207417	GA2DAT	C2DAT	4.83804	1.5478	1.64421	-3.68186	0.00085	0.0281028
MSTRG.8244	MD04G1019900	AT3G23740.1	0	unknown protein; FUNCTIONS IN: molecular_function unknown; INVOLVED IN: biological_process unknown; LOCATED IN: chloroplast; EXPRESSED IN: 9 plant structures; EXPRESSED DURING: C globular stage, F mature embryo stage, petal differentiation and expansion stage, E expanded cotyledon stage, D bilateral stage; BEST Arabidopsis thaliana protein match is: unknown protein (TAIR:AT4G14120.1); Has 155 Bla…	Chr04:2368891-2372990	GA2DAT	C2DAT	6.03941	1.9292	1.64641	-4.26759	0.00025	0.011429
MSTRG.9612	MD04G1197500	AT3G16785.1	PLDP1, PLDZ1, PLDZETA1, PLD ZETA 1	phospholipase D P1	Chr04:28547544-28553913	GA1DAT	C1DAT	3.62668	1.15687	1.64842	-3.70073	0.00075	0.0257477
MSTRG.29271	MD13G1105000	AT3G01680.1	0	CONTAINS InterPro DOMAIN/s: Mediator complex subunit Med28 (InterPro:IPR021640); BEST Arabidopsis thaliana protein match is: unknown protein (TAIR:AT3G01670.1); Has 122 Blast hits to 112 proteins in 13 species: Archae - 0; Bacteria - 0; Metazoa - 0; Fungi - 0; Plants - 122; Viruses - 0; Other Eukaryotes - 0 (source: NCBI BLink).	Chr13:7517473-7521363	GA2DAT	C2DAT	6.07765	1.93617	1.65031	-4.13326	0.00055	0.0205992
MSTRG.32945	MD15G1050300	AT5G14750.1	WER, ATMYB66, WER1, MYB66	myb domain protein 66	Chr15:3434669-3435870	GA2DAT	C2DAT	31.7444	10.1073	1.65111	-4.59902	5e-05	0.00312624
MSTRG.17498	MD08G1064800	AT5G11950.2	0	Putative lysine decarboxylase family protein	Chr08:5151546-5154146	GA2DAT	C2DAT	31.4507	10.0066	1.65215	-4.93052	5e-05	0.00312624
MSTRG.33404	MD15G1109200	AT2G24490.2	RPA2, ATRPA2, ROR1, ATRPA32A, RPA32A	replicon protein A2	Chr15:7614490-7618007	GA2DAT	C2DAT	26.4587	8.40824	1.65387	-5.07497	5e-05	0.00312624
MSTRG.11253	MD05G1165600	AT3G07350.1	0	Protein of unknown function (DUF506)	Chr05:29421696-29422629	GA5DAT	C5DAT	4.05953	1.28848	1.65564	-2.38658	0.0012	0.0348708
MSTRG.8995	MD04G1113300	AT2G37250.1	ADK, ATPADK1	adenosine kinase	Chr04:19889869-19891589	GA2DAT	C2DAT	29.2788	9.2887	1.65631	-4.93607	5e-05	0.00312624
MSTRG.9482	MD04G1180200	AT2G38640.1	0	Protein of unknown function (DUF567)	Chr04:27108232-27109482	GA5DAT	C5DAT	3.08128	0.976939	1.65719	-2.38811	0.00145	0.0397081
MSTRG.12322	MD05G1308500	AT5G65360.1	0	Histone superfamily protein	Chr05:43951921-43952332	GA2DAT	C2DAT	98.1583	31.1177	1.65737	-4.57156	5e-05	0.00312624
MSTRG.29720	MSTRG.29720	AT4G15990.1	0	unknown protein; BEST Arabidopsis thaliana protein match is: unknown protein (TAIR:AT4G16024.1); Has 14 Blast hits to 14 proteins in 2 species: Archae - 0; Bacteria - 0; Metazoa - 0; Fungi - 0; Plants - 14; Viruses - 0; Other Eukaryotes - 0 (source: NCBI BLink).	Chr13:12894508-12895267	GA15DAT	C15DAT	7.00167	2.21905	1.65776	-2.64984	0.0003	0.0130884
MSTRG.7103	MD03G1170200	AT3G20060.1	UBC19	ubiquitin-conjugating enzyme19	Chr03:23086637-23088706	GA2DAT	C2DAT	31.8025	10.0665	1.65957	-4.67009	0.0001	0.00558599
MSTRG.23985	MD11G1012800,MD11G1013600,MD11G1013700	AT5G05830.1	0	RING/FYVE/PHD zinc finger superfamily protein	Chr11:932684-1084926	GA2DAT	C2DAT	25.8788	8.18967	1.65989	-4.45382	5e-05	0.00312624
MSTRG.3999	MD02G1087700	AT5G35550.1	TT2, ATMYB123, MYB123, ATTT2	Duplicated homeodomain-like superfamily protein	Chr02:6875836-6905572	GA2DAT	C2DAT	36.4131	11.5124	1.66127	-5.17991	5e-05	0.00312624
MSTRG.39603	MD17G1171300	AT4G29840.1	MTO2, TS	Pyridoxal-5'-phosphate-dependent enzyme family protein	Chr17:17644006-17646012	GA2DAT	C2DAT	8.59658	2.71756	1.66145	-4.1518	0.00035	0.014702
MSTRG.2081	MSTRG.2081	AT2G46630.1	0	unknown protein; LOCATED IN: chloroplast; EXPRESSED IN: 22 plant structures; EXPRESSED DURING: 13 growth stages; Has 110095 Blast hits to 59224 proteins in 2216 species: Archae - 177; Bacteria - 15429; Metazoa - 38345; Fungi - 18843; Plants - 13341; Viruses - 3084; Other Eukaryotes - 20876 (source: NCBI BLink).	Chr01:19278759-19280913	GA2DAT	C2DAT	8.32131	2.62019	1.66714	-4.11433	0.00025	0.011429
MSTRG.3246	MD01G1235100	AT5G09360.1	LAC14	laccase 14	Chr01:32266120-32268912	GA2DAT	C2DAT	14.1939	4.46648	1.66806	-4.7218	0.00015	0.00770851
MSTRG.29368	MD13G1117900	AT1G67980.1	CCOAMT	caffeoyl-CoA 3-O-methyltransferase	Chr13:8626271-8629143	GA2DAT	C2DAT	97.1933	30.4436	1.67472	-5.94703	5e-05	0.00312624
MSTRG.38665	MD17G1049000	AT5G15150.1	ATHB-3, HAT7, ATHB3, HB-3	homeobox 3	Chr17:3573144-3575543	GA2DAT	C2DAT	16.6556	5.19707	1.68023	-4.58067	5e-05	0.00312624
MSTRG.33572	MD15G1129700	AT2G25270.1	0	unknown protein; LOCATED IN: plasma membrane; EXPRESSED IN: 18 plant structures; EXPRESSED DURING: 13 growth stages; BEST Arabidopsis thaliana protein match is: unknown protein (TAIR:AT2G12400.1); Has 35333 Blast hits to 34131 proteins in 2444 species: Archae - 798; Bacteria - 22429; Metazoa - 974; Fungi - 991; Plants - 531; Viruses - 0; Other Eukaryotes - 9610 (source: NCBI BLink).	Chr15:9392726-9397541	GA2DAT	C2DAT	20.2958	6.32689	1.68161	-5.26842	5e-05	0.00312624
MSTRG.2128	MD01G1091400	AT1G01050.1	AtPPa1, PPa1	pyrophosphorylase 1	Chr01:20636288-20639121	GA2DAT	C2DAT	13.3246	4.15226	1.68213	-4.05187	0.00025	0.011429
MSTRG.7390	MSTRG.7390	AT5G54460.1	0	wound-responsive protein-related	Chr03:28176684-28177371	GA2DAT	C2DAT	31.691	9.87324	1.68248	-4.1962	0.0002	0.00968037
MSTRG.25297	MD11G1187700	AT3G20060.1	UBC19	ubiquitin-conjugating enzyme19	Chr11:26407981-26409894	GA2DAT	C2DAT	13.9509	4.33723	1.68551	-4.00581	0.0003	0.0130884
MSTRG.33801	MD15G1157500	AT2G07690.1	MCM5	Minichromosome maintenance (MCM2/3/5) family protein	Chr15:11678864-11683738	GA2DAT	C2DAT	18.3818	5.70716	1.68744	-5.36962	5e-05	0.00312624
MSTRG.12544	MD05G1336300	AT4G21270.1	ATK1, KATA, KATAP	kinesin 1	Chr05:45847979-45853139	GA2DAT	C2DAT	12.5654	3.8972	1.68895	-5.10691	5e-05	0.00312624
MSTRG.14113	MD06G1181700	AT3G48160.2	DEL1, E2L3, E2FE	DP-E2F-like 1	Chr06:32079617-32082884	GA2DAT	C2DAT	9.39466	2.91225	1.68971	-4.16226	0.0002	0.00968037
MSTRG.33503	MD15G1120000	AT5G11420.1	0	Protein of unknown function, DUF642	Chr15:8642521-8647178	GA2DAT	C2DAT	223.849	69.3531	1.69049	-5.703	5e-05	0.00312624
MSTRG.29154	MD13G1091800	AT1G23790.1	0	Plant protein of unknown function (DUF936)	Chr13:6470192-6472744	GA2DAT	C2DAT	6.63347	2.0547	1.69084	-3.96675	0.0006	0.0218931
MSTRG.26767	MD12G1052000	AT5G06610.1	0	Protein of unknown function (DUF620)	Chr12:5893444-5899167	GA2DAT	C2DAT	11.2793	3.48201	1.69569	-3.63642	0.0016	0.0421396
MSTRG.36286	MD16G1026800	AT1G23100.1	0	GroES-like family protein	Chr16:1895701-1896792	GA2DAT	C2DAT	84.5878	26.0852	1.69722	-5.69648	5e-05	0.00312624
MSTRG.29099	MD13G1084900	AT1G70090.2	GATL9, LGT8	glucosyl transferase family 8	Chr13:5962518-5964250	GA2DAT	C2DAT	21.1464	6.51026	1.69963	-5.02683	5e-05	0.00312624
MSTRG.13742	MD06G1134600	AT3G48770.1	0	DNA binding;ATP binding	Chr06:27894871-27901983	GA2DAT	C2DAT	28.6963	8.83091	1.70023	-6.06239	5e-05	0.00312624
MSTRG.34762	MD15G1279900	AT1G49570.1	0	Peroxidase superfamily protein	Chr15:24886315-24888457	GA5DAT	C5DAT	3.69182	1.13497	1.70168	-2.50285	0.00095	0.0301188
MSTRG.6356	MD03G1076400	AT2G38080.1	IRX12, LAC4, ATLMCO4, LMCO4	Laccase/Diphenol oxidase family protein	Chr03:6221468-6226661	GA2DAT	C2DAT	17.4337	5.35733	1.70229	-5.25518	5e-05	0.00312624
MSTRG.5875	MD03G1011100,MD03G1011200	AT3G20650.1	0	mRNA capping enzyme family protein	Chr03:824896-842520	GA2DAT	C2DAT	14.9216	4.58454	1.70255	-3.67264	0.0004	0.0162701
MSTRG.25380	MD11G1200000	AT1G76560.1	CP12-3	CP12 domain-containing protein 3	Chr11:28839826-28841472	GA2DAT	C2DAT	47.9115	14.7126	1.70331	-4.99225	5e-05	0.00312624
MSTRG.33710	MD15G1146300	AT5G28060.1	0	Ribosomal protein S24e family protein	Chr15:10877088-10879382	GA2DAT	C2DAT	25.9656	7.96858	1.70421	-4.43039	0.0002	0.00968037
MSTRG.25081	MD11G1160700	AT1G08260.1	EMB142, EMB2284, POL2A, TIL1, EMB529, ABO4, ESD7	DNA polymerase epsilon catalytic subunit	Chr11:15847385-15871863	GA2DAT	C2DAT	5.75133	1.76411	1.70496	-4.23331	5e-05	0.00312624
MSTRG.16044	MD07G1184400	AT5G59970.1	0	Histone superfamily protein	Chr07:26545175-26546473	GA2DAT	C2DAT	191.03	58.5923	1.70502	-6.09069	5e-05	0.00312624
MSTRG.20117	MD09G1154000	AT2G42840.1	PDF1	protodermal factor 1	Chr09:12219061-12224987	GA2DAT	C2DAT	185.692	56.8866	1.70675	-5.87198	5e-05	0.00312624
MSTRG.28616	MD13G1024100	AT1G23100.1	0	GroES-like family protein	Chr13:1717698-1718791	GA2DAT	C2DAT	39.5179	12.0608	1.71218	-4.9396	0.00015	0.00770851
MSTRG.29810	MD13G1174600	AT5G18700.1	RUK, EMB3013	Protein kinase family protein with ARM repeat domain	Chr13:14380219-14386662	GA2DAT	C2DAT	5.81142	1.77284	1.71283	-4.78321	5e-05	0.00312624
MSTRG.27618	MD12G1161300	AT5G01210.1	0	HXXXD-type acyl-transferase family protein	Chr12:24256609-24258055	GA15DAT	C15DAT	9.85459	2.99836	1.71662	-3.86311	5e-05	0.00312624
MSTRG.19619	MD09G1085300	AT5G38690.1	0	Zinc-finger domain of monoamine-oxidase A repressor R1 protein	Chr09:6096516-6100468	GA2DAT	C2DAT	14.0226	4.25683	1.71991	-5.07183	5e-05	0.00312624
MSTRG.34722	MD15G1275000	AT4G37110.1	0	Zinc-finger domain of monoamine-oxidase A repressor R1	Chr15:24149037-24152601	GA2DAT	C2DAT	17.8966	5.42685	1.7215	-5.16069	5e-05	0.00312624
MSTRG.11444	MD05G1192200	AT1G04020.1	ATBARD1, BARD1, ROW1	breast cancer associated RING 1	Chr05:32040824-32045865	GA2DAT	C2DAT	5.05239	1.53076	1.72272	-3.84871	0.00085	0.0281028
MSTRG.21379	MD10G1022900	AT5G38940.1	0	RmlC-like cupins superfamily protein	Chr10:2873447-2874602	GA5DAT	C5DAT	22.3871	6.78006	1.7233	-3.82947	5e-05	0.00312624
MSTRG.7632	MD03G1238700	AT1G53210.1	0	sodium/calcium exchanger family protein / calcium-binding EF hand family protein	Chr03:32389434-32393941	GA2DAT	C2DAT	13.8814	4.18865	1.7286	-4.87462	5e-05	0.00312624
MSTRG.27436	MD12G1137900	AT3G53620.1	AtPPa4, PPa4	pyrophosphorylase 4	Chr12:21556040-21559790	GA2DAT	C2DAT	28.301	8.53411	1.72954	-5.22781	5e-05	0.00312624
MSTRG.32785	MD15G1031300	AT3G46940.1	DUT1	DUTP-PYROPHOSPHATASE-LIKE 1	Chr15:1911580-1919153	GA2DAT	C2DAT	81.8412	24.6013	1.73409	-3.55316	0.0013	0.0368541
MSTRG.16428	MD07G1237000	AT3G10870.1	MES17, ATMES17	methyl esterase 17	Chr07:30965632-30969218	GA2DAT	C2DAT	14.9259	4.48094	1.73594	-4.4929	0.00015	0.00770851
MSTRG.27584	MD12G1157300	AT3G54040.1	0	PAR1 protein	Chr12:23799979-23801842	GA2DAT	C2DAT	20.1961	6.06141	1.73635	-4.56881	0.0003	0.0130884
MSTRG.40085	MD17G1233000	AT2G42560.1	0	late embryogenesis abundant domain-containing protein / LEA domain-containing protein	Chr17:28134570-28137185	GA15DAT	C15DAT	4.55314	1.36457	1.73842	-3.65891	5e-05	0.00312624
MSTRG.36917	MD16G1105000	AT3G01680.1	0	CONTAINS InterPro DOMAIN/s: Mediator complex subunit Med28 (InterPro:IPR021640); BEST Arabidopsis thaliana protein match is: unknown protein (TAIR:AT3G01670.1); Has 122 Blast hits to 112 proteins in 13 species: Archae - 0; Bacteria - 0; Metazoa - 0; Fungi - 0; Plants - 122; Viruses - 0; Other Eukaryotes - 0 (source: NCBI BLink).	Chr16:7370979-7374176	GA2DAT	C2DAT	4.58795	1.37472	1.73871	-3.84789	0.0009	0.0289742
MSTRG.9625	MD04G1199400	AT5G27760.1	0	Hypoxia-responsive family protein	Chr04:28642273-28644592	GA2DAT	C2DAT	33.231	9.94912	1.73989	-5.03538	5e-05	0.00312624
MSTRG.10135	MD05G1017400	AT1G78780.2	0	pathogenesis-related family protein	Chr05:3059272-3060663	GA2DAT	C2DAT	35.7584	10.7015	1.74047	-4.98481	5e-05	0.00312624
MSTRG.121	MD00G1015500	#N/A	#N/A	#N/A	Chr00:2242041-2245068	GA2DAT	C2DAT	8.89396	2.65935	1.74175	-3.85462	0.0009	0.0289742
MSTRG.37725	MD16G1207500,MD16G1207600	AT3G01680.1	0	CONTAINS InterPro DOMAIN/s: Mediator complex subunit Med28 (InterPro:IPR021640); BEST Arabidopsis thaliana protein match is: unknown protein (TAIR:AT3G01670.1); Has 122 Blast hits to 112 proteins in 13 species: Archae - 0; Bacteria - 0; Metazoa - 0; Fungi - 0; Plants - 122; Viruses - 0; Other Eukaryotes - 0 (source: NCBI BLink).	Chr16:19424307-19490395	GA2DAT	C2DAT	210.514	62.915	1.74244	-5.53473	5e-05	0.00312624
MSTRG.5095	MD02G1232400	AT5G48430.1	0	Eukaryotic aspartyl protease family protein	Chr02:27856067-27858153	GA5DAT	C5DAT	5.02258	1.49996	1.74351	-2.46583	0.00115	0.0340786
MSTRG.4284	MD02G1123200,MD02G1123300	AT4G35800.1	NRPB1, RPB1, RNA_POL_II_LSRNA_POL_II_LS, RNA_POL_II_LS	RNA polymerase II large subunit	Chr02:10022292-10033810	GA2DAT	C2DAT	2.51395	0.750736	1.74358	-3.64953	0.00015	0.00770851
MSTRG.1507	MD01G1010300	AT2G31740.1	0	S-adenosyl-L-methionine-dependent methyltransferases superfamily protein	Chr01:5971706-5979990	GA15DAT	C15DAT	7.51786	2.24478	1.74375	-2.41378	5e-05	0.00312624
MSTRG.15804	MD07G1155200	AT2G46640.2	0	unknown protein; FUNCTIONS IN: molecular_function unknown; INVOLVED IN: biological_process unknown; LOCATED IN: cellular_component unknown; EXPRESSED IN: 20 plant structures; EXPRESSED DURING: 11 growth stages; Has 26 Blast hits to 26 proteins in 11 species: Archae - 0; Bacteria - 0; Metazoa - 2; Fungi - 0; Plants - 23; Viruses - 0; Other Eukaryotes - 1 (source: NCBI BLink).	Chr07:22539737-22543404	GA2DAT	C2DAT	30.067	8.97304	1.74451	-5.12206	5e-05	0.00312624
MSTRG.172	MD00G1023000	AT5G62200.1	0	Embryo-specific protein 3, (ATS3)	Chr00:3868403-3869714	GA2DAT	C2DAT	23.5088	6.97534	1.75287	-4.54322	0.00025	0.011429
MSTRG.22726	MD10G1192800	AT3G54650.1	FBL17	RNI-like superfamily protein	Chr10:28902921-28906902	GA2DAT	C2DAT	5.92632	1.75799	1.75321	-4.0232	0.0011	0.0330556
MSTRG.4529	MD02G1152500	AT4G36740.1	HB-5, ATHB40, HB40	homeobox protein 40	Chr02:12604593-12606741	GA15DAT	C15DAT	15.4604	4.57709	1.75607	-3.91997	5e-05	0.00312624
MSTRG.14919	MD07G1039600	AT3G54450.1	0	Major facilitator superfamily protein	Chr07:3353965-3358684	GA2DAT	C2DAT	11.6798	3.45507	1.75723	-3.92015	0.0003	0.0130884
MSTRG.10855	MD05G1116400	AT4G38770.1	PRP4, ATPRP4	proline-rich protein 4	Chr05:23731856-23734264	GA2DAT	C2DAT	119.26	35.2449	1.75863	-6.12621	5e-05	0.00312624
MSTRG.3108	MD01G1218100	AT3G49260.2	iqd21	IQ-domain 21	Chr01:31051768-31054697	GA2DAT	C2DAT	8.0323	2.37004	1.7609	-4.17927	0.0002	0.00968037
MSTRG.11443	MD05G1191900	AT1G04030.1	0	unknown protein; BEST Arabidopsis thaliana protein match is: unknown protein (TAIR:AT5G44040.1); Has 1835 Blast hits to 1511 proteins in 238 species: Archae - 7; Bacteria - 164; Metazoa - 377; Fungi - 135; Plants - 187; Viruses - 22; Other Eukaryotes - 943 (source: NCBI BLink).	Chr05:32017984-32020181	GA2DAT	C2DAT	9.76799	2.87961	1.76219	-4.21907	5e-05	0.00312624
MSTRG.4663	MD02G1171600	AT3G19270.1	CYP707A4	cytochrome P450, family 707, subfamily A, polypeptide 4	Chr02:14863604-14867743	GA5DAT	C5DAT	2.08821	0.613987	1.76599	-2.51056	0.00035	0.014702
MSTRG.13459	MD06G1098900	AT3G59140.1	ATMRP14, MRP14, ABCC10	multidrug resistance-associated protein 14	Chr06:23489294-23496168	GA2DAT	C2DAT	1.76805	0.517761	1.7718	-3.66206	0.0016	0.0421396
MSTRG.33924	MD15G1171300	AT1G02630.1	0	Nucleoside transporter family protein	Chr15:13305131-13306744	GA2DAT	C2DAT	12.3532	3.61649	1.77222	-4.36477	0.00025	0.011429
MSTRG.26936	MD12G1076000	AT3G10310.1	0	P-loop nucleoside triphosphate hydrolases superfamily protein with CH (Calponin Homology) domain	Chr12:9201256-9209191	GA2DAT	C2DAT	4.36396	1.27755	1.77226	-4.3793	5e-05	0.00312624
MSTRG.28836	MD13G1049200	AT1G68750.1	ATPPC4, PPC4	phosphoenolpyruvate carboxylase 4	Chr13:3459038-3465974	GA1DAT	C1DAT	5.00113	1.46262	1.7737	-4.31115	0.00015	0.00770851
MSTRG.22979	MD10G1229000	AT1G31040.1	0	PLATZ transcription factor family protein	Chr10:32592215-32595767	GA2DAT	C2DAT	25.0398	7.31692	1.77491	-5.0645	5e-05	0.00312624
MSTRG.37826	MD16G1222000	AT4G14310.1	0	Transducin/WD40 repeat-like superfamily protein	Chr16:22185644-22189732	GA2DAT	C2DAT	6.88636	2.01161	1.77539	-4.82141	0.00015	0.00770851
MSTRG.32726	MD15G1025900	AT1G75240.1	AtHB33, HB33, ZHD5	homeobox protein 33	Chr15:1509803-1511909	GA2DAT	C2DAT	29.9438	8.72341	1.77929	-5.65474	5e-05	0.00312624
MSTRG.16868	MD07G1294000	AT5G53486.2	0	unknown protein; LOCATED IN: endomembrane system; Has 30201 Blast hits to 17322 proteins in 780 species: Archae - 12; Bacteria - 1396; Metazoa - 17338; Fungi - 3422; Plants - 5037; Viruses - 0; Other Eukaryotes - 2996 (source: NCBI BLink).	Chr07:35516976-35517836	GA5DAT	C5DAT	10.4401	3.03433	1.78268	-2.72322	0.00055	0.0205992
MSTRG.8809	MD04G1087700	AT1G62500.1	0	Bifunctional inhibitor/lipid-transfer protein/seed storage 2S albumin superfamily protein	Chr04:13014259-13015039	GA15DAT	C15DAT	6.21994	1.80668	1.78356	-2.80153	0.00025	0.011429
MSTRG.8929	MD04G1101700	AT2G37130.1	0	Peroxidase superfamily protein	Chr04:18814340-18817577	GA5DAT	C5DAT	2.15662	0.626078	1.78436	-2.16936	0.002	0.0492168
MSTRG.38747	MD17G1059700	AT3G02120.1	0	hydroxyproline-rich glycoprotein family protein	Chr17:4860723-4861831	GA2DAT	C2DAT	19.2321	5.57356	1.78684	-4.13346	0.00025	0.011429
MSTRG.32368	MD14G1229400	AT1G18370.1	HIK, ATNACK1, NACK1	ATP binding microtubule motor family protein	Chr14:31055775-31060763	GA2DAT	C2DAT	8.51155	2.4628	1.78912	-4.96182	5e-05	0.00312624
MSTRG.37235	MD16G1144700	AT1G44900.1	MCM2, ATMCM2	minichromosome maintenance (MCM2/3/5) family protein	Chr16:11131027-11136384	GA2DAT	C2DAT	16.0195	4.62791	1.7914	-5.76161	5e-05	0.00312624
MSTRG.8518	MD04G1051700	AT4G16970.1	0	Protein kinase superfamily protein	Chr04:6066193-6071966	GA2DAT	C2DAT	3.16999	0.914088	1.79407	-3.74315	0.00165	0.0430518
MSTRG.17863	MD08G1109800	AT4G32830.1	AtAUR1, AUR1	ataurora1	Chr08:9649248-9651973	GA2DAT	C2DAT	22.1823	6.39615	1.79414	-4.79445	5e-05	0.00312624
MSTRG.38947	MD17G1086300	AT4G03280.1	PETC, PGR1	photosynthetic electron transfer C	Chr17:7077994-7080549	GA2DAT	C2DAT	37.4514	10.7431	1.80161	-5.32133	5e-05	0.00312624
MSTRG.28452	MD13G1001900	AT5G23420.1	HMGB6	high-mobility group box 6	Chr13:119375-121491	GA2DAT	C2DAT	34.1846	9.75476	1.80917	-5.2169	5e-05	0.00312624
MSTRG.34266	MD15G1216500	AT5G20630.1	GLP3, GLP3A, GLP3B, ATGER3, GER3	germin 3	Chr15:17466248-17467013	GA1DAT	C1DAT	29.932	8.52083	1.81262	-4.56595	5e-05	0.00312624
MSTRG.13566	MD06G1112300	AT3G49300.1	0	proline-rich family protein	Chr06:25085712-25086842	GA5DAT	C5DAT	54.6875	15.5515	1.81415	-4.28775	5e-05	0.00312624
MSTRG.14919	MD07G1039600	AT3G54450.1	0	Major facilitator superfamily protein	Chr07:3353965-3358684	GA15DAT	C15DAT	10.2899	2.9247	1.81487	-3.86514	5e-05	0.00312624
MSTRG.19397	MD09G1057400	AT5G64460.5	0	Phosphoglycerate mutase family protein	Chr09:3793280-3795943	GA15DAT	C15DAT	6.83836	1.93773	1.81928	-2.45007	0.0005	0.019173
MSTRG.20522	MD09G1201700	AT1G16630.1	0	unknown protein; LOCATED IN: chloroplast; BEST Arabidopsis thaliana protein match is: unknown protein (TAIR:AT2G16270.1); Has 10587 Blast hits to 5736 proteins in 617 species: Archae - 88; Bacteria - 963; Metazoa - 3686; Fungi - 820; Plants - 541; Viruses - 438; Other Eukaryotes - 4051 (source: NCBI BLink).	Chr09:18622921-18626147	GA2DAT	C2DAT	3.90775	1.10659	1.82021	-3.94035	0.0009	0.0289742
MSTRG.11295	MD05G1172300	AT3G25100.1	CDC45	cell division cycle 45	Chr05:30094799-30096593	GA2DAT	C2DAT	4.97367	1.3974	1.83157	-3.6668	0.00175	0.044923
MSTRG.37416	MD16G1167900	AT4G15890.1	0	binding	Chr16:13975365-13981321	GA2DAT	C2DAT	2.98245	0.837511	1.83232	-4.09007	0.0003	0.0130884
MSTRG.36555	MD16G1059100	AT1G26330.2	0	DNA binding	Chr16:4223381-4231795	GA2DAT	C2DAT	2.81715	0.79102	1.83245	-4.22199	0.00065	0.0232122
MSTRG.34982	MD15G1308800	AT4G37980.1	ELI3-1, ELI3, ATCAD7, CAD7	elicitor-activated gene 3-1	Chr15:30962940-30966542	GA2DAT	C2DAT	6.3859	1.7925	1.83292	-3.66949	0.00175	0.044923
MSTRG.23881	MD10G1342500	AT2G44190.1	EDE1, QWRF5	Family of unknown function (DUF566)	Chr10:41738789-41742255	GA2DAT	C2DAT	6.54463	1.83558	1.83408	-4.137	0.0004	0.0162701
MSTRG.28777	MD13G1042500	AT1G68540.1	0	NAD(P)-binding Rossmann-fold superfamily protein	Chr13:2955763-2957804	GA2DAT	C2DAT	24.2358	6.78977	1.83571	-5.06182	5e-05	0.00312624
MSTRG.10824	MD05G1112300	AT4G17000.1	0	unknown protein; Has 2862 Blast hits to 2331 proteins in 349 species: Archae - 6; Bacteria - 408; Metazoa - 833; Fungi - 223; Plants - 134; Viruses - 7; Other Eukaryotes - 1251 (source: NCBI BLink).	Chr05:23107495-23111319	GA2DAT	C2DAT	5.18037	1.44987	1.83713	-4.16645	0.0007	0.0244801
MSTRG.10594	MD05G1081700	AT5G42900.2	0	cold regulated gene 27	Chr05:17146335-17149890	GA5DAT	C5DAT	2.84315	0.795659	1.83727	-2.6126	0.0009	0.0289742
MSTRG.6282	MD03G1065300	AT3G11130.1	0	Clathrin, heavy chain	Chr03:5198912-5209097	GA2DAT	C2DAT	2.48532	0.694808	1.83875	-4.27961	0.00025	0.011429
MSTRG.13656	MD06G1122500	AT5G59970.1	0	Histone superfamily protein	Chr06:26423820-26424132	GA2DAT	C2DAT	143.211	40.0197	1.83936	-4.72106	5e-05	0.00312624
MSTRG.40095	MD17G1233900	AT3G58120.1	ATBZIP61, BZIP61	Basic-leucine zipper (bZIP) transcription factor family protein	Chr17:28267583-28271479	GA2DAT	C2DAT	14.909	4.14854	1.84551	-5.30408	5e-05	0.00312624
MSTRG.6303	MD03G1068100	AT5G44640.1	BGLU13	beta glucosidase 13	Chr03:5446268-5458574	GA1DAT	C1DAT	11.2553	3.12742	1.84757	-4.49932	5e-05	0.00312624
MSTRG.26729	MD12G1046200	AT3G54750.3	0	unknown protein; FUNCTIONS IN: molecular_function unknown; INVOLVED IN: biological_process unknown; LOCATED IN: cellular_component unknown; EXPRESSED IN: 24 plant structures; EXPRESSED DURING: 15 growth stages.	Chr12:5195687-5202055	GA2DAT	C2DAT	7.79944	2.16554	1.84865	-4.57259	0.0002	0.00968037
MSTRG.21480	MD10G1036400	AT1G19440.1	KCS4	3-ketoacyl-CoA synthase 4	Chr10:4821740-4823195	GA2DAT	C2DAT	13.778	3.82023	1.85063	-4.64072	5e-05	0.00312624
MSTRG.26942	MD12G1076900	AT2G41820.1	0	Leucine-rich repeat protein kinase family protein	Chr12:9377021-9378361	GA2DAT	C2DAT	25.4765	7.05494	1.85246	-5.16637	5e-05	0.00312624
MSTRG.35396	MD15G1364700	AT1G22170.1	0	Phosphoglycerate mutase family protein	Chr15:44184250-44188089	GA2DAT	C2DAT	52.6876	14.5779	1.85368	-6.37856	5e-05	0.00312624
MSTRG.18437	MD08G1185000	AT1G22360.1	AtUGT85A2, UGT85A2	UDP-glucosyl transferase 85A2	Chr08:23183708-23185284	GA15DAT	C15DAT	2.90851	0.803019	1.85677	-2.76155	0.0003	0.0130884
MSTRG.33255	MD15G1089300	AT4G32830.1	AtAUR1, AUR1	ataurora1	Chr15:6217855-6220331	GA2DAT	C2DAT	12.1987	3.35789	1.8611	-4.04216	0.0004	0.0162701
MSTRG.30776	MD14G1021100	AT5G03840.1	TFL1, TFL-1	PEBP (phosphatidylethanolamine-binding protein) family protein	Chr14:1976219-1978999	GA15DAT	C15DAT	7.26311	1.99502	1.86418	-3.00575	0.001	0.0310418
MSTRG.33935	MD15G1172700	AT5G20150.1	ATSPX1, SPX1	SPX domain gene 1	Chr15:13456526-13459263	GA1DAT	C1DAT	24.4482	6.71286	1.86473	-5.08965	0.0001	0.00558599
MSTRG.18440	MD08G1185800	AT4G08950.1	EXO	Phosphate-responsive 1 family protein	Chr08:23430616-23431774	GA2DAT	C2DAT	80.6856	22.1453	1.86531	-6.02546	5e-05	0.00312624
MSTRG.6370	MD03G1078300	AT2G29570.1	PCNA2, ATPCNA2	proliferating cell nuclear antigen 2	Chr03:6346426-6348193	GA2DAT	C2DAT	51.8353	14.2199	1.86602	-5.66919	5e-05	0.00312624
MSTRG.12018	MD05G1265900,MD05G1266100	AT1G30690.2	0	Sec14p-like phosphatidylinositol transfer family protein	Chr05:40058870-40100056	GA2DAT	C2DAT	28.0277	7.6464	1.874	-5.54167	5e-05	0.00312624
MSTRG.33878	MD15G1166100	AT2G10940.2	0	Bifunctional inhibitor/lipid-transfer protein/seed storage 2S albumin superfamily protein	Chr15:12485067-12486646	GA2DAT	C2DAT	533.607	145.495	1.87481	-6.17135	5e-05	0.00312624
MSTRG.11208	MD05G1159000	AT5G48460.1	0	Actin binding Calponin homology (CH) domain-containing protein	Chr05:28777614-28782096	GA2DAT	C2DAT	16.6016	4.526	1.87501	-5.62593	5e-05	0.00312624
MSTRG.39481	MD17G1155800	AT1G17260.1	AHA10	autoinhibited H(+)-ATPase isoform 10	Chr17:14833636-14840018	GA2DAT	C2DAT	35.6663	9.67036	1.88292	-6.63978	5e-05	0.00312624
MSTRG.7961	MD03G1284600	AT1G47980.1	0	unknown protein; FUNCTIONS IN: molecular_function unknown; INVOLVED IN: biological_process unknown; LOCATED IN: endomembrane system; EXPRESSED IN: 6 plant structures; EXPRESSED DURING: 4 anthesis, F mature embryo stage, petal differentiation and expansion stage, E expanded cotyledon stage; BEST Arabidopsis thaliana protein match is: unknown protein (TAIR:AT3G62730.1); Has 169 Blast hits to 169 pr…	Chr03:36466337-36467713	GA2DAT	C2DAT	8.96506	2.42707	1.8851	-3.83623	0.0014	0.0387318
MSTRG.12689	MD05G1356900	AT1G62420.1	0	Protein of unknown function (DUF506)	Chr05:47240550-47241662	GA5DAT	C5DAT	4.20437	1.13817	1.88518	-2.5245	0.0012	0.0348708
MSTRG.32450	MD14G1240300	AT3G17790.1	ATACP5, ATPAP17, PAP17	purple acid phosphatase 17	Chr14:31921700-31927798	GA1DAT	C1DAT	12.8746	3.48382	1.88578	-4.38394	0.00025	0.011429
MSTRG.16262	MD07G1213300	AT2G38080.1	IRX12, LAC4, ATLMCO4, LMCO4	Laccase/Diphenol oxidase family protein	Chr07:29100834-29103879	GA15DAT	C15DAT	3.95318	1.06892	1.88687	-3.53406	5e-05	0.00312624
MSTRG.3193	MD01G1228800	AT5G24530.1	DMR6	2-oxoglutarate (2OG) and Fe(II)-dependent oxygenase superfamily protein	Chr01:31842731-31848051	GA2DAT	C2DAT	13.6296	3.68001	1.88897	-5.00705	5e-05	0.00312624
MSTRG.31937	MD14G1176000	AT5G50150.1	0	Protein of Unknown Function (DUF239)	Chr14:26925663-26929510	GA2DAT	C2DAT	18.1576	4.89889	1.89005	-5.50943	5e-05	0.00312624
MSTRG.10572	MD05G1079700	AT3G19210.1	ATRAD54, CHR25, RAD54	homolog of RAD54	Chr05:16732195-16740328	GA2DAT	C2DAT	3.5582	0.957406	1.89394	-4.05	0.0006	0.0218931
MSTRG.24945	MSTRG.24945	AT5G56910.1	0	Proteinase inhibitor I25, cystatin, conserved region	Chr11:13282696-13283675	GA2DAT	C2DAT	34.8712	9.36517	1.89666	-5.29479	5e-05	0.00312624
MSTRG.8486	MD04G1047700	AT3G54420.1	ATEP3, ATCHITIV, CHIV, EP3	homolog of carrot EP3-3 chitinase	Chr04:5550157-5551289	GA15DAT	C15DAT	39.4704	10.5986	1.8969	-5.23494	5e-05	0.00312624
MSTRG.29508	MD13G1134600	AT5G13870.1	EXGT-A4, XTH5	xyloglucan endotransglucosylase/hydrolase 5	Chr13:10359739-10362632	GA2DAT	C2DAT	58.2431	15.6334	1.89745	-6.44158	5e-05	0.00312624
MSTRG.38708	MD17G1054400,MD17G1054500	AT5G15350.1	ENODL17, AtENODL17	early nodulin-like protein 17	Chr17:4214330-4217222	GA2DAT	C2DAT	18.1046	4.85321	1.89934	-4.78588	5e-05	0.00312624
MSTRG.27289	MD12G1120100	AT5G03170.1	FLA11, ATFLA11	FASCICLIN-like arabinogalactan-protein 11	Chr12:19212157-19213233	GA2DAT	C2DAT	35.5312	9.52159	1.89981	-5.41347	5e-05	0.00312624
MSTRG.35451	MD15G1372200	AT4G08950.1	EXO	Phosphate-responsive 1 family protein	Chr15:45378561-45379554	GA2DAT	C2DAT	40.5772	10.8675	1.90065	-5.54832	5e-05	0.00312624
MSTRG.935	MD00G1130600	AT3G28960.1	0	Transmembrane amino acid transporter family protein	Chr00:28196662-28198921	GA2DAT	C2DAT	10.2128	2.73182	1.90245	-4.54648	5e-05	0.00312624
MSTRG.5750	MD02G1316800	AT3G52150.2	0	RNA-binding (RRM/RBD/RNP motifs) family protein	Chr02:37131795-37134459	GA2DAT	C2DAT	6.71061	1.79138	1.90537	-3.70969	0.0017	0.0439937
MSTRG.7388	MD03G1205900	AT4G13992.1	0	Cysteine/Histidine-rich C1 domain family protein	Chr03:28170917-28171641	GA2DAT	C2DAT	15.1004	4.02353	1.90805	-3.63299	0.00165	0.0430518
MSTRG.34479	MD15G1243100	AT3G51280.1	0	Tetratricopeptide repeat (TPR)-like superfamily protein	Chr15:19975262-19977395	GA2DAT	C2DAT	10.7007	2.83315	1.91723	-4.759	0.0002	0.00968037
MSTRG.40135	MD17G1238700	AT4G32480.1	0	Protein of unknown function (DUF506)	Chr17:28844573-28846131	GA5DAT	C5DAT	4.62131	1.21978	1.92168	-2.3424	0.0003	0.0130884
MSTRG.29502	MD13G1134100	AT1G44900.1	MCM2, ATMCM2	minichromosome maintenance (MCM2/3/5) family protein	Chr13:10269052-10274300	GA2DAT	C2DAT	16.051	4.2272	1.92489	-6.05897	5e-05	0.00312624
MSTRG.23666	MD10G1316100	AT1G61800.1	GPT2, ATGPT2	glucose-6-phosphate/phosphate translocator 2	Chr10:39965370-39968592	GA2DAT	C2DAT	33.5086	8.81861	1.92591	-6.15947	5e-05	0.00312624
MSTRG.22727	MD10G1192900	AT3G23050.1	IAA7, AXR2	indole-3-acetic acid 7	Chr10:28909336-28912808	GA2DAT	C2DAT	47.3966	12.4725	1.92603	-6.2524	5e-05	0.00312624
MSTRG.23221	MD10G1262000	AT1G30040.1	ATGA2OX2, GA2OX2	gibberellin 2-oxidase	Chr10:35639450-35641331	GA1DAT	C1DAT	72.832	19.1476	1.92741	-6.5648	5e-05	0.00312624
MSTRG.22564	MD10G1170700	AT3G23990.1	HSP60, HSP60-3B	heat shock protein 60	Chr10:26339606-26343937	GA2DAT	C2DAT	77.9319	20.4539	1.92984	-6.88381	5e-05	0.00312624
MSTRG.7258	MD03G1189700	AT3G20150.1	0	Kinesin motor family protein	Chr03:26041801-26047624	GA2DAT	C2DAT	13.512	3.54316	1.93114	-6.11328	5e-05	0.00312624
MSTRG.20523	MD09G1201800	AT1G16630.1	0	unknown protein; LOCATED IN: chloroplast; BEST Arabidopsis thaliana protein match is: unknown protein (TAIR:AT2G16270.1); Has 10587 Blast hits to 5736 proteins in 617 species: Archae - 88; Bacteria - 963; Metazoa - 3686; Fungi - 820; Plants - 541; Viruses - 438; Other Eukaryotes - 4051 (source: NCBI BLink).	Chr09:18641695-18645393	GA2DAT	C2DAT	7.48324	1.94339	1.94509	-5.13851	5e-05	0.00312624
MSTRG.13950	MD06G1161800	AT3G01680.1	0	CONTAINS InterPro DOMAIN/s: Mediator complex subunit Med28 (InterPro:IPR021640); BEST Arabidopsis thaliana protein match is: unknown protein (TAIR:AT3G01670.1); Has 122 Blast hits to 112 proteins in 13 species: Archae - 0; Bacteria - 0; Metazoa - 0; Fungi - 0; Plants - 122; Viruses - 0; Other Eukaryotes - 0 (source: NCBI BLink).	Chr06:30268057-30271310	GA2DAT	C2DAT	8.16902	2.11049	1.95258	-4.91168	5e-05	0.00312624
MSTRG.32259	MD14G1217300	AT3G42660.1	0	transducin family protein / WD-40 repeat family protein	Chr14:30085421-30090270	GA2DAT	C2DAT	5.06854	1.30531	1.95717	-4.66291	5e-05	0.00312624
MSTRG.38731	MD17G1057000	AT3G01015.1	0	TPX2 (targeting protein for Xklp2) protein family	Chr17:4642584-4645279	GA2DAT	C2DAT	8.13675	2.09422	1.95804	-4.46375	0.0005	0.019173
MSTRG.32941	MD15G1049700	AT1G02180.1	0	ferredoxin-related	Chr15:3389542-3391623	GA2DAT	C2DAT	25.8235	6.63576	1.96035	-5.15816	0.0001	0.00558599
MSTRG.17121	MD08G1013000	AT5G11600.1	0	unknown protein; FUNCTIONS IN: molecular_function unknown; INVOLVED IN: biological_process unknown; LOCATED IN: chloroplast; EXPRESSED IN: 20 plant structures; EXPRESSED DURING: 11 growth stages; BEST Arabidopsis thaliana protein match is: unknown protein (TAIR:AT1G19990.1); Has 1807 Blast hits to 1807 proteins in 277 species: Archae - 0; Bacteria - 0; Metazoa - 736; Fungi - 347; Plants - 385; Vi…	Chr08:963043-965517	GA2DAT	C2DAT	10.3237	2.65248	1.96055	-4.08839	0.0006	0.0218931
MSTRG.3686	MD02G1047000	AT3G16060.1	0	ATP binding microtubule motor family protein	Chr02:3754388-3758639	GA2DAT	C2DAT	6.52838	1.67649	1.96128	-4.78745	5e-05	0.00312624
MSTRG.23762	MD10G1329000	AT4G05520.2	ATEHD2, EHD2	EPS15 homology domain 2	Chr10:40799632-40803660	GA2DAT	C2DAT	29.7911	7.63424	1.96432	-6.28871	5e-05	0.00312624
MSTRG.7566	MD03G1228500	AT1G53140.1	DRP5A	Dynamin related protein 5A	Chr03:31407376-31412370	GA2DAT	C2DAT	5.57774	1.42528	1.96844	-4.39632	0.00025	0.011429
MSTRG.38938	MD17G1085000	AT4G21450.1	0	PapD-like superfamily protein	Chr17:6996829-7000027	GA2DAT	C2DAT	9.3828	2.39656	1.96906	-4.3125	0.00045	0.0177779
MSTRG.5943	MD03G1020400	AT5G65360.1	0	Histone superfamily protein	Chr03:1577630-1578041	GA2DAT	C2DAT	112.901	28.7839	1.97173	-5.40207	5e-05	0.00312624
MSTRG.20506	MD09G1200500	AT4G25150.1	0	HAD superfamily, subfamily IIIB acid phosphatase	Chr09:18371050-18564254	GA2DAT	C2DAT	462.495	117.763	1.97355	-5.18275	5e-05	0.00312624
MSTRG.7405	MD03G1207400	AT3G48280.1	CYP71A25	cytochrome P450, family 71, subfamily A, polypeptide 25	Chr03:28367259-28369348	GA2DAT	C2DAT	60.8387	15.4595	1.97649	-6.83888	5e-05	0.00312624
MSTRG.10747	MD05G1102500	AT4G33800.1	0	unknown protein; Has 30201 Blast hits to 17322 proteins in 780 species: Archae - 12; Bacteria - 1396; Metazoa - 17338; Fungi - 3422; Plants - 5037; Viruses - 0; Other Eukaryotes - 2996 (source: NCBI BLink).	Chr05:21277651-21279492	GA15DAT	C15DAT	2.24762	0.57108	1.97663	-2.55553	0.0008	0.0269448
MSTRG.24089	MD11G1027400,MD11G1027600	AT5G65360.1	0	Histone superfamily protein	Chr11:2390606-2407615	GA2DAT	C2DAT	188.557	47.8435	1.97861	-3.97808	0.00055	0.0205992
MSTRG.5966	MD03G1023100	AT5G65360.1	0	Histone superfamily protein	Chr03:1830575-1830998	GA2DAT	C2DAT	105.017	26.6291	1.97954	-5.38731	5e-05	0.00312624
MSTRG.14471	MD06G1225500	AT5G08020.1	ATRPA70B, RPA70B	RPA70-kDa subunit B	Chr06:35616319-35619626	GA2DAT	C2DAT	17.6847	4.47082	1.98389	-5.63987	5e-05	0.00312624
MSTRG.23634	MD10G1311800	AT4G21270.1	ATK1, KATA, KATAP	kinesin 1	Chr10:39647737-39652940	GA2DAT	C2DAT	9.45648	2.38785	1.98559	-5.41373	5e-05	0.00312624
MSTRG.31137	MD14G1071100	AT2G41820.1	0	Leucine-rich repeat protein kinase family protein	Chr14:7810683-7814619	GA2DAT	C2DAT	17.0056	4.29292	1.98598	-6.4916	5e-05	0.00312624
MSTRG.870	MD00G1122000,MD00G1122100	AT4G17890.1	AGD8	ARF-GAP domain 8	Chr00:26192025-26198073	GA5DAT	C5DAT	8.43213	2.12185	1.99058	-3.1568	5e-05	0.00312624
MSTRG.14067	MD06G1175800	AT1G70370.2	PG2	polygalacturonase 2	Chr06:31527994-31530198	GA2DAT	C2DAT	5.50253	1.38367	1.99159	-4.2033	0.0006	0.0218931
MSTRG.11565	MD05G1207000	AT1G78440.1	ATGA2OX1, GA2OX1	Arabidopsis thaliana gibberellin 2-oxidase 1	Chr05:33633794-33636315	GA2DAT	C2DAT	83.5949	20.9721	1.99494	-6.96381	5e-05	0.00312624
MSTRG.34394	MD15G1233100	AT1G20610.1	CYCB2;3	Cyclin B2;3	Chr15:19070644-19073957	GA2DAT	C2DAT	5.13917	1.2873	1.99718	-3.97472	0.0017	0.0439937
MSTRG.37895	MD16G1231900	AT3G23930.1	0	unknown protein; FUNCTIONS IN: molecular_function unknown; INVOLVED IN: N-terminal protein myristoylation; LOCATED IN: cellular_component unknown; EXPRESSED IN: hypocotyl; BEST Arabidopsis thaliana protein match is: unknown protein (TAIR:AT4G13540.1); Has 10639 Blast hits to 7432 proteins in 646 species: Archae - 82; Bacteria - 826; Metazoa - 5047; Fungi - 759; Plants - 314; Viruses - 86; Other E…	Chr16:23812423-23814438	GA2DAT	C2DAT	16.8278	4.20671	2.00008	-4.87619	5e-05	0.00312624
MSTRG.18775	MD08G1227900	AT3G06470.1	0	GNS1/SUR4 membrane protein family	Chr08:29425401-29426246	GA2DAT	C2DAT	21.7037	5.4213	2.00123	-4.657	0.00015	0.00770851
MSTRG.8914	MD04G1100000	AT5G03170.1	FLA11, ATFLA11	FASCICLIN-like arabinogalactan-protein 11	Chr04:18492810-18493551	GA2DAT	C2DAT	45.0366	11.2426	2.00212	-5.42595	0.0001	0.00558599
MSTRG.16113	MD07G1194300	AT1G65520.1	ATECI1, ECI1, ECHIC, PEC11	delta(3), delta(2)-enoyl CoA isomerase 1	Chr07:27378516-27379463	GA5DAT	C5DAT	7.91567	1.97556	2.00245	-3.01173	0.0001	0.00558599
MSTRG.24999	MD11G1149100	AT1G07790.1	HTB1	Histone superfamily protein	Chr11:14121176-14121925	GA2DAT	C2DAT	251.904	62.867	2.0025	-7.10475	5e-05	0.00312624
MSTRG.17182	MD08G1022400	AT1G75500.2	WAT1	Walls Are Thin 1	Chr08:1637008-1640639	GA2DAT	C2DAT	27.2371	6.7933	2.00339	-6.05855	5e-05	0.00312624
MSTRG.35215	MD15G1339400	AT2G21790.1	R1, RNR1, CLS8, ATRNR1	ribonucleotide reductase 1	Chr15:38354316-38359204	GA2DAT	C2DAT	45.3809	11.3145	2.00391	-7.05454	5e-05	0.00312624
MSTRG.31680	MD14G1142400	AT5G07050.1	0	nodulin MtN21 /EamA-like transporter family protein	Chr14:23506906-23509148	GA15DAT	C15DAT	2.78538	0.693951	2.00497	-3.03783	0.00045	0.0177779
MSTRG.30621	MD14G1002300	AT1G54385.2	0	ARM repeat superfamily protein	Chr14:357882-361344	GA2DAT	C2DAT	10.3956	2.58177	2.00954	-5.18549	5e-05	0.00312624
MSTRG.38979	MD17G1090100	AT3G25830.1	ATTPS-CIN, TPS-CIN	terpene synthase-like sequence-1,8-cineole	Chr17:7443255-7452020	GA5DAT	C5DAT	2.65848	0.658912	2.01244	-2.94474	0.00035	0.014702
MSTRG.12378	MD05G1315200	AT4G27450.1	0	Aluminium induced protein with YGL and LRDR motifs	Chr05:44483744-44485367	GA15DAT	C15DAT	11.9089	2.94904	2.01372	-4.12628	5e-05	0.00312624
MSTRG.892	MD00G1125400	AT2G03090.1	ATEXPA15, EXP15, ATEXP15, ATHEXP ALPHA 1.3, EXPA15	expansin A15	Chr00:26716956-26719034	GA2DAT	C2DAT	12.3278	3.0466	2.01664	-4.5837	0.00025	0.011429
MSTRG.19348	MD09G1050000	AT1G18800.1	NRP2	NAP1-related protein 2	Chr09:3330295-3333793	GA2DAT	C2DAT	8.39388	2.07411	2.01685	-3.94796	0.0011	0.0330556
MSTRG.11017	MD05G1135400	AT2G17230.1	EXL5	EXORDIUM like 5	Chr05:26352883-26354243	GA2DAT	C2DAT	76.1022	18.8031	2.01697	-6.95459	5e-05	0.00312624
MSTRG.35081	MD15G1321300	AT2G22420.1	0	Peroxidase superfamily protein	Chr15:33511840-33513542	GA5DAT	C5DAT	17.7587	4.38441	2.01808	-4.18831	5e-05	0.00312624
MSTRG.20810	MD09G1242900	AT2G20590.1	0	Reticulon family protein	Chr09:30993755-30996545	GA2DAT	C2DAT	6.14168	1.51627	2.01811	-4.11741	0.0002	0.00968037
MSTRG.30942	MD14G1044900	AT3G54750.3	0	unknown protein; FUNCTIONS IN: molecular_function unknown; INVOLVED IN: biological_process unknown; LOCATED IN: cellular_component unknown; EXPRESSED IN: 24 plant structures; EXPRESSED DURING: 15 growth stages.	Chr14:4258335-4264786	GA2DAT	C2DAT	4.4616	1.09934	2.02092	-4.13523	0.0007	0.0244801
MSTRG.31664	MD14G1139400	AT5G59970.1	0	Histone superfamily protein	Chr14:23004052-23004364	GA2DAT	C2DAT	154.227	37.9848	2.02156	-5.14885	5e-05	0.00312624
MSTRG.16234	MD07G1209500	AT5G54160.1	ATOMT1, OMT1	O-methyltransferase 1	Chr07:28874093-28878706	GA2DAT	C2DAT	8.68365	2.13843	2.02175	-3.5156	0.00145	0.0397081
MSTRG.18148	MD08G1145800	AT3G22780.1	TSO1, ATTSO1	Tesmin/TSO1-like CXC domain-containing protein	Chr08:14481910-14486861	GA2DAT	C2DAT	10.319	2.53899	2.02298	-5.6893	5e-05	0.00312624
MSTRG.12149	MD05G1283800	AT1G30040.1	ATGA2OX2, GA2OX2	gibberellin 2-oxidase	Chr05:41773272-41775201	GA2DAT	C2DAT	112.558	27.3939	2.03874	-6.9225	5e-05	0.00312624
MSTRG.5375	MD02G1266500	AT5G04970.1	0	Plant invertase/pectin methylesterase inhibitor superfamily	Chr02:32056282-32061797	GA2DAT	C2DAT	6.4092	1.55827	2.0402	-4.3121	0.0005	0.019173
MSTRG.3926	MD02G1079400	AT4G29720.1	ATPAO5, PAO5	polyamine oxidase 5	Chr02:6259022-6260699	GA2DAT	C2DAT	7.19061	1.74758	2.04076	-4.31328	0.0005	0.019173
MSTRG.24343	MD11G1062500	AT2G30150.1	0	UDP-Glycosyltransferase superfamily protein	Chr11:5415969-5432873	GA2DAT	C2DAT	15.1968	3.68653	2.04343	-5.65211	5e-05	0.00312624
MSTRG.1522	MD01G1012600	AT4G02060.2	PRL	Minichromosome maintenance (MCM2/3/5) family protein	Chr01:6377398-6383653	GA2DAT	C2DAT	13.7302	3.32527	2.04581	-5.85	5e-05	0.00312624
MSTRG.7486	MD03G1217300	AT4G05100.1	AtMYB74, MYB74	myb domain protein 74	Chr03:30152899-30154673	GA5DAT	C5DAT	5.2914	1.27481	2.05336	-3.28029	5e-05	0.00312624
MSTRG.560	MD00G1082000	AT1G49310.1	0	unknown protein; FUNCTIONS IN: molecular_function unknown; INVOLVED IN: biological_process unknown; LOCATED IN: endomembrane system; EXPRESSED IN: 9 plant structures; EXPRESSED DURING: LP.04 four leaves visible, petal differentiation and expansion stage; Has 11 Blast hits to 11 proteins in 6 species: Archae - 0; Bacteria - 0; Metazoa - 0; Fungi - 0; Plants - 11; Viruses - 0; Other Eukaryotes - 0 …	Chr00:16329603-16330236	GA5DAT	C5DAT	11.6433	2.80185	2.05505	-2.9955	0.00055	0.0205992
MSTRG.39688	MD17G1181700	AT1G16630.1	0	unknown protein; LOCATED IN: chloroplast; BEST Arabidopsis thaliana protein match is: unknown protein (TAIR:AT2G16270.1); Has 10587 Blast hits to 5736 proteins in 617 species: Archae - 88; Bacteria - 963; Metazoa - 3686; Fungi - 820; Plants - 541; Viruses - 438; Other Eukaryotes - 4051 (source: NCBI BLink).	Chr17:21198304-21201092	GA2DAT	C2DAT	11.3268	2.72377	2.05607	-5.58889	5e-05	0.00312624
MSTRG.7300	MD03G1194600	AT5G55180.2	0	O-Glycosyl hydrolases family 17 protein	Chr03:26659026-26661822	GA2DAT	C2DAT	37.2599	8.94817	2.05796	-5.56103	5e-05	0.00312624
MSTRG.22300	MD10G1138300	AT4G38380.1	0	MATE efflux family protein	Chr10:22296545-22303467	GA2DAT	C2DAT	4.15976	0.997498	2.06012	-3.63498	0.00045	0.0177779
MSTRG.25691	MD11G1236200	AT5G23960.2	TPS21	terpene synthase 21	Chr11:34330512-34398585	GA15DAT	C15DAT	8.66252	2.07383	2.06249	-2.43485	0.001	0.0310418
MSTRG.40486	MD17G1285300	AT4G01730.1	0	DHHC-type zinc finger family protein	Chr17:34433079-34435824	GA2DAT	C2DAT	5.41841	1.29554	2.06431	-4.14643	0.00045	0.0177779
MSTRG.17214	MD08G1026300	AT1G27660.1	0	basic helix-loop-helix (bHLH) DNA-binding superfamily protein	Chr08:1915493-1919674	GA2DAT	C2DAT	4.35131	1.03452	2.07249	-4.07644	0.0009	0.0289742
MSTRG.10449	MD05G1060000	AT4G21070.1	ATBRCA1, BRCA1	breast cancer susceptibility1	Chr05:10464035-10466677	GA2DAT	C2DAT	5.66985	1.33392	2.08764	-4.1	0.00105	0.0320245
MSTRG.23221	MD10G1262000	AT1G30040.1	ATGA2OX2, GA2OX2	gibberellin 2-oxidase	Chr10:35639450-35641331	GA2DAT	C2DAT	210.748	49.5504	2.08855	-7.22014	5e-05	0.00312624
MSTRG.37196	MD16G1139400	AT3G17350.1	0	unknown protein; FUNCTIONS IN: molecular_function unknown; INVOLVED IN: biological_process unknown; LOCATED IN: endomembrane system; EXPRESSED IN: 19 plant structures; EXPRESSED DURING: 13 growth stages; BEST Arabidopsis thaliana protein match is: unknown protein (TAIR:AT5G50290.1); Has 203 Blast hits to 203 proteins in 13 species: Archae - 0; Bacteria - 0; Metazoa - 0; Fungi - 0; Plants - 203; V…	Chr16:10737815-10739753	GA2DAT	C2DAT	17.152	4.02426	2.09158	-5.23585	5e-05	0.00312624
MSTRG.26201	MSTRG.26201	AT1G21540.1	0	AMP-dependent synthetase and ligase family protein	Chr11:41626839-41627993	GA2DAT	C2DAT	11.0685	2.59233	2.09414	-4.40768	0.0002	0.00968037
MSTRG.3155	MD01G1224300	AT5G24330.1	ATXR6, SDG34	ARABIDOPSIS TRITHORAX-RELATED PROTEIN 6	Chr01:31551560-31553883	GA2DAT	C2DAT	6.71335	1.56918	2.09702	-3.89117	0.00165	0.0430518
MSTRG.36915	MD16G1104800	AT3G01680.1	0	CONTAINS InterPro DOMAIN/s: Mediator complex subunit Med28 (InterPro:IPR021640); BEST Arabidopsis thaliana protein match is: unknown protein (TAIR:AT3G01670.1); Has 122 Blast hits to 112 proteins in 13 species: Archae - 0; Bacteria - 0; Metazoa - 0; Fungi - 0; Plants - 122; Viruses - 0; Other Eukaryotes - 0 (source: NCBI BLink).	Chr16:7365905-7369509	GA2DAT	C2DAT	5.19217	1.21172	2.09928	-4.02237	0.00065	0.0232122
MSTRG.11565	MD05G1207000	AT1G78440.1	ATGA2OX1, GA2OX1	Arabidopsis thaliana gibberellin 2-oxidase 1	Chr05:33633794-33636315	GA5DAT	C5DAT	11.9454	2.785	2.10071	-4.73908	5e-05	0.00312624
MSTRG.27905	MD12G1197400	AT1G02335.1	GL22	germin-like protein subfamily 2 member 2 precursor	Chr12:27858522-27860033	GA2DAT	C2DAT	58.1848	13.5342	2.10403	-6.45025	5e-05	0.00312624
MSTRG.23221	MD10G1262000	AT1G30040.1	ATGA2OX2, GA2OX2	gibberellin 2-oxidase	Chr10:35639450-35641331	GA15DAT	C15DAT	85.9715	19.8799	2.11255	-7.16928	5e-05	0.00312624
MSTRG.25930	MD11G1267500	AT1G53440.1	0	Leucine-rich repeat transmembrane protein kinase	Chr11:38249842-38258073	GA2DAT	C2DAT	9.29903	2.13478	2.12299	-5.97055	5e-05	0.00312624
MSTRG.4354	MD02G1132500	AT5G66230.1	0	Chalcone-flavanone isomerase family protein	Chr02:10714606-10716513	GA2DAT	C2DAT	20.6174	4.71961	2.12712	-5.81181	5e-05	0.00312624
MSTRG.32815	MD15G1034600	AT1G47670.1	0	Transmembrane amino acid transporter family protein	Chr15:2443464-2447458	GA2DAT	C2DAT	10.0979	2.30104	2.1337	-4.96193	0.00015	0.00770851
MSTRG.3875	MD02G1072000	AT3G61640.1	AGP20, AtAGP20	arabinogalactan protein 20	Chr02:5865222-5866237	GA2DAT	C2DAT	17.9738	4.09503	2.13395	-4.2827	0.001	0.0310418
MSTRG.35346	MD15G1357800	AT1G24620.1	0	EF hand calcium-binding protein family	Chr15:43138769-43139243	GA5DAT	C5DAT	16.0339	3.64316	2.13786	-3.17837	0.00025	0.011429
MSTRG.7299	MD03G1194500	AT5G55180.1	0	O-Glycosyl hydrolases family 17 protein	Chr03:26659026-26661822	GA2DAT	C2DAT	14.4817	3.28823	2.13884	-3.53652	0.0014	0.0387318
MSTRG.27078	MD12G1094200	AT5G14800.1	P5CR, AT-P5R, AT-P5C1, EMB2772	pyrroline-5- carboxylate (P5C) reductase	Chr12:12447750-12452293	GA2DAT	C2DAT	7.60765	1.72487	2.14096	-3.91453	0.0016	0.0421396
MSTRG.33799	MD15G1157400	AT1G80710.1	DRS1	DROUGHT SENSITIVE 1	Chr15:11674673-11677233	GA2DAT	C2DAT	7.20763	1.63368	2.1414	-4.59625	5e-05	0.00312624
MSTRG.17749	MD08G1097300	AT4G20270.1	BAM3	Leucine-rich receptor-like protein kinase family protein	Chr08:8192988-8194635	GA2DAT	C2DAT	165.949	37.5721	2.14301	-7.51012	5e-05	0.00312624
MSTRG.785	MD00G1112100	AT2G22590.1	0	UDP-Glycosyltransferase superfamily protein	Chr00:23613402-23614812	GA2DAT	C2DAT	10.0489	2.27326	2.1442	-4.6517	0.0002	0.00968037
MSTRG.11077	MD05G1143200	AT4G38210.1	ATEXPA20, EXP20, ATEXP20, ATHEXP ALPHA 1.23, EXPA20	expansin A20	Chr05:27412671-27414950	GA2DAT	C2DAT	7.76252	1.75356	2.14624	-4.23892	0.0008	0.0269448
MSTRG.26005	MD11G1277100	AT3G63430.1	0	unknown protein; BEST Arabidopsis thaliana protein match is: unknown protein (TAIR:AT1G74160.1); Has 135 Blast hits to 119 proteins in 22 species: Archae - 0; Bacteria - 2; Metazoa - 3; Fungi - 3; Plants - 119; Viruses - 0; Other Eukaryotes - 8 (source: NCBI BLink).	Chr11:39427347-39431630	GA2DAT	C2DAT	11.393	2.56933	2.14869	-5.93217	5e-05	0.00312624
MSTRG.34734	MD15G1276700	AT5G66920.1	sks17	SKU5 similar 17	Chr15:24318159-24321223	GA2DAT	C2DAT	47.3557	10.626	2.15594	-7.33015	5e-05	0.00312624
MSTRG.33477	MD15G1117200	AT5G11320.1	YUC4	Flavin-binding monooxygenase family protein	Chr15:8337904-8340244	GA2DAT	C2DAT	6.06444	1.356	2.16101	-4.16433	0.0016	0.0421396
MSTRG.13788	MD06G1141500	AT3G48550.1	0	BEST Arabidopsis thaliana protein match is: C2H2-like zinc finger protein (TAIR:AT2G01940.3); Has 78 Blast hits to 78 proteins in 11 species: Archae - 0; Bacteria - 0; Metazoa - 0; Fungi - 0; Plants - 78; Viruses - 0; Other Eukaryotes - 0 (source: NCBI BLink).	Chr06:28510517-28511030	GA2DAT	C2DAT	23.0145	5.13411	2.16435	-4.03504	0.00135	0.0377594
MSTRG.33935	MD15G1172700	AT5G20150.1	ATSPX1, SPX1	SPX domain gene 1	Chr15:13456526-13459263	GA2DAT	C2DAT	34.0543	7.59098	2.16548	-6.11264	5e-05	0.00312624
MSTRG.38785	MD17G1064300	AT5G15630.1	COBL4, IRX6	COBRA-like extracellular glycosyl-phosphatidyl inositol-anchored protein family	Chr17:5209717-5211888	GA2DAT	C2DAT	5.6495	1.25551	2.16985	-4.11927	0.0015	0.040681
MSTRG.4253	MD02G1119100	AT1G20610.1	CYCB2;3	Cyclin B2;3	Chr02:9656642-9660231	GA2DAT	C2DAT	10.3821	2.30587	2.17072	-5.1946	5e-05	0.00312624
MSTRG.40478	MD17G1284100	AT2G47010.2	0	unknown protein; FUNCTIONS IN: molecular_function unknown; INVOLVED IN: biological_process unknown; LOCATED IN: endomembrane system; EXPRESSED IN: 17 plant structures; EXPRESSED DURING: 10 growth stages; BEST Arabidopsis thaliana protein match is: unknown protein (TAIR:AT1G17030.1); Has 72 Blast hits to 72 proteins in 13 species: Archae - 0; Bacteria - 0; Metazoa - 0; Fungi - 0; Plants - 71; Viru…	Chr17:34307773-34311511	GA2DAT	C2DAT	9.52501	2.10276	2.17944	-5.66664	5e-05	0.00312624
MSTRG.24745	MSTRG.24745	AT3G49860.1	ATARLA1B, ARLA1B	ADP-ribosylation factor-like A1B	Chr11:10216306-10216728	GA1DAT	C1DAT	27.4467	6.03323	2.18563	-3.8731	0.00175	0.044923
MSTRG.39799	MD17G1196100	AT3G15990.1	SULTR3;4	sulfate transporter 3;4	Chr17:23480474-23485783	GA2DAT	C2DAT	4.35734	0.952521	2.19362	-4.31921	0.00075	0.0257477
MSTRG.6408	MD03G1082800	AT3G53990.1	0	Adenine nucleotide alpha hydrolases-like superfamily protein	Chr03:6725528-6726934	GA1DAT	C1DAT	15.407	3.3665	2.19426	-4.03384	0.00135	0.0377594
MSTRG.4161	MD02G1108700	AT1G76490.1	HMG1, HMGR1, AtHMGR1	hydroxy methylglutaryl CoA reductase 1	Chr02:8754195-8758023	GA2DAT	C2DAT	16.0775	3.49533	2.20154	-6.10492	5e-05	0.00312624
MSTRG.24281	MD11G1054500	AT2G40610.1	ATEXPA8, EXP8, ATEXP8, ATHEXP ALPHA 1.11, EXPA8	expansin A8	Chr11:4644687-4646556	GA2DAT	C2DAT	26.8124	5.81453	2.20516	-5.79596	5e-05	0.00312624
MSTRG.21878	MD10G1081200	AT4G04040.1	MEE51	Phosphofructokinase family protein	Chr10:11944942-11948103	GA15DAT	C15DAT	3.70582	0.800924	2.21005	-1.57285	0.00165	0.0430518
MSTRG.36200	MD16G1014300	AT5G15780.1	0	Pollen Ole e 1 allergen and extensin family protein	Chr16:1108842-1111088	GA2DAT	C2DAT	49.169	10.6051	2.21299	-7.18582	5e-05	0.00312624
MSTRG.31177	MD14G1075900	AT3G14190.1	0	unknown protein; BEST Arabidopsis thaliana protein match is: unknown protein (TAIR:AT5G12360.1); Has 18 Blast hits to 18 proteins in 5 species: Archae - 0; Bacteria - 0; Metazoa - 0; Fungi - 0; Plants - 18; Viruses - 0; Other Eukaryotes - 0 (source: NCBI BLink).	Chr14:8593455-8595583	GA2DAT	C2DAT	8.85704	1.90827	2.21456	-4.37703	0.0007	0.0244801
MSTRG.26201	MSTRG.26201	AT1G21540.1	0	AMP-dependent synthetase and ligase family protein	Chr11:41626839-41627993	GA15DAT	C15DAT	10.3134	2.21424	2.21964	-4.42445	5e-05	0.00312624
MSTRG.34126	MD15G1199200	AT5G56550.1	OXS3, ATOXS3	oxidative stress 3	Chr15:15858554-15859561	GA15DAT	C15DAT	5.84817	1.25464	2.22071	-3.31297	0.0003	0.0130884
MSTRG.29605	MD13G1146600	AT1G48100.1	0	Pectin lyase-like superfamily protein	Chr13:11426281-11430300	GA2DAT	C2DAT	2.80966	0.602366	2.22168	-3.72694	0.00185	0.0466797
MSTRG.24764	MD11G1115200,MD11G1115300	AT5G06900.1	CYP93D1	cytochrome P450, family 93, subfamily D, polypeptide 1	Chr11:10385585-10412901	GA2DAT	C2DAT	38.5315	8.24827	2.22388	-7.23084	5e-05	0.00312624
MSTRG.29308	MD13G1109700	AT3G25980.1	MAD2	DNA-binding HORMA family protein	Chr13:7983560-7985366	GA2DAT	C2DAT	24.2894	5.17934	2.22949	-5.74372	5e-05	0.00312624
MSTRG.14079	MD06G1177500	AT1G23820.1	SPDS1	spermidine synthase 1	Chr06:31725775-31729337	GA15DAT	C15DAT	12.7233	2.71014	2.23103	-5.18178	5e-05	0.00312624
MSTRG.34502	MD15G1246000	AT5G66230.1	0	Chalcone-flavanone isomerase family protein	Chr15:20364445-20366297	GA2DAT	C2DAT	21.0511	4.46231	2.23804	-5.89127	5e-05	0.00312624
MSTRG.33510	MD15G1121200	AT3G22780.1	TSO1, ATTSO1	Tesmin/TSO1-like CXC domain-containing protein	Chr15:8704898-8709933	GA2DAT	C2DAT	8.34167	1.76712	2.23894	-5.85895	5e-05	0.00312624
MSTRG.16969	MD07G1306000	AT3G03130.1	0	unknown protein; BEST Arabidopsis thaliana protein match is: unknown protein (TAIR:AT5G17160.1); Has 7130 Blast hits to 3690 proteins in 504 species: Archae - 22; Bacteria - 2666; Metazoa - 1654; Fungi - 721; Plants - 246; Viruses - 56; Other Eukaryotes - 1765 (source: NCBI BLink).	Chr07:36268174-36271098	GA2DAT	C2DAT	17.3904	3.66096	2.248	-6.3526	5e-05	0.00312624
MSTRG.29296	MD13G1108100	AT5G01520.1	0	RING/U-box superfamily protein	Chr13:7751477-7772949	GA5DAT	C5DAT	9.89854	2.07485	2.25421	-2.67005	5e-05	0.00312624
MSTRG.40144	MD17G1239900	AT4G28310.1	0	unknown protein; BEST Arabidopsis thaliana protein match is: unknown protein (TAIR:AT1G52270.1); Has 30201 Blast hits to 17322 proteins in 780 species: Archae - 12; Bacteria - 1396; Metazoa - 17338; Fungi - 3422; Plants - 5037; Viruses - 0; Other Eukaryotes - 2996 (source: NCBI BLink).	Chr17:28915179-28915923	GA2DAT	C2DAT	34.5788	7.18904	2.26602	-5.51393	5e-05	0.00312624
MSTRG.34311	MD15G1222300	AT5G20790.1	0	unknown protein; FUNCTIONS IN: molecular_function unknown; INVOLVED IN: biological_process unknown; LOCATED IN: endomembrane system; EXPRESSED IN: 11 plant structures; EXPRESSED DURING: LP.04 four leaves visible, 4 anthesis, petal differentiation and expansion stage; BEST Arabidopsis thaliana protein match is: unknown protein (TAIR:AT3G43110.1); Has 30201 Blast hits to 17322 proteins in 780 speci…	Chr15:18036663-18037290	GA2DAT	C2DAT	16.4929	3.42499	2.26767	-4.13951	0.0007	0.0244801
MSTRG.25211	MD11G1177900,MD11G1178000	AT5G20950.2	0	Glycosyl hydrolase family protein	Chr11:21291393-21301371	GA2DAT	C2DAT	30.0625	6.21884	2.27324	-7.2994	5e-05	0.00312624
MSTRG.11821	MD05G1241900	AT4G20270.1	BAM3	Leucine-rich receptor-like protein kinase family protein	Chr05:37501498-37506476	GA2DAT	C2DAT	5.65796	1.16466	2.28038	-5.48264	5e-05	0.00312624
MSTRG.2517	MSTRG.2517	ATMG00580.1	NAD4	NADH dehydrogenase subunit 4	Chr01:25167971-25171393	GA5DAT	C5DAT	9.96477	2.03414	2.29242	-5.41324	5e-05	0.00312624
MSTRG.4761	MD02G1183900	AT5G67460.1	0	O-Glycosyl hydrolases family 17 protein	Chr02:16681556-16683335	GA2DAT	C2DAT	27.9162	5.69273	2.29391	-6.48729	5e-05	0.00312624
MSTRG.13839	MSTRG.13839	AT5G50335.1	0	unknown protein; Has 30201 Blast hits to 17322 proteins in 780 species: Archae - 12; Bacteria - 1396; Metazoa - 17338; Fungi - 3422; Plants - 5037; Viruses - 0; Other Eukaryotes - 2996 (source: NCBI BLink).	Chr06:29164400-29165254	GA2DAT	C2DAT	11.1658	2.27333	2.29621	-4.20479	0.0007	0.0244801
MSTRG.17276	MD08G1034400	AT3G46940.1	DUT1	DUTP-PYROPHOSPHATASE-LIKE 1	Chr08:2429902-2430916	GA2DAT	C2DAT	16.8989	3.43862	2.29703	-4.64525	0.00045	0.0177779
MSTRG.9644	MD04G1201300	AT5G27690.1	0	Heavy metal transport/detoxification superfamily protein	Chr04:28750383-28752832	GA2DAT	C2DAT	4.87576	0.988387	2.30248	-4.4793	0.00095	0.0301188
MSTRG.26175	MD11G1296200	AT1G54690.1	HTA3, H2AXB, G-H2AX, GAMMA-H2AX	gamma histone variant H2AX	Chr11:41401061-41402295	GA2DAT	C2DAT	40.3597	8.1782	2.30306	-5.89746	5e-05	0.00312624
MSTRG.9184	MD04G1142300,MD04G1142900	AT3G09220.1	LAC7	laccase 7	Chr04:23149504-23256241	GA1DAT	C1DAT	55.7605	11.2286	2.31207	-7.57697	5e-05	0.00312624
MSTRG.36048	MD15G1443100	AT1G59740.1	0	Major facilitator superfamily protein	Chr15:54321425-54325021	GA2DAT	C2DAT	7.81542	1.5705	2.3151	-4.59349	0.00075	0.0257477
MSTRG.24086	MD11G1027000	AT2G26760.1	CYCB1;4	Cyclin B1;4	Chr11:2377176-2379919	GA2DAT	C2DAT	11.5017	2.30666	2.31797	-5.24811	5e-05	0.00312624
MSTRG.7111	MD03G1171500	AT4G16260.1	0	Glycosyl hydrolase superfamily protein	Chr03:23311266-23313657	GA2DAT	C2DAT	7.71799	1.54749	2.3183	-4.5208	0.00095	0.0301188
MSTRG.22625	MD10G1178300	AT2G31270.1	ATCDT1A, CDT1A, CDT1	homolog of yeast CDT1 A	Chr10:27252830-27255882	GA2DAT	C2DAT	15.2483	3.03253	2.33005	-6.0212	5e-05	0.00312624
MSTRG.28800	MD13G1044900	AT1G25510.1	0	Eukaryotic aspartyl protease family protein	Chr13:3121936-3123403	GA2DAT	C2DAT	7.40753	1.4718	2.33141	-4.53285	0.00085	0.0281028
MSTRG.10479	MD05G1064700	AT2G18260.1	SYP112, ATSYP112	syntaxin of plants 112	Chr05:11519794-11521642	GA2DAT	C2DAT	13.0941	2.60093	2.33182	-5.54841	5e-05	0.00312624
MSTRG.10552	MD05G1075400	AT3G23280.2	XBAT35	XB3 ortholog 5 in Arabidopsis thaliana	Chr05:16106824-16108801	GA15DAT	C15DAT	3.7704	0.746102	2.33727	-2.77324	0.00035	0.014702
MSTRG.30110	MD13G1213100	AT3G23240.1	ERF1, ATERF1	ethylene response factor 1	Chr13:19977427-19978117	GA15DAT	C15DAT	6.58488	1.29704	2.34393	-3.14979	0.0005	0.019173
MSTRG.34266	MD15G1216500	AT5G20630.1	GLP3, GLP3A, GLP3B, ATGER3, GER3	germin 3	Chr15:17466248-17467013	GA2DAT	C2DAT	14.0889	2.77258	2.34525	-4.33535	0.001	0.0310418
MSTRG.16116	MD07G1194500	AT5G59970.1	0	Histone superfamily protein	Chr07:27389854-27390166	GA2DAT	C2DAT	148.031	28.4886	2.37744	-5.66487	5e-05	0.00312624
MSTRG.35798	MD15G1414100	AT5G64570.1	XYL4, ATBXL4	beta-D-xylosidase 4	Chr15:51376437-51381755	GA2DAT	C2DAT	10.1201	1.93748	2.38497	-5.05613	0.0002	0.00968037
MSTRG.1038	MD00G1145100	AT2G44160.1	MTHFR2	methylenetetrahydrofolate reductase 2	Chr00:31748117-31750470	GA5DAT	C5DAT	6.52887	1.23788	2.39896	-4.24988	5e-05	0.00312624
MSTRG.19513	MD09G1071700	AT5G53740.1	0	unknown protein; FUNCTIONS IN: molecular_function unknown; INVOLVED IN: biological_process unknown; LOCATED IN: chloroplast; EXPRESSED IN: synergid; BEST Arabidopsis thaliana protein match is: unknown protein (TAIR:AT5G53905.1); Has 1807 Blast hits to 1807 proteins in 277 species: Archae - 0; Bacteria - 0; Metazoa - 736; Fungi - 347; Plants - 385; Viruses - 0; Other Eukaryotes - 339 (source: NCBI…	Chr09:4945082-4945296	GA5DAT	C5DAT	562.651	106.15	2.40614	-4.96639	5e-05	0.00312624
MSTRG.29172	MD13G1094100	AT1G60590.1	0	Pectin lyase-like superfamily protein	Chr13:6625968-6630214	GA2DAT	C2DAT	6.08706	1.14683	2.40809	-4.71269	0.0006	0.0218931
MSTRG.17930	MD08G1118000	AT2G25737.1	0	Sulfite exporter TauE/SafE family protein	Chr08:10786723-10790965	GA2DAT	C2DAT	16.2415	3.05876	2.40866	-6.55913	5e-05	0.00312624
MSTRG.24501	MD11G1083000	AT2G29570.1	PCNA2, ATPCNA2	proliferating cell nuclear antigen 2	Chr11:7036938-7038646	GA5DAT	C5DAT	3.19257	0.59925	2.41349	-2.74724	0.00155	0.0412575
MSTRG.31943	MD14G1176800	AT4G20140.1	GSO1	Leucine-rich repeat transmembrane protein kinase	Chr14:26971625-26975150	GA2DAT	C2DAT	2.36397	0.443357	2.41468	-4.22823	0.00185	0.0466797
MSTRG.32221	MD14G1212400	AT5G08020.1	ATRPA70B, RPA70B	RPA70-kDa subunit B	Chr14:29720327-29723674	GA2DAT	C2DAT	21.6029	4.02343	2.42473	-7.0059	5e-05	0.00312624
MSTRG.6304	MD03G1068200	AT5G44640.1	BGLU13	beta glucosidase 13	Chr03:5522049-5525507	GA15DAT	C15DAT	2.08609	0.387456	2.4287	-2.88002	0.0004	0.0162701
MSTRG.26169	MD11G1295700	ATCG00430.1	PSBG	photosystem II reaction center protein G	Chr11:41351173-41351563	GA5DAT	C5DAT	21.0474	3.90817	2.42908	-3.44846	5e-05	0.00312624
MSTRG.28117	MD12G1223000	AT1G72210.1	0	basic helix-loop-helix (bHLH) DNA-binding superfamily protein	Chr12:29989935-29991614	GA2DAT	C2DAT	28.6745	5.32265	2.42955	-6.55861	5e-05	0.00312624
MSTRG.2386	MD01G1124600	AT5G59970.1	0	Histone superfamily protein	Chr01:23739342-23739654	GA2DAT	C2DAT	117.047	21.7056	2.43095	-5.36656	5e-05	0.00312624
MSTRG.7154	MD03G1176600	AT4G12620.1	ORC1B, ATORC1B, UNE13	origin of replication complex 1B	Chr03:24225428-24232397	GA2DAT	C2DAT	7.03926	1.29206	2.44576	-5.70914	5e-05	0.00312624
MSTRG.27618	MD12G1161300	AT5G01210.1	0	HXXXD-type acyl-transferase family protein	Chr12:24256609-24258055	GA2DAT	C2DAT	24.1265	4.41734	2.44937	-6.54872	5e-05	0.00312624
MSTRG.25356	MD11G1195800	AT1G62660.1	0	Glycosyl hydrolases family 32 protein	Chr11:28045500-28050794	GA2DAT	C2DAT	44.4592	8.12316	2.45237	-8.12236	5e-05	0.00312624
MSTRG.30072	MD13G1207700	AT3G23090.1	0	TPX2 (targeting protein for Xklp2) protein family	Chr13:19040471-19044294	GA2DAT	C2DAT	5.95054	1.08284	2.45821	-4.03181	0.00155	0.0412575
MSTRG.28676	MD13G1030200	AT2G01630.1	0	O-Glycosyl hydrolases family 17 protein	Chr13:2178697-2182318	GA2DAT	C2DAT	14.6048	2.64883	2.46301	-6.09736	5e-05	0.00312624
MSTRG.32450	MD14G1240300	AT3G17790.1	ATACP5, ATPAP17, PAP17	purple acid phosphatase 17	Chr14:31921700-31927798	GA2DAT	C2DAT	24.3941	4.41996	2.46443	-6.27589	5e-05	0.00312624
MSTRG.9292	MD04G1156000	AT3G47570.1	0	Leucine-rich repeat protein kinase family protein	Chr04:24369757-24375689	GA5DAT	C5DAT	1.50179	0.27199	2.46506	-3.15172	0.0002	0.00968037
MSTRG.29528	MD13G1136900	#N/A	#N/A	#N/A	Chr13:10527674-10530621	GA2DAT	C2DAT	12.8028	2.31488	2.46744	-6.2407	5e-05	0.00312624
MSTRG.11565	MD05G1207000	AT1G78440.1	ATGA2OX1, GA2OX1	Arabidopsis thaliana gibberellin 2-oxidase 1	Chr05:33633794-33636315	GA15DAT	C15DAT	15.583	2.8018	2.47555	-6.10867	5e-05	0.00312624
MSTRG.13839	MSTRG.13839	AT5G50335.1	0	unknown protein; Has 30201 Blast hits to 17322 proteins in 780 species: Archae - 12; Bacteria - 1396; Metazoa - 17338; Fungi - 3422; Plants - 5037; Viruses - 0; Other Eukaryotes - 2996 (source: NCBI BLink).	Chr06:29164400-29165254	GA15DAT	C15DAT	4.86799	0.871343	2.48201	-3.17785	0.0006	0.0218931
MSTRG.19777	MD09G1110300	AT1G62180.1	APR2, APSR, PRH43, PRH, ATAPR2	5'adenylylphosphosulfate reductase 2	Chr09:8191940-8194155	GA2DAT	C2DAT	96.2615	17.2029	2.48431	-8.18491	5e-05	0.00312624
MSTRG.20201	MD09G1162800	AT4G21020.1	0	Late embryogenesis abundant protein (LEA) family protein	Chr09:13223981-13226358	GA2DAT	C2DAT	21.9659	3.92481	2.48457	-6.48799	5e-05	0.00312624
MSTRG.2734	MD01G1170000	AT5G05180.2	0	unknown protein; BEST Arabidopsis thaliana protein match is: unknown protein (TAIR:AT3G10880.1); Has 50151 Blast hits to 28081 proteins in 1838 species: Archae - 860; Bacteria - 6013; Metazoa - 25867; Fungi - 3836; Plants - 2236; Viruses - 90; Other Eukaryotes - 11249 (source: NCBI BLink).	Chr01:27356952-27359708	GA2DAT	C2DAT	11.9279	2.10708	2.50102	-5.7454	5e-05	0.00312624
MSTRG.17589	MD08G1076500	AT4G37770.1	ACS8	1-amino-cyclopropane-1-carboxylate synthase 8	Chr08:6263289-6265920	GA15DAT	C15DAT	4.38604	0.771824	2.50657	-4.09875	0.0001	0.00558599
MSTRG.6342	MD03G1072700	AT2G29680.2	CDC6, ATCDC6	cell division control 6	Chr03:5899618-5903815	GA2DAT	C2DAT	4.92392	0.866298	2.50687	-4.52749	0.0005	0.019173
MSTRG.2653	MD01G1159600	AT3G51740.1	IMK2	inflorescence meristem receptor-like kinase 2	Chr01:26582480-26585115	GA2DAT	C2DAT	5.0174	0.881652	2.50866	-5.05181	0.0004	0.0162701
MSTRG.37471	MD16G1174500	AT4G15630.1	0	Uncharacterised protein family (UPF0497)	Chr16:14821896-14824219	GA2DAT	C2DAT	21.4811	3.75065	2.51785	-5.4928	0.0001	0.00558599
MSTRG.5751	MD02G1316900	AT3G59550.1	SYN3, ATRAD21.2, ATSYN3	Rad21/Rec8-like family protein	Chr02:37135020-37141052	GA2DAT	C2DAT	3.45375	0.602626	2.51883	-4.31323	0.00085	0.0281028
MSTRG.14513	MSTRG.14513	#N/A	#N/A	#N/A	Chr06:35959258-35961019	GA2DAT	C2DAT	4.26285	0.741809	2.5227	-4.12206	0.0014	0.0387318
MSTRG.12096	MD05G1277200	AT4G21070.1	ATBRCA1, BRCA1	breast cancer susceptibility1	Chr05:41205134-41208637	GA2DAT	C2DAT	4.78615	0.82998	2.52772	-4.56765	0.0004	0.0162701
MSTRG.3555	MD02G1031100	AT5G20150.1	ATSPX1, SPX1	SPX domain gene 1	Chr02:2446536-2449320	GA1DAT	C1DAT	12.6526	2.18076	2.53653	-5.13516	5e-05	0.00312624
MSTRG.17405	MD08G1050600,MD08G1050700	AT5G10770.1	0	Eukaryotic aspartyl protease family protein	Chr08:3960180-3972375	GA2DAT	C2DAT	7.56885	1.29096	2.55163	-4.95353	5e-05	0.00312624
MSTRG.35981	MD15G1435800	AT1G09812.1	0	unknown protein; BEST Arabidopsis thaliana protein match is: unknown protein (TAIR:AT1G58007.2); Has 93 Blast hits to 93 proteins in 13 species: Archae - 0; Bacteria - 0; Metazoa - 0; Fungi - 0; Plants - 93; Viruses - 0; Other Eukaryotes - 0 (source: NCBI BLink).	Chr15:53606850-53608906	GA2DAT	C2DAT	7.77821	1.32406	2.55447	-4.73341	0.0001	0.00558599
MSTRG.40084	MD17G1232900	AT2G42570.1	TBL39	TRICHOME BIREFRINGENCE-LIKE 39	Chr17:28120209-28123846	GA2DAT	C2DAT	13.4521	2.28231	2.55926	-6.00307	5e-05	0.00312624
MSTRG.10104	MD05G1013400,MD05G1014600	AT1G77120.1	ADH1, ADH, ATADH, ATADH1	alcohol dehydrogenase 1	Chr05:2578588-2722112	GA2DAT	C2DAT	17.7163	3.00188	2.56113	-3.99521	0.00035	0.014702
MSTRG.9848	MD04G1227900	AT5G28640.1	AN3, GIF, GIF1, ATGIF1	SSXT family protein	Chr04:30730622-30734177	GA2DAT	C2DAT	92.0524	15.5776	2.56298	-8.2768	5e-05	0.00312624
MSTRG.2842	MD01G1183300	AT2G40550.1	ETG1	E2F target gene 1	Chr01:28212027-28216610	GA2DAT	C2DAT	11.4029	1.92731	2.56475	-4.21119	0.002	0.0492168
MSTRG.31662	MD14G1139300	AT4G10540.1	0	Subtilase family protein	Chr14:22964271-22967667	GA2DAT	C2DAT	5.09402	0.850241	2.58286	-5.13612	5e-05	0.00312624
MSTRG.31310	MSTRG.31310	ATMG00830.1	CCB382	cytochrome C biogenesis 382	Chr14:13802211-13805260	GA5DAT	C5DAT	3.62336	0.603	2.5871	-4.26236	5e-05	0.00312624
MSTRG.33836	MD15G1161300	AT2G41040.1	0	S-adenosyl-L-methionine-dependent methyltransferases superfamily protein	Chr15:12123179-12126074	GA1DAT	C1DAT	3.66146	0.607454	2.59157	-4.42829	0.0006	0.0218931
MSTRG.18308	MD08G1169200	AT2G21050.1	LAX2	like AUXIN RESISTANT 2	Chr08:20211093-20213298	GA2DAT	C2DAT	10.2047	1.68097	2.60187	-5.01063	0.0001	0.00558599
MSTRG.27696	MD12G1171700	AT3G08950.1	HCC1	electron transport SCO1/SenC family protein	Chr12:25213695-25215971	GA2DAT	C2DAT	8.70897	1.42158	2.615	-3.03535	0.0017	0.0439937
MSTRG.31313	MSTRG.31313	ATMG00160.1	COX2	cytochrome oxidase 2	Chr14:13805659-13806458	GA5DAT	C5DAT	5.15076	0.831395	2.63118	-3.24244	0.0009	0.0289742
MSTRG.3446	MD02G1018300	AT2G25290.3	Phox1	Octicosapeptide/Phox/Bem1p (PB1) domain-containing protein / tetratricopeptide repeat (TPR)-containing protein	Chr02:1350204-1353963	GA2DAT	C2DAT	8.29394	1.33744	2.63259	-6.57096	5e-05	0.00312624
MSTRG.30001	MD13G1198200	AT3G51895.1	SULTR3;1, AST12	sulfate transporter 3;1	Chr13:17469147-17474253	GA5DAT	C5DAT	5.80916	0.929216	2.64424	-4.65283	5e-05	0.00312624
MSTRG.4502	MD02G1149500	AT2G35780.1	scpl26	serine carboxypeptidase-like 26	Chr02:12315567-12317079	GA2DAT	C2DAT	12.9575	2.05452	2.65691	-4.78206	0.0006	0.0218931
MSTRG.6303	MD03G1068100	AT5G44640.1	BGLU13	beta glucosidase 13	Chr03:5446268-5458574	GA15DAT	C15DAT	4.38663	0.692218	2.66381	-3.52996	5e-05	0.00312624
MSTRG.7778	MD03G1259900	AT3G51895.1	SULTR3;1, AST12	sulfate transporter 3;1	Chr03:34685139-34691441	GA15DAT	C15DAT	1.0488	0.164935	2.66877	-3.06596	0.00165	0.0430518
MSTRG.604	MD00G1087900	AT2G43870.1	0	Pectin lyase-like superfamily protein	Chr00:17831825-17834170	GA5DAT	C5DAT	2.95141	0.463713	2.6701	-3.56727	0.0002	0.00968037
MSTRG.27182	MD12G1108300	AT3G53190.1	0	Pectin lyase-like superfamily protein	Chr12:17124976-17128832	GA2DAT	C2DAT	20.831	3.26013	2.67573	-7.07285	5e-05	0.00312624
MSTRG.1177	MD00G1165600	AT5G01520.1	0	RING/U-box superfamily protein	Chr00:37697364-37699583	GA15DAT	C15DAT	3.05296	0.477111	2.67782	-3.59705	0.00025	0.011429
MSTRG.3239	MD01G1233900	AT5G17160.1	0	unknown protein; BEST Arabidopsis thaliana protein match is: unknown protein (TAIR:AT3G03130.1); Has 14330 Blast hits to 10381 proteins in 896 species: Archae - 94; Bacteria - 2881; Metazoa - 4019; Fungi - 1576; Plants - 515; Viruses - 110; Other Eukaryotes - 5135 (source: NCBI BLink).	Chr01:32167480-32170491	GA2DAT	C2DAT	15.2702	2.33685	2.70808	-6.94724	5e-05	0.00312624
MSTRG.30452	MD13G1264200	AT1G73050.1	0	Glucose-methanol-choline (GMC) oxidoreductase family protein	Chr13:34109781-34112236	GA15DAT	C15DAT	1.65099	0.245952	2.74689	-3.18987	0.00125	0.0358841
MSTRG.32104	MD14G1197800	AT5G62500.1	ATEB1B, ATEB1, EB1B	end binding protein 1B	Chr14:28799773-28803594	GA2DAT	C2DAT	7.39584	1.09145	2.76047	-4.5862	0.00065	0.0232122
MSTRG.5763	MD02G1317900	AT2G44500.1	0	O-fucosyltransferase family protein	Chr02:37234462-37238561	GA2DAT	C2DAT	15.6177	2.25343	2.79299	-7.4712	5e-05	0.00312624
MSTRG.36884	MD16G1100100	ATCG00150.1	ATPI	ATPase, F0 complex, subunit A protein	Chr16:6949557-6950660	GA5DAT	C5DAT	7.1969	1.02796	2.8076	-3.56957	5e-05	0.00312624
MSTRG.19660	MD09G1091000	AT4G03400.1	DFL2, GH3-10	Auxin-responsive GH3 family protein	Chr09:6676155-6678624	GA2DAT	C2DAT	13.7949	1.86723	2.88516	-6.34882	5e-05	0.00312624
MSTRG.39826	MD17G1201200	AT5G09590.1	MTHSC70-2, HSC70-5	mitochondrial HSO70 2	Chr17:24304089-24307569	GA2DAT	C2DAT	5.12924	0.691905	2.8901	-5.45092	5e-05	0.00312624
MSTRG.3555	MD02G1031100	AT5G20150.1	ATSPX1, SPX1	SPX domain gene 1	Chr02:2446536-2449320	GA2DAT	C2DAT	18.0306	2.38301	2.91959	-6.16951	5e-05	0.00312624
MSTRG.31530	MD14G1123200	#N/A	#N/A	#N/A	Chr14:19768124-19768948	GA5DAT	C5DAT	18.316	2.40331	2.93001	-4.74874	5e-05	0.00312624
MSTRG.25164	MD11G1171500	AT4G10490.1	0	2-oxoglutarate (2OG) and Fe(II)-dependent oxygenase superfamily protein	Chr11:18680044-18681761	GA2DAT	C2DAT	12.2627	1.56621	2.96893	-6.05784	0.0001	0.00558599
MSTRG.759	MD00G1109900	AT2G34650.1	PID, ABR	Protein kinase superfamily protein	Chr00:22967688-22970388	GA2DAT	C2DAT	24.5496	3.04737	3.01006	-8.5792	5e-05	0.00312624
MSTRG.8010	MD03G1291200	AT4G02290.1	AtGH9B13, GH9B13	glycosyl hydrolase 9B13	Chr03:36849645-36852494	GA2DAT	C2DAT	47.8506	5.88842	3.02258	-9.34781	5e-05	0.00312624
MSTRG.34265	MD15G1216400	AT5G20630.1	GLP3, GLP3A, GLP3B, ATGER3, GER3	germin 3	Chr15:17463430-17464449	GA2DAT	C2DAT	20.8467	2.54218	3.03568	-6.08746	5e-05	0.00312624
MSTRG.35534	MD15G1380900	AT4G24660.1	ATHB22, MEE68, HB22, ZHD2	homeobox protein 22	Chr15:46856039-46859412	GA2DAT	C2DAT	13.4647	1.6368	3.04023	-6.01484	0.0001	0.00558599
MSTRG.5062	MD02G1227400	AT2G44580.1	0	zinc ion binding	Chr02:26927295-26929917	GA2DAT	C2DAT	5.01685	0.609099	3.04203	-4.66011	0.0013	0.0368541
MSTRG.8317	MD04G1028300	AT1G05835.1	0	PHD finger protein	Chr04:3219398-3220526	GA2DAT	C2DAT	36.4831	4.35022	3.06807	-7.44339	5e-05	0.00312624
MSTRG.1945	MD01G1068800	AT2G22590.1	0	UDP-Glycosyltransferase superfamily protein	Chr01:17283202-17288871	GA2DAT	C2DAT	11.1064	1.31009	3.08366	-6.21486	5e-05	0.00312624
MSTRG.39071	MD17G1101800,MD17G1101900	AT5G53740.1	0	unknown protein; FUNCTIONS IN: molecular_function unknown; INVOLVED IN: biological_process unknown; LOCATED IN: chloroplast; EXPRESSED IN: synergid; BEST Arabidopsis thaliana protein match is: unknown protein (TAIR:AT5G53905.1); Has 1807 Blast hits to 1807 proteins in 277 species: Archae - 0; Bacteria - 0; Metazoa - 736; Fungi - 347; Plants - 385; Viruses - 0; Other Eukaryotes - 339 (source: NCBI…	Chr17:8639894-8644280	GA5DAT	C5DAT	285.163	33.354	3.09585	-4.74242	5e-05	0.00312624
MSTRG.7725	MD03G1251300	AT3G14740.2	0	RING/FYVE/PHD zinc finger superfamily protein	Chr03:33906729-33908394	GA2DAT	C2DAT	9.02377	1.04662	3.10799	-5.82089	0.00015	0.00770851
MSTRG.13778	MD06G1140100	AT4G09960.4	STK	K-box region and MADS-box transcription factor family protein	Chr06:28419244-28421787	GA2DAT	C2DAT	11.7028	1.34559	3.12054	-5.00805	0.0007	0.0244801
MSTRG.6499	MD03G1093800	#N/A	#N/A	#N/A	Chr03:7814278-7815199	GA2DAT	C2DAT	63.9072	7.28919	3.13215	-7.26117	5e-05	0.00312624
MSTRG.29890	MD13G1184600	AT1G18250.2	ATLP-1	Pathogenesis-related thaumatin superfamily protein	Chr13:15677867-15679496	GA2DAT	C2DAT	76.0983	8.627	3.14093	-9.58941	5e-05	0.00312624
MSTRG.18809	MD08G1232300	AT2G28680.1	0	RmlC-like cupins superfamily protein	Chr08:29901674-29904567	GA5DAT	C5DAT	4.09384	0.460118	3.15338	-2.93492	0.0005	0.019173
MSTRG.3478	MD02G1023200	AT2G10940.2	0	Bifunctional inhibitor/lipid-transfer protein/seed storage 2S albumin superfamily protein	Chr02:1622539-1624731	GA2DAT	C2DAT	47.7271	5.34331	3.159	-8.67366	5e-05	0.00312624
MSTRG.24385	MSTRG.24385	ATCG00280.1	PSBC	photosystem II reaction center protein C	Chr11:5893317-5893813	GA5DAT	C5DAT	25.2881	2.82623	3.16151	-4.51469	5e-05	0.00312624
MSTRG.31907	MSTRG.31907	#N/A	#N/A	#N/A	Chr14:26525045-26525768	GA5DAT	C5DAT	40.4035	4.47358	3.17498	-5.9258	5e-05	0.00312624
MSTRG.7902	MD03G1275900	AT1G16920.1	RAB11, ATRABA1B, RABA1b	RAB GTPase homolog A1B	Chr03:35837063-35839920	GA5DAT	C5DAT	3.83484	0.409944	3.22567	-3.13298	0.00165	0.0430518
MSTRG.25593	MD11G1224800	AT5G54770.1	THI1, TZ, THI4	thiazole biosynthetic enzyme, chloroplast (ARA6) (THI1) (THI4)	Chr11:32911865-32914815	GA2DAT	C2DAT	36.1864	3.83317	3.23884	-8.74109	5e-05	0.00312624
MSTRG.39848	MD17G1204500	AT3G15680.1	0	Ran BP2/NZF zinc finger-like superfamily protein	Chr17:24766764-24769140	GA2DAT	C2DAT	16.8057	1.77489	3.24315	-5.62851	0.0001	0.00558599
MSTRG.11552	MD05G1205600	AT3G54650.1	FBL17	RNI-like superfamily protein	Chr05:33488304-33491924	GA2DAT	C2DAT	6.49496	0.68285	3.24968	-5.89453	5e-05	0.00312624
MSTRG.13603	MD06G1117200	AT1G64640.1	ENODL8, AtENODL8	early nodulin-like protein 8	Chr06:25629494-25630728	GA2DAT	C2DAT	11.3222	1.18928	3.251	-5.13087	0.00175	0.044923
MSTRG.25862	MD11G1258200	AT2G42380.2	ATBZIP34, BZIP34	Basic-leucine zipper (bZIP) transcription factor family protein	Chr11:37133606-37136942	GA2DAT	C2DAT	15.9869	1.65976	3.26784	-7.01143	5e-05	0.00312624
MSTRG.1173	MD00G1165200	AT4G03400.1	DFL2, GH3-10	Auxin-responsive GH3 family protein	Chr00:37607782-37609378	GA2DAT	C2DAT	7.96502	0.823899	3.27314	-4.28324	0.0013	0.0368541
MSTRG.26001	MSTRG.26001	AT2G46505.1	SDH4	succinate dehydrogenase subunit 4	Chr11:39356475-39357749	GA5DAT	C5DAT	14.8888	1.53335	3.27947	-3.93164	5e-05	0.00312624
MSTRG.41	MD00G1005600	AT5G51970.2	0	GroES-like zinc-binding alcohol dehydrogenase family protein	Chr00:795299-797038	GA2DAT	C2DAT	53.1364	5.01491	3.4054	-8.8621	5e-05	0.00312624
MSTRG.7397	MD03G1206700	AT5G23960.2	TPS21	terpene synthase 21	Chr03:28261536-28265987	GA5DAT	C5DAT	8.26995	0.770147	3.42467	-5.47331	5e-05	0.00312624
MSTRG.39279	MD17G1129500,MD17G1129700	AT3G21760.1	HYR1	UDP-Glycosyltransferase superfamily protein	Chr17:11395211-11406072	GA2DAT	C2DAT	8.45593	0.784882	3.42942	-5.4897	0.0006	0.0218931
MSTRG.17878	MD08G1111500	AT5G25880.1	ATNADP-ME3, NADP-ME3	NADP-malic enzyme 3	Chr08:9814869-9819679	GA2DAT	C2DAT	109.415	9.96499	3.4568	-11.226	5e-05	0.00312624
MSTRG.3330	MD02G1004500	AT3G59780.1	0	Rhodanese/Cell cycle control phosphatase superfamily protein	Chr02:307739-312753	GA15DAT	C15DAT	3.4547	0.311602	3.47078	-1.4639	0.0008	0.0269448
MSTRG.29441	MD13G1127000	ATMG01360.1	COX1	cytochrome oxidase	Chr13:9504254-9505725	GA5DAT	C5DAT	12.8347	1.15012	3.4802	-2.65565	5e-05	0.00312624
MSTRG.9038	MD04G1120400	AT2G37460.1	0	nodulin MtN21 /EamA-like transporter family protein	Chr04:20657976-20660838	GA2DAT	C2DAT	8.91835	0.783103	3.5095	-5.90855	0.0006	0.0218931
MSTRG.4652	MD02G1169800	AT5G16990.1	0	Zinc-binding dehydrogenase family protein	Chr02:14682620-14684331	GA2DAT	C2DAT	18.3418	1.60574	3.51383	-7.29286	5e-05	0.00312624
MSTRG.30053	MSTRG.30053	ATCG00020.1	PSBA	photosystem II reaction center protein A	Chr13:18600014-18600375	GA5DAT	C5DAT	34.6825	3.00832	3.52718	-4.2115	5e-05	0.00312624
MSTRG.24345	MD11G1062600	AT2G30150.1	0	UDP-Glycosyltransferase superfamily protein	Chr11:5436205-5438502	GA2DAT	C2DAT	6.83076	0.586942	3.54076	-5.66508	0.0011	0.0330556
MSTRG.12702	MD05G1358300	#N/A	#N/A	#N/A	Chr05:47364021-47365385	GA2DAT	C2DAT	316.025	27.0479	3.54645	-11.7223	5e-05	0.00312624
MSTRG.16262	MD07G1213300	AT2G38080.1	IRX12, LAC4, ATLMCO4, LMCO4	Laccase/Diphenol oxidase family protein	Chr07:29100834-29103879	GA2DAT	C2DAT	4.73116	0.40297	3.55345	-5.19088	0.00155	0.0412575
MSTRG.9426	MD04G1173400	AT2G40610.1	ATEXPA8, EXP8, ATEXP8, ATHEXP ALPHA 1.11, EXPA8	expansin A8	Chr04:26481629-26482948	GA2DAT	C2DAT	62.3208	5.25932	3.56676	-9.19341	5e-05	0.00312624
MSTRG.32414	MD14G1236000	AT3G18000.1	NMT1, XPL1, PEAMT	S-adenosyl-L-methionine-dependent methyltransferases superfamily protein	Chr14:31589420-31594215	GA2DAT	C2DAT	222.954	18.7119	3.57472	-10.9296	5e-05	0.00312624
MSTRG.26165	MD11G1295200	ATCG00480.1	ATPB, PB	ATP synthase subunit beta	Chr11:41346601-41347339	GA5DAT	C5DAT	4.27	0.35683	3.58093	-2.68189	0.00155	0.0412575
MSTRG.34847	MSTRG.34847	ATCG00580.1	PSBE	photosystem II reaction center protein E	Chr15:26895544-26895896	GA5DAT	C5DAT	48.2294	4.00848	3.58879	-4.59837	5e-05	0.00312624
MSTRG.14675	MD07G1008300	AT4G12110.1	SMO1-1, ATSMO1, ATSMO1-1	sterol-4alpha-methyl oxidase 1-1	Chr07:778090-780172	GA2DAT	C2DAT	24.1212	1.92265	3.64914	-7.36135	5e-05	0.00312624
MSTRG.11210	MD05G1159700	AT5G48485.1	DIR1	Bifunctional inhibitor/lipid-transfer protein/seed storage 2S albumin superfamily protein	Chr05:28828288-28828591	GA2DAT	C2DAT	148.132	11.6399	3.66973	-6.98903	5e-05	0.00312624
MSTRG.40122	MD17G1237100	AT5G53390.1	0	O-acyltransferase (WSD1-like) family protein	Chr17:28603688-28608973	GA2DAT	C2DAT	7.35264	0.573656	3.68	-5.92219	0.00015	0.00770851
MSTRG.25248	MD11G1182500	AT5G21105.1	0	Plant L-ascorbate oxidase	Chr11:22479061-22485544	GA2DAT	C2DAT	59.8079	4.65617	3.68312	-10.9495	5e-05	0.00312624
gene:MD02G1049400	MD02G1049400	ATCG00500.1	ACCD	acetyl-CoA carboxylase carboxyl transferase subunit beta	Chr02:3869976-3870583	GA5DAT	C5DAT	6.93579	0.524731	3.72441	-2.83961	0.00145	0.0397081
MSTRG.26155	MSTRG.26155	ATCG00650.1	RPS18	ribosomal protein S18	Chr11:41324762-41325898	GA5DAT	C5DAT	4.19484	0.317043	3.72587	-3.6485	0.00135	0.0377594
MSTRG.39814	MD17G1198100	AT3G15540.1	IAA19, MSG2	indole-3-acetic acid inducible 19	Chr17:23798954-23803215	GA2DAT	C2DAT	20.3998	1.52441	3.74223	-6.7582	5e-05	0.00312624
MSTRG.36830	MD16G1093200	AT5G14750.1	WER, ATMYB66, WER1, MYB66	myb domain protein 66	Chr16:6432100-6433803	GA2DAT	C2DAT	13.7367	1.00895	3.7671	-5.85055	0.0008	0.0269448
MSTRG.34886	MD15G1295700	AT4G05620.1	0	Galactose oxidase/kelch repeat superfamily protein	Chr15:27758354-27758935	GA5DAT	C5DAT	18.7226	1.37176	3.77068	-4.57503	0.0001	0.00558599
MSTRG.14079	MD06G1177500	AT1G23820.1	SPDS1	spermidine synthase 1	Chr06:31725775-31729337	GA2DAT	C2DAT	17.2124	1.25693	3.77548	-7.68175	5e-05	0.00312624
MSTRG.19342	MD09G1049300	AT3G28857.1	PRE5	basic helix-loop-helix (bHLH) DNA-binding family protein	Chr09:3280093-3281655	GA2DAT	C2DAT	39.4008	2.86556	3.78134	-7.90368	5e-05	0.00312624
MSTRG.37957	MD16G1241400	AT3G02050.1	KUP3, ATKUP3, ATKT4	K+ uptake transporter 3	Chr16:26108665-26110139	GA2DAT	C2DAT	13.4509	0.977986	3.78175	-5.84728	0.00075	0.0257477
MSTRG.26163	MD11G1294900,MD11G1295000	ATCG00490.1	RBCL	ribulose-bisphosphate carboxylases	Chr11:41342952-41345309	GA5DAT	C5DAT	91.1615	6.5196	3.80557	-4.11932	5e-05	0.00312624
MSTRG.26805	MD12G1056900	AT3G12110.1	ACT11	actin-11	Chr12:6520903-6523755	GA2DAT	C2DAT	48.7996	3.38346	3.8503	-9.96035	5e-05	0.00312624
MSTRG.35264	MD15G1346300	AT4G00100.1	ATRPS13A, RPS13, PFL2, RPS13A	ribosomal protein S13A	Chr15:40749311-40749508	GA5DAT	C5DAT	529.98	34.9093	3.92426	-4.78215	5e-05	0.00312624
MSTRG.35661	MD15G1394700,MD15G1394800	AT1G47800.1	0	F-box and associated interaction domains-containing protein	Chr15:49399044-49402353	GA15DAT	C15DAT	9.87207	0.635839	3.95662	-2.59977	0.00015	0.00770851
MSTRG.17027	MD08G1001900	#N/A	#N/A	#N/A	Chr08:196636-197145	GA5DAT	C5DAT	559.864	34.0686	4.03856	-7.76654	5e-05	0.00312624
MSTRG.19006	MD09G1006500	AT3G02040.1	SRG3	senescence-related gene 3	Chr09:475500-478080	GA2DAT	C2DAT	79.4477	4.80984	4.04594	-11.3431	5e-05	0.00312624
MSTRG.26161	MSTRG.26161	AT4G36150.1	0	Disease resistance protein (TIR-NBS-LRR class) family	Chr11:41329781-41330264	GA5DAT	C5DAT	1143.35	68.2615	4.06605	-6.78344	5e-05	0.00312624
MSTRG.17089	MD08G1009700	AT1G75900.1	0	GDSL-like Lipase/Acylhydrolase superfamily protein	Chr08:707771-710237	GA2DAT	C2DAT	19.1398	1.13361	4.07757	-8.15909	5e-05	0.00312624
MSTRG.39296	MSTRG.39296	ATMG00580.1	NAD4	NADH dehydrogenase subunit 4	Chr17:11617156-11618471	GA5DAT	C5DAT	3.04529	0.176165	4.11158	-3.14855	0.0014	0.0387318
MSTRG.19810	MD09G1114100	AT3G15850.1	FAD5, FADB, JB67, ADS3	fatty acid desaturase 5	Chr09:8673726-8675353	GA2DAT	C2DAT	26.5622	1.52258	4.12479	-7.51925	5e-05	0.00312624
MSTRG.31811	MD14G1159100	AT1G28135.1	0	unknown protein; FUNCTIONS IN: molecular_function unknown; INVOLVED IN: biological_process unknown; LOCATED IN: chloroplast; Has 7 Blast hits to 7 proteins in 1 species: Archae - 0; Bacteria - 0; Metazoa - 0; Fungi - 0; Plants - 7; Viruses - 0; Other Eukaryotes - 0 (source: NCBI BLink).	Chr14:25319141-25319548	GA5DAT	C5DAT	2764.22	156.4	4.14357	-5.66611	5e-05	0.00312624
MSTRG.3708	MD02G1049600	ATCG00490.1	RBCL	ribulose-bisphosphate carboxylases	Chr02:3871078-3872473	GA5DAT	C5DAT	68.4709	3.80256	4.17045	-7.89972	5e-05	0.00312624
MSTRG.24388	MD11G1068500	ATCG00340.1	PSAB	Photosystem I, PsaA/PsaB protein	Chr11:5895241-5896596	GA5DAT	C5DAT	22.6727	1.24331	4.1887	-5.67353	5e-05	0.00312624
MSTRG.14369	MD06G1212100	AT1G50020.1	0	unknown protein; FUNCTIONS IN: molecular_function unknown; INVOLVED IN: biological_process unknown; LOCATED IN: chloroplast thylakoid membrane, chloroplast; EXPRESSED IN: 24 plant structures; EXPRESSED DURING: 15 growth stages; Has 72 Blast hits to 72 proteins in 27 species: Archae - 0; Bacteria - 0; Metazoa - 0; Fungi - 0; Plants - 72; Viruses - 0; Other Eukaryotes - 0 (source: NCBI BLink).	Chr06:34468523-34468797	GA5DAT	C5DAT	2034.6	106.491	4.25594	-7.49699	5e-05	0.00312624
MSTRG.31031	MD14G1056700	AT3G12110.1	ACT11	actin-11	Chr14:5854580-5857336	GA2DAT	C2DAT	71.5236	3.73579	4.25893	-11.5097	5e-05	0.00312624
MSTRG.993	MD00G1140100	AT2G27230.2	LHW	transcription factor-related	Chr00:30561247-30561682	GA5DAT	C5DAT	52.7902	2.7441	4.26587	-5.03007	0.0001	0.00558599
MSTRG.20362	MD09G1182900	AT3G63052.1	0	unknown protein; Has 30201 Blast hits to 17322 proteins in 780 species: Archae - 12; Bacteria - 1396; Metazoa - 17338; Fungi - 3422; Plants - 5037; Viruses - 0; Other Eukaryotes - 2996 (source: NCBI BLink).	Chr09:15733988-15734244	GA5DAT	C5DAT	252.826	12.5959	4.32713	-6.4382	5e-05	0.00312624
MSTRG.2367	MSTRG.2367	AT2G15530.4	0	RING/U-box superfamily protein	Chr01:23579892-23580659	GA1DAT	C1DAT	159.649	7.90617	4.33578	-11.3201	5e-05	0.00312624
[truncated: 245 more rows]
