# Supplementary material for: Genetic mechanisms in the repression of flowering by gibberellins in apple (Malus x domestica Borkh.)
Source: BMC Genomics. 2019 Oct 16;20:747. doi: 10.1186/s12864-019-6090-6 (PMC6796362; doi:10.1186/s12864-019-6090-6)
Supplement: Supplementary file 8 — Additional file 8. Enriched GO bioprocess terms (Table S6) and KEGG pathway terms (Table S7) for GA-responsive genes. Gene Ontology bioprocess and KEGG pathway enrichment analysis were carried out using annotated terms for the most homologous Arabidopsis protein. All Arabidopsis homologs of apple genes supporting the enrichment terms are listed. GA-related terms are highlighted in red. The P values for enrichment, as well as the Bonferroni and Benjamini corrected p values are shown. [file 12864_2019_6090_MOESM8_ESM.xlsx]

## Sheet: Table S6
category	term	count	%	p_value	genes	list_total	pop_hits	pop_total	fold_enrichment	Bonferroni	Benjamini	FDR
GOTERM_BP_DIRECT	GO:0080167~response to karrikin	34	2.21787	5.46236e-12	AT3G52930, AT5G17050, AT4G38210, AT2G01150, AT5G51810, AT2G34650, AT2G23910, AT1G74670, AT4G37370, AT2G47730, AT5G62680, AT5G66920, AT4G03280, AT5G13750, AT2G37040, AT5G48540, AT3G21090, AT3G60290, AT1G78290, AT5G53660, AT1G06040, AT5G40780, AT1G61890, AT2G41040, AT5G05270, AT1G01300, AT4G02940, AT2G30490, AT5G42900, AT3G53260, AT3G55120, AT1G61800, AT5G08640, AT1G10370	1211	128	18499	4.05764	6.60951e-09	6.60951e-09	8.84002e-09
GOTERM_BP_DIRECT	GO:0055114~oxidation-reduction process	142	9.26288	4.79926e-09	AT5G24530, AT2G43480, AT5G09360, AT1G76160, AT3G06350, AT5G17820, AT5G51810, AT1G61720, AT5G50160, AT5G03260, AT1G19250, AT5G66920, AT2G21250, AT1G77120, AT1G02400, AT1G37130, AT1G49570, AT1G14520, AT3G29320, AT3G48280, AT5G23190, AT3G25180, AT3G19000, AT5G06900, AT1G52820, AT5G16990, AT1G11600, AT5G38710, AT2G46210, AT3G09220, AT2G47140, AT5G42800, AT5G11320, AT5G13430, AT4G29720, AT2G15620, AT1…	1211	1330	18499	1.63095	5.80709e-06	2.90355e-06	7.76683e-06
GOTERM_BP_DIRECT	GO:0007018~microtubule-based movement	19	1.2394	8.53291e-08	AT3G44730, AT5G47820, AT5G65930, AT3G20150, AT5G60930, AT4G38950, AT4G21270, AT1G18370, AT3G43210, AT2G36200, AT3G23670, AT3G16060, AT2G22610, AT3G44050, AT2G47500, AT3G50240, AT4G05190, AT2G37420, AT4G14330	1211	64	18499	4.535	0.000103243	3.44155e-05	0.000138091
GOTERM_BP_DIRECT	GO:0006268~DNA unwinding involved in DNA replication	9	0.587084	6.89349e-07	AT2G16440, AT3G23890, AT2G07690, AT5G04130, AT5G46280, AT5G63920, AT1G44900, AT4G02060, AT5G44635	1211	14	18499	9.82016	0.000833764	0.000208506	0.00111559
GOTERM_BP_DIRECT	GO:0042542~response to hydrogen peroxide	16	1.04371	1.20809e-06	AT4G27670, AT2G47900, AT1G17870, AT5G63160, AT4G23810, AT3G17790, AT1G32230, AT2G26150, AT5G01600, AT5G59720, AT1G77120, AT1G74310, AT2G46240, AT2G18170, AT4G02380, AT3G12580	1211	54	18499	4.52616	0.00146072	0.000292315	0.00195508
GOTERM_BP_DIRECT	GO:0006270~DNA replication initiation	11	0.717547	1.82327e-06	AT4G16970, AT2G16440, AT2G07690, AT3G25100, AT2G29680, AT5G46280, AT1G44900, AT5G67100, AT1G67630, AT4G02060, AT5G44635	1211	25	18499	6.72135	0.00220373	0.000367626	0.00295063
GOTERM_BP_DIRECT	GO:0009813~flavonoid biosynthetic process	26	1.69602	7.50403e-06	AT5G35550, AT5G24530, AT5G66230, AT5G17050, AT2G22590, AT2G15480, AT1G61720, AT3G51240, AT3G50740, AT3G21760, AT4G01070, AT2G18570, AT3G02100, AT4G15480, AT5G07990, AT5G05270, AT2G30150, AT4G25640, AT1G49390, AT5G49690, AT3G55120, AT3G55700, AT5G13930, AT5G08640, AT5G59590, AT1G22360	1211	145	18499	2.73911	0.00903881	0.00129629	0.0121434
GOTERM_BP_DIRECT	GO:0007076~mitotic chromosome condensation	6	0.391389	2.23149e-05	AT5G62410, AT3G57060, AT2G32590, AT5G37630, AT5G48600, AT4G15890	1211	7	18499	13.0935	0.0266401	0.00336948	0.036107
GOTERM_BP_DIRECT	GO:0009408~response to heat	26	1.69602	4.25137e-05	AT4G27670, AT5G37670, AT3G24500, AT3G44110, AT3G08720, AT4G24280, AT4G36990, AT1G14980, AT3G09350, AT2G26150, AT5G09590, AT3G53990, AT2G46240, AT3G08970, AT5G58140, AT5G02500, AT1G17870, AT5G12020, AT2G25140, AT3G23990, AT4G26780, AT5G14800, AT5G58070, AT5G59720, AT1G74310, AT3G12580	1211	160	18499	2.48232	0.0501418	0.00569954	0.0687792
GOTERM_BP_DIRECT	GO:0051301~cell division	31	2.02218	8.96086e-05	AT5G62410, AT3G21510, AT3G57060, AT5G48600, AT1G76310, AT1G77390, AT5G62500, AT1G30690, AT4G21270, AT2G29680, AT1G08560, AT2G47980, AT1G16330, AT1G20610, AT5G61480, AT5G67270, AT3G25980, AT2G22490, AT4G32830, AT2G44190, AT3G51280, AT2G40550, AT3G25100, AT2G32590, AT4G33270, AT1G03780, AT3G59550, AT3G19210, AT2G26760, AT4G05190, AT5G06150	1211	218	18499	2.17225	0.102759	0.0107846	0.144918
GOTERM_BP_DIRECT	GO:0007067~mitotic nuclear division	17	1.10894	9.46632e-05	AT1G47200, AT5G08290, AT5G67270, AT3G25980, AT4G32830, AT2G40550, AT5G62500, AT4G21270, AT4G33270, AT2G47980, AT1G03780, AT5G63920, AT3G59550, AT3G19210, AT4G05190, AT5G51600, AT5G06150	1211	84	18499	3.09153	0.108231	0.0103594	0.153087
GOTERM_BP_DIRECT	GO:0042254~ribosome biogenesis	23	1.50033	0.000136085	AT2G19740, AT2G34480, AT5G28060, AT5G39740, AT2G37190, AT4G09800, AT5G06360, AT1G02780, AT5G60670, AT5G27700, AT3G49010, AT4G27090, AT2G20450, AT3G10950, AT5G02610, AT3G62870, AT3G59540, AT2G19730, AT2G39390, AT5G59240, AT4G18100, AT1G15250, AT1G18080	1211	142	18499	2.47425	0.151829	0.0136291	0.220003
GOTERM_BP_DIRECT	GO:0009414~response to water deprivation	36	2.34834	0.000161701	AT3G24500, AT3G23920, AT1G58440, AT3G22380, AT2G42620, AT1G32230, AT4G00430, AT3G45140, AT5G06530, AT5G13750, AT2G26650, AT5G26990, AT1G77120, AT4G15910, AT3G23050, AT4G27410, AT5G58140, AT3G50970, AT4G02380, AT3G46970, AT3G29320, AT2G17820, AT5G59970, AT5G40010, AT3G20310, AT3G50980, AT4G34000, AT1G69700, AT5G38710, AT2G46680, AT5G65730, AT2G40220, AT5G58070, AT4G34240, AT3G14440, AT1G80710	1211	279	18499	1.97107	0.17772	0.0149391	0.261366
GOTERM_BP_DIRECT	GO:0006949~syncytium formation	7	0.456621	0.000231668	AT2G39700, AT4G38210, AT4G28250, AT1G69530, AT2G40610, AT2G03090, AT1G14520	1211	15	18499	7.12871	0.244482	0.0198259	0.374259
GOTERM_BP_DIRECT	GO:0071555~cell wall organization	37	2.41357	0.000744138	AT1G63000, AT4G24510, AT2G38540, AT5G60930, AT2G32530, AT4G24000, AT5G13870, AT1G70090, AT5G03760, AT2G28110, AT2G43880, AT3G50240, AT3G24480, AT3G16850, AT1G75500, AT5G23190, AT3G03050, AT3G18660, AT1G78570, AT3G28340, AT1G68560, AT1G60590, AT2G32540, AT1G71380, AT2G32990, AT4G02290, AT1G48100, AT3G02350, AT4G13340, AT1G62440, AT5G65730, AT3G45940, AT4G28250, AT1G64760, AT2G43870, AT2G27500, AT4…	1211	314	18499	1.80002	0.593732	0.058282	1.19749
GOTERM_BP_DIRECT	GO:0007049~cell cycle	18	1.17417	0.00247007	AT1G20610, AT5G22110, AT2G07690, AT2G22490, AT1G76310, AT4G32830, AT5G44635, AT3G51280, AT2G16440, AT1G30690, AT1G08560, AT5G46280, AT1G44900, AT3G62980, AT1G16330, AT2G26760, AT2G31270, AT4G02060	1211	122	18499	2.25381	0.949837	0.170581	3.92331
GOTERM_BP_DIRECT	GO:0009644~response to high light intensity	11	0.717547	0.00271373	AT2G26150, AT4G27670, AT5G58070, AT5G59720, AT1G74310, AT2G46240, AT1G17870, AT1G07350, AT5G58140, AT1G01470, AT3G12580	1211	55	18499	3.05516	0.962674	0.175861	4.3024
GOTERM_BP_DIRECT	GO:0009826~unidimensional cell growth	17	1.10894	0.00303159	AT5G19530, AT2G39700, AT4G38210, AT4G17030, AT3G50660, AT3G51160, AT5G51810, AT1G69530, AT2G03090, AT3G18000, AT3G23090, AT3G19820, AT5G54510, AT4G28250, AT2G40610, AT5G54380, AT1G75500	1211	114	18499	2.27797	0.97462	0.184619	4.79482
GOTERM_BP_DIRECT	GO:0009409~response to cold	33	2.15264	0.00419312	AT2G27710, AT3G08720, AT2G37190, AT4G16845, AT4G24280, AT2G47730, AT5G24090, AT5G12250, AT3G05890, AT3G53990, AT5G01600, AT1G56070, AT5G67320, AT1G77120, AT2G46240, AT3G50260, AT3G50970, AT4G02380, AT1G62820, AT5G02500, AT5G20630, AT3G03050, AT3G26744, AT5G40010, AT1G24620, AT1G53240, AT4G38840, AT1G01060, AT3G22330, AT2G18260, AT5G58070, AT5G42900, AT5G54770	1211	299	18499	1.68596	0.993807	0.234784	6.57409
GOTERM_BP_DIRECT	GO:0009651~response to salt stress	48	3.13112	0.00433183	AT3G52930, AT3G44110, AT3G08720, AT2G20360, AT3G16350, AT4G01070, AT1G50960, AT1G14920, AT2G47730, AT5G14040, AT1G32230, AT1G50010, AT5G24090, AT3G09350, AT5G09590, AT5G12250, AT3G05890, AT2G26650, AT1G77120, AT4G05100, AT2G47510, AT3G17510, AT1G10170, AT5G19330, AT5G38940, AT5G02020, AT5G40010, AT5G23860, AT4G16260, AT5G35530, AT1G06040, AT1G53240, AT3G01470, AT4G34000, AT2G47900, AT1G01060, AT5…	1211	484	18499	1.51496	0.994768	0.230985	6.78447
GOTERM_BP_DIRECT	GO:0009686~gibberellin biosynthetic process	7	0.456621	0.00466363	AT1G79460, AT1G30040, AT5G51810, AT1G68320, AT1G78440, AT1G02400, AT1G50960	1211	25	18499	4.27723	0.996504	0.236118	7.28591
GOTERM_BP_DIRECT	GO:0009958~positive gravitropism	8	0.521853	0.00478346	AT2G38120, AT5G62500, AT2G34650, AT4G16515, AT5G64770, AT3G28860, AT1G70940, AT2G36810	1211	33	18499	3.70323	0.996978	0.231812	7.46639
GOTERM_BP_DIRECT	GO:0009739~response to gibberellin	15	0.978474	0.00500337	AT5G51810, AT1G69530, AT3G16350, AT1G01060, AT5G50915, AT3G47620, AT1G74670, AT1G14920, AT5G59845, AT3G63010, AT5G27320, AT4G09460, AT3G03450, AT1G50420, AT1G18080	1211	99	18499	2.31452	0.997687	0.231936	7.79674

## Sheet: Table S7
category	term	count	%	p_value	genes	list_total	pop_hits	pop_total	fold_enrichment	Bonferroni	Benjamini	FDR
KEGG_PATHWAY	ath00941:Flavonoid biosynthesis	11	0.717547	1.93e-06	AT5G07990, AT5G42800, AT1G61720, AT3G51240, AT2G30490, AT3G55120, AT1G67980, AT5G08640, AT5G13930, AT4G22880, AT5G48930	394	21	4784	6.36016	0.000213	0.000213	0.00218545
KEGG_PATHWAY	ath03030:DNA replication	14	0.913242	0.000135	AT5G08020, AT5G22110, AT2G07690, AT2G29570, AT5G67100, AT5G41880, AT5G44635, AT2G24490, AT2G16440, AT1G08260, AT5G46280, AT1G44900, AT1G67630, AT4G02060	394	50	4784	3.3998	0.0147764	0.00741569	0.152786
KEGG_PATHWAY	ath03010:Ribosome	50	3.26158	0.000252	AT2G42740, AT2G34480, AT2G19740, AT5G24510, AT5G28060, AT2G27710, AT5G04800, AT5G09500, AT5G39740, AT2G37190, AT5G56670, AT4G15000, AT1G02780, AT5G27700, AT5G02450, AT3G04770, AT2G20450, AT3G10950, AT5G27850, AT4G31985, AT3G57490, AT3G05590, AT3G59540, AT2G21580, AT1G15250, AT4G18100, AT3G52580, AT2G32060, AT1G74050, AT5G35530, AT4G09800, AT5G59850, AT2G33450, AT5G60670, AT1G79850, AT4G28360, AT5…	394	363	4784	1.67247	0.0273171	0.00918989	0.284077
KEGG_PATHWAY	ath00904:Diterpenoid biosynthesis	7	0.456621	0.0070944	AT1G79460, AT3G25180, AT1G30040, AT5G51810, AT1G78440, AT1G02400, AT1G50960	394	22	4784	3.86341	0.543043	0.177816	7.72897
KEGG_PATHWAY	ath00905:Brassinosteroid biosynthesis	4	0.260926	0.0225453	AT3G50660, AT3G30180, AT2G26710, AT4G36380	394	8	4784	6.07107	0.918599	0.394483	22.7125
KEGG_PATHWAY	ath00500:Starch and sucrose metabolism	18	1.17417	0.0256908	AT3G29320, AT1G76130, AT5G20280, AT3G23920, AT5G51460, AT1G62660, AT1G60140, AT1G06410, AT5G20950, AT5G19220, AT1G27680, AT5G44640, AT3G45940, AT2G44480, AT5G65140, AT1G35910, AT4G21760, AT3G46970	394	125	4784	1.74847	0.942898	0.379453	25.4764
KEGG_PATHWAY	ath00940:Phenylpropanoid biosynthesis	21	1.36986	0.0310577	AT5G54160, AT2G43480, AT2G37130, AT5G17820, AT5G05340, AT3G50740, AT2G18980, AT1G67980, AT5G20950, AT5G48930, AT2G22420, AT5G44640, AT1G65060, AT2G44480, AT2G37040, AT2G30490, AT1G49570, AT3G53260, AT5G06720, AT4G21760, AT4G37980	394	157	4784	1.62411	0.968899	0.39091	29.9851
KEGG_PATHWAY	ath04075:Plant hormone signal transduction	31	2.02218	0.04182	AT3G21510, AT5G45860, AT1G14920, AT4G29080, AT5G13220, AT3G63010, AT3G15540, AT5G54510, AT2G25490, AT3G23240, AT5G27320, AT3G17860, AT3G62980, AT1G01360, AT3G23050, AT1G04240, AT2G21050, AT1G78290, AT5G44080, AT5G62920, AT2G38120, AT4G38840, AT4G34000, AT2G40940, AT4G24210, AT2G29380, AT4G03400, AT2G14960, AT1G74950, AT4G33720, AT3G03450	394	265	4784	1.4204	0.990897	0.444227	38.2858
