# Supplementary material for: Genetic mechanisms in the repression of flowering by gibberellins in apple (Malus x domestica Borkh.)
Source: BMC Genomics. 2019 Oct 16;20:747. doi: 10.1186/s12864-019-6090-6 (PMC6796362; doi:10.1186/s12864-019-6090-6)
Supplement: Supplementary file 9 — Additional file 9: Table S8. Results of Blastx using transcript models and the Arabidopsis TAIR10 non-redundant protein database. [file 12864_2019_6090_MOESM9_ESM.xlsx]

## Sheet: Table S8
Gala_transcript	TAIR10_gene	TAIR10_symbol	E_value	bitscore
mRNA:MD01G1091900	AT1G01020.1	ARV1	1.19e-75	232
mRNA:MD07G1162600	AT1G01020.1	ARV1	3.21e-14	67.4
MSTRG.2131.1	AT1G01020.2	ARV1	1.7e-41	148
MSTRG.2131.2	AT1G01020.2	ARV1	1.3e-42	149
MSTRG.2131.3	AT1G01020.2	ARV1	4.13e-38	135
MSTRG.15859.1	AT1G01020.2	ARV1	4.66e-23	95.1
mRNA:MD07G1162500	AT1G01020.2	ARV1	5.97e-31	110
mRNA:MD01G1091500	AT1G01040.1	DCL1, CAF, SUS1, SIN1, ASU1, EMB76, EMB60, ATDCL1	0	979
MSTRG.2129.2	AT1G01040.1	DCL1, CAF, SUS1, SIN1, ASU1, EMB76, EMB60, ATDCL1	0	2809
MSTRG.2129.3	AT1G01040.1	DCL1, CAF, SUS1, SIN1, ASU1, EMB76, EMB60, ATDCL1	0	1002
mRNA:MD01G1091600	AT1G01040.1	DCL1, CAF, SUS1, SIN1, ASU1, EMB76, EMB60, ATDCL1	0	1795
MSTRG.15857.1	AT1G01040.1	DCL1, CAF, SUS1, SIN1, ASU1, EMB76, EMB60, ATDCL1	0	1399
mRNA:MD07G1161600	AT1G01040.1	DCL1, CAF, SUS1, SIN1, ASU1, EMB76, EMB60, ATDCL1	0	831
MSTRG.15857.3	AT1G01040.1	DCL1, CAF, SUS1, SIN1, ASU1, EMB76, EMB60, ATDCL1	0	1399
MSTRG.15857.4	AT1G01040.1	DCL1, CAF, SUS1, SIN1, ASU1, EMB76, EMB60, ATDCL1	0	933
mRNA:MD07G1161800	AT1G01040.1	DCL1, CAF, SUS1, SIN1, ASU1, EMB76, EMB60, ATDCL1	1.45e-58	197
mRNA:MD07G1161900	AT1G01040.1	DCL1, CAF, SUS1, SIN1, ASU1, EMB76, EMB60, ATDCL1	1.79e-82	266
mRNA:MD07G1162100	AT1G01040.1	DCL1, CAF, SUS1, SIN1, ASU1, EMB76, EMB60, ATDCL1	9.49e-140	449
mRNA:MD07G1161700	AT1G01040.2	DCL1	4.06e-32	119
mRNA:MD07G1162000	AT1G01040.2	DCL1	0	644
mRNA:MD01G1091200	AT1G01050.1	AtPPa1, PPa1	2.45e-130	373
mRNA:MD01G1091400	AT1G01050.1	AtPPa1, PPa1	2.4e-132	381
MSTRG.2128.2	AT1G01050.1	AtPPa1, PPa1	7.64e-133	380
MSTRG.2128.3	AT1G01050.1	AtPPa1, PPa1	1.41e-132	379
mRNA:MD07G1161400	AT1G01050.1	AtPPa1, PPa1	4.22e-30	105
mRNA:MD07G1161500	AT1G01050.1	AtPPa1, PPa1	2.49e-135	385
ncRNA:MD01G1090300	AT1G01060.4	LHY, LHY1	2.42e-33	124
MSTRG.2124.1	AT1G01060.4	LHY, LHY1	1.93e-112	362
mRNA:MD01G1090900	AT1G01060.4	LHY, LHY1	1.34e-112	362
MSTRG.2124.3	AT1G01060.4	LHY, LHY1	1.47e-112	362
mRNA:MD07G1160000	AT1G01080.1	0	3.89e-82	253
mRNA:MD07G1159600	AT1G01090.1	PDH-E1 ALPHA	0	675
mRNA:MD05G1185100	AT1G01100.3	0	2.92e-17	71.2
MSTRG.15831.2	AT1G01110.1	IQD18	1.04e-86	280
MSTRG.2099.1	AT1G01110.2	IQD18	1.82e-156	466
mRNA:MD01G1087900	AT1G01110.2	IQD18	5.48e-158	470
mRNA:MD07G1158100	AT1G01110.2	IQD18	1.94e-148	443
mRNA:MD14G1137700	AT1G01110.2	IQD18	8.7e-76	253
MSTRG.31650.2	AT1G01110.2	IQD18	7.06e-37	145
mRNA:MD01G1087400	AT1G01120.1	KCS1	0	832
mRNA:MD07G1157600	AT1G01120.1	KCS1	0	830
MSTRG.2090.1	AT1G01140.1	CIPK9, SnRK3.12, PKS6	0	675
MSTRG.2090.2	AT1G01140.1	CIPK9, SnRK3.12, PKS6	0	527
mRNA:MD07G1157500	AT1G01140.1	CIPK9, SnRK3.12, PKS6	0	711
mRNA:MD01G1087300	AT1G01140.3	CIPK9, PKS6	0	645
MSTRG.2088.1	AT1G01160.1	GIF2	7.21e-23	95.9
MSTRG.2088.2	AT1G01160.1	GIF2	7.71e-27	106
mRNA:MD01G1087000	AT1G01160.1	GIF2	5.5e-24	95.9
mRNA:MD07G1157100	AT1G01160.1	GIF2	7.19e-18	80.9
MSTRG.15823.1	AT1G01160.1	GIF2	9.82e-25	101
mRNA:MD07G1157200	AT1G01160.1	GIF2	1.13e-24	101
MSTRG.15823.5	AT1G01160.1	GIF2	2.09e-27	108
mRNA:MD03G1173400	AT1G01170.2	0	8.17e-37	124
MSTRG.7130.1	AT1G01170.2	0	6.59e-38	124
mRNA:MD12G1077000	AT1G01170.2	0	7.15e-35	120
MSTRG.26943.2	AT1G01170.2	0	1.54e-34	119
mRNA:MD07G1156900	AT1G01180.1	0	3.45e-125	360
mRNA:MD07G1155400	AT1G01190.1	CYP78A8	6.37e-71	222
mRNA:MD01G1085800	AT1G01200.1	ATRABA3, ATRAB-A3, RABA3	1.95e-114	332
mRNA:MD07G1154900	AT1G01200.1	ATRABA3, ATRAB-A3, RABA3	2.6e-117	338
MSTRG.2070.1	AT1G01210.1	0	2.39e-38	129
mRNA:MD01G1085300	AT1G01210.1	0	1.27e-38	129
mRNA:MD01G1085000	AT1G01220.1	FKGP, AtFKGP	1.53e-63	211
mRNA:MD07G1153800	AT1G01220.1	FKGP, AtFKGP	0	1519
MSTRG.15792.2	AT1G01220.1	FKGP, AtFKGP	0	1519
mRNA:MD01G1084900	AT1G01225.1	0	1.57e-91	265
MSTRG.2067.2	AT1G01225.1	0	1.36e-102	308
MSTRG.2068.1	AT1G01225.1	0	7.62e-29	103
MSTRG.15791.1	AT1G01225.1	0	2.59e-112	333
mRNA:MD07G1153700	AT1G01225.1	0	2.98e-113	333
MSTRG.15791.3	AT1G01225.1	0	2.52e-113	333
mRNA:MD01G1084800	AT1G01230.1	0	4.23e-98	287
mRNA:MD07G1153400	AT1G01230.1	0	9.4e-100	291
mRNA:MD01G1083000	AT1G01250.1	0	1.97e-50	161
mRNA:MD07G1151700	AT1G01250.1	0	7.1e-52	165
mRNA:MD01G1082700	AT1G01260.3	0	0	601
mRNA:MD07G1151000	AT1G01260.3	0	0	588
mRNA:MD01G1082400	AT1G01280.1	CYP703A2, CYP703	0	796
mRNA:MD06G1214500	AT1G01280.1	CYP703A2, CYP703	4.9e-18	77.8
mRNA:MD07G1150800	AT1G01290.2	CNX3	1.35e-88	268
MSTRG.15763.2	AT1G01290.2	CNX3	4.23e-87	268
MSTRG.15763.3	AT1G01290.2	CNX3	1.87e-88	268
mRNA:MD01G1082200	AT1G01300.1	0	0	590
mRNA:MD07G1150600	AT1G01300.1	0	0	562
mRNA:MD01G1080500	AT1G01320.1	0	0	1971
MSTRG.31781.1	AT1G01320.1	0	3.83e-175	535
MSTRG.15753.1	AT1G01320.2	0	0	1929
mRNA:MD07G1149400	AT1G01320.2	0	0	1929
MSTRG.3098.9	AT1G01340.1	ATCNGC10, CNGC10, ACBK1	8.1e-21	91.7
MSTRG.3134.3	AT1G01340.1	ATCNGC10, CNGC10, ACBK1	6e-89	242
MSTRG.3134.4	AT1G01340.1	ATCNGC10, CNGC10, ACBK1	4.9e-90	243
MSTRG.16037.3	AT1G01340.2	CNGC10	9.37e-34	138
MSTRG.2029.1	AT1G01350.1	0	1.85e-155	448
MSTRG.2029.2	AT1G01350.1	0	4.56e-155	448
MSTRG.2029.3	AT1G01350.1	0	1.91e-155	448
mRNA:MD01G1079100	AT1G01350.1	0	5.22e-156	448
MSTRG.2029.5	AT1G01350.1	0	7.62e-156	448
mRNA:MD04G1169800	AT1G01350.1	0	2.19e-153	441
mRNA:MD07G1148000	AT1G01350.1	0	3.24e-155	441
mRNA:MD01G1078900	AT1G01360.1	RCAR1, PYL9	3.27e-101	302
mRNA:MD07G1147700	AT1G01360.1	RCAR1, PYL9	1.12e-103	306
mRNA:MD01G1078400	AT1G01370.2	HTR12, CENH3	3.32e-19	80.1
mRNA:MD03G1162100	AT1G01370.2	HTR12, CENH3	1.36e-43	149
MSTRG.7031.2	AT1G01370.2	HTR12, CENH3	1.32e-43	147
MSTRG.7031.3	AT1G01370.2	HTR12, CENH3	2e-44	149
mRNA:MD07G1147400	AT1G01370.2	HTR12, CENH3	3e-45	153
MSTRG.15739.2	AT1G01370.2	HTR12, CENH3	2.76e-46	151
MSTRG.4536.1	AT1G01420.1	UGT72B3	1.8e-09	52
mRNA:MD06G1103300	AT1G01420.1	UGT72B3	1.17e-158	459
mRNA:MD06G1103600	AT1G01420.1	UGT72B3	1.26e-137	401
mRNA:MD14G1122500	AT1G01420.1	UGT72B3	5.45e-120	360
MSTRG.2016.1	AT1G01430.1	TBL25	3.72e-114	355
mRNA:MD01G1077000	AT1G01430.1	TBL25	0	536
mRNA:MD07G1146500	AT1G01430.1	TBL25	0	525
MSTRG.13498.1	AT1G01440.1	0	6.22e-69	227
mRNA:MD06G1102800	AT1G01440.1	0	1.33e-53	181
mRNA:MD01G1071900	AT1G01470.1	LEA14, LSR3	1.11e-62	192
mRNA:MD01G1072000	AT1G01470.1	LEA14, LSR3	3.23e-21	84.7
mRNA:MD07G1130800	AT1G01470.1	LEA14, LSR3	8.32e-62	194
mRNA:MD17G1220500	AT1G01480.1	ACS2, AT-ACC2	2.62e-23	90.5
MSTRG.1960.1	AT1G01490.2	0	1.97e-29	114
mRNA:MD01G1070300	AT1G01490.2	0	4.31e-28	110
MSTRG.3036.1	AT1G01490.2	0	2.87e-21	87
MSTRG.3036.3	AT1G01490.2	0	6.2e-08	38.9
mRNA:MD01G1209000	AT1G01490.2	0	2.94e-19	82.8
MSTRG.3036.2	AT1G01490.2	0	4.26e-20	84.3
MSTRG.3036.5	AT1G01490.2	0	5.09e-21	87
MSTRG.3036.6	AT1G01490.2	0	3.27e-21	87
mRNA:MD01G1209100	AT1G01490.2	0	1.83e-21	88.2
MSTRG.3036.7	AT1G01490.2	0	9.31e-21	86.3
MSTRG.3036.8	AT1G01490.2	0	9.31e-21	86.3
mRNA:MD01G1209200	AT1G01490.2	0	1.08e-20	86.3
mRNA:MD06G1090200	AT1G01490.2	0	8.24e-28	106
MSTRG.15637.1	AT1G01490.2	0	1.92e-28	108
mRNA:MD07G1131800	AT1G01490.2	0	1.69e-28	107
mRNA:MD07G1279400	AT1G01490.2	0	1.99e-19	84.3
mRNA:MD14G1111400	AT1G01490.2	0	1.01e-26	102
MSTRG.1958.1	AT1G01500.1	0	4.17e-114	343
mRNA:MD01G1070200	AT1G01500.1	0	6.16e-113	343
mRNA:MD07G1132100	AT1G01500.1	0	1.79e-17	55.1
mRNA:MD07G1132200	AT1G01500.1	0	2.28e-27	102
MSTRG.15641.1	AT1G01500.1	0	8.92e-09	57.4
mRNA:MD07G1132300	AT1G01500.1	0	2e-18	83.6
mRNA:MD01G1070100	AT1G01510.1	AN	0	862
MSTRG.12915.1	AT1G01510.1	AN	1.18e-28	108
mRNA:MD07G1132400	AT1G01510.1	AN	0	835
mRNA:MD01G1070000	AT1G01520.1	0	7.2e-93	288
MSTRG.18168.1	AT1G01540.1	0	9.16e-08	55.8
MSTRG.18168.3	AT1G01540.1	0	6.08e-08	56.2
MSTRG.18168.4	AT1G01540.1	0	2.88e-08	56.2
MSTRG.18168.2	AT1G01540.1	0	7.22e-08	56.2
MSTRG.18168.7	AT1G01540.1	0	2.58e-08	55.8
MSTRG.18168.6	AT1G01540.1	0	2.69e-08	55.8
MSTRG.18168.8	AT1G01540.1	0	4.08e-08	55.8
MSTRG.18168.9	AT1G01540.1	0	8.25e-08	55.8
MSTRG.18168.10	AT1G01540.1	0	8.48e-08	55.8
MSTRG.18168.12	AT1G01540.1	0	2.74e-08	55.8
mRNA:MD00G1111700	AT1G01540.2	0	0	649
MSTRG.782.2	AT1G01540.2	0	1.33e-125	378
mRNA:MD01G1069300	AT1G01540.2	0	0	649
MSTRG.1950.2	AT1G01540.2	0	2.08e-180	351
mRNA:MD01G1208500	AT1G01540.2	0	7.62e-112	339
MSTRG.8375.1	AT1G01540.2	0	9.63e-13	42.7
mRNA:MD08G1148500	AT1G01540.2	0	5.54e-08	56.6
mRNA:MD07G1022700	AT1G01550.2	BPS1	1.82e-06	48.9
mRNA:MD13G1008300	AT1G01550.2	BPS1	1.59e-25	105
mRNA:MD01G1068100	AT1G01580.1	FRO2, FRD1, ATFRO2	0	842
mRNA:MD01G1068200	AT1G01580.1	FRO2, FRD1, ATFRO2	0	818
mRNA:MD07G1278000	AT1G01580.1	FRO2, FRD1, ATFRO2	0	729
mRNA:MD01G1207100	AT1G01590.1	FRO1, ATFRO1	9.05e-25	97.1
mRNA:MD00G1065600	AT1G01620.2	PIP1C, TMP-B, PIP1;3	1.53e-30	106
mRNA:MD00G1173200	AT1G01620.2	PIP1C, TMP-B, PIP1;3	1.34e-32	112
mRNA:MD07G1136400	AT1G01620.2	PIP1C, TMP-B, PIP1;3	9.26e-74	219
MSTRG.13710.1	AT1G01630.1	0	5.71e-106	316
mRNA:MD06G1129400	AT1G01630.1	0	5.39e-107	309
mRNA:MD13G1131200	AT1G01630.1	0	6.1e-127	360
MSTRG.31711.1	AT1G01630.1	0	1.91e-78	245
mRNA:MD14G1146600	AT1G01630.1	0	8.86e-65	202
mRNA:MD16G1141400	AT1G01630.1	0	9.66e-109	324
MSTRG.37213.2	AT1G01630.1	0	8.21e-94	292
MSTRG.1890.1	AT1G01650.1	SPPL4, ATSPPL4	0	794
mRNA:MD01G1061500	AT1G01650.1	SPPL4, ATSPPL4	0	801
mRNA:MD07G1136600	AT1G01650.1	SPPL4, ATSPPL4	0	799
MSTRG.15670.2	AT1G01650.1	SPPL4, ATSPPL4	0	647
mRNA:MD01G1061000	AT1G01690.1	ATPRD3, PRD3	1.97e-65	220
mRNA:MD07G1136800	AT1G01690.1	ATPRD3, PRD3	6.99e-59	200
mRNA:MD01G1060500	AT1G01700.1	ATROPGEF2, ROPGEF2	0	652
mRNA:MD07G1137200	AT1G01700.1	ATROPGEF2, ROPGEF2	0	637
mRNA:MD01G1058300	AT1G01710.1	0	1.7e-134	392
MSTRG.1868.2	AT1G01710.1	0	3.02e-152	390
mRNA:MD01G1058500	AT1G01710.1	0	7.49e-52	171
mRNA:MD01G1058600	AT1G01710.1	0	0	587
MSTRG.1870.2	AT1G01710.1	0	2.1e-164	394
MSTRG.1871.2	AT1G01710.1	0	4.54e-71	223
mRNA:MD01G1058900	AT1G01710.1	0	1.14e-25	77.4
mRNA:MD01G1059000	AT1G01710.1	0	2.14e-20	86.7
mRNA:MD01G1059100	AT1G01710.1	0	4.52e-33	126
mRNA:MD00G1028600	AT1G01720.1	ATAF1, ANAC002	3.41e-56	176
MSTRG.11757.2	AT1G01720.1	ATAF1, ANAC002	3.77e-06	49.7
mRNA:MD10G1200900	AT1G01720.1	ATAF1, ANAC002	5.55e-38	140
MSTRG.22782.2	AT1G01720.1	ATAF1, ANAC002	4.88e-40	140
mRNA:MD15G1136600	AT1G01720.1	ATAF1, ANAC002	4.27e-111	329
MSTRG.35255.1	AT1G01720.1	ATAF1, ANAC002	1.81e-89	278
mRNA:MD15G1344900	AT1G01720.1	ATAF1, ANAC002	4.67e-145	416
mRNA:MD01G1056800	AT1G01730.1	0	3.72e-08	53.1
mRNA:MD01G1057500	AT1G01730.1	0	7.9e-28	108
mRNA:MD01G1202200	AT1G01730.1	0	1.1e-21	92
MSTRG.15689.1	AT1G01730.1	0	1.37e-10	53.9
mRNA:MD07G1139200	AT1G01730.1	0	5.5e-24	99.8
MSTRG.15689.3	AT1G01730.1	0	4.84e-18	81.3
MSTRG.1859.6	AT1G01740.2	0	1.13e-82	228
MSTRG.1859.5	AT1G01740.2	0	2e-84	228
mRNA:MD01G1055100	AT1G01760.1	0	4.53e-147	434
MSTRG.1845.2	AT1G01760.1	0	2.13e-146	432
MSTRG.1845.3	AT1G01760.1	0	3.24e-140	419
MSTRG.15694.1	AT1G01760.1	0	7.26e-75	185
MSTRG.15694.2	AT1G01760.1	0	5.33e-84	271
MSTRG.15694.3	AT1G01760.1	0	6.94e-75	185
MSTRG.15694.4	AT1G01760.1	0	6.52e-69	165
MSTRG.15694.5	AT1G01760.1	0	5.61e-75	176
MSTRG.15694.6	AT1G01760.1	0	3.52e-80	154
MSTRG.15694.7	AT1G01760.1	0	6.64e-75	185
MSTRG.15694.8	AT1G01760.1	0	1.43e-85	187
MSTRG.15694.9	AT1G01760.1	0	7.33e-85	218
MSTRG.15694.10	AT1G01760.1	0	2.65e-75	186
mRNA:MD07G1140100	AT1G01760.1	0	2.59e-07	47
mRNA:MD07G1140200	AT1G01760.1	0	4.16e-57	191
mRNA:MD01G1054400	AT1G01770.1	0	0	884
MSTRG.1842.2	AT1G01770.1	0	0	890
MSTRG.1842.3	AT1G01770.1	0	0	672
MSTRG.1842.4	AT1G01770.1	0	0	436
mRNA:MD01G1054500	AT1G01780.1	0	1.17e-100	290
mRNA:MD07G1142300	AT1G01800.1	0	1.37e-29	108
MSTRG.15609.1	AT1G01840.1	0	1.78e-18	83.2
mRNA:MD07G1128600	AT1G01840.1	0	6.55e-20	83.2
MSTRG.5435.2	AT1G01860.1	PFC1	8.43e-08	47
MSTRG.14461.1	AT1G01860.1	PFC1	2.5e-10	59.3
mRNA:MD06G1224300	AT1G01860.1	PFC1	2.65e-25	106
MSTRG.14461.2	AT1G01860.1	PFC1	6.97e-25	106
mRNA:MD07G1004300	AT1G01860.1	PFC1	7.15e-24	104
mRNA:MD07G1128700	AT1G01860.1	PFC1	2.32e-142	418
MSTRG.32516.1	AT1G01860.1	PFC1	2.81e-28	103
MSTRG.15581.2	AT1G01880.1	0	6.94e-166	493
mRNA:MD07G1125800	AT1G01880.1	0	0	642
MSTRG.30483.1	AT1G01880.1	0	2e-12	65.1
MSTRG.30483.2	AT1G01880.1	0	5.3e-13	67.4
mRNA:MD13G1267500	AT1G01880.1	0	3.47e-13	67.4
MSTRG.30483.4	AT1G01880.1	0	1.24e-12	65.1
MSTRG.15581.1	AT1G01880.2	0	1.61e-108	344
mRNA:MD08G1041100	AT1G01880.2	0	1.54e-21	87.8
mRNA:MD02G1196800	AT1G01900.1	ATSBT1.1, SBTI1.1	0	776
mRNA:MD09G1001300	AT1G01910.3	0	1.22e-41	142
mRNA:MD02G1195500	AT1G01910.4	0	0	558
mRNA:MD07G1125500	AT1G01910.4	0	0	561
MSTRG.4845.1	AT1G01920.1	0	3.93e-176	301
MSTRG.4845.4	AT1G01920.1	0	7.27e-165	291
MSTRG.4845.5	AT1G01920.1	0	3.3e-171	301
MSTRG.4845.6	AT1G01920.1	0	1.31e-159	361
MSTRG.4845.7	AT1G01920.1	0	1.11e-168	361
MSTRG.4845.8	AT1G01920.1	0	2.19e-124	223
MSTRG.4845.11	AT1G01920.1	0	3.27e-174	301
MSTRG.4845.3	AT1G01920.2	0	3.08e-164	174
MSTRG.4845.2	AT1G01920.2	0	5.73e-165	177
mRNA:MD02G1195000	AT1G01920.2	0	3.51e-61	203
MSTRG.4845.10	AT1G01920.2	0	4.13e-105	224
MSTRG.4845.12	AT1G01920.2	0	1.52e-144	435
mRNA:MD02G1195100	AT1G01920.2	0	7.44e-149	435
mRNA:MD02G1201200	AT1G01930.1	0	0	541
MSTRG.4893.2	AT1G01930.1	0	0	539
mRNA:MD02G1201300	AT1G01940.1	0	1.33e-101	296
MSTRG.4898.1	AT1G01950.1	ARK2	0	867
mRNA:MD02G1201700	AT1G01950.1	ARK2	0	1318
MSTRG.4898.3	AT1G01950.1	ARK2	0	1282
MSTRG.4898.4	AT1G01950.1	ARK2	0	590
mRNA:MD04G1141600	AT1G01950.1	ARK2	4.7e-64	208
MSTRG.2217.2	AT1G01950.2	ARK2	2.49e-82	271
mRNA:MD08G1028000	AT1G01970.1	0	3.51e-165	481
MSTRG.17222.2	AT1G01970.1	0	6.16e-166	481
mRNA:MD06G1075100	AT1G02000.1	GAE2	1.9e-34	121
mRNA:MD07G1121500	AT1G02010.1	SEC1A	0	952
mRNA:MD07G1119000	AT1G02020.1	0	0	752
mRNA:MD02G1211300	AT1G02040.1	0	4.15e-32	125
mRNA:MD07G1113900	AT1G02040.1	0	1.89e-29	118
mRNA:MD02G1218400	AT1G02050.1	LAP6	2.67e-107	318
mRNA:MD02G1218500	AT1G02050.1	LAP6	2.6e-51	168
mRNA:MD07G1098500	AT1G02050.1	LAP6	0	602
MSTRG.4998.1	AT1G02060.1	0	0	785
MSTRG.4998.3	AT1G02060.1	0	0	785
MSTRG.4998.4	AT1G02060.1	0	0	785
MSTRG.4998.5	AT1G02060.1	0	0	785
mRNA:MD02G1218600	AT1G02060.1	0	0	784
MSTRG.15467.1	AT1G02065.1	SPL8	4.73e-67	220
mRNA:MD07G1111500	AT1G02065.1	SPL8	3.05e-67	221
MSTRG.15467.2	AT1G02065.2	SPL8	6.19e-45	161
MSTRG.1181.1	AT1G02070.1	0	8.58e-23	90.9
MSTRG.1181.2	AT1G02070.1	0	4.67e-30	110
mRNA:MD00G1166100	AT1G02070.1	0	4.9e-26	98.6
mRNA:MD07G1111800	AT1G02070.1	0	2.81e-39	134
mRNA:MD08G1192700	AT1G02070.1	0	4.35e-10	57
mRNA:MD15G1381100	AT1G02070.1	0	6.7e-10	56.6
MSTRG.35538.3	AT1G02070.1	0	1.04e-07	50.4
mRNA:MD07G1112600	AT1G02080.1	0	3.25e-23	97.1
MSTRG.15476.1	AT1G02080.1	0	6.61e-13	57
mRNA:MD07G1112800	AT1G02080.1	0	8.77e-94	315
MSTRG.4973.3	AT1G02080.2	0	0	2914
MSTRG.4973.2	AT1G02080.2	0	0	2487
MSTRG.4973.1	AT1G02080.2	0	0	2924
mRNA:MD02G1214300	AT1G02080.2	0	0	2925
MSTRG.4973.5	AT1G02080.2	0	0	2573
MSTRG.4973.6	AT1G02080.2	0	0	2888
MSTRG.4973.7	AT1G02080.2	0	0	1629
MSTRG.4973.8	AT1G02080.2	0	0	650
MSTRG.15474.1	AT1G02080.2	0	0	2897
mRNA:MD07G1112500	AT1G02080.2	0	0	2898
mRNA:MD07G1112700	AT1G02080.2	0	7.21e-50	182
MSTRG.15478.8	AT1G02080.2	0	5.84e-79	169
MSTRG.15478.2	AT1G02080.2	0	4.74e-86	169
MSTRG.15478.7	AT1G02080.2	0	3.35e-88	176
MSTRG.15478.3	AT1G02080.2	0	1.9e-86	170
MSTRG.15478.5	AT1G02080.2	0	1.18e-88	177
MSTRG.15478.6	AT1G02080.2	0	7.73e-154	388
MSTRG.15478.1	AT1G02080.2	0	1.23e-88	177
MSTRG.15478.4	AT1G02080.2	0	1.97e-86	170
MSTRG.15478.10	AT1G02080.2	0	3.99e-86	169
MSTRG.15478.11	AT1G02080.2	0	3.26e-88	176
MSTRG.15478.12	AT1G02080.2	0	3.84e-88	176
mRNA:MD02G1211700	AT1G02090.1	FUS5, CSN7, COP15, ATCSN7	1.37e-120	354
mRNA:MD04G1057800	AT1G02090.1	FUS5, CSN7, COP15, ATCSN7	5.52e-119	347
mRNA:MD07G1106400	AT1G02090.1	FUS5, CSN7, COP15, ATCSN7	1.11e-51	166
MSTRG.15435.1	AT1G02090.1	FUS5, CSN7, COP15, ATCSN7	2.21e-58	131
MSTRG.15435.2	AT1G02090.1	FUS5, CSN7, COP15, ATCSN7	1.81e-77	186
MSTRG.15435.3	AT1G02090.1	FUS5, CSN7, COP15, ATCSN7	7.5e-99	194
MSTRG.15435.6	AT1G02090.1	FUS5, CSN7, COP15, ATCSN7	5.07e-43	131
MSTRG.15435.4	AT1G02090.1	FUS5, CSN7, COP15, ATCSN7	1.25e-93	194
MSTRG.15435.5	AT1G02090.1	FUS5, CSN7, COP15, ATCSN7	6.35e-53	186
mRNA:MD07G1107100	AT1G02090.1	FUS5, CSN7, COP15, ATCSN7	4.17e-132	379
MSTRG.15435.10	AT1G02090.1	FUS5, CSN7, COP15, ATCSN7	3.69e-63	204
MSTRG.15435.9	AT1G02090.1	FUS5, CSN7, COP15, ATCSN7	4.67e-43	131
mRNA:MD00G1221600	AT1G02090.2	FUS5, CSN7, COP15, ATCSN7	2.6e-36	122
MSTRG.4958.2	AT1G02090.2	FUS5, CSN7, COP15, ATCSN7	5.18e-99	298
MSTRG.4958.1	AT1G02090.2	FUS5, CSN7, COP15, ATCSN7	2.64e-99	299
mRNA:MD02G1237200	AT1G02090.2	FUS5, CSN7, COP15, ATCSN7	2.6e-36	122
MSTRG.8574.1	AT1G02090.2	FUS5, CSN7, COP15, ATCSN7	1.12e-105	311
MSTRG.15431.1	AT1G02090.2	FUS5, CSN7, COP15, ATCSN7	7.52e-56	193
MSTRG.15431.2	AT1G02090.2	FUS5, CSN7, COP15, ATCSN7	3.57e-55	191
MSTRG.15431.4	AT1G02090.2	FUS5, CSN7, COP15, ATCSN7	5.49e-56	193
MSTRG.15431.6	AT1G02090.2	FUS5, CSN7, COP15, ATCSN7	4.97e-58	193
mRNA:MD07G1106500	AT1G02090.2	FUS5, CSN7, COP15, ATCSN7	2.23e-45	149
MSTRG.15435.7	AT1G02090.2	FUS5, CSN7, COP15, ATCSN7	1.07e-59	198
MSTRG.15431.3	AT1G02090.3	FUS5, CSN7, COP15, ATCSN7	1.09e-58	127
MSTRG.4959.1	AT1G02100.1	0	0	532
MSTRG.4959.3	AT1G02100.1	0	3.37e-141	265
MSTRG.4959.4	AT1G02100.1	0	1.58e-106	265
mRNA:MD02G1212000	AT1G02100.1	0	4.06e-19	85.1
mRNA:MD07G1108400	AT1G02100.1	0	0	535
MSTRG.15446.2	AT1G02100.1	0	6.95e-142	271
MSTRG.15446.3	AT1G02100.1	0	1.95e-180	508
MSTRG.15446.4	AT1G02100.1	0	2.05e-119	271
mRNA:MD02G1211800	AT1G02100.2	0	1.28e-146	416
mRNA:MD02G1212800	AT1G02120.1	VAD1	2.28e-163	486
MSTRG.4965.2	AT1G02120.1	VAD1	1.67e-67	223
MSTRG.4965.3	AT1G02120.1	VAD1	3.46e-68	207
MSTRG.15450.2	AT1G02120.1	VAD1	5.77e-158	472
MSTRG.15450.1	AT1G02120.1	VAD1	1.97e-143	440
mRNA:MD07G1109200	AT1G02120.1	VAD1	1.45e-153	471
MSTRG.15450.4	AT1G02120.1	VAD1	8.66e-147	441
MSTRG.926.1	AT1G02140.1	MEE63, MAGO, HAP1	8.45e-49	152
mRNA:MD00G1129300	AT1G02140.1	MEE63, MAGO, HAP1	1.5e-38	127
mRNA:MD07G1109700	AT1G02140.1	MEE63, MAGO, HAP1	1.49e-94	277
mRNA:MD07G1098100	AT1G02145.3	ALG12, EBS4	0	599
MSTRG.15377.4	AT1G02145.3	ALG12, EBS4	7.4e-163	253
MSTRG.15377.3	AT1G02145.3	ALG12, EBS4	1.14e-167	474
MSTRG.15377.1	AT1G02145.4	ALG12, EBS4	3.16e-121	353
mRNA:MD02G1219200	AT1G02150.1	0	0	681
MSTRG.15373.1	AT1G02150.1	0	0	534
mRNA:MD07G1097800	AT1G02150.1	0	0	682
MSTRG.15373.3	AT1G02150.1	0	0	533
MSTRG.5017.1	AT1G02160.1	0	1.51e-15	68.6
mRNA:MD02G1221100	AT1G02160.1	0	1.83e-21	83.6
mRNA:MD01G1173500	AT1G02170.1	LOL3, ATMCPB1, MCP1B, ATMC1, MC1	2.29e-177	500
mRNA:MD02G1221900	AT1G02170.1	LOL3, ATMCPB1, MCP1B, ATMC1, MC1	0	518
MSTRG.5020.2	AT1G02170.1	LOL3, ATMCPB1, MCP1B, ATMC1, MC1	2.13e-133	390
MSTRG.5020.3	AT1G02170.1	LOL3, ATMCPB1, MCP1B, ATMC1, MC1	9.95e-168	483
mRNA:MD05G1043500	AT1G02170.1	LOL3, ATMCPB1, MCP1B, ATMC1, MC1	6.69e-77	243
mRNA:MD05G1043900	AT1G02170.1	LOL3, ATMCPB1, MCP1B, ATMC1, MC1	5.64e-64	209
MSTRG.10331.2	AT1G02170.1	LOL3, ATMCPB1, MCP1B, ATMC1, MC1	3.78e-65	211
MSTRG.10331.3	AT1G02170.1	LOL3, ATMCPB1, MCP1B, ATMC1, MC1	3.36e-65	210
MSTRG.10331.4	AT1G02170.1	LOL3, ATMCPB1, MCP1B, ATMC1, MC1	1.53e-65	209
mRNA:MD05G1044000	AT1G02170.1	LOL3, ATMCPB1, MCP1B, ATMC1, MC1	1.28e-112	333
mRNA:MD07G1094600	AT1G02170.1	LOL3, ATMCPB1, MCP1B, ATMC1, MC1	4.36e-179	503
mRNA:MD07G1240400	AT1G02170.1	LOL3, ATMCPB1, MCP1B, ATMC1, MC1	7.16e-173	493
mRNA:MD10G1050900	AT1G02170.1	LOL3, ATMCPB1, MCP1B, ATMC1, MC1	1.15e-57	186
MSTRG.21608.1	AT1G02170.1	LOL3, ATMCPB1, MCP1B, ATMC1, MC1	2.73e-121	363
MSTRG.21608.2	AT1G02170.1	LOL3, ATMCPB1, MCP1B, ATMC1, MC1	1.16e-99	301
mRNA:MD10G1051100	AT1G02170.1	LOL3, ATMCPB1, MCP1B, ATMC1, MC1	7.67e-116	363
MSTRG.21608.4	AT1G02170.1	LOL3, ATMCPB1, MCP1B, ATMC1, MC1	5.01e-118	363
MSTRG.21608.5	AT1G02170.1	LOL3, ATMCPB1, MCP1B, ATMC1, MC1	1.38e-120	363
MSTRG.21608.6	AT1G02170.1	LOL3, ATMCPB1, MCP1B, ATMC1, MC1	1.6e-98	301
mRNA:MD10G1051200	AT1G02170.1	LOL3, ATMCPB1, MCP1B, ATMC1, MC1	4.09e-126	369
mRNA:MD02G1223300	AT1G02180.1	0	3.49e-85	257
MSTRG.15316.1	AT1G02180.1	0	1.91e-83	254
MSTRG.15316.2	AT1G02180.1	0	2.73e-84	255
mRNA:MD07G1091400	AT1G02180.1	0	7.78e-85	254
mRNA:MD08G1071500	AT1G02180.1	0	5.24e-40	141
mRNA:MD13G1011100	AT1G02180.1	0	4.77e-33	117
mRNA:MD15G1049700	AT1G02180.1	0	3.82e-40	141
mRNA:MD07G1086300	AT1G02190.1	0	8.49e-44	152
mRNA:MD02G1227000	AT1G02205.1	CER1	3.2e-94	290
mRNA:MD07G1083700	AT1G02205.1	CER1	3e-142	411
MSTRG.15271.2	AT1G02205.1	CER1	2.29e-78	216
mRNA:MD07G1086500	AT1G02205.1	CER1	1.35e-58	195
mRNA:MD07G1086700	AT1G02205.1	CER1	1.91e-77	242
mRNA:MD13G1075300	AT1G02205.1	CER1	3.66e-103	308
mRNA:MD13G1075600	AT1G02205.1	CER1	3.91e-25	97.4
MSTRG.5060.1	AT1G02205.2	CER1	0	784
mRNA:MD02G1226900	AT1G02205.2	CER1	0	777
mRNA:MD07G1083800	AT1G02205.2	CER1	8.69e-73	234
mRNA:MD07G1086200	AT1G02205.2	CER1	0	785
mRNA:MD01G1205600	AT1G02260.1	0	4.64e-20	82.8
mRNA:MD01G1205700	AT1G02260.1	0	5.33e-20	80.9
MSTRG.16716.1	AT1G02260.1	0	0	644
mRNA:MD07G1275000	AT1G02260.1	0	0	644
MSTRG.16717.1	AT1G02260.1	0	1.38e-82	272
mRNA:MD07G1275100	AT1G02260.1	0	4.34e-89	273
mRNA:MD07G1275200	AT1G02260.1	0	3.85e-117	347
mRNA:MD07G1275300	AT1G02260.1	0	0	624
MSTRG.16719.2	AT1G02260.1	0	0	657
MSTRG.16719.3	AT1G02260.1	0	0	653
mRNA:MD07G1275500	AT1G02260.1	0	0	667
MSTRG.16719.4	AT1G02260.1	0	1.56e-164	313
MSTRG.16719.6	AT1G02260.1	0	0	667
MSTRG.16719.7	AT1G02260.1	0	2.32e-162	313
mRNA:MD07G1275600	AT1G02260.1	0	0	566
mRNA:MD07G1275700	AT1G02260.1	0	0	683
MSTRG.15870.4	AT1G02270.1	0	7.84e-116	352
MSTRG.15870.7	AT1G02270.1	0	4.74e-113	352
mRNA:MD03G1040800	AT1G02305.1	0	2.83e-06	48.1
mRNA:MD17G1285700	AT1G02305.1	0	0	528
MSTRG.40489.2	AT1G02305.1	0	0	535
MSTRG.40489.3	AT1G02305.1	0	2.06e-143	398
MSTRG.40489.4	AT1G02305.1	0	0	527
MSTRG.40489.5	AT1G02305.1	0	4.28e-143	398
mRNA:MD09G1170400	AT1G02310.1	MAN1	9.85e-62	197
mRNA:MD17G1156500	AT1G02310.1	MAN1	5.46e-91	273
mRNA:MD17G1285900	AT1G02330.1	0	1e-99	301
mRNA:MD04G1184000	AT1G02335.1	GL22	9.46e-101	290
mRNA:MD11G1166900	AT1G02335.1	GL22	2.96e-16	72.8
mRNA:MD11G1169300	AT1G02335.1	GL22	3.53e-21	85.9
mRNA:MD12G1197400	AT1G02335.1	GL22	6.72e-102	298
mRNA:MD09G1290900	AT1G02360.1	0	2.17e-39	131
mRNA:MD09G1284000	AT1G02370.1	0	5.49e-166	484
mRNA:MD17G1277200	AT1G02370.1	0	4.86e-71	227
mRNA:MD17G1277300	AT1G02370.1	0	2.26e-30	114
mRNA:MD08G1174800	AT1G02390.1	ATGPAT2, GPAT2	7.72e-164	476
mRNA:MD09G1286800	AT1G02400.1	ATGA2OX4, ATGA2OX6, DTA1, GA2OX6	3.77e-82	248
mRNA:MD13G1148400	AT1G02400.1	ATGA2OX4, ATGA2OX6, DTA1, GA2OX6	8.65e-123	360
mRNA:MD16G1148400	AT1G02400.1	ATGA2OX4, ATGA2OX6, DTA1, GA2OX6	1.8e-87	265
mRNA:MD17G1279100	AT1G02400.1	ATGA2OX4, ATGA2OX6, DTA1, GA2OX6	1.9e-126	370
mRNA:MD02G1272100	AT1G02410.1	0	3.24e-121	354
MSTRG.5420.2	AT1G02410.1	0	1.45e-78	241
mRNA:MD07G1041100	AT1G02410.1	0	1.35e-123	359
mRNA:MD08G1216300	AT1G02420.1	0	0	627
mRNA:MD04G1189500	AT1G02460.1	0	3.33e-149	434
mRNA:MD04G1189600	AT1G02460.1	0	6.05e-108	323
mRNA:MD09G1287300	AT1G02460.1	0	0	543
mRNA:MD17G1279500	AT1G02460.1	0	0	615
mRNA:MD09G1287000	AT1G02475.1	0	1.3e-81	247
mRNA:MD17G1279300	AT1G02475.1	0	3.08e-51	163
MSTRG.13634.1	AT1G02500.2	SAM1, SAM-1, MAT1, AtSAM1	2.06e-26	97.8
MSTRG.18280.1	AT1G02500.2	SAM1, SAM-1, MAT1, AtSAM1	8.36e-37	127
MSTRG.27930.1	AT1G02500.2	SAM1, SAM-1, MAT1, AtSAM1	0	718
mRNA:MD12G1201100	AT1G02500.2	SAM1, SAM-1, MAT1, AtSAM1	0	718
MSTRG.29569.1	AT1G02500.2	SAM1, SAM-1, MAT1, AtSAM1	0	744
mRNA:MD13G1141700	AT1G02500.2	SAM1, SAM-1, MAT1, AtSAM1	0	744
MSTRG.37189.1	AT1G02500.2	SAM1, SAM-1, MAT1, AtSAM1	0	740
mRNA:MD16G1138300	AT1G02500.2	SAM1, SAM-1, MAT1, AtSAM1	0	740
mRNA:MD09G1058100	AT1G02510.1	KCO4, ATKCO4, ATTPK4, TPK4	9.85e-07	48.1
mRNA:MD09G1058400	AT1G02510.1	KCO4, ATKCO4, ATTPK4, TPK4	4.22e-12	65.1
mRNA:MD09G1058700	AT1G02510.1	KCO4, ATKCO4, ATTPK4, TPK4	1.45e-08	54.7
mRNA:MD13G1138600	AT1G02520.1	PGP11	0	684
mRNA:MD16G1134500	AT1G02520.1	PGP11	0	1610
mRNA:MD16G1135100	AT1G02520.1	PGP11	0	1655
mRNA:MD17G1284700	AT1G02520.1	PGP11	0	1321
mRNA:MD00G1140700	AT1G02560.1	CLPP5, NCLPP5, NCLPP1	4.37e-179	503
mRNA:MD03G1292800	AT1G02560.1	CLPP5, NCLPP5, NCLPP1	3.9e-166	469
MSTRG.8021.2	AT1G02560.1	CLPP5, NCLPP5, NCLPP1	4.03e-127	259
MSTRG.8021.3	AT1G02560.1	CLPP5, NCLPP5, NCLPP1	1.51e-164	467
mRNA:MD03G1293600	AT1G02570.1	0	2.11e-35	122
mRNA:MD03G1296100	AT1G02610.1	0	3.25e-51	169
mRNA:MD11G1315500	AT1G02610.1	0	2.16e-60	192
MSTRG.26319.2	AT1G02610.1	0	3.16e-44	152
mRNA:MD02G1029900	AT1G02630.1	0	5.75e-144	417
mRNA:MD15G1171300	AT1G02630.1	0	2.15e-161	462
mRNA:MD03G1296500	AT1G02640.1	BXL2, ATBXL2	0	1113
MSTRG.26323.1	AT1G02640.1	BXL2, ATBXL2	0	690
mRNA:MD11G1315900	AT1G02640.1	BXL2, ATBXL2	0	1131
MSTRG.8052.1	AT1G02660.1	0	1.04e-155	479
mRNA:MD03G1296900	AT1G02660.1	0	0	570
mRNA:MD11G1316500	AT1G02660.1	0	0	569
MSTRG.26327.2	AT1G02660.1	0	4.48e-155	372
mRNA:MD02G1287100	AT1G02680.1	TAF13	1.14e-41	137
MSTRG.5540.1	AT1G02680.1	TAF13	3.45e-55	175
mRNA:MD03G1298400	AT1G02700.1	0	3.74e-49	163
MSTRG.17707.1	AT1G02740.1	0	1.13e-71	236
MSTRG.17707.3	AT1G02740.1	0	3.18e-46	164
MSTRG.17707.4	AT1G02740.1	0	8.23e-72	234
MSTRG.17707.5	AT1G02740.1	0	2.03e-71	234
MSTRG.17707.6	AT1G02740.1	0	7.89e-68	224
mRNA:MD15G1076200	AT1G02740.1	0	6.36e-97	295
mRNA:MD03G1292100	AT1G02780.1	emb2386	2.46e-106	311
MSTRG.8014.2	AT1G02780.1	emb2386	2.79e-107	312
mRNA:MD11G1306300	AT1G02780.1	emb2386	2.16e-107	313
mRNA:MD16G1134200	AT1G02780.1	emb2386	1.21e-104	300
mRNA:MD03G1291400	AT1G02790.1	PGA4	8.46e-81	260
mRNA:MD11G1306900	AT1G02790.1	PGA4	1.74e-88	281
mRNA:MD13G1163700	AT1G02790.1	PGA4	1.1e-99	307
mRNA:MD16G1163200	AT1G02790.1	PGA4	3.27e-103	318
mRNA:MD03G1290900	AT1G02810.1	0	0	802
mRNA:MD11G1307500	AT1G02810.1	0	0	799
mRNA:MD15G1383400	AT1G02810.1	0	2.99e-24	96.7
mRNA:MD03G1290000	AT1G02816.1	0	1.99e-57	177
MSTRG.8005.1	AT1G02816.1	0	8.01e-61	186
MSTRG.8005.2	AT1G02816.1	0	8.01e-61	186
MSTRG.8005.4	AT1G02816.1	0	4.04e-58	186
mRNA:MD03G1290200	AT1G02816.1	0	6.92e-61	186
mRNA:MD03G1290400	AT1G02816.1	0	1.2e-55	172
mRNA:MD11G1308100	AT1G02816.1	0	4.69e-61	186
mRNA:MD11G1308200	AT1G02816.1	0	9.63e-52	162
mRNA:MD11G1308300	AT1G02816.1	0	1.15e-57	177
MSTRG.2809.21	AT1G02840.2	SR1, ATSRP34, SRP34, SR34, At-SR34	3.69e-10	57
mRNA:MD12G1084800	AT1G02840.2	SR1, ATSRP34, SRP34, SR34, At-SR34	4.38e-06	46.6
MSTRG.27008.2	AT1G02840.2	SR1, ATSRP34, SRP34, SR34, At-SR34	3.16e-06	47
MSTRG.2809.12	AT1G02840.3	SR1, ATSRP34, SRP34, SR34, At-SR34	3.49e-09	56.6
MSTRG.2809.19	AT1G02840.3	SR1, ATSRP34, SRP34, SR34, At-SR34	4.35e-10	56.6
mRNA:MD03G1287500	AT1G02840.3	SR1, ATSRP34, SRP34, SR34, At-SR34	5.44e-61	201
MSTRG.7984.2	AT1G02840.3	SR1, ATSRP34, SRP34, SR34, At-SR34	9.13e-74	239
MSTRG.7984.3	AT1G02840.3	SR1, ATSRP34, SRP34, SR34, At-SR34	7.54e-76	239
MSTRG.26283.1	AT1G02840.3	SR1, ATSRP34, SRP34, SR34, At-SR34	6.17e-83	256
MSTRG.26283.2	AT1G02840.3	SR1, ATSRP34, SRP34, SR34, At-SR34	5.14e-83	256
MSTRG.26283.3	AT1G02840.3	SR1, ATSRP34, SRP34, SR34, At-SR34	9.91e-80	256
MSTRG.26283.4	AT1G02840.3	SR1, ATSRP34, SRP34, SR34, At-SR34	8.22e-81	256
mRNA:MD11G1310700	AT1G02840.3	SR1, ATSRP34, SRP34, SR34, At-SR34	3.25e-79	257
MSTRG.25008.6	AT1G02850.1	BGLU11	5.26e-42	152
MSTRG.25008.8	AT1G02850.1	BGLU11	1.61e-43	148
MSTRG.25008.7	AT1G02850.1	BGLU11	9.48e-43	146
MSTRG.24646.3	AT1G02850.2	BGLU11	1.88e-47	172
MSTRG.25008.1	AT1G02850.2	BGLU11	0	586
MSTRG.25009.1	AT1G02850.2	BGLU11	1.51e-89	197
mRNA:MD11G1150500	AT1G02850.2	BGLU11	6.11e-45	152
mRNA:MD11G1150800	AT1G02850.2	BGLU11	0	578
mRNA:MD11G1151000	AT1G02850.2	BGLU11	4.14e-09	43.5
mRNA:MD11G1151200	AT1G02850.2	BGLU11	0	629
MSTRG.25008.3	AT1G02850.3	BGLU11	1.33e-56	184
MSTRG.24646.1	AT1G02850.4	BGLU11	1.96e-15	80.1
MSTRG.24646.2	AT1G02850.4	BGLU11	4.16e-47	176
mRNA:MD11G1100300	AT1G02850.4	BGLU11	6.51e-48	172
mRNA:MD11G1150400	AT1G02850.4	BGLU11	8.94e-56	167
MSTRG.25009.2	AT1G02850.4	BGLU11	1.79e-82	167
mRNA:MD11G1150300	AT1G02850.5	BGLU11	2.96e-45	155
mRNA:MD03G1286600	AT1G02860.1	NLA, BAH1	2.18e-67	207
MSTRG.7978.1	AT1G02860.1	NLA, BAH1	5.59e-154	439
mRNA:MD03G1286900	AT1G02860.1	NLA, BAH1	6.6e-29	110
mRNA:MD03G1287000	AT1G02860.1	NLA, BAH1	7.92e-153	440
mRNA:MD11G1313200	AT1G02860.1	NLA, BAH1	9.36e-147	416
MSTRG.26301.2	AT1G02860.1	NLA, BAH1	2.81e-48	157
mRNA:MD11G1313600	AT1G02860.1	NLA, BAH1	2.28e-146	420
mRNA:MD03G1286800	AT1G02860.2	NLA	2.5e-17	74.3
mRNA:MD03G1286400	AT1G02870.1	0	2.66e-56	175
MSTRG.7977.1	AT1G02870.1	0	2.15e-38	132
mRNA:MD03G1286500	AT1G02870.1	0	5.42e-12	57
mRNA:MD05G1198200	AT1G02870.1	0	2.81e-18	73.6
mRNA:MD11G1313700	AT1G02870.1	0	2e-78	240
mRNA:MD03G1285900	AT1G02880.3	TPK1	4.63e-133	382
MSTRG.7971.2	AT1G02880.3	TPK1	3.45e-135	388
MSTRG.7971.3	AT1G02880.3	TPK1	1.75e-114	333
MSTRG.26244.1	AT1G02880.3	TPK1	6.56e-137	390
mRNA:MD11G1305700	AT1G02880.3	TPK1	3.36e-135	386
MSTRG.26244.3	AT1G02880.3	TPK1	5.5e-116	337
MSTRG.3665.2	AT1G02880.4	TPK1	7.46e-39	135
mRNA:MD02G1044100	AT1G02880.4	TPK1	2.12e-41	133
MSTRG.7971.4	AT1G02880.4	TPK1	6.21e-82	244
mRNA:MD06G1023300	AT1G02880.4	TPK1	4.71e-39	133
MSTRG.24142.1	AT1G02880.4	TPK1	9.51e-38	135
mRNA:MD11G1034700	AT1G02880.4	TPK1	2.54e-30	112
MSTRG.26243.6	AT1G02890.1	0	0	692
mRNA:MD11G1305400	AT1G02890.1	0	0	828
MSTRG.26243.20	AT1G02890.1	0	0	550
MSTRG.26243.21	AT1G02890.1	0	0	595
MSTRG.31805.4	AT1G02890.1	0	0	590
MSTRG.26243.16	AT1G02890.2	0	4.2e-111	352
MSTRG.26243.18	AT1G02890.2	0	1.23e-32	121
MSTRG.7962.2	AT1G02910.1	LPA1	0	613
MSTRG.7962.1	AT1G02910.1	LPA1	0	590
mRNA:MD03G1284800	AT1G02910.1	LPA1	0	621
MSTRG.7962.4	AT1G02910.1	LPA1	0	518
MSTRG.7962.5	AT1G02910.1	LPA1	0	598
MSTRG.26235.1	AT1G02910.1	LPA1	0	618
mRNA:MD11G1304300	AT1G02910.1	LPA1	0	618
MSTRG.26235.3	AT1G02910.1	LPA1	0	524
mRNA:MD03G1282900	AT1G02920.1	ATGSTF7, GST11, ATGSTF8, GSTF7, ATGST11	2.77e-92	274
MSTRG.7950.2	AT1G02930.2	GSTF6	1.11e-26	100
MSTRG.7954.1	AT1G02960.2	0	1.01e-32	132
mRNA:MD03G1283300	AT1G02960.2	0	6.81e-34	135
MSTRG.7954.3	AT1G02960.2	0	4.09e-25	109
MSTRG.7954.4	AT1G02960.2	0	7.79e-34	135
MSTRG.7954.5	AT1G02960.2	0	7.83e-34	135
mRNA:MD03G1283400	AT1G02970.1	WEE1, ATWEE1	0	557
MSTRG.7955.2	AT1G02970.1	WEE1, ATWEE1	0	556
mRNA:MD11G1302700	AT1G02970.1	WEE1, ATWEE1	2.59e-73	228
mRNA:MD11G1303200	AT1G02970.1	WEE1, ATWEE1	0	558
ncRNA:MD02G1312200	AT1G03000.1	PEX6	3.24e-06	49.7
MSTRG.7939.1	AT1G03000.1	PEX6	1.7e-173	507
mRNA:MD03G1281600	AT1G03000.1	PEX6	5.14e-30	116
mRNA:MD03G1281700	AT1G03000.1	PEX6	5.34e-42	150
MSTRG.7939.3	AT1G03000.1	PEX6	1.11e-124	372
mRNA:MD03G1281800	AT1G03000.1	PEX6	1.79e-17	77.8
mRNA:MD03G1281900	AT1G03000.1	PEX6	6.93e-125	372
mRNA:MD11G1301700	AT1G03000.1	PEX6	0	1194
mRNA:MD03G1278600	AT1G03010.1	0	0	897
MSTRG.7923.2	AT1G03010.1	0	0	847
mRNA:MD03G1278700	AT1G03010.1	0	1.27e-78	161
mRNA:MD11G1301000	AT1G03010.1	0	0	788
MSTRG.26206.2	AT1G03010.1	0	0	827
mRNA:MD11G1301100	AT1G03010.1	0	1.53e-09	52.4
mRNA:MD11G1300400	AT1G03020.1	0	8.41e-49	150
MSTRG.11553.1	AT1G03030.1	0	4e-118	347
mRNA:MD05G1205700	AT1G03030.1	0	4.27e-119	351
MSTRG.11553.3	AT1G03030.1	0	1.01e-59	199
MSTRG.11553.4	AT1G03030.1	0	7.51e-60	199
mRNA:MD08G1222400	AT1G03050.1	0	0	635
mRNA:MD15G1415800	AT1G03050.1	0	0	583
mRNA:MD16G1015500	AT1G03050.1	0	3.5e-23	102
mRNA:MD03G1256200	AT1G03055.1	0	8.42e-81	244
mRNA:MD11G1277000	AT1G03055.1	0	1.45e-80	245
MSTRG.7766.2	AT1G03060.1	SPI	0	4925
mRNA:MD03G1257800	AT1G03060.1	SPI	0	5161
MSTRG.7766.3	AT1G03060.1	SPI	0	4919
mRNA:MD11G1278500	AT1G03060.1	SPI	0	5157
MSTRG.26292.2	AT1G03060.1	SPI	9.22e-24	73.6
MSTRG.26292.4	AT1G03060.1	SPI	2.06e-25	73.6
MSTRG.26292.5	AT1G03060.1	SPI	1.56e-40	103
MSTRG.26292.6	AT1G03060.1	SPI	9e-24	73.6
MSTRG.26292.7	AT1G03060.1	SPI	2.53e-25	73.6
MSTRG.26292.9	AT1G03060.1	SPI	6.12e-41	103
MSTRG.26292.11	AT1G03060.1	SPI	5.47e-37	101
MSTRG.37714.1	AT1G03060.1	SPI	4.34e-21	85.9
MSTRG.7774.1	AT1G03070.2	0	7.45e-127	363
mRNA:MD03G1259200	AT1G03070.2	0	4.5e-137	389
mRNA:MD11G1279800	AT1G03070.2	0	4.47e-126	364
MSTRG.26027.1	AT1G03070.2	0	2.27e-123	364
mRNA:MD13G1198700	AT1G03070.2	0	8.4e-65	208
MSTRG.7780.1	AT1G03080.1	0	0	1370
mRNA:MD03G1260100	AT1G03080.1	0	0	1370
mRNA:MD11G1280400	AT1G03080.1	0	0	1361
MSTRG.26033.2	AT1G03080.1	0	0	1160
mRNA:MD03G1260200	AT1G03090.2	MCCA	2.14e-08	53.1
MSTRG.26034.1	AT1G03090.2	MCCA	0	558
mRNA:MD11G1280500	AT1G03090.2	MCCA	0	1040
MSTRG.26034.3	AT1G03090.2	MCCA	0	558
MSTRG.26034.4	AT1G03090.2	MCCA	0	555
MSTRG.26045.1	AT1G03100.1	0	0	999
mRNA:MD11G1281500	AT1G03100.1	0	0	998
mRNA:MD03G1261900	AT1G03110.1	TRM82, AtTRM82	2.56e-144	419
MSTRG.7790.2	AT1G03110.1	TRM82, AtTRM82	2.17e-64	204
MSTRG.7790.3	AT1G03110.1	TRM82, AtTRM82	1.63e-126	361
MSTRG.7790.4	AT1G03110.1	TRM82, AtTRM82	3.06e-41	111
MSTRG.7790.5	AT1G03110.1	TRM82, AtTRM82	1.31e-39	111
mRNA:MD11G1282600	AT1G03110.1	TRM82, AtTRM82	1.72e-177	506
MSTRG.26055.2	AT1G03110.1	TRM82, AtTRM82	8.56e-139	343
mRNA:MD13G1191300	AT1G03130.1	PSAD-2	6.82e-102	297
mRNA:MD16G1191400	AT1G03130.1	PSAD-2	2.37e-100	289
mRNA:MD03G1263300	AT1G03140.1	0	5.19e-173	494
mRNA:MD11G1284100	AT1G03140.1	0	1.72e-175	496
mRNA:MD03G1263400	AT1G03150.1	0	5.29e-124	352
mRNA:MD11G1284200	AT1G03150.1	0	6.27e-117	336
mRNA:MD00G1063200	AT1G03160.1	FZL	1.42e-16	74.7
MSTRG.26090.1	AT1G03160.1	FZL	0	660
mRNA:MD11G1286100	AT1G03160.1	FZL	0	972
MSTRG.26090.3	AT1G03160.1	FZL	0	660
MSTRG.26090.4	AT1G03160.1	FZL	0	808
mRNA:MD11G1311600	AT1G03160.1	FZL	1.27e-48	170
mRNA:MD11G1312200	AT1G03160.1	FZL	0	550
mRNA:MD11G1311300	AT1G03160.2	FZL	9.38e-44	156
mRNA:MD11G1311400	AT1G03160.2	FZL	1.52e-45	162
mRNA:MD11G1311700	AT1G03160.2	FZL	3.52e-167	487
mRNA:MD11G1286200	AT1G03170.1	0	3.03e-22	94.4
mRNA:MD11G1286600	AT1G03180.1	0	4.14e-85	260
MSTRG.26094.2	AT1G03180.1	0	6.7e-80	246
MSTRG.7824.1	AT1G03190.2	ATXPD, UVH6	0	876
mRNA:MD03G1266200	AT1G03190.2	ATXPD, UVH6	0	1355
MSTRG.26095.1	AT1G03190.2	ATXPD, UVH6	0	651
MSTRG.26095.2	AT1G03190.2	ATXPD, UVH6	0	645
MSTRG.26095.3	AT1G03190.2	ATXPD, UVH6	2.25e-150	456
mRNA:MD11G1286700	AT1G03190.2	ATXPD, UVH6	2.26e-76	221
MSTRG.26095.5	AT1G03190.2	ATXPD, UVH6	0	574
mRNA:MD11G1286800	AT1G03190.2	ATXPD, UVH6	0	617
MSTRG.26095.7	AT1G03190.2	ATXPD, UVH6	8.78e-85	270
mRNA:MD11G1288100	AT1G03210.1	0	8.99e-37	132
mRNA:MD04G1208100	AT1G03220.1	0	1.74e-100	307
mRNA:MD11G1287900	AT1G03220.1	0	0	528
mRNA:MD12G1222100	AT1G03220.1	0	6.86e-98	300
mRNA:MD13G1184800	AT1G03220.1	0	1.77e-179	508
mRNA:MD13G1184900	AT1G03220.1	0	1.25e-15	70.9
mRNA:MD16G1185000	AT1G03220.1	0	1.56e-20	83.2
mRNA:MD16G1185100	AT1G03220.1	0	9.11e-65	205
mRNA:MD16G1185300	AT1G03220.1	0	1.14e-67	213
mRNA:MD13G1184500	AT1G03230.1	0	2.43e-22	88.2
mRNA:MD11G1288600	AT1G03250.1	0	1.21e-102	305
MSTRG.26107.2	AT1G03250.1	0	1.49e-60	199
MSTRG.26107.3	AT1G03250.1	0	9.17e-104	305
mRNA:MD03G1267800	AT1G03260.1	0	1.97e-120	347
mRNA:MD11G1288700	AT1G03260.1	0	3.17e-28	106
mRNA:MD03G1268300	AT1G03270.1	0	0	549
mRNA:MD06G1210700	AT1G03280.1	0	5.88e-160	469
MSTRG.14353.3	AT1G03280.1	0	8.11e-126	246
mRNA:MD14G1221400	AT1G03280.1	0	6.64e-153	452
MSTRG.32300.3	AT1G03280.1	0	3.12e-71	241
MSTRG.32300.4	AT1G03280.1	0	4.1e-101	317
mRNA:MD11G1124600	AT1G03290.2	0	3.56e-29	112
MSTRG.7845.1	AT1G03310.1	ATISA2, ISA2, DBE1, BE2	0	949
mRNA:MD03G1268800	AT1G03310.1	ATISA2, ISA2, DBE1, BE2	0	949
mRNA:MD11G1289600	AT1G03310.1	ATISA2, ISA2, DBE1, BE2	0	954
mRNA:MD05G1209800	AT1G03330.1	0	1.58e-59	184
mRNA:MD10G1196100	AT1G03330.1	0	2.51e-58	181
mRNA:MD03G1271200	AT1G03350.1	0	2.22e-93	292
MSTRG.26134.1	AT1G03350.1	0	1.83e-80	264
mRNA:MD11G1291800	AT1G03350.1	0	2.39e-80	261
mRNA:MD13G1179600	AT1G03350.1	0	1.47e-15	73.9
MSTRG.7863.1	AT1G03360.1	ATRRP4, RRP4	7.28e-129	367
MSTRG.7863.2	AT1G03360.1	ATRRP4, RRP4	8.84e-125	357
mRNA:MD03G1271400	AT1G03360.1	ATRRP4, RRP4	1.79e-99	291
mRNA:MD11G1292000	AT1G03360.1	ATRRP4, RRP4	1.19e-160	454
MSTRG.12735.1	AT1G03370.1	0	9.67e-94	314
MSTRG.12736.1	AT1G03370.1	0	1.69e-08	52.8
mRNA:MD05G1362600	AT1G03370.1	0	1.84e-120	371
mRNA:MD05G1362700	AT1G03370.1	0	0	1050
MSTRG.12737.2	AT1G03370.1	0	0	685
mRNA:MD10G1340200	AT1G03370.1	0	0	1493
mRNA:MD03G1212100	AT1G03380.1	ATATG18G, ATG18G	2.58e-57	137
MSTRG.7874.1	AT1G03380.1	ATATG18G, ATG18G	0	934
mRNA:MD03G1272800	AT1G03380.1	ATATG18G, ATG18G	0	934
mRNA:MD11G1293800	AT1G03380.1	ATATG18G, ATG18G	0	884
MSTRG.26149.2	AT1G03380.1	ATATG18G, ATG18G	2.54e-136	443
MSTRG.26149.4	AT1G03380.1	ATATG18G, ATG18G	0	857
MSTRG.26149.3	AT1G03380.1	ATATG18G, ATG18G	0	816
mRNA:MD02G1042700	AT1G03390.1	0	0	637
mRNA:MD15G1181300	AT1G03390.1	0	2.08e-156	447
mRNA:MD11G1160500	AT1G03430.1	AHP5	1.34e-15	72.8
mRNA:MD03G1273000	AT1G03440.1	0	0	557
mRNA:MD11G1294000	AT1G03440.1	0	0	572
MSTRG.26192.1	AT1G03470.2	0	2.48e-29	116
mRNA:MD11G1298500	AT1G03470.2	0	1.27e-22	93.6
mRNA:MD09G1144600	AT1G03475.1	LIN2, HEMF1, ATCPO-I	0	592
mRNA:MD17G1131200	AT1G03475.1	LIN2, HEMF1, ATCPO-I	0	596
mRNA:MD09G1093700	AT1G03510.1	0	0	545
mRNA:MD17G1083400	AT1G03510.1	0	0	540
mRNA:MD09G1092300	AT1G03520.1	0	0	646
mRNA:MD17G1082300	AT1G03520.1	0	0	645
MSTRG.19671.1	AT1G03520.2	0	3.83e-118	360
MSTRG.19667.1	AT1G03530.1	ATNAF1, NAF1	3.68e-69	239
mRNA:MD09G1092000	AT1G03530.1	ATNAF1, NAF1	1.25e-63	229
mRNA:MD17G1081900	AT1G03530.1	ATNAF1, NAF1	2.74e-61	223
mRNA:MD09G1091800	AT1G03540.1	0	0	736
mRNA:MD09G1091600	AT1G03550.1	0	2.32e-121	354
mRNA:MD09G1090900	AT1G03560.1	0	1.06e-64	209
MSTRG.38910.1	AT1G03560.1	0	0	929
mRNA:MD17G1080900	AT1G03560.1	0	0	928
mRNA:MD09G1090500	AT1G03600.1	PSB27	6.74e-62	189
mRNA:MD17G1079700	AT1G03600.1	PSB27	8.8e-61	186
mRNA:MD09G1089700	AT1G03620.1	0	4.37e-117	339
mRNA:MD17G1079100	AT1G03620.1	0	5.4e-120	350
mRNA:MD09G1249800	AT1G03650.1	0	8.95e-79	234
mRNA:MD02G1116900	AT1G03670.1	0	1.59e-40	152
mRNA:MD02G1193600	AT1G03670.1	0	6.32e-28	114
mRNA:MD04G1020900	AT1G03670.1	0	1.83e-29	120
MSTRG.8255.1	AT1G03670.1	0	4.86e-43	124
mRNA:MD05G1212100	AT1G03670.1	0	1.14e-39	152
mRNA:MD05G1213100	AT1G03670.1	0	3.24e-42	158
MSTRG.11607.14	AT1G03670.1	0	2.27e-40	158
MSTRG.11607.19	AT1G03670.1	0	5.29e-40	158
MSTRG.11607.12	AT1G03670.1	0	4.76e-40	158
MSTRG.11607.11	AT1G03670.1	0	9.86e-25	111
MSTRG.11607.16	AT1G03670.1	0	5.45e-40	158
MSTRG.11607.17	AT1G03670.1	0	7.56e-40	158
MSTRG.11607.4	AT1G03670.1	0	4.53e-40	158
MSTRG.11607.9	AT1G03670.1	0	5.45e-40	158
MSTRG.11607.10	AT1G03670.1	0	4.44e-40	158
MSTRG.11607.15	AT1G03670.1	0	1.12e-24	111
MSTRG.11607.18	AT1G03670.1	0	5.35e-40	158
MSTRG.11607.3	AT1G03670.1	0	6.53e-40	158
MSTRG.11607.5	AT1G03670.1	0	5.36e-40	158
MSTRG.11607.1	AT1G03670.1	0	6.46e-40	158
MSTRG.11607.2	AT1G03670.1	0	4.48e-40	158
MSTRG.11607.7	AT1G03670.1	0	3.45e-40	158
MSTRG.11607.6	AT1G03670.1	0	1.3e-25	111
MSTRG.11607.13	AT1G03670.1	0	1.73e-25	111
MSTRG.11607.8	AT1G03670.1	0	8.58e-40	158
mRNA:MD11G1226900	AT1G03670.1	0	1.76e-69	236
mRNA:MD13G1283400	AT1G03670.1	0	2.05e-10	61.6
MSTRG.34382.1	AT1G03670.1	0	5.2e-07	47.4
mRNA:MD17G1241000	AT1G03687.1	0	2.15e-164	471
mRNA:MD05G1313000	AT1G03700.1	0	4.93e-30	107
mRNA:MD10G1295200	AT1G03700.1	0	4.04e-35	120
mRNA:MD17G1240500	AT1G03700.1	0	2.18e-61	187
MSTRG.40121.1	AT1G03750.1	CHR9	0	868
mRNA:MD17G1236900	AT1G03750.1	CHR9	0	1107
MSTRG.20820.1	AT1G03760.1	0	3.51e-53	186
MSTRG.20820.2	AT1G03760.1	0	2.92e-53	185
mRNA:MD09G1244900	AT1G03760.1	0	2.68e-53	186
MSTRG.20820.4	AT1G03760.1	0	1.25e-51	184
MSTRG.464.1	AT1G03780.2	TPX2	4.06e-07	50.4
mRNA:MD09G1243900	AT1G03780.2	TPX2	0	769
mRNA:MD17G1235800	AT1G03780.2	TPX2	0	777
mRNA:MD09G1243500	AT1G03790.1	SOM	1.52e-70	228
mRNA:MD17G1235500	AT1G03790.1	SOM	4.91e-71	229
mRNA:MD09G1241900	AT1G03820.1	0	2.73e-06	47.8
mRNA:MD09G1192300	AT1G03840.1	MGP	3.02e-91	300
mRNA:MD15G1174300	AT1G03870.1	FLA9	9.96e-70	214
mRNA:MD05G1194700	AT1G03900.1	ATNAP4, NAP4	3.1e-102	303
MSTRG.11465.2	AT1G03900.1	ATNAP4, NAP4	2.43e-89	271
mRNA:MD10G1181300	AT1G03900.1	ATNAP4, NAP4	1.01e-106	318
MSTRG.22647.2	AT1G03900.1	ATNAP4, NAP4	1.2e-100	311
MSTRG.22647.3	AT1G03900.1	ATNAP4, NAP4	1.03e-102	311
mRNA:MD05G1194500	AT1G03905.1	0	3.44e-139	403
MSTRG.27134.1	AT1G03910.1	0	0	527
mRNA:MD12G1102100	AT1G03910.1	0	5.83e-160	474
MSTRG.27134.5	AT1G03910.1	0	6.34e-138	420
MSTRG.27134.4	AT1G03910.1	0	5.05e-159	475
MSTRG.27134.3	AT1G03910.1	0	1.07e-158	475
MSTRG.27134.6	AT1G03910.1	0	2.81e-155	420
mRNA:MD14G1096200	AT1G03910.1	0	0	795
mRNA:MD12G1102200	AT1G03910.2	0	3.1e-34	124
mRNA:MD07G1008000	AT1G03940.1	0	9.57e-63	209
mRNA:MD09G1097600	AT1G03940.1	0	1.53e-95	296
mRNA:MD17G1085800	AT1G03940.1	0	5.15e-42	150
mRNA:MD17G1085900	AT1G03940.1	0	1.18e-12	62.4
mRNA:MD05G1193900	AT1G03950.1	VPS2.3	7.04e-105	308
mRNA:MD10G1180500	AT1G03950.1	VPS2.3	1.09e-92	276
MSTRG.22641.2	AT1G03950.1	VPS2.3	4.39e-77	236
MSTRG.18748.3	AT1G03970.1	GBF4	3.28e-16	79.3
mRNA:MD12G1029200	AT1G03990.1	0	2.12e-06	52.4
MSTRG.11445.2	AT1G04010.1	PSAT1, ATPSAT1	0	729
MSTRG.11445.1	AT1G04010.1	PSAT1, ATPSAT1	0	1049
mRNA:MD05G1192400	AT1G04010.1	PSAT1, ATPSAT1	0	1041
MSTRG.11445.4	AT1G04010.1	PSAT1, ATPSAT1	0	1026
MSTRG.11445.5	AT1G04010.1	PSAT1, ATPSAT1	0	1032
MSTRG.11445.6	AT1G04010.1	PSAT1, ATPSAT1	0	728
MSTRG.11445.7	AT1G04010.1	PSAT1, ATPSAT1	0	883
MSTRG.11445.8	AT1G04010.1	PSAT1, ATPSAT1	6.22e-99	324
mRNA:MD10G1178900	AT1G04010.1	PSAT1, ATPSAT1	0	1052
MSTRG.22630.2	AT1G04010.1	PSAT1, ATPSAT1	0	1052
mRNA:MD05G1192200	AT1G04020.1	ATBARD1, BARD1, ROW1	3.32e-147	448
mRNA:MD10G1178800	AT1G04020.1	ATBARD1, BARD1, ROW1	7.76e-147	452
mRNA:MD04G1231100	AT1G04030.1	0	4.05e-20	90.5
mRNA:MD05G1191900	AT1G04030.1	0	5.65e-53	186
MSTRG.11443.2	AT1G04030.1	0	2.41e-47	171
mRNA:MD10G1178600	AT1G04030.1	0	2.26e-44	157
MSTRG.28326.1	AT1G04030.1	0	8.08e-29	118
mRNA:MD12G1249400	AT1G04030.1	0	1.16e-35	137
mRNA:MD00G1060800	AT1G04040.1	0	3.14e-101	301
MSTRG.415.4	AT1G04080.1	PRP39	6.56e-139	438
MSTRG.415.13	AT1G04080.1	PRP39	0	856
MSTRG.415.16	AT1G04080.1	PRP39	3.3e-167	482
MSTRG.415.2	AT1G04080.1	PRP39	6.86e-139	438
mRNA:MD00G1060100	AT1G04080.1	PRP39	0	857
mRNA:MD11G1043400	AT1G04080.1	PRP39	5.73e-24	93.2
MSTRG.415.10	AT1G04080.2	PRP39	2.51e-135	421
MSTRG.415.12	AT1G04080.2	PRP39	0	640
MSTRG.415.20	AT1G04080.2	PRP39	4.96e-131	414
MSTRG.415.5	AT1G04080.2	PRP39	1.08e-132	414
MSTRG.11421.1	AT1G04080.2	PRP39	6.1e-32	125
mRNA:MD05G1189300	AT1G04080.2	PRP39	9.52e-32	124
MSTRG.20542.1	AT1G04080.2	PRP39	1.12e-26	100
MSTRG.415.1	AT1G04080.3	PRP39	4.21e-119	226
MSTRG.415.11	AT1G04080.3	PRP39	0	430
MSTRG.415.14	AT1G04080.3	PRP39	0	427
MSTRG.415.15	AT1G04080.3	PRP39	0	419
MSTRG.415.17	AT1G04080.3	PRP39	0	469
MSTRG.415.18	AT1G04080.3	PRP39	1.59e-163	427
MSTRG.415.19	AT1G04080.3	PRP39	0	430
MSTRG.415.3	AT1G04080.3	PRP39	8.41e-135	430
MSTRG.415.6	AT1G04080.3	PRP39	0	430
MSTRG.415.7	AT1G04080.3	PRP39	0	622
MSTRG.415.8	AT1G04080.3	PRP39	0	427
MSTRG.415.9	AT1G04080.3	PRP39	0	462
MSTRG.415.22	AT1G04080.3	PRP39	0	437
MSTRG.415.23	AT1G04080.3	PRP39	0	430
mRNA:MD05G1189000	AT1G04090.1	0	0	663
mRNA:MD10G1176600	AT1G04090.1	0	0	656
mRNA:MD00G1069300	AT1G04110.1	SDD1	3.34e-26	98.2
mRNA:MD00G1069500	AT1G04110.1	SDD1	0	550
mRNA:MD04G1035700	AT1G04110.1	SDD1	7.1e-26	101
MSTRG.8682.1	AT1G04110.1	SDD1	2.75e-173	512
mRNA:MD04G1071200	AT1G04110.1	SDD1	1.51e-145	437
mRNA:MD04G1071500	AT1G04110.1	SDD1	0	544
mRNA:MD04G1071600	AT1G04110.1	SDD1	1.28e-11	60.5
mRNA:MD04G1071700	AT1G04110.1	SDD1	1.32e-27	119
mRNA:MD04G1071900	AT1G04110.1	SDD1	4.49e-48	168
mRNA:MD04G1072100	AT1G04110.1	SDD1	1.35e-37	150
mRNA:MD04G1072600	AT1G04110.1	SDD1	1.79e-49	169
mRNA:MD05G1188400	AT1G04110.1	SDD1	0	1090
mRNA:MD06G1068900	AT1G04110.1	SDD1	5.18e-25	97.8
mRNA:MD10G1175900	AT1G04110.1	SDD1	0	1066
MSTRG.11409.1	AT1G04120.1	ATMRP5, MRP5, ATABCC5, ABCC5	0	2410
mRNA:MD05G1187600	AT1G04120.1	ATMRP5, MRP5, ATABCC5, ABCC5	0	2410
MSTRG.22601.2	AT1G04120.1	ATMRP5, MRP5, ATABCC5, ABCC5	0	1410
mRNA:MD10G1175300	AT1G04120.1	ATMRP5, MRP5, ATABCC5, ABCC5	0	2388
MSTRG.11401.1	AT1G04130.1	TPR2, AtTPR2	2.77e-118	359
mRNA:MD05G1186300	AT1G04130.1	TPR2, AtTPR2	2.62e-28	78.6
ncRNA:MD05G1186400	AT1G04130.1	TPR2, AtTPR2	1.45e-48	157
MSTRG.11401.3	AT1G04130.1	TPR2, AtTPR2	9.26e-46	161
mRNA:MD05G1186500	AT1G04130.1	TPR2, AtTPR2	6.13e-58	192
mRNA:MD10G1174200	AT1G04130.1	TPR2, AtTPR2	1.99e-39	139
MSTRG.22592.1	AT1G04130.1	TPR2, AtTPR2	5.25e-179	506
MSTRG.22592.2	AT1G04130.1	TPR2, AtTPR2	3.73e-123	328
mRNA:MD10G1174300	AT1G04130.1	TPR2, AtTPR2	2.45e-128	369
MSTRG.22588.1	AT1G04140.1	0	0	789
MSTRG.22588.4	AT1G04140.1	0	0	788
mRNA:MD10G1173800	AT1G04140.1	0	0	788
mRNA:MD13G1226100	AT1G04140.1	0	0	790
MSTRG.30203.2	AT1G04140.1	0	0	790
MSTRG.37890.1	AT1G04140.1	0	0	777
mRNA:MD16G1231400	AT1G04140.1	0	0	777
MSTRG.11397.1	AT1G04140.2	0	0	798
MSTRG.11397.2	AT1G04140.2	0	0	492
MSTRG.11397.3	AT1G04140.2	0	0	492
mRNA:MD05G1185600	AT1G04140.2	0	0	798
MSTRG.22588.3	AT1G04140.2	0	0	474
MSTRG.22588.6	AT1G04140.2	0	0	474
MSTRG.22588.5	AT1G04140.2	0	0	474
mRNA:MD05G1185200	AT1G04150.1	0	0	1253
mRNA:MD00G1127900	AT1G04170.1	EIF2 GAMMA	0	873
MSTRG.915.2	AT1G04170.1	EIF2 GAMMA	0	873
mRNA:MD16G1166900	AT1G04170.1	EIF2 GAMMA	0	874
MSTRG.37410.2	AT1G04170.1	EIF2 GAMMA	0	873
MSTRG.37410.3	AT1G04170.1	EIF2 GAMMA	0	486
MSTRG.37410.4	AT1G04170.1	EIF2 GAMMA	0	875
mRNA:MD13G1198100	AT1G04190.1	TPR3	1.08e-179	509
MSTRG.37657.1	AT1G04190.1	TPR3	1.71e-164	469
mRNA:MD16G1198200	AT1G04190.1	TPR3	0	515
mRNA:MD13G1199900	AT1G04200.1	0	0	929
MSTRG.37667.1	AT1G04200.1	0	3.98e-52	183
mRNA:MD16G1199900	AT1G04200.1	0	0	919
MSTRG.37667.3	AT1G04200.1	0	0	739
MSTRG.30023.1	AT1G04210.1	0	0	1097
MSTRG.30023.2	AT1G04210.1	0	0	1097
mRNA:MD13G1201100	AT1G04210.1	0	0	1089
MSTRG.37672.1	AT1G04210.1	0	0	1029
MSTRG.37672.2	AT1G04210.1	0	0	838
mRNA:MD16G1200600	AT1G04210.1	0	0	1045
mRNA:MD13G1203100	AT1G04220.1	KCS2	0	783
MSTRG.37791.1	AT1G04220.1	KCS2	1.42e-156	473
MSTRG.37793.1	AT1G04220.1	KCS2	5.45e-59	188
mRNA:MD13G1204100	AT1G04230.1	0	7.63e-82	257
MSTRG.30047.1	AT1G04230.1	0	1.73e-83	261
MSTRG.30047.3	AT1G04230.1	0	8.78e-82	261
MSTRG.37716.1	AT1G04230.1	0	1.1e-80	253
mRNA:MD16G1206200	AT1G04230.1	0	2.35e-82	258
MSTRG.37716.3	AT1G04230.1	0	9.7e-73	234
mRNA:MD04G1225000	AT1G04240.1	SHY2, IAA3	3.79e-75	229
mRNA:MD12G1241700	AT1G04240.1	SHY2, IAA3	6.26e-77	235
MSTRG.30048.1	AT1G04240.1	SHY2, IAA3	1.91e-64	206
mRNA:MD13G1204700	AT1G04240.1	SHY2, IAA3	1.76e-80	246
MSTRG.37719.1	AT1G04240.1	SHY2, IAA3	1.49e-66	215
mRNA:MD16G1206500	AT1G04240.1	SHY2, IAA3	1.54e-80	246
mRNA:MD02G1042400	AT1G04250.1	AXR3, IAA17	2.67e-36	127
mRNA:MD09G1216100	AT1G04250.1	AXR3, IAA17	3.96e-65	205
mRNA:MD17G1198300	AT1G04250.1	AXR3, IAA17	4.99e-61	195
mRNA:MD08G1228100	AT1G04260.1	MPI7, MPIP7, PRA1.D	1.04e-36	125
mRNA:MD13G1205600	AT1G04260.1	MPI7, MPIP7, PRA1.D	1.06e-24	99.8
mRNA:MD16G1207300	AT1G04260.1	MPI7, MPIP7, PRA1.D	8.07e-30	114
MSTRG.37724.2	AT1G04260.1	MPI7, MPIP7, PRA1.D	3.56e-30	114
mRNA:MD00G1187800	AT1G04270.1	RPS15	5.56e-17	69.3
mRNA:MD05G1260500	AT1G04290.1	0	1.66e-50	164
mRNA:MD10G1239800	AT1G04290.1	0	3.11e-62	192
mRNA:MD13G1209100	AT1G04300.1	0	0	775
mRNA:MD16G1211000	AT1G04300.1	0	0	795
MSTRG.37740.2	AT1G04300.1	0	0	792
mRNA:MD13G1210700	AT1G04340.1	0	6.19e-59	188
mRNA:MD16G1213900	AT1G04340.1	0	3.56e-60	189
mRNA:MD07G1178500	AT1G04350.1	0	1.44e-25	96.7
mRNA:MD05G1199400	AT1G04360.1	0	2.6e-50	168
mRNA:MD04G1049700	AT1G04380.1	0	1.53e-08	50.1
mRNA:MD05G1014400	AT1G04380.1	0	9.82e-65	206
mRNA:MD05G1219300	AT1G04390.1	0	1.38e-125	417
MSTRG.11651.2	AT1G04390.1	0	1.57e-125	417
MSTRG.11651.3	AT1G04390.1	0	5.98e-122	405
MSTRG.11651.4	AT1G04390.1	0	1.89e-124	413
MSTRG.11651.5	AT1G04390.1	0	3.13e-122	407
MSTRG.11651.6	AT1G04390.1	0	2.64e-125	416
MSTRG.11651.7	AT1G04390.1	0	3.82e-125	416
MSTRG.11651.9	AT1G04390.1	0	1.64e-117	394
MSTRG.11651.10	AT1G04390.1	0	2.27e-124	413
MSTRG.11651.8	AT1G04390.1	0	3.71e-122	405
MSTRG.11651.11	AT1G04390.1	0	9.62e-122	405
MSTRG.30117.1	AT1G04400.1	CRY2, FHA, AT-PHH1, PHH1, ATCRY2	0	781
MSTRG.30117.2	AT1G04400.1	CRY2, FHA, AT-PHH1, PHH1, ATCRY2	0	782
mRNA:MD13G1213600	AT1G04400.1	CRY2, FHA, AT-PHH1, PHH1, ATCRY2	0	781
MSTRG.30117.4	AT1G04400.1	CRY2, FHA, AT-PHH1, PHH1, ATCRY2	0	612
mRNA:MD16G1217700	AT1G04400.1	CRY2, FHA, AT-PHH1, PHH1, ATCRY2	3.04e-99	309
MSTRG.37785.2	AT1G04400.1	CRY2, FHA, AT-PHH1, PHH1, ATCRY2	0	478
MSTRG.37785.1	AT1G04400.1	CRY2, FHA, AT-PHH1, PHH1, ATCRY2	0	478
mRNA:MD16G1217800	AT1G04400.1	CRY2, FHA, AT-PHH1, PHH1, ATCRY2	2.34e-144	428
MSTRG.10784.3	AT1G04410.1	0	3.87e-10	56.2
MSTRG.10783.2	AT1G04410.1	0	1.26e-07	52
mRNA:MD07G1263100	AT1G04410.1	0	9.76e-62	191
mRNA:MD10G1216900	AT1G04410.1	0	0	557
MSTRG.29959.1	AT1G04410.1	0	3.6e-67	205
mRNA:MD13G1214000	AT1G04410.1	0	0	603
MSTRG.36913.1	AT1G04410.1	0	2.8e-08	52
mRNA:MD16G1219000	AT1G04410.1	0	0	598
MSTRG.7887.1	AT1G04420.1	0	6.66e-13	62
mRNA:MD03G1274000	AT1G04420.1	0	4.47e-29	112
mRNA:MD11G1296300	AT1G04420.1	0	5.21e-93	291
MSTRG.26176.4	AT1G04420.1	0	5.54e-51	135
MSTRG.26176.3	AT1G04420.1	0	7.18e-50	135
MSTRG.26176.2	AT1G04420.1	0	8.67e-35	135
MSTRG.26176.5	AT1G04420.1	0	4.15e-33	130
mRNA:MD13G1214400	AT1G04420.1	0	8.52e-27	104
mRNA:MD16G1219600	AT1G04420.1	0	0	605
MSTRG.11468.1	AT1G04430.2	0	0	920
mRNA:MD05G1195000	AT1G04430.2	0	0	920
MSTRG.22650.2	AT1G04430.2	0	0	967
MSTRG.22650.1	AT1G04430.2	0	0	967
mRNA:MD10G1181600	AT1G04430.2	0	0	967
mRNA:MD10G1182100	AT1G04430.2	0	0	939
MSTRG.22655.1	AT1G04430.2	0	0	939
MSTRG.22655.3	AT1G04430.2	0	0	939
MSTRG.22655.4	AT1G04430.2	0	0	939
mRNA:MD13G1215000	AT1G04430.2	0	2.62e-75	241
mRNA:MD13G1215100	AT1G04430.2	0	5.06e-07	43.9
mRNA:MD16G1221500	AT1G04450.1	RIC3	2.82e-27	110
mRNA:MD13G1220700	AT1G04500.1	0	3.59e-79	256
mRNA:MD16G1225800	AT1G04500.1	0	1.53e-89	281
mRNA:MD16G1225900	AT1G04510.1	MAC3A	0	766
mRNA:MD09G1095400	AT1G04510.2	MAC3A	8.15e-21	92
mRNA:MD13G1220800	AT1G04510.2	MAC3A	0	779
mRNA:MD00G1060400	AT1G04520.1	PDLP2	4.85e-87	267
mRNA:MD13G1221600	AT1G04520.1	PDLP2	2.82e-120	353
MSTRG.37860.1	AT1G04520.1	PDLP2	9.31e-117	346
mRNA:MD16G1226300	AT1G04520.1	PDLP2	1.76e-119	351
mRNA:MD13G1221900	AT1G04530.1	TPR4	3.47e-42	149
mRNA:MD16G1226800	AT1G04530.1	TPR4	7.17e-45	161
mRNA:MD13G1222200	AT1G04550.2	IAA12, BDL	2.63e-77	244
mRNA:MD16G1227100	AT1G04550.2	IAA12, BDL	2.35e-75	239
mRNA:MD13G1223900	AT1G04555.1	0	9.18e-39	134
MSTRG.37875.1	AT1G04555.1	0	2.48e-21	91.3
MSTRG.37875.2	AT1G04555.1	0	1.09e-33	126
mRNA:MD16G1228700	AT1G04555.1	0	7.63e-39	131
mRNA:MD09G1085800	AT1G04560.1	0	3.39e-32	111
mRNA:MD13G1224200	AT1G04560.1	0	1.96e-70	218
mRNA:MD16G1229000	AT1G04560.1	0	4.56e-68	208
mRNA:MD17G1074700	AT1G04560.1	0	3.96e-36	124
mRNA:MD13G1225100	AT1G04570.1	0	1.05e-166	496
mRNA:MD16G1230000	AT1G04570.1	0	2.03e-30	115
MSTRG.7032.1	AT1G04580.1	AAO4, ATAO-4, ATAO2, AO4	0	1694
mRNA:MD03G1162200	AT1G04580.1	AAO4, ATAO-4, ATAO2, AO4	0	1690
mRNA:MD11G1178400	AT1G04580.1	AAO4, ATAO-4, ATAO2, AO4	0	1729
MSTRG.25214.1	AT1G04580.1	AAO4, ATAO-4, ATAO2, AO4	0	1730
MSTRG.25214.2	AT1G04580.1	AAO4, ATAO-4, ATAO2, AO4	0	1711
MSTRG.25214.4	AT1G04580.1	AAO4, ATAO-4, ATAO2, AO4	0	1747
MSTRG.25214.5	AT1G04580.1	AAO4, ATAO-4, ATAO2, AO4	0	1729
mRNA:MD11G1178500	AT1G04580.1	AAO4, ATAO-4, ATAO2, AO4	0	1362
mRNA:MD06G1063200	AT1G04590.1	0	5.93e-95	293
MSTRG.30208.4	AT1G04600.1	XIA, ATXIA	0	642
mRNA:MD05G1182900	AT1G04610.1	YUC3	8e-25	97.8
mRNA:MD13G1227000	AT1G04610.1	YUC3	7.73e-157	446
mRNA:MD16G1232600	AT1G04610.1	YUC3	0	665
MSTRG.30209.1	AT1G04620.1	0	1.12e-119	241
MSTRG.30209.2	AT1G04620.1	0	2.01e-153	448
mRNA:MD13G1227100	AT1G04620.1	0	0	771
MSTRG.30209.5	AT1G04620.1	0	1.56e-65	208
MSTRG.30209.4	AT1G04620.1	0	8.48e-80	262
MSTRG.30209.6	AT1G04620.1	0	1.69e-108	208
mRNA:MD16G1234000	AT1G04630.1	MEE4	1.15e-86	258
mRNA:MD01G1231100	AT1G04635.1	EMB1687	1.89e-63	197
MSTRG.3212.2	AT1G04635.1	EMB1687	7.69e-58	184
MSTRG.16943.1	AT1G04635.1	EMB1687	1.24e-51	164
mRNA:MD07G1302900	AT1G04635.1	EMB1687	1.52e-53	166
mRNA:MD07G1303100	AT1G04635.1	EMB1687	7.41e-60	197
MSTRG.16944.2	AT1G04635.1	EMB1687	3.22e-61	197
MSTRG.16944.3	AT1G04635.1	EMB1687	5.82e-62	197
MSTRG.16944.4	AT1G04635.1	EMB1687	1.88e-62	197
mRNA:MD03G1018800	AT1G04640.2	LIP2	1e-131	378
MSTRG.5931.2	AT1G04640.2	LIP2	1.91e-128	377
mRNA:MD11G1020800	AT1G04640.2	LIP2	7.09e-121	355
MSTRG.24047.1	AT1G04640.2	LIP2	7.56e-115	355
mRNA:MD00G1101200	AT1G04645.1	0	2.17e-24	90.9
mRNA:MD00G1132500	AT1G04645.1	0	7.65e-16	69.3
mRNA:MD03G1153700	AT1G04645.1	0	7.21e-10	53.5
mRNA:MD03G1153800	AT1G04645.1	0	1.25e-13	63.5
mRNA:MD05G1010100	AT1G04645.1	0	2.6e-23	88.2
mRNA:MD05G1181700	AT1G04645.1	0	2.55e-18	75.1
mRNA:MD06G1007500	AT1G04645.1	0	9.89e-13	59.3
mRNA:MD06G1007700	AT1G04645.1	0	1.89e-15	68.9
mRNA:MD06G1046000	AT1G04645.1	0	6.6e-11	55.1
mRNA:MD09G1237300	AT1G04645.1	0	1.11e-27	100
mRNA:MD14G1004300	AT1G04645.1	0	5.13e-30	105
mRNA:MD17G1052500	AT1G04645.1	0	1.56e-21	83.2
mRNA:MD17G1052600	AT1G04645.1	0	2.3e-24	90.9
mRNA:MD17G1052700	AT1G04645.1	0	3.45e-30	105
mRNA:MD00G1101100	AT1G04650.1	0	0	784
MSTRG.697.2	AT1G04650.1	0	0	724
mRNA:MD00G1100800	AT1G04670.1	0	2.05e-23	90.5
MSTRG.15782.1	AT1G04680.1	0	1.4e-56	182
mRNA:MD15G1125900	AT1G04680.1	0	1.74e-83	255
mRNA:MD13G1231200	AT1G04690.1	KAB1, KV-BETA1	0	604
mRNA:MD16G1235900	AT1G04690.1	KAB1, KV-BETA1	0	620
mRNA:MD13G1231300	AT1G04700.1	0	0	561
mRNA:MD16G1235800	AT1G04700.1	0	5.54e-169	528
mRNA:MD06G1074100	AT1G04710.1	KAT1, PKT4	0	508
mRNA:MD09G1000200	AT1G04730.1	CTF18	0	952
MSTRG.18959.2	AT1G04730.1	CTF18	0	623
MSTRG.18959.4	AT1G04730.1	CTF18	0	351
MSTRG.18959.3	AT1G04730.1	CTF18	0	952
MSTRG.18959.5	AT1G04730.1	CTF18	0	958
mRNA:MD10G1166000	AT1G04750.1	VAMP7B, VAMP721, ATVAMP721, AT VAMP7B	1.28e-131	377
mRNA:MD00G1099600	AT1G04760.1	ATVAMP726, VAMP726	3.99e-132	376
mRNA:MD04G1003900	AT1G04760.1	ATVAMP726, VAMP726	4.2e-132	372
mRNA:MD05G1177800	AT1G04760.1	ATVAMP726, VAMP726	1.04e-130	375
mRNA:MD08G1122600	AT1G04760.1	ATVAMP726, VAMP726	4.66e-10	52
MSTRG.18657.2	AT1G04760.1	ATVAMP726, VAMP726	4.25e-26	105
mRNA:MD10G1235100	AT1G04760.1	ATVAMP726, VAMP726	3.33e-127	364
mRNA:MD15G1424400	AT1G04760.1	ATVAMP726, VAMP726	4.94e-32	120
mRNA:MD13G1231400	AT1G04770.1	0	5.78e-134	384
MSTRG.30238.2	AT1G04770.1	0	2.82e-80	254
mRNA:MD04G1002900	AT1G04780.1	0	0	790
MSTRG.8101.2	AT1G04780.1	0	0	790
mRNA:MD13G1284900	AT1G04780.1	0	1.28e-32	123
MSTRG.30584.1	AT1G04780.1	0	0	494
mRNA:MD13G1285000	AT1G04780.1	0	0	533
MSTRG.8108.1	AT1G04790.1	0	3.5e-73	255
MSTRG.8108.2	AT1G04790.1	0	3.9e-73	254
MSTRG.8108.3	AT1G04790.1	0	4.48e-73	254
MSTRG.8108.4	AT1G04790.1	0	4.15e-73	254
mRNA:MD04G1003700	AT1G04790.1	0	1.8e-73	255
MSTRG.18693.5	AT1G04810.1	0	0	771
MSTRG.3553.1	AT1G04830.1	0	6.76e-114	347
mRNA:MD02G1030800	AT1G04830.1	0	1.46e-141	417
MSTRG.3553.3	AT1G04830.1	0	6.23e-115	347
MSTRG.8178.1	AT1G04850.1	0	0	579
mRNA:MD04G1012000	AT1G04850.1	0	0	577
mRNA:MD05G1173000	AT1G04850.1	0	1.28e-103	312
mRNA:MD13G1284100	AT1G04850.1	0	5.68e-74	233
MSTRG.30579.1	AT1G04850.1	0	4.34e-67	233
mRNA:MD13G1284200	AT1G04850.1	0	1.14e-92	289
MSTRG.30579.5	AT1G04850.1	0	6.6e-72	199
MSTRG.30579.6	AT1G04850.1	0	6.13e-69	191
MSTRG.30579.7	AT1G04850.1	0	3.96e-70	195
MSTRG.8153.1	AT1G04860.1	UBP2, ATUBP2	0	647
mRNA:MD04G1009400	AT1G04860.1	UBP2, ATUBP2	0	648
MSTRG.8153.3	AT1G04860.1	UBP2, ATUBP2	0	648
mRNA:MD13G1284700	AT1G04860.1	UBP2, ATUBP2	1.93e-93	322
MSTRG.30582.2	AT1G04860.1	UBP2, ATUBP2	1.39e-93	322
MSTRG.18109.1	AT1G04870.1	PRMT10, ATPRMT10	3.79e-21	94.4
MSTRG.33968.2	AT1G04870.1	PRMT10, ATPRMT10	4.2e-97	297
mRNA:MD02G1037100	AT1G04870.2	PRMT10, ATPRMT10	0	575
mRNA:MD15G1177300	AT1G04870.2	PRMT10, ATPRMT10	0	553
mRNA:MD04G1008800	AT1G04880.1	0	1.14e-124	373
mRNA:MD04G1008200	AT1G04900.1	0	0	683
mRNA:MD04G1012400	AT1G04910.1	0	0	813
MSTRG.8183.2	AT1G04910.1	0	0	813
mRNA:MD13G1283600	AT1G04910.1	0	2.32e-137	395
mRNA:MD04G1013500	AT1G04920.1	ATSPS3F, SPS3F	0	1605
mRNA:MD10G1002400	AT1G04920.1	ATSPS3F, SPS3F	2.65e-23	93.2
mRNA:MD08G1024700	AT1G04940.1	TIC20	2.02e-129	373
mRNA:MD15G1022400	AT1G04940.1	TIC20	6.53e-128	369
MSTRG.32700.2	AT1G04940.1	TIC20	3.28e-129	370
MSTRG.32700.3	AT1G04940.1	TIC20	7e-128	370
MSTRG.5766.2	AT1G04945.1	0	1.39e-52	175
mRNA:MD02G1318000	AT1G04945.2	0	9.81e-132	393
mRNA:MD07G1003300	AT1G04945.2	0	1.96e-137	405
mRNA:MD03G1192300	AT1G04950.3	TAFII59, TAF6, ATTAF6	0	634
MSTRG.7281.2	AT1G04950.3	TAFII59, TAF6, ATTAF6	0	634
MSTRG.19842.1	AT1G04950.3	TAFII59, TAF6, ATTAF6	2.49e-120	393
mRNA:MD09G1117900	AT1G04950.3	TAFII59, TAF6, ATTAF6	0	627
MSTRG.19842.3	AT1G04950.3	TAFII59, TAF6, ATTAF6	2.42e-120	393
MSTRG.19842.5	AT1G04950.3	TAFII59, TAF6, ATTAF6	3.02e-58	192
MSTRG.19842.4	AT1G04950.3	TAFII59, TAF6, ATTAF6	4e-132	404
MSTRG.19842.6	AT1G04950.3	TAFII59, TAF6, ATTAF6	2.33e-103	343
mRNA:MD17G1109200	AT1G04950.3	TAFII59, TAF6, ATTAF6	0	669
mRNA:MD17G1108700	AT1G04960.1	0	7.55e-107	320
MSTRG.39130.2	AT1G04960.1	0	4.09e-107	320
mRNA:MD03G1192700	AT1G04970.1	0	7.15e-170	496
mRNA:MD09G1117400	AT1G04970.1	0	0	603
mRNA:MD17G1092300	AT1G04970.1	0	1.03e-16	71.6
mRNA:MD09G1116100	AT1G04980.1	ATPDIL2-2, ATPDI10, PDI10, PDIL2-2	0	662
mRNA:MD17G1107800	AT1G04980.1	ATPDIL2-2, ATPDI10, PDI10, PDIL2-2	0	621
mRNA:MD17G1107300	AT1G04985.1	0	2.48e-70	214
MSTRG.19822.1	AT1G04990.1	0	2.8e-76	252
mRNA:MD09G1115400	AT1G04990.1	0	2.52e-104	324
mRNA:MD17G1107000	AT1G04990.1	0	1.49e-111	342
mRNA:MD05G1354200	AT1G05000.1	0	3.94e-95	281
mRNA:MD09G1115000	AT1G05000.1	0	1.45e-105	306
mRNA:MD09G1115100	AT1G05000.1	0	7.38e-105	307
mRNA:MD10G1328400	AT1G05000.1	0	2.85e-86	271
MSTRG.23759.2	AT1G05000.1	0	4.7e-43	155
mRNA:MD17G1106400	AT1G05000.1	0	1.4e-101	298
MSTRG.39118.2	AT1G05000.1	0	6.94e-76	153
mRNA:MD05G1354000	AT1G05010.1	EFE, ACO4, EAT1	7.32e-158	448
mRNA:MD09G1114800	AT1G05010.1	EFE, ACO4, EAT1	3.07e-163	461
mRNA:MD10G1328100	AT1G05010.1	EFE, ACO4, EAT1	2.14e-159	451
mRNA:MD17G1106300	AT1G05010.1	EFE, ACO4, EAT1	4.85e-160	454
mRNA:MD09G1114300	AT1G05020.1	0	1.4e-164	491
mRNA:MD13G1017400	AT1G05020.1	0	5.46e-34	135
mRNA:MD17G1106000	AT1G05020.1	0	3.41e-176	523
mRNA:MD17G1103300	AT1G05030.1	0	4.59e-136	406
MSTRG.39088.4	AT1G05030.1	0	0	424
MSTRG.39088.3	AT1G05030.1	0	1e-164	424
MSTRG.39088.2	AT1G05030.1	0	0	749
MSTRG.39088.5	AT1G05030.1	0	1.55e-140	424
mRNA:MD03G1112800	AT1G05055.1	ATGTF2H2, GTF2H2	0	611
mRNA:MD11G1132000	AT1G05055.1	ATGTF2H2, GTF2H2	1.56e-169	493
mRNA:MD06G1049400	AT1G05060.1	0	1.49e-24	95.1
MSTRG.39075.1	AT1G05060.1	0	3.77e-52	178
mRNA:MD17G1102200	AT1G05060.1	0	4.65e-87	264
mRNA:MD03G1179900	AT1G05070.1	0	1.67e-11	63.2
MSTRG.9719.1	AT1G05070.1	0	3.31e-22	93.2
mRNA:MD04G1210200	AT1G05070.1	0	1.23e-22	93.2
MSTRG.19444.1	AT1G05070.1	0	1.17e-12	66.6
mRNA:MD09G1063300	AT1G05070.1	0	3.27e-13	66.6
mRNA:MD09G1071500	AT1G05070.1	0	1.07e-62	200
mRNA:MD17G1100600	AT1G05070.1	0	9.61e-73	223
MSTRG.39057.1	AT1G05070.1	0	3.02e-70	223
MSTRG.39057.3	AT1G05070.1	0	1.45e-44	153
mRNA:MD09G1071600	AT1G05090.1	0	3.01e-40	158
ncRNA:MD11G1132600	AT1G05090.1	0	9.38e-07	48.1
mRNA:MD17G1100200	AT1G05090.1	0	4.93e-29	120
mRNA:MD05G1349600	AT1G05100.1	MAPKKK18	5.97e-101	306
mRNA:MD17G1098800	AT1G05100.1	MAPKKK18	1.09e-104	313
ncRNA:MD12G1135700	AT1G05120.1	0	1.1e-07	52.4
MSTRG.29676.2	AT1G05120.1	0	1.7e-08	49.3
MSTRG.39037.1	AT1G05120.1	0	0	1067
mRNA:MD17G1098500	AT1G05120.1	0	0	1070
mRNA:MD08G1018000	AT1G05150.1	0	0	1255
mRNA:MD15G1017300	AT1G05150.1	0	0	1297
MSTRG.5078.1	AT1G05160.1	CYP88A3, ATKAO1, KAO1	0	682
mRNA:MD02G1229400	AT1G05160.1	CYP88A3, ATKAO1, KAO1	0	728
MSTRG.5078.3	AT1G05160.1	CYP88A3, ATKAO1, KAO1	0	514
mRNA:MD02G1234200	AT1G05160.1	CYP88A3, ATKAO1, KAO1	0	723
mRNA:MD07G1083200	AT1G05160.1	CYP88A3, ATKAO1, KAO1	0	723
mRNA:MD14G1193400	AT1G05160.1	CYP88A3, ATKAO1, KAO1	1.25e-88	279
mRNA:MD03G1199500	AT1G05170.1	0	0	635
MSTRG.7337.2	AT1G05170.1	0	1.15e-103	309
mRNA:MD09G1109300	AT1G05170.1	0	0	657
MSTRG.25525.1	AT1G05170.1	0	0	631
mRNA:MD11G1216400	AT1G05170.1	0	0	638
MSTRG.39027.1	AT1G05170.1	0	0	661
MSTRG.12624.1	AT1G05170.2	0	0	561
MSTRG.12624.2	AT1G05170.2	0	0	561
mRNA:MD05G1347600	AT1G05170.2	0	0	523
MSTRG.19770.1	AT1G05170.2	0	0	661
MSTRG.19770.3	AT1G05170.2	0	0	643
mRNA:MD10G1322000	AT1G05170.2	0	0	570
MSTRG.30281.1	AT1G05170.2	0	1.71e-07	50.1
mRNA:MD17G1097500	AT1G05170.2	0	0	665
MSTRG.39027.2	AT1G05170.2	0	0	665
mRNA:MD09G1109000	AT1G05180.1	AXR1	0	876
mRNA:MD17G1097000	AT1G05180.1	AXR1	0	844
MSTRG.39024.2	AT1G05180.1	AXR1	0	821
MSTRG.39024.5	AT1G05180.1	AXR1	5.81e-163	482
mRNA:MD09G1107800	AT1G05190.1	emb2394	1.11e-46	150
mRNA:MD09G1108400	AT1G05190.1	emb2394	1.9e-114	331
MSTRG.19763.2	AT1G05190.1	emb2394	1.9e-120	346
mRNA:MD17G1096300	AT1G05190.1	emb2394	2.32e-117	338
mRNA:MD09G1069900	AT1G05200.2	ATGLR3.4, GLR3.4, GLUR3	0	1262
MSTRG.19493.2	AT1G05200.2	ATGLR3.4, GLR3.4, GLUR3	0	1261
MSTRG.19496.1	AT1G05200.2	ATGLR3.4, GLR3.4, GLUR3	0	1219
mRNA:MD09G1070100	AT1G05200.2	ATGLR3.4, GLR3.4, GLUR3	0	1176
mRNA:MD09G1108100	AT1G05200.2	ATGLR3.4, GLR3.4, GLUR3	0	1089
mRNA:MD17G1096100	AT1G05200.2	ATGLR3.4, GLR3.4, GLUR3	0	1234
MSTRG.39016.1	AT1G05200.2	ATGLR3.4, GLR3.4, GLUR3	0	1234
MSTRG.39016.2	AT1G05200.2	ATGLR3.4, GLR3.4, GLUR3	0	1234
MSTRG.39016.4	AT1G05200.2	ATGLR3.4, GLR3.4, GLUR3	0	1234
MSTRG.39016.5	AT1G05200.2	ATGLR3.4, GLR3.4, GLUR3	0	1220
MSTRG.39016.6	AT1G05200.2	ATGLR3.4, GLR3.4, GLUR3	0	718
MSTRG.39016.7	AT1G05200.2	ATGLR3.4, GLR3.4, GLUR3	0	718
MSTRG.19491.1	AT1G05205.1	0	1.8e-34	122
mRNA:MD09G1069700	AT1G05205.1	0	6.91e-50	157
mRNA:MD17G1095900	AT1G05205.1	0	2.7e-49	155
mRNA:MD17G1095700	AT1G05210.1	0	7.95e-28	103
MSTRG.19760.2	AT1G05230.3	HDG2	0	1083
MSTRG.19760.4	AT1G05230.3	HDG2	0	1083
mRNA:MD11G1223900	AT1G05230.3	HDG2	5.56e-135	409
MSTRG.39011.2	AT1G05230.3	HDG2	0	1073
MSTRG.39011.1	AT1G05230.3	HDG2	0	1073
mRNA:MD17G1095000	AT1G05230.3	HDG2	0	1073
MSTRG.39011.7	AT1G05230.3	HDG2	0	1073
MSTRG.39011.6	AT1G05230.3	HDG2	0	1073
mRNA:MD17G1095100	AT1G05230.3	HDG2	0	619
MSTRG.19760.1	AT1G05230.4	HDG2	0	1086
MSTRG.19760.3	AT1G05230.4	HDG2	0	1086
mRNA:MD09G1107300	AT1G05230.4	HDG2	0	1086
MSTRG.19760.6	AT1G05230.4	HDG2	0	910
MSTRG.39011.3	AT1G05230.4	HDG2	0	1077
MSTRG.39011.4	AT1G05230.4	HDG2	0	1077
MSTRG.39011.8	AT1G05230.4	HDG2	0	1077
MSTRG.10514.1	AT1G05250.1	0	1.26e-08	57.4
MSTRG.10514.3	AT1G05250.1	0	9.48e-09	57.4
MSTRG.10514.2	AT1G05250.1	0	3.91e-09	57.4
MSTRG.10514.4	AT1G05250.1	0	1.04e-08	57.4
MSTRG.10514.5	AT1G05250.1	0	3.06e-09	57.4
MSTRG.10514.6	AT1G05250.1	0	3.94e-09	57.4
MSTRG.10514.7	AT1G05250.1	0	1.41e-08	57.4
MSTRG.10514.8	AT1G05250.1	0	2.95e-09	57.4
mRNA:MD05G1069000	AT1G05250.1	0	3.81e-09	57
mRNA:MD17G1093700	AT1G05250.1	0	4.06e-30	108
MSTRG.40286.2	AT1G05250.1	0	6.13e-09	56.6
MSTRG.40286.1	AT1G05250.1	0	6.13e-09	56.6
MSTRG.40286.4	AT1G05250.1	0	5.14e-09	56.6
MSTRG.40286.5	AT1G05250.1	0	4.5e-09	56.6
MSTRG.40286.6	AT1G05250.1	0	4.71e-09	56.6
mRNA:MD17G1260000	AT1G05250.1	0	7.64e-07	45.8
mRNA:MD03G1274400	AT1G05260.1	RCI3, RCI3A	6.06e-117	340
mRNA:MD07G1301400	AT1G05260.1	RCI3, RCI3A	9.3e-84	256
mRNA:MD09G1105900	AT1G05260.1	RCI3, RCI3A	1.13e-168	473
mRNA:MD17G1092400	AT1G05260.1	RCI3, RCI3A	9.65e-168	471
mRNA:MD17G1093600	AT1G05260.1	RCI3, RCI3A	2.09e-173	485
MSTRG.19754.1	AT1G05270.1	0	1.76e-71	238
mRNA:MD09G1105400	AT1G05270.1	0	7.92e-163	467
MSTRG.19754.3	AT1G05270.1	0	2.14e-136	400
MSTRG.19754.4	AT1G05270.1	0	9.35e-72	238
mRNA:MD17G1092800	AT1G05270.1	0	1.41e-76	235
MSTRG.38998.1	AT1G05270.1	0	2.61e-158	462
mRNA:MD17G1093000	AT1G05270.1	0	9.12e-160	462
MSTRG.19746.1	AT1G05280.1	0	1.33e-21	71.2
MSTRG.19747.1	AT1G05280.1	0	1.57e-87	271
mRNA:MD09G1104300	AT1G05280.1	0	4.34e-55	182
MSTRG.19748.1	AT1G05280.1	0	2.86e-99	303
ncRNA:MD09G1104400	AT1G05280.1	0	1.58e-69	217
MSTRG.38991.1	AT1G05280.1	0	1.11e-157	466
mRNA:MD17G1092000	AT1G05280.1	0	1.14e-160	465
mRNA:MD05G1236600	AT1G05300.1	ZIP5	2.14e-36	125
MSTRG.20013.1	AT1G05300.1	ZIP5	2.36e-108	329
MSTRG.20013.2	AT1G05300.1	ZIP5	6.5e-109	329
mRNA:MD09G1140300	AT1G05300.1	ZIP5	1.11e-101	309
MSTRG.20013.4	AT1G05300.1	ZIP5	1.53e-97	299
mRNA:MD09G1140500	AT1G05300.1	ZIP5	1.14e-96	298
mRNA:MD09G1139900	AT1G05310.1	0	0	537
mRNA:MD17G1129300	AT1G05310.1	0	5.35e-28	107
mRNA:MD06G1141900	AT1G05350.1	0	0	628
MSTRG.13790.2	AT1G05350.1	0	1.01e-174	338
MSTRG.13790.3	AT1G05350.1	0	6.36e-113	338
MSTRG.13790.4	AT1G05350.1	0	2.86e-112	338
mRNA:MD14G1157100	AT1G05350.1	0	0	611
MSTRG.31796.2	AT1G05350.1	0	2.1e-159	465
MSTRG.328.22	AT1G05360.1	0	3.38e-07	53.5
MSTRG.18548.10	AT1G05360.1	0	5.64e-07	53.5
MSTRG.29946.1	AT1G05370.1	0	4.49e-99	315
mRNA:MD13G1192100	AT1G05370.1	0	8.66e-179	516
mRNA:MD16G1192700	AT1G05370.1	0	2.9e-142	413
MSTRG.7796.1	AT1G05380.2	0	2.89e-167	543
mRNA:MD03G1262700	AT1G05380.2	0	1.23e-167	543
MSTRG.7796.3	AT1G05380.2	0	1.75e-167	543
mRNA:MD16G1193700	AT1G05385.1	LPA19, Psb27-H1	2.92e-66	210
MSTRG.37626.2	AT1G05385.1	LPA19, Psb27-H1	2.2e-66	210
MSTRG.29966.2	AT1G05410.1	0	4.97e-117	329
MSTRG.29966.1	AT1G05410.1	0	8.7e-147	439
MSTRG.29966.4	AT1G05410.1	0	3.56e-147	439
mRNA:MD13G1194400	AT1G05410.1	0	4.19e-147	439
MSTRG.29966.3	AT1G05410.2	0	3.57e-102	328
mRNA:MD00G1157000	AT1G05420.1	ATOFP12, OFP12	2.03e-23	94.7
MSTRG.37634.1	AT1G05420.1	ATOFP12, OFP12	9.84e-22	94
MSTRG.29968.1	AT1G05430.1	0	1.44e-20	90.5
MSTRG.29968.2	AT1G05430.1	0	3.9e-09	57
mRNA:MD16G1195500	AT1G05430.1	0	3.5e-22	94.7
mRNA:MD13G1194900	AT1G05440.1	0	1.76e-80	256
MSTRG.29969.2	AT1G05440.1	0	8.91e-63	196
mRNA:MD16G1195700	AT1G05440.1	0	2.2e-84	265
MSTRG.37638.2	AT1G05440.1	0	4.99e-65	204
MSTRG.37638.3	AT1G05440.1	0	4.64e-82	258
MSTRG.29984.1	AT1G05450.2	0	7.21e-24	97.1
mRNA:MD13G1196300	AT1G05450.2	0	4.13e-24	96.7
MSTRG.37647.1	AT1G05450.2	0	5.33e-27	105
MSTRG.37647.2	AT1G05450.2	0	5.98e-27	105
mRNA:MD16G1196800	AT1G05450.2	0	2.91e-27	105
MSTRG.29985.1	AT1G05460.1	SDE3	0	1044
mRNA:MD13G1196500	AT1G05460.1	SDE3	0	1045
MSTRG.30280.1	AT1G05460.1	SDE3	4.74e-44	171
mRNA:MD13G1238300	AT1G05460.1	SDE3	5.43e-54	202
mRNA:MD16G1242900	AT1G05460.1	SDE3	3.26e-58	215
mRNA:MD16G1243100	AT1G05460.1	SDE3	8.26e-07	47.4
mRNA:MD16G1243200	AT1G05460.1	SDE3	1.05e-22	96.3
MSTRG.29989.1	AT1G05470.1	CVP2	0	853
mRNA:MD13G1197000	AT1G05470.1	CVP2	0	853
mRNA:MD16G1197300	AT1G05470.1	CVP2	0	910
MSTRG.37650.3	AT1G05470.1	CVP2	0	902
MSTRG.37650.2	AT1G05470.1	CVP2	0	910
MSTRG.37650.4	AT1G05470.1	CVP2	0	904
mRNA:MD04G1053800	AT1G05490.1	chr31	0	645
mRNA:MD17G1146600	AT1G05490.1	chr31	1.18e-99	337
mRNA:MD17G1146700	AT1G05490.1	chr31	1.11e-44	155
MSTRG.3467.1	AT1G05500.1	SYTE, ATSYTE, NTMC2TYPE2.1, NTMC2T2.1, SYT5	0	868
MSTRG.3467.2	AT1G05500.1	SYTE, ATSYTE, NTMC2TYPE2.1, NTMC2T2.1, SYT5	5.78e-126	329
MSTRG.3467.3	AT1G05500.1	SYTE, ATSYTE, NTMC2TYPE2.1, NTMC2T2.1, SYT5	0	542
mRNA:MD02G1021500	AT1G05500.1	SYTE, ATSYTE, NTMC2TYPE2.1, NTMC2T2.1, SYT5	0	870
MSTRG.3467.5	AT1G05500.1	SYTE, ATSYTE, NTMC2TYPE2.1, NTMC2T2.1, SYT5	0	542
mRNA:MD05G1032300	AT1G05500.1	SYTE, ATSYTE, NTMC2TYPE2.1, NTMC2T2.1, SYT5	7.64e-15	67.8
mRNA:MD15G1164400	AT1G05500.1	SYTE, ATSYTE, NTMC2TYPE2.1, NTMC2T2.1, SYT5	0	863
MSTRG.33868.2	AT1G05500.1	SYTE, ATSYTE, NTMC2TYPE2.1, NTMC2T2.1, SYT5	0	880
mRNA:MD05G1004300	AT1G05510.1	0	5.63e-121	343
MSTRG.14623.1	AT1G05577.1	0	2.75e-45	164
mRNA:MD07G1001300	AT1G05577.1	0	8.29e-17	80.1
mRNA:MD07G1001400	AT1G05577.1	0	1.33e-47	158
mRNA:MD02G1284900	AT1G05580.1	ATCHX23, CHX23	4.39e-26	103
MSTRG.25865.1	AT1G05590.1	HEXO2, ATHEX3	6.74e-11	55.8
MSTRG.27012.1	AT1G05600.2	0	0	586
mRNA:MD12G1085500	AT1G05600.2	0	0	587
mRNA:MD02G1000500	AT1G05610.1	APS2	2.24e-170	488
MSTRG.3297.2	AT1G05610.1	APS2	1.54e-64	222
mRNA:MD15G1142300	AT1G05610.1	APS2	0	518
mRNA:MD00G1087000	AT1G05620.1	URH2	0	521
MSTRG.599.2	AT1G05620.1	URH2	4.02e-117	353
mRNA:MD15G1142900	AT1G05620.1	URH2	0	523
MSTRG.599.3	AT1G05620.2	URH2	8.36e-175	493
mRNA:MD00G1189300	AT1G05670.2	0	2.83e-27	116
mRNA:MD08G1069300	AT1G05670.2	0	2.1e-68	235
MSTRG.29081.1	AT1G05670.2	0	0	919
MSTRG.29081.2	AT1G05670.2	0	0	920
MSTRG.29081.8	AT1G05670.2	0	0	920
mRNA:MD13G1082300	AT1G05670.2	0	0	919
MSTRG.36740.1	AT1G05670.2	0	0	934
mRNA:MD16G1081400	AT1G05670.2	0	0	934
MSTRG.32004.2	AT1G05675.1	0	6.92e-78	263
mRNA:MD05G1106600	AT1G05680.1	UGT74E2	5.93e-75	234
mRNA:MD10G1111200	AT1G05680.1	UGT74E2	1.67e-32	116
mRNA:MD10G1111300	AT1G05680.1	UGT74E2	5.64e-151	441
mRNA:MD15G1305500	AT1G05680.1	UGT74E2	1.04e-104	312
MSTRG.35345.1	AT1G05680.1	UGT74E2	1.81e-158	463
mRNA:MD15G1357700	AT1G05680.1	UGT74E2	2.51e-158	463
MSTRG.35345.3	AT1G05680.1	UGT74E2	3.83e-155	463
MSTRG.3321.1	AT1G05690.1	BT3	2.86e-140	411
mRNA:MD02G1003500	AT1G05690.1	BT3	3.83e-140	411
MSTRG.3321.3	AT1G05690.1	BT3	8.85e-141	411
mRNA:MD15G1146800	AT1G05690.1	BT3	3.89e-140	409
MSTRG.33716.2	AT1G05690.1	BT3	2.7e-132	389
mRNA:MD01G1117700	AT1G05700.1	0	1.57e-20	90.1
MSTRG.20490.2	AT1G05700.1	0	3.57e-27	103
MSTRG.8496.1	AT1G05710.5	0	6.31e-62	197
mRNA:MD04G1049000	AT1G05710.5	0	5.49e-63	197
mRNA:MD04G1049100	AT1G05720.1	0	4.1e-83	247
MSTRG.39652.1	AT1G05720.1	0	3.74e-48	157
mRNA:MD17G1177800	AT1G05720.1	0	1.63e-83	248
MSTRG.39652.3	AT1G05720.1	0	7.6e-82	243
mRNA:MD00G1049500	AT1G05750.1	PDE247, CLB19	0	575
mRNA:MD00G1071600	AT1G05750.1	PDE247, CLB19	1.25e-168	481
mRNA:MD03G1154500	AT1G05750.1	PDE247, CLB19	0	593
mRNA:MD05G1247100	AT1G05780.1	0	2.35e-44	146
MSTRG.11859.2	AT1G05780.1	0	3.09e-44	146
mRNA:MD10G1227700	AT1G05780.1	0	4.97e-46	150
MSTRG.22968.2	AT1G05780.1	0	2.17e-44	146
MSTRG.8357.1	AT1G05785.2	0	8.71e-35	125
MSTRG.8357.2	AT1G05785.2	0	8.55e-35	125
mRNA:MD04G1032400	AT1G05785.2	0	1.11e-36	129
MSTRG.8358.1	AT1G05790.1	0	0	395
MSTRG.8358.2	AT1G05790.1	0	5.96e-127	286
MSTRG.8358.3	AT1G05790.1	0	2.89e-68	243
MSTRG.8358.4	AT1G05790.1	0	1.71e-152	471
MSTRG.8358.5	AT1G05790.1	0	0	681
mRNA:MD04G1032500	AT1G05790.1	0	1.11e-158	471
MSTRG.8358.6	AT1G05790.1	0	0	681
MSTRG.8358.9	AT1G05790.1	0	4.56e-146	395
MSTRG.8358.7	AT1G05790.2	0	5.36e-127	395
mRNA:MD04G1032600	AT1G05790.2	0	2.07e-63	214
mRNA:MD04G1032700	AT1G05800.1	DGL	0	526
mRNA:MD04G1033000	AT1G05805.1	0	3.99e-98	301
MSTRG.8359.2	AT1G05805.1	0	1.19e-78	244
mRNA:MD05G1062100	AT1G05805.1	0	5.34e-41	144
mRNA:MD07G1058200	AT1G05805.1	0	2.36e-14	69.7
mRNA:MD04G1033200	AT1G05810.1	ARA, ARA-1, ATRAB11D, ATRABA5E, RABA5E	1.37e-121	357
MSTRG.32871.1	AT1G05820.2	SPPL5, ATSPPL5	2.07e-33	137
MSTRG.32871.2	AT1G05820.2	SPPL5, ATSPPL5	2.21e-34	137
MSTRG.32871.3	AT1G05820.2	SPPL5, ATSPPL5	2.93e-46	171
MSTRG.32871.4	AT1G05820.2	SPPL5, ATSPPL5	2.43e-46	172
MSTRG.32871.5	AT1G05820.2	SPPL5, ATSPPL5	2.85e-46	171
MSTRG.32871.7	AT1G05820.2	SPPL5, ATSPPL5	1.77e-33	137
MSTRG.32871.8	AT1G05820.2	SPPL5, ATSPPL5	2.13e-34	138
MSTRG.32871.10	AT1G05820.2	SPPL5, ATSPPL5	1.3e-33	137
ncRNA:MD15G1041400	AT1G05820.2	SPPL5, ATSPPL5	2.54e-19	89.7
MSTRG.8318.3	AT1G05830.2	ATX2	0	811
MSTRG.8318.1	AT1G05830.2	ATX2	0	1226
MSTRG.8318.2	AT1G05830.2	ATX2	0	1226
MSTRG.8318.4	AT1G05830.2	ATX2	0	811
MSTRG.8318.5	AT1G05830.2	ATX2	0	811
mRNA:MD04G1028500	AT1G05830.2	ATX2	0	776
mRNA:MD04G1028600	AT1G05830.2	ATX2	6.31e-119	377
MSTRG.30546.1	AT1G05830.2	ATX2	0	1231
MSTRG.30546.2	AT1G05830.2	ATX2	0	1149
mRNA:MD13G1279000	AT1G05830.2	ATX2	0	1026
MSTRG.33574.2	AT1G05830.2	ATX2	8.23e-39	159
mRNA:MD15G1130200	AT1G05830.2	ATX2	8.18e-39	159
MSTRG.33574.1	AT1G05830.2	ATX2	8.39e-39	159
MSTRG.33574.4	AT1G05830.2	ATX2	8.23e-39	159
MSTRG.33574.5	AT1G05830.2	ATX2	8.1e-39	159
MSTRG.33574.6	AT1G05830.2	ATX2	7.56e-39	159
mRNA:MD04G1028300	AT1G05835.1	0	1.64e-31	115
mRNA:MD08G1151500	AT1G05835.1	0	1.01e-13	62.8
mRNA:MD03G1269400	AT1G05840.1	0	1.66e-161	466
mRNA:MD03G1269600	AT1G05840.1	0	3.48e-177	506
mRNA:MD04G1028200	AT1G05840.1	0	0	679
MSTRG.8316.2	AT1G05840.1	0	1.06e-126	383
MSTRG.8327.1	AT1G05850.1	POM1, ERH2, ELP1, CTL1, ELP, HOT2, ATCTL1	1.36e-22	93.2
MSTRG.8327.2	AT1G05850.1	POM1, ERH2, ELP1, CTL1, ELP, HOT2, ATCTL1	1.73e-24	97.4
MSTRG.8328.1	AT1G05850.1	POM1, ERH2, ELP1, CTL1, ELP, HOT2, ATCTL1	9.87e-177	493
MSTRG.8328.2	AT1G05850.1	POM1, ERH2, ELP1, CTL1, ELP, HOT2, ATCTL1	7.21e-172	482
MSTRG.8328.3	AT1G05850.1	POM1, ERH2, ELP1, CTL1, ELP, HOT2, ATCTL1	8.13e-177	493
MSTRG.8328.4	AT1G05850.1	POM1, ERH2, ELP1, CTL1, ELP, HOT2, ATCTL1	1.31e-177	498
mRNA:MD04G1029400	AT1G05850.1	POM1, ERH2, ELP1, CTL1, ELP, HOT2, ATCTL1	1.2e-172	482
MSTRG.8328.5	AT1G05850.1	POM1, ERH2, ELP1, CTL1, ELP, HOT2, ATCTL1	2.14e-121	354
MSTRG.8328.6	AT1G05850.1	POM1, ERH2, ELP1, CTL1, ELP, HOT2, ATCTL1	6.02e-114	339
MSTRG.8328.8	AT1G05850.1	POM1, ERH2, ELP1, CTL1, ELP, HOT2, ATCTL1	8.29e-178	501
mRNA:MD04G1030000	AT1G05850.1	POM1, ERH2, ELP1, CTL1, ELP, HOT2, ATCTL1	1.9e-177	494
MSTRG.8328.9	AT1G05850.1	POM1, ERH2, ELP1, CTL1, ELP, HOT2, ATCTL1	1.64e-180	502
MSTRG.8328.10	AT1G05850.1	POM1, ERH2, ELP1, CTL1, ELP, HOT2, ATCTL1	1.44e-179	503
mRNA:MD04G1030300	AT1G05850.1	POM1, ERH2, ELP1, CTL1, ELP, HOT2, ATCTL1	6.88e-177	501
mRNA:MD13G1278500	AT1G05850.1	POM1, ERH2, ELP1, CTL1, ELP, HOT2, ATCTL1	3.93e-170	486
mRNA:MD04G1039200	AT1G05870.4	0	1.56e-52	179
MSTRG.8411.1	AT1G05870.4	0	1.37e-19	81.3
mRNA:MD08G1038200	AT1G05890.1	ARI5, ATARI5	3.28e-60	199
MSTRG.8137.2	AT1G05900.2	ATNTH2, NTH2	1.34e-65	163
MSTRG.8139.1	AT1G05910.1	0	0	871
mRNA:MD04G1007800	AT1G05910.1	0	0	1455
mRNA:MD07G1290000	AT1G05920.1	0	2.73e-17	81.6
mRNA:MD01G1220100	AT1G05930.1	0	1.43e-12	66.2
MSTRG.15421.1	AT1G05940.1	CAT9	0	691
MSTRG.15421.2	AT1G05940.1	CAT9	0	691
mRNA:MD07G1104100	AT1G05940.1	CAT9	0	691
mRNA:MD04G1007700	AT1G05950.1	0	3.03e-74	256
MSTRG.8138.2	AT1G05950.1	0	2.22e-08	54.7
ncRNA:MD07G1069400	AT1G05950.1	0	4.94e-07	49.7
ncRNA:MD09G1223700	AT1G05950.1	0	3.73e-08	50.1
MSTRG.36989.5	AT1G05950.1	0	4.03e-06	49.3
mRNA:MD04G1007900	AT1G05960.1	0	0	961
mRNA:MD16G1210800	AT1G05970.1	0	2.56e-18	75.9
MSTRG.30080.1	AT1G05970.2	0	1.69e-50	167
mRNA:MD13G1208600	AT1G05970.2	0	1.65e-50	167
mRNA:MD13G1272800	AT1G05990.1	RHS1	1.58e-76	224
mRNA:MD04G1245200	AT1G06010.1	0	7.03e-18	73.9
mRNA:MD12G1086700	AT1G06010.1	0	3.44e-18	75.5
mRNA:MD04G1042700	AT1G06040.1	STO	1.57e-76	241
mRNA:MD09G1251100	AT1G06040.1	STO	2.83e-88	261
mRNA:MD17G1243400	AT1G06040.1	STO	3.56e-95	285
mRNA:MD05G1003100	AT1G06050.1	0	5.49e-77	232
mRNA:MD10G1004000	AT1G06050.1	0	1.76e-137	400
MSTRG.21222.2	AT1G06050.1	0	1.05e-137	400
MSTRG.17186.2	AT1G06060.1	0	5.17e-77	240
MSTRG.17186.1	AT1G06060.1	0	4.63e-61	144
mRNA:MD08G1023000	AT1G06060.1	0	8.21e-84	254
MSTRG.32686.1	AT1G06060.1	0	6.68e-68	150
MSTRG.32686.2	AT1G06060.1	0	5.66e-93	278
MSTRG.32686.3	AT1G06060.1	0	2.23e-90	272
mRNA:MD15G1020700	AT1G06060.1	0	9.02e-95	283
MSTRG.32686.5	AT1G06060.1	0	2.49e-69	150
MSTRG.32686.6	AT1G06060.1	0	3.18e-69	216
mRNA:MD04G1043300	AT1G06070.1	0	1.15e-12	71.6
MSTRG.8452.1	AT1G06070.1	0	2.84e-13	68.9
MSTRG.8453.1	AT1G06070.1	0	4.39e-08	52.8
mRNA:MD04G1043500	AT1G06070.1	0	9.3e-39	140
mRNA:MD04G1043600	AT1G06070.1	0	1.09e-134	404
mRNA:MD04G1103900	AT1G06070.1	0	3.3e-06	43.9
mRNA:MD13G1271600	AT1G06070.1	0	2.35e-137	412
mRNA:MD04G1044900	AT1G06110.1	SKIP16	0	553
MSTRG.8463.2	AT1G06110.1	SKIP16	9.08e-176	517
mRNA:MD04G1045200	AT1G06130.2	GLX2-4	3.87e-157	448
MSTRG.8466.2	AT1G06130.2	GLX2-4	3.3e-119	274
MSTRG.19420.1	AT1G06140.1	0	3.7e-20	93.2
mRNA:MD05G1200200	AT1G06150.1	EMB1444	0	672
mRNA:MD10G1186800	AT1G06150.1	EMB1444	5.62e-67	223
mRNA:MD10G1186900	AT1G06150.1	EMB1444	1.51e-17	75.5
mRNA:MD12G1149300	AT1G06150.2	0	6.06e-31	130
mRNA:MD05G1196200	AT1G06190.1	0	2.26e-43	159
mRNA:MD10G1183500	AT1G06190.2	0	1.39e-49	173
mRNA:MD05G1196400	AT1G06210.1	0	5.34e-127	379
MSTRG.3419.1	AT1G06220.1	MEE5, CLO, GFA1	0	1756
MSTRG.3419.3	AT1G06220.1	MEE5, CLO, GFA1	0	1756
mRNA:MD02G1013600	AT1G06220.1	MEE5, CLO, GFA1	0	1756
mRNA:MD02G1298800	AT1G06220.1	MEE5, CLO, GFA1	1.29e-16	75.9
mRNA:MD04G1096500	AT1G06220.1	MEE5, CLO, GFA1	1.37e-34	132
mRNA:MD10G1121600	AT1G06220.1	MEE5, CLO, GFA1	8.12e-14	68.2
MSTRG.32055.4	AT1G06220.1	MEE5, CLO, GFA1	5.16e-19	94
MSTRG.32055.1	AT1G06220.1	MEE5, CLO, GFA1	1.22e-09	64.3
MSTRG.32055.3	AT1G06220.1	MEE5, CLO, GFA1	1.1e-18	93.6
MSTRG.32055.7	AT1G06220.1	MEE5, CLO, GFA1	1.18e-09	64.3
MSTRG.32055.6	AT1G06220.1	MEE5, CLO, GFA1	1.03e-18	94
MSTRG.32055.5	AT1G06220.1	MEE5, CLO, GFA1	1.05e-18	94
MSTRG.32055.9	AT1G06220.1	MEE5, CLO, GFA1	1.02e-18	94
MSTRG.32055.13	AT1G06220.1	MEE5, CLO, GFA1	1.28e-14	79.7
MSTRG.32055.19	AT1G06220.1	MEE5, CLO, GFA1	1.05e-18	94
MSTRG.32055.20	AT1G06220.1	MEE5, CLO, GFA1	2.13e-15	80.9
MSTRG.32055.17	AT1G06220.1	MEE5, CLO, GFA1	1.13e-18	93.6
MSTRG.32055.16	AT1G06220.1	MEE5, CLO, GFA1	1.12e-18	93.6
MSTRG.32055.18	AT1G06220.1	MEE5, CLO, GFA1	5.39e-19	94
MSTRG.32055.21	AT1G06220.1	MEE5, CLO, GFA1	9.94e-19	93.6
MSTRG.32055.22	AT1G06220.1	MEE5, CLO, GFA1	5.79e-19	93.6
MSTRG.32055.23	AT1G06220.1	MEE5, CLO, GFA1	2.15e-10	65.9
MSTRG.32055.24	AT1G06220.1	MEE5, CLO, GFA1	1.17e-18	94
mRNA:MD14G1191600	AT1G06220.1	MEE5, CLO, GFA1	2.85e-19	95.5
MSTRG.32055.26	AT1G06220.1	MEE5, CLO, GFA1	5.45e-19	94
MSTRG.32055.27	AT1G06220.1	MEE5, CLO, GFA1	8.62e-10	63.5
MSTRG.32055.28	AT1G06220.1	MEE5, CLO, GFA1	1.85e-14	79.7
MSTRG.32055.29	AT1G06220.1	MEE5, CLO, GFA1	1.05e-18	94
MSTRG.32055.31	AT1G06220.1	MEE5, CLO, GFA1	6.45e-19	94
MSTRG.32055.30	AT1G06220.1	MEE5, CLO, GFA1	5.82e-19	93.6
MSTRG.32055.32	AT1G06220.1	MEE5, CLO, GFA1	1.04e-18	94
MSTRG.32055.33	AT1G06220.1	MEE5, CLO, GFA1	6.33e-19	94
MSTRG.32055.34	AT1G06220.1	MEE5, CLO, GFA1	7.36e-19	94
MSTRG.32055.35	AT1G06220.1	MEE5, CLO, GFA1	1.02e-18	94
MSTRG.32055.38	AT1G06220.1	MEE5, CLO, GFA1	6.83e-10	64.3
MSTRG.32055.39	AT1G06220.1	MEE5, CLO, GFA1	9.03e-10	64.3
MSTRG.32055.40	AT1G06220.1	MEE5, CLO, GFA1	5.36e-19	94.4
MSTRG.32055.41	AT1G06220.1	MEE5, CLO, GFA1	5.73e-10	64.3
MSTRG.32055.36	AT1G06220.1	MEE5, CLO, GFA1	1.1e-18	93.6
MSTRG.32055.37	AT1G06220.1	MEE5, CLO, GFA1	2.25e-14	79.7
MSTRG.32055.44	AT1G06220.1	MEE5, CLO, GFA1	1.87e-13	66.2
MSTRG.32055.45	AT1G06220.1	MEE5, CLO, GFA1	1.29e-18	93.6
MSTRG.32055.42	AT1G06220.1	MEE5, CLO, GFA1	4.98e-19	94
MSTRG.32055.43	AT1G06220.1	MEE5, CLO, GFA1	1.09e-18	93.6
MSTRG.32055.47	AT1G06220.1	MEE5, CLO, GFA1	2.19e-10	63.9
MSTRG.32055.48	AT1G06220.1	MEE5, CLO, GFA1	6.75e-15	79.3
MSTRG.32055.49	AT1G06220.1	MEE5, CLO, GFA1	7.49e-11	65.9
MSTRG.33826.1	AT1G06220.1	MEE5, CLO, GFA1	0	1741
mRNA:MD15G1160400	AT1G06220.1	MEE5, CLO, GFA1	0	1741
MSTRG.7636.1	AT1G06230.3	GTE4	2.76e-86	291
mRNA:MD03G1240000	AT1G06230.3	GTE4	2.01e-86	291
MSTRG.20793.1	AT1G06230.3	GTE4	1.05e-121	394
MSTRG.20793.2	AT1G06230.3	GTE4	1.71e-121	394
MSTRG.20793.3	AT1G06230.3	GTE4	7.26e-123	394
mRNA:MD09G1240500	AT1G06230.3	GTE4	1.41e-122	391
MSTRG.21671.1	AT1G06230.3	GTE4	1.22e-52	195
mRNA:MD10G1057000	AT1G06230.3	GTE4	7.09e-53	195
MSTRG.25868.1	AT1G06230.3	GTE4	8.12e-96	315
mRNA:MD11G1259300	AT1G06230.3	GTE4	1.53e-95	315
MSTRG.40089.1	AT1G06230.3	GTE4	2.13e-112	368
mRNA:MD17G1233300	AT1G06230.3	GTE4	2.18e-114	367
mRNA:MD09G1240300	AT1G06240.1	0	3.22e-145	425
MSTRG.20791.2	AT1G06240.1	0	5.4e-145	425
mRNA:MD09G1241000	AT1G06260.1	0	4.57e-139	399
MSTRG.20797.2	AT1G06260.1	0	7.74e-91	278
mRNA:MD16G1032100	AT1G06260.1	0	9.72e-28	109
mRNA:MD09G1241100	AT1G06270.1	0	5.17e-136	397
mRNA:MD07G1305100	AT1G06280.1	LBD2	2.22e-42	142
mRNA:MD10G1286400	AT1G06280.1	LBD2	7.49e-19	84.7
mRNA:MD09G1241300	AT1G06290.1	ACX3, ATACX3	8.64e-21	83.6
mRNA:MD09G1241400	AT1G06290.1	ACX3, ATACX3	1.56e-08	50.8
mRNA:MD09G1241500	AT1G06290.1	ACX3, ATACX3	1.85e-75	240
mRNA:MD17G1234100	AT1G06290.1	ACX3, ATACX3	0	1043
MSTRG.40097.2	AT1G06290.1	ACX3, ATACX3	1.14e-141	426
mRNA:MD08G1181200	AT1G06320.1	0	1.86e-19	79.3
mRNA:MD09G1238400	AT1G06320.1	0	2.87e-22	91.3
MSTRG.40071.1	AT1G06320.1	0	2.96e-22	87.4
mRNA:MD05G1301600	AT1G06330.1	0	5.42e-32	112
mRNA:MD09G1238100	AT1G06330.1	0	1.56e-47	152
mRNA:MD10G1280500	AT1G06330.1	0	4.3e-33	119
mRNA:MD13G1161800	AT1G06330.1	0	2.55e-07	50.8
mRNA:MD04G1194400	AT1G06340.1	0	7.45e-35	122
mRNA:MD04G1194500	AT1G06340.1	0	4.57e-16	68.6
mRNA:MD04G1194700	AT1G06340.1	0	1.53e-25	96.7
mRNA:MD04G1194900	AT1G06340.1	0	5.3e-22	87.4
mRNA:MD04G1199300	AT1G06340.1	0	1.94e-15	68.2
mRNA:MD12G1207100	AT1G06340.1	0	2.19e-24	93.6
mRNA:MD09G1235000	AT1G06400.1	ARA2, ATRABA1A, ATRAB11E, ARA-2	5.12e-134	376
MSTRG.40317.1	AT1G06400.1	ARA2, ATRABA1A, ATRAB11E, ARA-2	6.79e-127	364
mRNA:MD17G1264100	AT1G06400.1	ARA2, ATRABA1A, ATRAB11E, ARA-2	6.34e-129	364
mRNA:MD00G1008700	AT1G06410.1	ATTPS7, TPS7, ATTPSA	0	1362
mRNA:MD09G1234800	AT1G06410.1	ATTPS7, TPS7, ATTPSA	0	1377
MSTRG.20752.2	AT1G06410.1	ATTPS7, TPS7, ATTPSA	0	1355
MSTRG.23327.1	AT1G06410.1	ATTPS7, TPS7, ATTPSA	0	1359
mRNA:MD10G1275100	AT1G06410.1	ATTPS7, TPS7, ATTPSA	0	1359
MSTRG.20745.1	AT1G06470.2	0	9.83e-77	259
MSTRG.20745.2	AT1G06470.2	0	8.34e-119	315
MSTRG.20745.3	AT1G06470.2	0	6.38e-80	267
mRNA:MD09G1233800	AT1G06470.2	0	3.84e-150	446
MSTRG.20745.5	AT1G06470.2	0	5.38e-112	185
MSTRG.20745.6	AT1G06470.2	0	5.19e-77	259
MSTRG.40058.1	AT1G06470.2	0	4.9e-116	292
MSTRG.40058.3	AT1G06470.2	0	2.57e-122	274
MSTRG.40058.2	AT1G06470.2	0	2.59e-122	274
MSTRG.40058.5	AT1G06470.2	0	1.77e-84	274
MSTRG.40058.4	AT1G06470.2	0	4.2e-116	184
MSTRG.40058.7	AT1G06470.2	0	4.18e-116	184
mRNA:MD17G1230200	AT1G06470.2	0	1.7e-155	459
MSTRG.40058.8	AT1G06470.2	0	3.73e-123	315
mRNA:MD09G1150000	AT1G06475.1	0	3.56e-16	66.6
mRNA:MD17G1137200	AT1G06475.1	0	5.17e-11	53.5
mRNA:MD09G1150100	AT1G06490.1	ATGSL07, gsl07, atgsl7, GSL7	0	1392
MSTRG.20085.2	AT1G06490.1	ATGSL07, gsl07, atgsl7, GSL7	1.24e-68	165
MSTRG.20085.3	AT1G06490.1	ATGSL07, gsl07, atgsl7, GSL7	4.56e-45	86.7
MSTRG.20085.4	AT1G06490.1	ATGSL07, gsl07, atgsl7, GSL7	0	1318
mRNA:MD09G1150200	AT1G06490.1	ATGSL07, gsl07, atgsl7, GSL7	0	1135
MSTRG.39339.1	AT1G06490.1	ATGSL07, gsl07, atgsl7, GSL7	0	2032
mRNA:MD17G1137400	AT1G06490.1	ATGSL07, gsl07, atgsl7, GSL7	0	2855
mRNA:MD17G1137700	AT1G06500.4	0	1.27e-15	73.2
mRNA:MD09G1150800	AT1G06510.1	0	5.02e-30	115
MSTRG.20091.2	AT1G06510.1	0	6.05e-35	131
mRNA:MD17G1138200	AT1G06510.1	0	3.47e-59	195
MSTRG.39346.2	AT1G06510.1	0	5.75e-56	195
MSTRG.39346.5	AT1G06510.1	0	5.18e-57	195
mRNA:MD09G1151400	AT1G06520.1	ATGPAT1, GPAT1	0	632
mRNA:MD17G1139100	AT1G06520.1	ATGPAT1, GPAT1	0	581
mRNA:MD09G1151900	AT1G06530.1	0	1.09e-28	115
MSTRG.39355.2	AT1G06530.1	0	2.66e-29	115
mRNA:MD17G1139500	AT1G06530.1	0	2.84e-29	115
mRNA:MD09G1149500	AT1G06550.1	0	0	580
MSTRG.20079.2	AT1G06550.1	0	0	586
MSTRG.39328.1	AT1G06550.1	0	4.73e-58	195
MSTRG.39328.2	AT1G06550.1	0	8.8e-82	126
MSTRG.39328.4	AT1G06550.1	0	4.24e-55	112
MSTRG.39328.5	AT1G06550.1	0	1.24e-77	113
MSTRG.39328.6	AT1G06550.1	0	3.69e-55	112
MSTRG.39328.7	AT1G06550.1	0	2.82e-55	112
MSTRG.39328.8	AT1G06550.1	0	2.15e-28	115
MSTRG.39328.9	AT1G06550.1	0	2.47e-70	112
MSTRG.39328.10	AT1G06550.1	0	3.21e-85	135
mRNA:MD17G1136000	AT1G06550.1	0	1.37e-47	159
mRNA:MD17G1136100	AT1G06550.1	0	1.08e-50	171
MSTRG.20074.1	AT1G06560.1	0	1.49e-38	152
MSTRG.20074.2	AT1G06560.1	0	1.33e-38	152
mRNA:MD09G1148600	AT1G06560.1	0	5.49e-30	113
MSTRG.20074.3	AT1G06560.1	0	4.62e-48	181
mRNA:MD09G1148700	AT1G06560.1	0	4.94e-13	71.6
mRNA:MD09G1148800	AT1G06560.1	0	1.72e-42	152
MSTRG.20074.7	AT1G06560.1	0	5.17e-14	57.8
mRNA:MD17G1135100	AT1G06560.1	0	0	746
MSTRG.39324.2	AT1G06560.1	0	0	747
MSTRG.39324.3	AT1G06560.1	0	3.99e-150	452
mRNA:MD05G1024100	AT1G06570.1	PDS1, HPD	1.1e-16	72
mRNA:MD09G1148400	AT1G06570.1	PDS1, HPD	2.94e-124	364
mRNA:MD17G1134800	AT1G06570.1	PDS1, HPD	0	635
MSTRG.39322.2	AT1G06570.1	PDS1, HPD	8.2e-151	434
mRNA:MD05G1024200	AT1G06570.2	PDS1, HPD	3.61e-41	139
MSTRG.20072.1	AT1G06570.2	PDS1, HPD	2.76e-144	415
mRNA:MD13G1156600	AT1G06570.2	PDS1, HPD	2.26e-131	381
MSTRG.1283.1	AT1G06590.1	0	2.06e-08	45.8
MSTRG.20071.1	AT1G06590.1	0	0	1058
mRNA:MD09G1148300	AT1G06590.1	0	0	1125
mRNA:MD17G1134600	AT1G06590.1	0	2e-47	169
mRNA:MD17G1134700	AT1G06590.1	0	7.93e-74	243
mRNA:MD02G1053200	AT1G06620.1	0	8e-35	126
MSTRG.3746.1	AT1G06620.1	0	2.02e-34	122
mRNA:MD03G1245000	AT1G06620.1	0	1.46e-152	438
mRNA:MD03G1245100	AT1G06620.1	0	2.87e-07	44.7
mRNA:MD03G1245300	AT1G06620.1	0	5.86e-28	106
MSTRG.10112.1	AT1G06620.1	0	5.25e-116	347
mRNA:MD05G1014300	AT1G06620.1	0	1.07e-48	163
MSTRG.11547.3	AT1G06620.1	0	5.81e-92	287
MSTRG.11547.4	AT1G06620.1	0	1.35e-91	288
MSTRG.11547.1	AT1G06620.1	0	3.89e-92	289
MSTRG.11547.2	AT1G06620.1	0	1.38e-91	287
MSTRG.11547.5	AT1G06620.1	0	7.21e-92	289
mRNA:MD05G1205100	AT1G06620.1	0	1.7e-92	289
MSTRG.11547.7	AT1G06620.1	0	1.25e-92	288
mRNA:MD10G1186400	AT1G06620.1	0	1.44e-121	358
mRNA:MD10G1187000	AT1G06620.1	0	1.59e-104	317
MSTRG.30101.1	AT1G06620.1	0	3.33e-156	447
MSTRG.30101.2	AT1G06620.1	0	9.1e-65	208
mRNA:MD13G1211000	AT1G06620.1	0	1.1e-66	208
MSTRG.30103.1	AT1G06620.1	0	2.09e-77	255
mRNA:MD13G1211800	AT1G06620.1	0	3.25e-151	435
mRNA:MD13G1211900	AT1G06620.1	0	1.48e-15	54.3
mRNA:MD13G1212000	AT1G06620.1	0	3.38e-98	292
MSTRG.30106.1	AT1G06620.1	0	8.35e-126	384
mRNA:MD13G1212100	AT1G06620.1	0	1.47e-125	384
MSTRG.30106.3	AT1G06620.1	0	6.05e-129	384
MSTRG.30106.4	AT1G06620.1	0	5.23e-123	384
mRNA:MD16G1020000	AT1G06620.1	0	8.06e-109	327
MSTRG.37763.2	AT1G06620.1	0	2.73e-52	169
mRNA:MD16G1214600	AT1G06620.1	0	2.73e-65	204
mRNA:MD16G1215000	AT1G06620.1	0	2.88e-113	333
mRNA:MD16G1215200	AT1G06620.1	0	1.18e-107	318
mRNA:MD16G1215300	AT1G06620.1	0	1.49e-135	392
MSTRG.37767.1	AT1G06620.1	0	7.12e-137	398
mRNA:MD16G1215500	AT1G06620.1	0	8.5e-43	147
mRNA:MD16G1215700	AT1G06620.1	0	7.79e-75	231
mRNA:MD16G1271000	AT1G06620.1	0	4.88e-76	237
MSTRG.1435.1	AT1G06645.1	0	2.42e-80	242
mRNA:MD13G1211100	AT1G06645.1	0	7.6e-78	236
mRNA:MD16G1214300	AT1G06650.1	0	9.6e-35	120
mRNA:MD00G1220300	AT1G06650.2	0	7.83e-88	267
MSTRG.3722.1	AT1G06650.2	0	5.4e-113	221
mRNA:MD02G1050800	AT1G06650.2	0	8.6e-136	397
mRNA:MD02G1053300	AT1G06650.2	0	3.26e-77	235
mRNA:MD02G1054900	AT1G06650.2	0	2.61e-112	328
mRNA:MD03G1032300	AT1G06650.2	0	4.95e-148	423
mRNA:MD05G1014200	AT1G06650.2	0	1.82e-56	181
mRNA:MD05G1200300	AT1G06650.2	0	1.38e-98	296
mRNA:MD13G1210900	AT1G06650.2	0	8.59e-144	416
MSTRG.30100.2	AT1G06650.2	0	2.9e-112	313
mRNA:MD13G1211400	AT1G06650.2	0	2.31e-13	65.1
mRNA:MD16G1214100	AT1G06650.2	0	1.95e-148	426
mRNA:MD00G1163300	AT1G06660.1	0	2.92e-56	192
mRNA:MD09G1146900	AT1G06660.1	0	4.45e-91	292
MSTRG.20065.2	AT1G06660.1	0	6.85e-53	188
mRNA:MD17G1133500	AT1G06660.1	0	1.68e-101	316
mRNA:MD09G1146300	AT1G06680.1	PSBP-1, OEE2, PSII-P, OE23	1.98e-131	378
MSTRG.39305.1	AT1G06680.1	PSBP-1, OEE2, PSII-P, OE23	2.54e-114	336
mRNA:MD17G1132900	AT1G06680.1	PSBP-1, OEE2, PSII-P, OE23	1.96e-123	358
mRNA:MD01G1007000	AT1G06690.1	0	2.51e-55	177
mRNA:MD09G1146100	AT1G06690.1	0	0	575
mRNA:MD11G1199500	AT1G06690.1	0	4.18e-113	331
mRNA:MD17G1132700	AT1G06690.1	0	9.57e-133	382
mRNA:MD04G1034700	AT1G06710.1	0	0	1169
MSTRG.8369.3	AT1G06710.1	0	0	1174
MSTRG.490.1	AT1G06720.1	0	0	1213
MSTRG.490.2	AT1G06720.1	0	0	876
mRNA:MD00G1071300	AT1G06720.1	0	0	1214
mRNA:MD00G1152200	AT1G06720.1	0	4.53e-06	44.3
MSTRG.6976.1	AT1G06720.1	0	0	1226
mRNA:MD03G1154000	AT1G06720.1	0	0	1221
mRNA:MD05G1203500	AT1G06730.1	0	9.98e-167	487
mRNA:MD10G1190800	AT1G06730.1	0	1.41e-172	502
mRNA:MD05G1204900	AT1G06780.1	GAUT6	0	632
mRNA:MD10G1192000	AT1G06780.1	GAUT6	0	669
MSTRG.22719.2	AT1G06780.1	GAUT6	0	509
mRNA:MD08G1227600	AT1G06790.1	0	4.55e-73	226
mRNA:MD05G1205500	AT1G06800.1	PLA-I{gamma}1	0	676
mRNA:MD12G1045600	AT1G06820.1	CRTISO, CCR2	3.65e-142	412
MSTRG.26723.2	AT1G06820.1	CRTISO, CCR2	7.5e-135	400
mRNA:MD12G1045700	AT1G06820.1	CRTISO, CCR2	2.21e-35	108
mRNA:MD12G1045800	AT1G06820.1	CRTISO, CCR2	3.02e-28	87
MSTRG.26725.2	AT1G06820.1	CRTISO, CCR2	4.59e-29	112
MSTRG.30937.1	AT1G06820.1	CRTISO, CCR2	0	493
mRNA:MD14G1044400	AT1G06820.1	CRTISO, CCR2	0	884
MSTRG.30937.3	AT1G06820.1	CRTISO, CCR2	0	499
MSTRG.6157.1	AT1G06840.1	0	1.04e-180	530
mRNA:MD03G1048600	AT1G06840.1	0	0	1134
MSTRG.6157.3	AT1G06840.1	0	1.69e-139	417
MSTRG.6157.4	AT1G06840.1	0	4.05e-76	253
MSTRG.6157.5	AT1G06840.1	0	7.58e-120	367
mRNA:MD03G1048800	AT1G06840.1	0	0	1165
MSTRG.8922.1	AT1G06840.1	0	6.8e-08	55.5
ncRNA:MD04G1101100	AT1G06840.1	0	8.88e-12	68.2
MSTRG.8922.4	AT1G06840.1	0	1.35e-11	68.2
MSTRG.8922.6	AT1G06840.1	0	1.12e-11	68.2
MSTRG.8922.5	AT1G06840.1	0	7.49e-12	68.2
mRNA:MD04G1177400	AT1G06840.1	0	4.75e-60	211
mRNA:MD11G1051300	AT1G06840.1	0	0	1244
MSTRG.24265.1	AT1G06840.1	0	0	1244
MSTRG.24265.4	AT1G06840.1	0	0	1240
MSTRG.24265.3	AT1G06840.1	0	0	1244
MSTRG.24265.6	AT1G06840.1	0	0	1244
MSTRG.24265.5	AT1G06840.1	0	0	1240
MSTRG.24265.7	AT1G06840.1	0	0	1240
mRNA:MD10G1146100	AT1G06850.1	AtbZIP52, bZIP52	1.03e-19	88.2
mRNA:MD02G1187600	AT1G06870.1	0	4.47e-21	84.7
mRNA:MD06G1221000	AT1G06870.1	0	8.27e-50	167
mRNA:MD08G1040300	AT1G06870.1	0	1.38e-139	414
mRNA:MD15G1034800	AT1G06870.1	0	2.28e-141	418
MSTRG.2693.1	AT1G06890.2	0	8.86e-167	478
mRNA:MD01G1164500	AT1G06890.2	0	1.66e-164	471
MSTRG.6183.1	AT1G06890.2	0	1.05e-140	413
mRNA:MD03G1052900	AT1G06890.2	0	0	525
MSTRG.6183.3	AT1G06890.2	0	1.16e-123	369
MSTRG.6183.4	AT1G06890.2	0	5.73e-141	413
MSTRG.6183.5	AT1G06890.2	0	1.4e-121	369
MSTRG.16389.1	AT1G06890.2	0	1.89e-158	472
MSTRG.16389.2	AT1G06890.2	0	1.84e-160	472
mRNA:MD07G1232100	AT1G06890.2	0	7.56e-163	466
MSTRG.24283.1	AT1G06890.2	0	1.08e-179	512
mRNA:MD11G1054700	AT1G06890.2	0	1.58e-179	512
MSTRG.102.1	AT1G06900.1	0	4.77e-34	139
mRNA:MD03G1052300	AT1G06900.1	0	0	1376
MSTRG.6180.2	AT1G06900.1	0	0	1286
mRNA:MD10G1074700	AT1G06900.1	0	2.98e-29	114
mRNA:MD11G1054400	AT1G06900.1	0	0	1395
MSTRG.24280.2	AT1G06900.1	0	0	1138
MSTRG.24280.3	AT1G06900.1	0	0	465
MSTRG.30344.1	AT1G06900.1	0	6.13e-39	154
MSTRG.30344.2	AT1G06900.1	0	1.32e-40	154
mRNA:MD13G1247900	AT1G06900.1	0	6.1e-61	154
MSTRG.38826.1	AT1G06900.1	0	1.21e-24	105
MSTRG.38826.2	AT1G06900.1	0	2.1e-32	129
MSTRG.38826.3	AT1G06900.1	0	1.82e-25	110
MSTRG.38826.4	AT1G06900.1	0	4.57e-32	129
MSTRG.38826.5	AT1G06900.1	0	2.36e-24	105
MSTRG.38826.6	AT1G06900.1	0	1.32e-24	105
mRNA:MD17G1069300	AT1G06900.1	0	4.33e-26	110
mRNA:MD11G1055200	AT1G06920.1	ATOFP4, OFP4	8.88e-33	125
MSTRG.6239.1	AT1G06950.1	ATTIC110, TIC110	0	1114
mRNA:MD03G1058800	AT1G06950.1	ATTIC110, TIC110	0	1337
MSTRG.24332.1	AT1G06950.1	ATTIC110, TIC110	0	1321
mRNA:MD11G1060900	AT1G06950.1	ATTIC110, TIC110	0	1281
MSTRG.24332.3	AT1G06950.1	ATTIC110, TIC110	0	1108
MSTRG.24302.1	AT1G07010.1	0	2.05e-176	503
MSTRG.24302.3	AT1G07010.1	0	4.56e-139	260
MSTRG.24302.2	AT1G07010.1	0	1.84e-179	510
mRNA:MD11G1056900	AT1G07010.1	0	1.39e-177	505
mRNA:MD03G1055900	AT1G07010.2	0	2.01e-48	159
mRNA:MD03G1055700	AT1G07020.1	0	2.26e-17	75.9
MSTRG.24301.1	AT1G07020.1	0	1.75e-19	84.3
mRNA:MD04G1164600	AT1G07030.1	0	5.35e-148	429
mRNA:MD12G1178600	AT1G07030.1	0	1.16e-151	429
mRNA:MD16G1078500	AT1G07040.1	0	6.13e-171	489
mRNA:MD03G1059900	AT1G07050.1	0	4.01e-37	133
MSTRG.6250.2	AT1G07050.1	0	1.75e-35	128
mRNA:MD11G1063100	AT1G07050.1	0	4.84e-37	132
mRNA:MD11G1063300	AT1G07060.1	0	1.08e-43	152
MSTRG.24348.2	AT1G07060.1	0	1.37e-17	73.9
mRNA:MD03G1061400	AT1G07080.1	0	2.58e-20	88.6
mRNA:MD04G1164000	AT1G07080.1	0	6.27e-34	125
MSTRG.24362.2	AT1G07080.1	0	2.31e-86	263
MSTRG.24362.3	AT1G07080.1	0	2.71e-94	288
mRNA:MD11G1065100	AT1G07080.1	0	4.85e-96	288
mRNA:MD12G1177700	AT1G07080.1	0	1.12e-62	200
mRNA:MD03G1061600	AT1G07090.1	LSH6	9.26e-91	269
mRNA:MD11G1065300	AT1G07090.1	LSH6	2.69e-88	262
MSTRG.140.1	AT1G07110.1	F2KP, ATF2KP, FKFBP	1.94e-06	51.2
MSTRG.140.2	AT1G07110.1	F2KP, ATF2KP, FKFBP	3.19e-07	51.2
mRNA:MD00G1017800	AT1G07110.1	F2KP, ATF2KP, FKFBP	7.93e-08	53.1
mRNA:MD03G1064800	AT1G07110.1	F2KP, ATF2KP, FKFBP	0	1124
mRNA:MD03G1179800	AT1G07110.1	F2KP, ATF2KP, FKFBP	3.32e-12	60.5
MSTRG.8548.1	AT1G07110.1	F2KP, ATF2KP, FKFBP	8.15e-10	55.5
mRNA:MD04G1054700	AT1G07110.1	F2KP, ATF2KP, FKFBP	5.82e-09	52
MSTRG.10085.1	AT1G07110.1	F2KP, ATF2KP, FKFBP	1.05e-16	73.6
mRNA:MD11G1068700	AT1G07110.1	F2KP, ATF2KP, FKFBP	1.9e-105	322
MSTRG.24390.1	AT1G07110.1	F2KP, ATF2KP, FKFBP	0	1121
MSTRG.24390.2	AT1G07110.1	F2KP, ATF2KP, FKFBP	0	1110
MSTRG.24390.4	AT1G07110.1	F2KP, ATF2KP, FKFBP	0	1102
mRNA:MD11G1068800	AT1G07110.1	F2KP, ATF2KP, FKFBP	0	800
mRNA:MD03G1065000	AT1G07120.1	0	6.8e-128	377
MSTRG.24392.1	AT1G07120.1	0	4.98e-100	291
mRNA:MD11G1069000	AT1G07120.1	0	2.19e-129	380
mRNA:MD03G1260600	AT1G07130.1	STN1, ATSTN1	4.7e-54	168
mRNA:MD15G1065600	AT1G07130.1	STN1, ATSTN1	8.28e-38	125
mRNA:MD03G1065600	AT1G07160.1	0	2.61e-142	414
MSTRG.6287.2	AT1G07160.1	0	2.62e-135	397
mRNA:MD03G1067000	AT1G07175.1	0	2.94e-12	58.9
mRNA:MD11G1071800	AT1G07175.1	0	4.42e-13	62.8
mRNA:MD03G1067100	AT1G07180.1	ATNDI1, NDA1	0	701
mRNA:MD05G1323500	AT1G07180.1	ATNDI1, NDA1	0	682
mRNA:MD10G1301300	AT1G07180.1	ATNDI1, NDA1	0	681
mRNA:MD11G1072000	AT1G07180.1	ATNDI1, NDA1	1.02e-49	167
MSTRG.6307.2	AT1G07200.2	0	1.89e-122	403
mRNA:MD09G1279100	AT1G07200.2	0	3.09e-30	113
MSTRG.24424.1	AT1G07200.2	0	5.69e-117	389
MSTRG.6308.1	AT1G07210.1	0	3.23e-42	153
MSTRG.6308.6	AT1G07210.1	0	3.19e-35	132
mRNA:MD03G1068700	AT1G07210.1	0	7.47e-46	154
MSTRG.24425.1	AT1G07210.1	0	5.54e-46	160
MSTRG.24425.2	AT1G07210.1	0	4.48e-46	160
mRNA:MD11G1073200	AT1G07210.1	0	2.17e-46	160
mRNA:MD03G1069900	AT1G07220.1	0	0	653
MSTRG.6317.2	AT1G07220.1	0	0	642
MSTRG.16134.1	AT1G07220.1	0	5.13e-28	93.6
mRNA:MD11G1073700	AT1G07220.1	0	5.91e-165	478
mRNA:MD17G1174000	AT1G07220.1	0	4.15e-164	475
mRNA:MD03G1071800	AT1G07230.1	NPC1	0	831
mRNA:MD11G1075900	AT1G07230.1	NPC1	0	838
MSTRG.11856.1	AT1G07260.1	UGT71C3	5.01e-85	256
mRNA:MD03G1073200	AT1G07290.1	GONST2	6.9e-171	486
mRNA:MD11G1079100	AT1G07290.1	GONST2	8.52e-146	419
mRNA:MD01G1147700	AT1G07310.1	0	2.54e-50	171
mRNA:MD07G1214700	AT1G07310.1	0	6.42e-44	155
MSTRG.24469.1	AT1G07320.1	RPL4	7.42e-58	106
mRNA:MD08G1127500	AT1G07320.2	RPL4	3.88e-19	79.3
mRNA:MD11G1079800	AT1G07320.2	RPL4	1.94e-18	77.4
mRNA:MD11G1080100	AT1G07320.2	RPL4	1.91e-105	321
mRNA:MD03G1073800	AT1G07320.4	RPL4	1.43e-108	324
MSTRG.24494.3	AT1G07350.1	0	5.4e-39	145
MSTRG.7346.2	AT1G07350.2	0	2.04e-16	76.3
MSTRG.7346.1	AT1G07350.2	0	1.95e-16	76.3
mRNA:MD03G1200600	AT1G07350.2	0	1.82e-16	76.3
MSTRG.13377.2	AT1G07350.2	0	7.99e-33	122
MSTRG.13377.3	AT1G07350.2	0	7.28e-33	122
MSTRG.24494.2	AT1G07350.2	0	2.86e-37	135
MSTRG.24494.4	AT1G07350.2	0	6.27e-41	144
MSTRG.24494.5	AT1G07350.2	0	2.49e-37	135
mRNA:MD11G1082400	AT1G07350.2	0	1.72e-44	144
MSTRG.31421.2	AT1G07350.2	0	1.25e-14	70.9
MSTRG.31421.3	AT1G07350.2	0	1.73e-14	69.7
mRNA:MD01G1110000	AT1G07360.1	0	0	627
MSTRG.15966.1	AT1G07360.1	0	0	635
mRNA:MD07G1175800	AT1G07360.1	0	0	636
mRNA:MD16G1006600	AT1G07360.1	0	0	600
MSTRG.36125.2	AT1G07360.1	0	9.2e-62	204
MSTRG.6376.1	AT1G07380.1	0	0	1216
mRNA:MD03G1079000	AT1G07380.1	0	0	1217
MSTRG.27597.1	AT1G07380.1	0	0	1108
mRNA:MD12G1158800	AT1G07380.1	0	0	1111
mRNA:MD01G1057000	AT1G07390.1	AtRLP1, RLP1	2.97e-30	115
mRNA:MD08G1237900	AT1G07390.1	AtRLP1, RLP1	8.12e-23	93.6
mRNA:MD08G1239200	AT1G07390.2	AtRLP1, RLP1	1.31e-19	84
mRNA:MD01G1178900	AT1G07390.3	AtRLP1, RLP1	6.62e-32	122
mRNA:MD07G1144700	AT1G07390.3	AtRLP1, RLP1	2.13e-31	124
MSTRG.6400.1	AT1G07400.1	0	4.14e-28	102
mRNA:MD03G1081800	AT1G07400.1	0	5.76e-29	103
mRNA:MD04G1140600	AT1G07400.1	0	3.03e-44	143
mRNA:MD05G1240300	AT1G07400.1	0	1.09e-36	124
mRNA:MD06G1188500	AT1G07400.1	0	4.07e-12	63.2
mRNA:MD10G1218300	AT1G07400.1	0	4.88e-33	113
MSTRG.24543.3	AT1G07400.1	0	2.55e-48	155
mRNA:MD11G1089400	AT1G07400.1	0	1.1e-16	68.6
mRNA:MD01G1141600	AT1G07410.1	ATRABA2B, RAB-A2B, ATRAB-A2B, RABA2b	1.39e-128	368
mRNA:MD03G1084700	AT1G07410.1	ATRABA2B, RAB-A2B, ATRAB-A2B, RABA2b	8.35e-140	392
MSTRG.6417.2	AT1G07410.1	ATRABA2B, RAB-A2B, ATRAB-A2B, RABA2b	2.41e-96	282
mRNA:MD07G1205800	AT1G07410.1	ATRABA2B, RAB-A2B, ATRAB-A2B, RABA2b	8.88e-130	364
MSTRG.24585.1	AT1G07410.1	ATRABA2B, RAB-A2B, ATRAB-A2B, RABA2b	9.62e-128	387
MSTRG.6425.2	AT1G07420.1	ATSMO2, SMO2-1	9.86e-168	471
mRNA:MD03G1085200	AT1G07420.1	ATSMO2, SMO2-1	4.2e-172	484
mRNA:MD11G1093000	AT1G07420.1	ATSMO2, SMO2-1	2.17e-170	478
[truncated: 77,865 more rows]
