# Supplementary material for: Genetic mechanisms in the repression of flowering by gibberellins in apple (Malus x domestica Borkh.)
Source: BMC Genomics. 2019 Oct 16;20:747. doi: 10.1186/s12864-019-6090-6 (PMC6796362; doi:10.1186/s12864-019-6090-6)
Supplement: Supplementary file 10 — Additional file 10: Table S9. DEGs in the enriched plant hormone pathways based on KEGG pathway analysis. Color scales indicate upregulation (red) or downregulation (blue) of DEGs by GA. [file 12864_2019_6090_MOESM10_ESM.xlsx]

## Sheet: Table S9
hormonal_pathways	GDDH13_annotation	Arabidopsis_homologs			LOG2(GA/CON)
			gene_symbols	TAIR_annotation	1DAT	2DAT	5DAT	15DAT
Cytokinin	MD12G1226800	AT3G21510.1	AHP1	histidine-containing phosphotransmitter 1	-2.01388	-0.902279	-0.843995
	MD04G1212100	AT3G21510.1	AHP1	histidine-containing phosphotransmitter 1	-1.05762
	MD14G1188400	AT5G62920.1	ARR6	response regulator 6		1.36726	-0.994616
Auxin	MD05G1325800	AT3G62980.1	TIR1	F-box/RNI-like superfamily protein		1.16088
	MD15G1191800	AT4G29080.1	PAP2, IAA27	phytochrome-associated protein 2		0.937025		0.776661
	MD17G1198100	AT3G15540.1	IAA19, MSG2	indole-3-acetic acid inducible 19		3.74223		-1.23134
	MD10G1192900	AT3G23050.1	IAA7, AXR2	indole-3-acetic acid 7		1.92603
	MD12G1241700	AT1G04240.1	SHY2, IAA3	AUX/IAA transcriptional regulator family protein				0.645484
	MD04G1225000	AT1G04240.1	SHY2, IAA3	AUX/IAA transcriptional regulator family protein				0.914204
	MD08G1169200	AT2G21050.1	LAX2	like AUXIN RESISTANT 2		2.60187
	MD01G1149100	AT2G38120.1	AUX1, WAV5, PIR1, MAP1	Transmembrane amino acid transporter family protein	1.13127
	MD11G1230400	AT5G54510.1	GH3.6, DFL1	Auxin-responsive GH3 family protein				1.43389
	MD09G1091000	AT4G03400.1	DFL2, GH3-10	Auxin-responsive GH3 family protein		2.88516	-1.14339
	MD00G1165200	AT4G03400.1	DFL2, GH3-10	Auxin-responsive GH3 family protein		3.27314
	MD05G1092900	AT2G14960.1	GH3.1	Auxin-responsive GH3 family protein			0.926207
Abscisic acid	MD16G1159900,MD16G1160000	AT5G45860.1	PYL11, RCAR5	PYR1-like 11			0.624443	0.720127
	MD01G1078900	AT1G01360.1	RCAR1, PYL9	regulatory component of ABA receptor 1		-1.05897
	MD07G1147700	AT1G01360.1	RCAR1, PYL9	regulatory component of ABA receptor 1		-0.873229
	MD01G1035000	AT1G78290.3	SNRK2	Protein kinase superfamily protein		-1.05792
	MD05G1082000	AT4G34000.2	ABF3, DPBF5	abscisic acid responsive elements-binding factor 3		-0.997975
	MD03G1085400	AT2G29380.1	HAI3	highly ABA-induced PP2C gene 3		-1.64648		-0.866846
	MD06G1106000	AT2G29380.1	HAI3	highly ABA-induced PP2C gene 3		-1.42679		-1.04033
Brassinosteroid	MD15G1263900	AT3G50660.1	DWF4, CYP90B1, CLM, SNP2, SAV1, PSC1	Cytochrome P450 superfamily protein		-1.83294
	MD17G1064800	AT3G30180.1	CYP85A2, BR6OX2	brassinosteroid-6-oxidase 2		-1.42
	MD15G1251500	AT4G36380.1	ROT3	Cytochrome P450 superfamily protein		-1.00208		0.779024
	MD13G1058000	AT2G26710.1	BAS1, CYP734A1, CYP72B1	Cytochrome P450 superfamily protein			0.854102	1.11689
	MD16G1056700	AT2G26710.1	BAS1, CYP734A1, CYP72B1	Cytochrome P450 superfamily protein				1.33204
Jasmonate	MD13G1127100	AT5G13220.1	JAZ10, TIFY9, JAS1	jasmonate-zim-domain protein 10	-1.82431		1.24509
	MD16G1127400	AT5G13220.1	JAZ10, TIFY9, JAS1	jasmonate-zim-domain protein 10	-1.32288		0.879992
	MD13G1030000	AT3G17860.1	JAZ3, JAI3, TIFY6B	jasmonate-zim-domain protein 3		0.981456	-0.595908
	MD16G1020800	AT3G17860.1	JAZ3, JAI3, TIFY6B	jasmonate-zim-domain protein 3		1.14386
	MD17G1164400	AT1G74950.1	JAZ2, TIFY10B	TIFY domain/Divergent CCT motif family protein	-1.15645
	MD09G1178600	AT1G74950.1	JAZ2, TIFY10B	TIFY domain/Divergent CCT motif family protein	-1.08124
Ehylene	MD13G1213100	AT3G23240.1	ERF1, ATERF1	ethylene response factor 1				2.34393
	MD03G1292200	AT2G40940.1	ERS1, ERS	ethylene response sensor 1				0.587236
