# Supplementary material for: Genetic mechanisms in the repression of flowering by gibberellins in apple (Malus x domestica Borkh.)
Source: BMC Genomics. 2019 Oct 16;20:747. doi: 10.1186/s12864-019-6090-6 (PMC6796362; doi:10.1186/s12864-019-6090-6)
Supplement: Supplementary file 13 — Additional file 13: Table S10. DEGs that potentially encode transcription factors. [file 12864_2019_6090_MOESM13_ESM.xlsx]

## Sheet: Table S10
TF_family	gene_id	Arabidopsis_homolog	gene_symbol	TAIR10_annotation
AP2	MD01G1113400	AT2G28550.2	RAP2.7, TOE1	related to AP2.7
AP2	MD09G1183700	AT1G72570.1		Integrase-type DNA-binding superfamily protein
AP2	MD12G1125900	AT2G28550.2	RAP2.7, TOE1	related to AP2.7
bHLH	MD01G1155000	AT2G40200.1		basic helix-loop-helix (bHLH) DNA-binding superfamily protein
bHLH	MD04G1208700	AT1G72210.1		basic helix-loop-helix (bHLH) DNA-binding superfamily protein
bHLH	MD05G1047500	AT4G38070.1		basic helix-loop-helix (bHLH) DNA-binding superfamily protein
bHLH	MD05G1334300	AT1G61660.3		basic helix-loop-helix (bHLH) DNA-binding superfamily protein
bHLH	MD06G1120000	AT4G00870.1		basic helix-loop-helix (bHLH) DNA-binding superfamily protein
bHLH	MD07G1224100	AT2G40200.1		basic helix-loop-helix (bHLH) DNA-binding superfamily protein
bHLH	MD08G1026300	AT1G27660.1		basic helix-loop-helix (bHLH) DNA-binding superfamily protein
bHLH	MD08G1207700	AT5G65640.1	bHLH93	beta HLH protein 93
bHLH	MD09G1049300	AT3G28857.1	PRE5	basic helix-loop-helix (bHLH) DNA-binding family protein
bHLH	MD11G1230700	AT3G20640.1		basic helix-loop-helix (bHLH) DNA-binding superfamily protein
bHLH	MD12G1223000	AT1G72210.1		basic helix-loop-helix (bHLH) DNA-binding superfamily protein
bHLH	MD13G1074300	AT1G26945.1	KDR,PRE6	basic helix-loop-helix (bHLH) DNA-binding superfamily protein
bHLH	MD13G1128900	AT5G50915.2		basic helix-loop-helix (bHLH) DNA-binding superfamily protein
bHLH	MD14G1126900	AT4G17880.1		Basic helix-loop-helix (bHLH) DNA-binding family protein
bHLH	MD14G1148600	AT3G26744.4	ICE1, ATICE1, SCRM	basic helix-loop-helix (bHLH) DNA-binding superfamily protein
bHLH	MD14G1197600	AT1G26945.1	KDR,PRE6	basic helix-loop-helix (bHLH) DNA-binding superfamily protein
bHLH	MD16G1247600	AT5G57150.1		basic helix-loop-helix (bHLH) DNA-binding superfamily protein
bHLH	MSTRG.316	AT1G73830.2	BEE3	BR enhanced expression 3
bZIP	MD01G1074700	AT2G46270.1	GBF3	G-box binding factor 3
bZIP	MD03G1237600	AT2G42380.2	ATBZIP34, BZIP34	Basic-leucine zipper (bZIP) transcription factor family protein
bZIP	MD05G1082000	AT4G34000.2	ABF3, DPBF5	abscisic acid responsive elements-binding factor 3
bZIP	MD08G1025800	AT1G75390.1	AtbZIP44, bZIP44	basic leucine-zipper 44
bZIP	MD11G1258200	AT2G42380.2	ATBZIP34, BZIP34	Basic-leucine zipper (bZIP) transcription factor family protein
bZIP	MD17G1233900	AT3G58120.1	ATBZIP61, BZIP61	Basic-leucine zipper (bZIP) transcription factor family protein
bZIP	MSTRG.35316	AT5G44080.1		Basic-leucine zipper (bZIP) transcription factor family protein
C2H2	MD02G1151700	AT5G66730.1		C2H2-like zinc finger protein
C2H2	MD08G1063600	AT2G02080.1	AtIDD4, IDD4	indeterminate(ID)-domain 4
C2H2	MD16G1009600	AT2G02070.1	AtIDD5, IDD5	indeterminate(ID)-domain 5
C2H2	MD16G1014800	AT1G66140.1	ZFP4	zinc finger protein 4
C2H2	MSTRG.25003	AT4G35280.1		C2H2-like zinc finger protein
C3H	MD02G1069500	AT2G19810.1		CCCH-type zinc finger family protein
C3H	MD15G1201300	AT2G19810.1		CCCH-type zinc finger family protein
CO-like	MD16G1105200	AT1G68520.1		B-box type zinc finger protein with CCT domain
CO-like	MD17G1069600	AT3G02380.1	COL2, ATCOL2	CONSTANS-like 2
CO-like	MD17G1119500	AT3G07650.4	COL9	CONSTANS-like 9
CO-like	MSTRG.12447	AT3G21880.1		B-box type zinc finger protein with CCT domain
CPP	MD08G1145800	AT3G22780.1	TSO1, ATTSO1	Tesmin/TSO1-like CXC domain-containing protein
CPP	MD15G1121200	AT3G22780.1	TSO1, ATTSO1	Tesmin/TSO1-like CXC domain-containing protein
DBB	MD17G1243400	AT1G06040.1	STO	B-box zinc finger family protein
Dof	MD03G1096400	AT3G55370.2	OBP3	OBF-binding protein 3
Dof	MD07G1197500	AT5G02460.1		Dof-type zinc finger DNA-binding family protein
Dof	MD14G1201600	AT3G47500.1	CDF3	cycling DOF factor 3
E2F/DP	MD06G1181700	AT3G48160.2	DEL1, E2L3, E2FE	DP-E2F-like 1
ERF	MD03G1194300	AT3G20310.1	ATERF-7, ATERF7, ERF7	ethylene response factor 7
ERF	MD03G1231800	AT3G15210.1	ATERF-4, ERF4, RAP2.5, ATERF4	ethylene responsive element binding factor 4
ERF	MD07G1248700	AT5G07580.1		Integrase-type DNA-binding superfamily protein
ERF	MD08G1096000	AT3G50260.1	CEJ1, ATERF#11, DEAR1	cooperatively regulated by ethylene and jasmonate 1
ERF	MD11G1052100	AT4G27950.1	CRF4	cytokinin response factor 4
ERF	MD11G1210700	AT1G50640.1	ERF3, ATERF3	ethylene responsive element binding factor 3
ERF	MD13G1130700	AT5G07310.1		Integrase-type DNA-binding superfamily protein
ERF	MD13G1213100	AT3G23240.1	ERF1, ATERF1	ethylene response factor 1
ERF	MSTRG.6421	AT2G40220.1	ABI4, SUN6, SIS5, ISI3, GIN6, SAN5, ATABI4	Integrase-type DNA-binding superfamily protein
G2-like	MD03G1086800	AT3G46640.2	PCL1	Homeodomain-like superfamily protein
GATA	MD16G1159200	AT3G06740.1	GATA15	GATA transcription factor 15
GRAS	MD02G1185900	AT4G37650.1	SHR, SGR7	GRAS family transcription factor
GRAS	MD02G1295800	AT1G50420.1	SCL3, SCL-3	scarecrow-like 3
GRAS	MD04G1066800	AT1G63100.1		GRAS family transcription factor
GRAS	MD11G1097900	AT2G29060.1		GRAS family transcription factor
GRAS	MD15G1180500	AT1G14920.1	GAI, RGA2	GRAS family transcription factor family protein
GRAS	MD17G1260700	AT3G03450.1	RGL2	RGA-like 2
GRF	MD07G1297800	AT5G53660.1	AtGRF7, GRF7	growth-regulating factor 7
GRF	MSTRG.26592	AT2G06200.1	AtGRF6, GRF6	growth-regulating factor 6
HD-ZIP	MD00G1036300	AT2G46680.1	ATHB-7, ATHB7, HB-7	homeobox 7
HD-ZIP	MD01G1226600	AT2G46680.1	ATHB-7, ATHB7, HB-7	homeobox 7
HD-ZIP	MD02G1152500	AT4G36740.1	HB-5, ATHB4, HB4	homeobox protein 40
HD-ZIP	MD05G1318900	AT3G61150.1	HDG1, HD-GL2-1	homeodomain GLABROUS 1
HD-ZIP	MD07G1156200	AT2G46680.1	ATHB-7, ATHB7, HB-7	homeobox 7
HD-ZIP	MD07G1297100	AT2G46680.1	ATHB-7, ATHB7, HB-7	homeobox 7
HD-ZIP	MD13G1030700	AT3G01470.1	ATHB-1, ATHB1, HD-ZIP-1, HAT5, HB-1	homeobox 1
HD-ZIP	MD17G1049000	AT5G15150.1	ATHB-3, HAT7, ATHB3, HB-3	homeobox 3
HSF	MD02G1082000	AT2G26150.1	ATHSFA2, HSFA2	heat shock transcription factor A2
HSF	MD02G1171800	AT4G36990.1	HSF4, HSFB1, AT-HSFB1, ATHSF4	heat shock factor 4
HSF	MD03G1258300	AT3G22830.1	AT-HSFA6B, HSFA6B	heat shock transcription factor A6B
HSF	MD04G1064700	AT4G11660.1	AT-HSFB2B, HSFB2B	winged-helix DNA-binding transcription factor family protein
HSF	MD15G1057700	AT2G26150.1	ATHSFA2, HSFA2	heat shock transcription factor A2
LBD	MD01G1162900	AT2G40470.1	LBD15, ASL11	LOB domain-containing protein 15
LBD	MD09G1088700	AT3G02550.1	LBD41	LOB domain-containing protein 41
LBD	MD10G1238700	AT1G31320.1	LBD4	LOB domain-containing protein 4
LBD	MD17G1078600	AT3G02550.1	LBD41	LOB domain-containing protein 41
M-type_MADS	MSTRG.120	AT5G49420.1		MADS-box transcription factor family protein
M-type_MADS	MSTRG.39343	AT1G31630.1	AGL86	AGAMOUS-like 86
MIKC_MADS	MD06G1140100	AT4G09960.4	STK	K-box region and MADS-box transcription factor family protein
MIKC_MADS	MD06G1204400	AT1G69120.1	AP1, AGL7	K-box region and MADS-box transcription factor family protein
MIKC_MADS	MD09G1009100	AT5G15800.1	SEP1, AGL2	K-box region and MADS-box transcription factor family protein
MIKC_MADS	MD15G1384500	AT2G22540.1	SVP, AGL22	K-box region and MADS-box transcription factor family protein
MIKC_MADS	MD16G1058500	AT1G69120.1	AP1, AGL7	K-box region and MADS-box transcription factor family protein
MYB	MD00G1104700	AT4G12350.1	MYB42, AtMYB42	myb domain protein 42
MYB	MD02G1087700	AT5G35550.1	TT2, ATMYB123, MYB123, ATTT2	Duplicated homeodomain-like superfamily protein
MYB	MD03G1099900	AT3G46130.1	ATMYB48, ATMYB48-3, MYB48	myb domain protein 48
MYB	MD03G1217300	AT4G05100.1	AtMYB74, MYB74	myb domain protein 74
MYB	MD03G1297100	AT5G49330.1	MYB111, ATMYB111, PFG3	myb domain protein 111
MYB	MD06G1229600	AT1G22640.1	ATMYB3, MYB3	myb domain protein 3
MYB	MD08G1070700	AT5G35550.1	TT2, ATMYB123, MYB123, ATTT2	Duplicated homeodomain-like superfamily protein
MYB	MD12G1111400,MD12G1111500	AT3G52250.1		Duplicated homeodomain-like superfamily protein
MYB	MD13G1039900	AT1G68320.1	MYB62, AtMYB62, BW62B, BW62C	myb domain protein 62
MYB	MD13G1070400	AT1G69560.1	MYB15, LOF2, ATMYB15	myb domain protein 105
MYB	MD14G1227500	AT1G68320.1	MYB62, AtMYB62, BW62B, BW62C	myb domain protein 62
MYB	MD14G1234500	AT4G09460.1	AtMYB6, MYB6	myb domain protein 6
MYB	MD15G1050300	AT5G14750.1	WER, ATMYB66, WER1, MYB66	myb domain protein 66
MYB	MD16G1093200	AT5G14750.1	WER, ATMYB66, WER1, MYB66	myb domain protein 66
MYB_related	MD01G1090900	AT1G01060.4	LHY, LHY1	Homeodomain-like superfamily protein
MYB_related	MD09G1203200	AT3G16350.1		Homeodomain-like superfamily protein
MYB_related	MD11G1114000,MD11G1114100	AT3G46130.4	MYB48	myb domain protein 48
NAC	MD01G1093000,MD01G1093200,MD01G1093700	AT3G10480.2	ANAC5, NAC5	NAC domain containing protein 50
NAC	MD03G1222700	AT4G27410.2	RD26, ANAC72	NAC (No Apical Meristem) domain transcriptional regulator superfamily protein
NAC	MD05G1130500	AT2G17040.1	anac36, NAC36	NAC domain containing protein 36
NAC	MD12G1000800	AT3G04070.1	anac47, NAC47	NAC domain containing protein 47
NAC	MD14G1001000	AT3G04070.1	anac47, NAC47	NAC domain containing protein 47
NAC	MD15G1032200	AT1G65910.1	anac28, NAC28	NAC domain containing protein 28
NF-X1	MSTRG.9766	AT1G10170.1	ATNFXL1, NFXL1	#N/A
NF-YA	MD05G1273300	AT1G30500.2	NF-YA7	nuclear factor Y, subunit A7
NF-YA	MD15G1213400	AT1G72830.1	HAP2C, ATHAP2C, NF-YA3	nuclear factor Y, subunit A3
NF-YA	MSTRG.6903	AT3G05690.1	UNE8, ATHAP2B, HAP2B, NF-YA2	nuclear factor Y, subunit A2
RAV	MD17G1073700	AT1G25560.1	TEM1, EDF1	AP2/B3 transcription factor family protein
SBP	MD11G1251800	AT3G15270.1	SPL5	squamosa promoter binding protein-like 5
SBP	MD13G1120300	AT5G43270.1	SPL2	squamosa promoter binding protein-like 2
TALE	MD04G1215500	AT1G23380.1	KNAT6, KNAT6L, KNAT6S	KNOTTED1-like homeobox gene 6
TALE	MD08G1075200	AT4G08150.1	KNAT1, BP, BP1	KNOTTED-like from Arabidopsis thaliana
TALE	MD15G1062700	AT4G08150.1	KNAT1, BP, BP1	KNOTTED-like from Arabidopsis thaliana
TCP	MD06G1191800	AT3G47620.1	AtTCP14, TCP14	TEOSINTE BRANCHED, cycloidea and PCF (TCP) 14
TCP	MD06G1211100	AT3G18550.1	BRC1, TCP18, ATTCP18	TCP family transcription factor
TCP	MD14G1198200	AT3G47620.1	AtTCP14, TCP14	TEOSINTE BRANCHED, cycloidea and PCF (TCP) 14
TCP	MD16G1243300	AT5G23280.1		TCP family transcription factor
WRKY	MD00G1140800	AT2G34830.1	WRKY35, MEE24, AtWRKY35	WRKY DNA-binding protein 35
WRKY	MD03G1197600	AT1G62300.1	WRKY6, ATWRKY6	WRKY family transcription factor
WRKY	MD03G1292900	AT4G01250.1	WRKY22, AtWRKY22	WRKY family transcription factor
WRKY	MD07G1146900	AT4G23810.1	WRKY53, ATWRKY53	WRKY family transcription factor
WRKY	MD10G1243000	AT1G30650.1	WRKY14, ATWRKY14, AR411	WRKY DNA-binding protein 14
YABBY	MD02G1029700	AT2G26580.2	YAB5	plant-specific transcription factor YABBY family protein
ZF-HD	MD08G1030700	AT1G75240.1	AtHB33, HB33, ZHD5	homeobox protein 33
ZF-HD	MD14G1241400	AT4G24660.1	ATHB22, MEE68, HB22, ZHD2	homeobox protein 22
ZF-HD	MD15G1025900	AT1G75240.1	AtHB33, HB33, ZHD5	homeobox protein 33
ZF-HD	MD15G1380900	AT4G24660.1	ATHB22, MEE68, HB22, ZHD2	homeobox protein 22
