# Supplementary material for: Genetic mechanisms in the repression of flowering by gibberellins in apple (Malus x domestica Borkh.)
Source: BMC Genomics. 2019 Oct 16;20:747. doi: 10.1186/s12864-019-6090-6 (PMC6796362; doi:10.1186/s12864-019-6090-6)
Supplement: Supplementary file 16 — Additional file 16: Table S11. Taqman primers and probes for genes of interest and internal control gene (ACTIN). [file 12864_2019_6090_MOESM16_ESM.xlsx]

## Sheet: Table S11
gene_symbol	template/gene_id	primer/probe	sequence (5’-3’)	size (mer)	GC content (%)
MdGA2ox1	MD10G1194100	Forward	ATTTCTTTGAGAGATGGGAGTTG	23	39
		Probe	TTCAGTCCCACCTGAT	16	50
		Reverse	CATTAGTCAAAACCTGTAAAGAGTCAC	27	37
MdGA2ox1	MD05G1207000	Forward	AGAATGGTGATGTTGGGTGGGTAG	24	50
		Probe	AGTACCTCCTCCTCACAA	18	50
		Reverse	CATTCAAAGCAGAACAAAACTCTTCTG	27	37
MdGA2ox2	MD10G126200	Forward	CACACAGACCCACAGATCATT	21	48
		Probe	CTGTCCTGAAATCCAAC	17	47
		Reverse	TTAGTCATCACCTGCAAGCAATC	23	43
MdGA2ox2	MD05G1283800	Forward	CCTGAAATCCAACAACACATCAG	23	43
		Probe	CCTGCAGATCTGTCTCA	17	53
		Reverse	GTCATCACCTGCAAGCAATC	20	50
MdTFL1-1	MD12G1023900	Forward	TGAGATCTTTCTTTACTTTGGTGATGAC	28	36
		Probe	CGACCCAGATTTTCCT	16	50
		Reverse	CAAATGTGGCATCTGTGGTGC	21	52
MdTFL1-2	MD14G1021100	Forward	GAGTTGAGATCTTTCTTTACTTTGGTGAT	29	34
		Probe	ACAGACCCAGATTGTC	16	50
		Reverse	CAGTGCAGGTGCTCCCTTAG	20	60
MdFT1	MD12G1262000	Forward	TGTCCAACAACCTAGAGCTGAT	22	56
		Probe	ATTGGTGGAGACGATCT	17	50
		Reverse	ACCATGACCAGAGTGTAGAAAGTC	24	57
MdFT2	AB458504.1	Forward	CAAGTTGTCCACCAACCTAGAGT	23	57
		Probe	ATACTGGGGGTGACGAT	17	52
		Reverse	ACCATGACCAGAGTGTAGAAAGTC	24	57
MdNPF3.1	MD16G1044000	Forward	TGCTAATGAGGTTTGTGAGAAGTTGG	26	42
		Probe	CTGTGGTGGGATTCCAT	17	53
		Reverse	TGCGTTGTCAAGTAGCTTATCATGT	25	40
MdNPF3.1	MD13G1043200	Forward	GCTAATGAGATTTGTGAGAAGTTGGCTGTG	30	43
		Probe	TGGGATTCGGTGCAAAT	17	47
		Reverse	TAAGGGCATATGAAGCTGCGATGTC	25	48
MdGID1b	MD03G1273300	Forward	TGGTAGTAATGAAGTCAGCGTCAATG	26	42
		Probe	ATCCAAGAAAGTTGTTCC	18	39
		Reverse	TAGCTTGAAATTGGAGATTAGTACCCATGT	30	37
MdGID1b	MD11G129600	Forward	ATGAAGTCAACGTCAATGAATCCAAG	26	38
		Probe	AGGTTGTTCCGCTCAAC	17	53
		Reverse	AGGTTGTAAGCCAGCTTGAAATTGG	25	44
MdGID1c	MD04G1212400	Forward	AGGATGGTGGTTCCATTGAATAC	23	43
		Probe	TGGGTCCTCATCTCCAAT	18	50
		Reverse	GCAGAAGATTGTATGACAGCTT	22	41
MdActin	MD01G1001600	Forward	TGAAGGCTGGATTTGCTGGTG	21	59
		Probe	ATGATGCTCCCAGGGCT	17	58
		Reverse	GGTAAGGATACCTCTTTTCGACTGTGC	27	60
